# Supplementary material for: Topologically controlled synthesis of active colloidal bipeds
Source: Nat Commun. 2024 Jul 9;15:5735. doi: 10.1038/s41467-024-50023-7 (PMC11231253; doi:10.1038/s41467-024-50023-7)
Supplement: Supplementary file 11 — Source Data [file 41467_2024_50023_MOESM11_ESM.zip]

Archive with 45 entries (45 files):
- figurerawdata/experimentreader7.mw
- figurerawdata/experimentreaderb3.mw
- figurerawdata/s3n1b1n1.txt
- figurerawdata/s3n1b1n2.txt
- figurerawdata/s3n1b1n3.txt
- figurerawdata/s3n1b2n1.txt
- figurerawdata/s3n1b3n1.txt
- figurerawdata/s3n2b1n1.txt
- figurerawdata/s3n2b1n2.txt
- figurerawdata/s3n2b1n3.txt
- figurerawdata/s3n2b2n1.txt
- figurerawdata/s3n2b3n1.txt
- figurerawdata/s6b1n1.txt
- figurerawdata/s6b1n2.txt
- figurerawdata/s6b1n3.txt
- figurerawdata/s6b1n4.txt
- figurerawdata/s6b1n5.txt
- figurerawdata/s6b1n6.txt
- figurerawdata/s6b2n1.txt
- figurerawdata/s6b2n2.txt
- figurerawdata/s6b3.txt
- figurerawdata/s6b4.txt
- figurerawdata/s6b6.txt
- figurerawdata/s7n1b1n1.txt
- figurerawdata/s7n1b1n2.txt
- figurerawdata/s7n1b2.txt
- figurerawdata/s7n1b3.txt
- figurerawdata/s7n1b4.txt
- figurerawdata/s7n1b6.txt
- figurerawdata/s7n1b7.txt
- figurerawdata/s7n2b1n1.txt
- figurerawdata/s7n2b1n2.txt
- figurerawdata/s7n2b1n3.txt
- figurerawdata/s7n2b1n4.txt
- figurerawdata/s7n2b1n5.txt
- figurerawdata/s7n2b1n6.txt
- figurerawdata/s7n2b1n7.txt
- figurerawdata/s7n2b1n8.txt
- figurerawdata/s7n2b1n9.txt
- figurerawdata/s7n2b2n1.txt
- figurerawdata/s7n2b2n2.txt
- figurerawdata/s7n2b2n3.txt
- figurerawdata/s7n2b4.txt
- figurerawdata/s7n2b5.txt
- figurerawdata/s7n2b7.txt
