# Supplementary material for: Topologically controlled synthesis of active colloidal bipeds
Source: Nat Commun. 2024 Jul 9;15:5735. doi: 10.1038/s41467-024-50023-7 (PMC11231253; doi:10.1038/s41467-024-50023-7)
Supplement: Supplementary file 11 — Source Data [file 41467_2024_50023_MOESM11_ESM.zip › figurerawdata/experimentreader7.mw]

<?xml version="1.0" encoding="UTF-8"?>
<Worksheet>
<Version major="2023" minor="1"/>
<Label-Scheme value="2" prefix=""/>
<View-Properties presentation="false" autoexpanding_sections="true" UserProfileName="Maple Default Profile" NumericFormat-ApplyInteger="true" NumericFormat-ApplyRational="true" NumericFormat-ApplyExponent="false" editable="true">
</View-Properties>
<MapleNet-Properties prettyprint="3" warnlevel="3" compactdisplay="false" preplot="" helpbrowser="standard" displayprecision="-1" echo="1" scientificx="true" unitattributes="&quot;fontweight&quot; = &quot;bold&quot;" imaginaryunit="I" longdelim="true" elisiontermsthreshold="10000" elisiondigitsafter="100" elisiondigitsbefore="100" plotdevice="inline" errorbreak="1" plotoptions="" plotdriver="opengl" quiet="false" elisiontermsbefore="100" elisiontermsafter="100" historytimestamp="false" screenwidth="79" indentamount="4" plotoutput="terminal" screenpixelheight="1080" rtablesize="[10, 10]" useclientjvm="true" format="worksheet" labelwidth="20" postplot="" typesetting="extended" ansi="false" ansicolor="[]" elisiondigitsthreshold="10000" showassumed="1" ansilprint="false" trailingsemicolon="true" errorcursor="false" labelling="true" screenheight="25" prompt="&gt; " verboseproc="1" latexwidth="8.0" ShowLabels="true"/>
<Styles>
<Font name="Heading 1" background="[255,255,255]" bold="true" executable="false" family="Times New Roman" foreground="[0,0,0]" italic="false" opaque="false" readonly="false" size="18" subscript="false" superscript="false" underline="false" placeholder="false"/>
<Font name="Warning" background="[255,255,255]" bold="false" executable="false" family="Courier New" foreground="[0,0,255]" italic="false" opaque="false" readonly="true" size="12" subscript="false" superscript="false" underline="false" placeholder="false"/>
<Font name="2D Output" background="[255,255,255]" bold="false" executable="false" family="Times New Roman" foreground="[0,0,255]" italic="false" opaque="false" readonly="true" size="12" subscript="false" superscript="false" underline="false" placeholder="false"/>
<Font name="Heading 4" background="[255,255,255]" bold="false" executable="false" family="Times New Roman" foreground="[0,0,0]" italic="true" opaque="false" readonly="false" size="12" subscript="false" superscript="false" underline="false" placeholder="false"/>
<Font name="Line Printed Output" background="[255,255,255]" bold="false" executable="false" family="Courier New" foreground="[0,0,255]" italic="false" opaque="false" readonly="true" size="12" subscript="false" superscript="false" underline="false" placeholder="false"/>
<Font name="Heading 2" background="[255,255,255]" bold="true" executable="false" family="Times New Roman" foreground="[0,0,0]" italic="false" opaque="false" readonly="false" size="16" subscript="false" superscript="false" underline="false" placeholder="false"/>
<Font name="Maple Output" background="[255,255,255]" bold="false" executable="false" family="Times New Roman" foreground="[0,0,0]" italic="false" opaque="false" readonly="false" size="12" subscript="false" superscript="false" underline="false" placeholder="false"/>
<Font name="2D Inert Output" background="[255,255,255]" bold="false" executable="true" family="Times New Roman" foreground="[144,144,144]" italic="false" opaque="false" readonly="false" size="12" subscript="false" superscript="false" underline="false" placeholder="false"/>
<Font name="Heading 3" background="[255,255,255]" bold="true" executable="false" family="Times New Roman" foreground="[0,0,0]" italic="true" opaque="false" readonly="false" size="14" subscript="false" superscript="false" underline="false" placeholder="false"/>
<Font name="Diagnostic" background="[255,255,255]" bold="false" executable="false" family="Courier New" foreground="[40,120,40]" italic="false" opaque="false" readonly="true" size="12" subscript="false" superscript="false" underline="false" placeholder="false"/>
<Font name="Ordered List 1" background="[255,255,255]" bold="false" executable="false" family="Times New Roman" foreground="[0,0,0]" italic="false" opaque="false" readonly="false" size="12" subscript="false" superscript="false" underline="false" placeholder="false"/>
<Font name="Maple Input" background="[255,255,255]" bold="true" executable="true" family="Courier New" foreground="[120,0,14]" italic="false" opaque="false" readonly="false" size="12" subscript="false" superscript="false" underline="false" placeholder="false"/>
<Font name="Text Output" background="[255,255,255]" bold="false" executable="false" family="Courier New" foreground="[0,0,255]" italic="false" opaque="false" readonly="true" size="12" subscript="false" superscript="false" underline="false" placeholder="false"/>
<Font name="Ordered List 2" background="[255,255,255]" bold="false" executable="false" family="Times New Roman" foreground="[0,0,0]" italic="false" opaque="false" readonly="false" size="12" subscript="false" superscript="false" underline="false" placeholder="false"/>
<Font name="Ordered List 3" background="[255,255,255]" bold="false" executable="false" family="Times New Roman" foreground="[0,0,0]" italic="false" opaque="false" readonly="false" size="12" subscript="false" superscript="false" underline="false" placeholder="false"/>
<Font name="Ordered List 4" background="[255,255,255]" bold="false" executable="false" family="Times New Roman" foreground="[0,0,0]" italic="false" opaque="false" readonly="false" size="12" subscript="false" superscript="false" underline="false" placeholder="false"/>
<Font name="Ordered List 5" background="[255,255,255]" bold="false" executable="false" family="Times New Roman" foreground="[0,0,0]" italic="false" opaque="false" readonly="false" size="12" subscript="false" superscript="false" underline="false" placeholder="false"/>
<Font name="Annotation Title" background="[255,255,255]" bold="true" executable="false" family="Times New Roman" foreground="[0,0,0]" italic="false" opaque="false" readonly="false" size="18" subscript="false" superscript="false" underline="false" placeholder="false"/>
<Font name="Header and Footer" background="[255,255,255]" bold="false" executable="false" family="Times New Roman" foreground="[0,0,0]" italic="false" opaque="false" readonly="false" size="10" subscript="false" superscript="false" underline="false" placeholder="false"/>
<Font name="HyperlinkError" background="[255,255,255]" bold="false" executable="false" family="Courier New" foreground="[255,0,255]" italic="false" opaque="false" readonly="true" size="12" subscript="false" superscript="false" underline="true" placeholder="false"/>
<Font name="Atomic Variable" background="[255,255,255]" bold="false" executable="false" family="Times New Roman" foreground="[175,0,175]" italic="true" opaque="false" readonly="false" size="12" subscript="false" superscript="false" underline="false" placeholder="false"/>
<Font name="HyperlinkWarning" background="[255,255,255]" bold="false" executable="false" family="Courier New" foreground="[0,0,255]" italic="false" opaque="false" readonly="true" size="12" subscript="false" superscript="false" underline="true" placeholder="false"/>
<Font name="Dictionary Hyperlink" background="[255,255,255]" bold="false" executable="false" family="Times New Roman" foreground="[147,0,15]" italic="false" opaque="false" readonly="false" size="12" subscript="false" superscript="false" underline="true" placeholder="false"/>
<Font name="2D Math" background="[255,255,255]" bold="false" executable="true" family="Times New Roman" foreground="[0,0,0]" italic="false" opaque="false" readonly="false" size="12" subscript="false" superscript="false" underline="false" placeholder="false"/>
<Font name="Bullet Item" background="[255,255,255]" bold="false" executable="false" family="Times New Roman" foreground="[0,0,0]" italic="false" opaque="false" readonly="false" size="12" subscript="false" superscript="false" underline="false" placeholder="false"/>
<Font name="Maple Plot" background="[255,255,255]" bold="false" executable="false" family="Times New Roman" foreground="[0,0,0]" italic="false" opaque="false" readonly="false" size="12" subscript="false" superscript="false" underline="false" placeholder="false"/>
<Font name="Annotation Text" background="[255,255,255]" bold="false" executable="false" family="Times New Roman" foreground="[0,0,0]" italic="false" opaque="false" readonly="false" size="12" subscript="false" superscript="false" underline="false" placeholder="false"/>
<Font name="List Item" background="[255,255,255]" bold="false" executable="false" family="Times New Roman" foreground="[0,0,0]" italic="false" opaque="false" readonly="false" size="12" subscript="false" superscript="false" underline="false" placeholder="false"/>
<Font name="Dash Item" background="[255,255,255]" bold="false" executable="false" family="Times New Roman" foreground="[0,0,0]" italic="false" opaque="false" readonly="false" size="12" subscript="false" superscript="false" underline="false" placeholder="false"/>
<Font name="2D Input" background="[255,255,255]" bold="false" executable="true" family="Times New Roman" foreground="[0,0,0]" italic="false" opaque="false" readonly="false" size="12" subscript="false" superscript="false" underline="false" placeholder="false"/>
<Font name="Error" background="[255,255,255]" bold="false" executable="false" family="Courier New" foreground="[255,0,255]" italic="false" opaque="false" readonly="true" size="12" subscript="false" superscript="false" underline="false" placeholder="false"/>
<Font name="Title" background="[255,255,255]" bold="true" executable="false" family="Times New Roman" foreground="[0,0,0]" italic="false" opaque="false" readonly="false" size="18" subscript="false" superscript="false" underline="false" placeholder="false"/>
<Font name="Text" background="[255,255,255]" bold="false" executable="false" family="Times New Roman" foreground="[0,0,0]" italic="false" opaque="false" readonly="false" size="12" subscript="false" superscript="false" underline="false" placeholder="false"/>
<Font name="Normal" background="[255,255,255]" bold="false" executable="false" family="Times New Roman" foreground="[0,0,0]" italic="false" opaque="false" readonly="false" size="12" subscript="false" superscript="false" underline="false" placeholder="false"/>
<Font name="Caption Reference" background="[255,255,255]" bold="true" executable="false" family="Times New Roman" foreground="[0,0,0]" italic="false" opaque="false" readonly="false" size="12" subscript="false" superscript="false" underline="false" placeholder="false"/>
<Font name="Code" background="[255,255,255]" bold="false" executable="false" family="Courier New" foreground="[255,0,0]" italic="false" opaque="false" readonly="false" size="12" subscript="false" superscript="false" underline="false" placeholder="false"/>
<Font name="Maple Input Placeholder" background="[255,255,255]" bold="true" executable="true" family="Courier New" foreground="[200,0,200]" italic="false" opaque="false" readonly="false" size="12" subscript="false" superscript="false" underline="false" placeholder="true"/>
<Font name="Equation Label" background="[255,255,255]" bold="true" executable="false" family="Times New Roman" foreground="[0,0,0]" italic="false" opaque="false" readonly="false" size="12" subscript="false" superscript="false" underline="false" placeholder="false"/>
<Font name="Author" background="[255,255,255]" bold="false" executable="false" family="Times New Roman" foreground="[0,0,0]" italic="false" opaque="false" readonly="false" size="12" subscript="false" superscript="false" underline="false" placeholder="false"/>
<Font name="Hyperlink" background="[255,255,255]" bold="false" executable="false" family="Times New Roman" foreground="[0,128,128]" italic="false" opaque="false" readonly="false" size="12" subscript="false" superscript="false" underline="true" placeholder="false"/>
<Font name="Caption Text" background="[255,255,255]" bold="true" executable="false" family="Times New Roman" foreground="[0,0,0]" italic="false" opaque="false" readonly="false" size="12" subscript="false" superscript="false" underline="false" placeholder="false"/>
<Layout name="Heading 1" alignment="left" bullet="none" firstindent="0" leftmargin="0" rightmargin="0" linespacing="0.0" spaceabove="8" spacebelow="4" linebreak="space" pagebreak-before="false" initial="0" bulletsuffix=""/>
<Layout name="Warning" alignment="left" bullet="none" firstindent="0" leftmargin="0" rightmargin="0" linespacing="0.0" spaceabove="0" spacebelow="0" linebreak="space" pagebreak-before="false" initial="0" bulletsuffix=""/>
<Layout name="Heading 4" alignment="left" bullet="none" firstindent="0" leftmargin="0" rightmargin="0" linespacing="0.0" spaceabove="0" spacebelow="0" linebreak="space" pagebreak-before="false" initial="0" bulletsuffix=""/>
<Layout name="Line Printed Output" alignment="left" bullet="none" firstindent="0" leftmargin="0" rightmargin="0" linespacing="0.0" spaceabove="0" spacebelow="0" linebreak="any" pagebreak-before="false" initial="0" bulletsuffix=""/>
<Layout name="Heading 2" alignment="left" bullet="none" firstindent="0" leftmargin="0" rightmargin="0" linespacing="0.0" spaceabove="8" spacebelow="2" linebreak="space" pagebreak-before="false" initial="0" bulletsuffix=""/>
<Layout name="Maple Output" alignment="centred" bullet="none" firstindent="0" leftmargin="0" rightmargin="0" linespacing="0.3" spaceabove="0" spacebelow="0" linebreak="space" pagebreak-before="false" initial="0" bulletsuffix=""/>
<Layout name="Heading 3" alignment="left" bullet="none" firstindent="0" leftmargin="0" rightmargin="0" linespacing="0.0" spaceabove="0" spacebelow="0" linebreak="space" pagebreak-before="false" initial="0" bulletsuffix=""/>
<Layout name="Diagnostic" alignment="left" bullet="none" firstindent="0" leftmargin="0" rightmargin="0" linespacing="0.0" spaceabove="0" spacebelow="0" linebreak="any" pagebreak-before="false" initial="0" bulletsuffix=""/>
<Layout name="Ordered List 1" alignment="left" bullet="numeric" firstindent="0" leftmargin="0" rightmargin="0" linespacing="0.0" spaceabove="3" spacebelow="3" linebreak="space" pagebreak-before="false" initial="-1" bulletsuffix="."/>
<Layout name="Text Output" alignment="left" bullet="none" firstindent="0" leftmargin="0" rightmargin="0" linespacing="0.0" spaceabove="0" spacebelow="0" linebreak="newline" pagebreak-before="false" initial="0" bulletsuffix=""/>
<Layout name="Ordered List 2" alignment="left" bullet="alphabetic" firstindent="0" leftmargin="36" rightmargin="0" linespacing="0.0" spaceabove="3" spacebelow="3" linebreak="space" pagebreak-before="false" initial="-1" bulletsuffix="."/>
<Layout name="Ordered List 3" alignment="left" bullet="roman" firstindent="0" leftmargin="72" rightmargin="0" linespacing="0.0" spaceabove="3" spacebelow="3" linebreak="space" pagebreak-before="false" initial="-1" bulletsuffix="."/>
<Layout name="Ordered List 4" alignment="left" bullet="ALPHABETIC" firstindent="0" leftmargin="108" rightmargin="0" linespacing="0.0" spaceabove="3" spacebelow="3" linebreak="space" pagebreak-before="false" initial="-1" bulletsuffix="."/>
<Layout name="Ordered List 5" alignment="left" bullet="ROMAN" firstindent="0" leftmargin="144" rightmargin="0" linespacing="0.0" spaceabove="3" spacebelow="3" linebreak="space" pagebreak-before="false" initial="-1" bulletsuffix="."/>
<Layout name="Annotation Title" alignment="centred" bullet="none" firstindent="0" leftmargin="0" rightmargin="0" linespacing="0.0" spaceabove="12" spacebelow="12" linebreak="space" pagebreak-before="false" initial="0" bulletsuffix=""/>
<Layout name="HyperlinkError" alignment="left" bullet="none" firstindent="0" leftmargin="0" rightmargin="0" linespacing="0.0" spaceabove="0" spacebelow="0" linebreak="space" pagebreak-before="false" initial="0" bulletsuffix=""/>
<Layout name="HyperlinkWarning" alignment="left" bullet="none" firstindent="0" leftmargin="0" rightmargin="0" linespacing="0.0" spaceabove="0" spacebelow="0" linebreak="space" pagebreak-before="false" initial="0" bulletsuffix=""/>
<Layout name="Bullet Item" alignment="left" bullet="dot" firstindent="0" leftmargin="0" rightmargin="0" linespacing="0.0" spaceabove="3" spacebelow="3" linebreak="space" pagebreak-before="false" initial="0" bulletsuffix=""/>
<Layout name="Maple Plot" alignment="centred" bullet="none" firstindent="0" leftmargin="0" rightmargin="0" linespacing="0.0" spaceabove="0" spacebelow="0" linebreak="space" pagebreak-before="false" initial="0" bulletsuffix=""/>
<Layout name="List Item" alignment="left" bullet="indent" firstindent="0" leftmargin="0" rightmargin="0" linespacing="0.0" spaceabove="3" spacebelow="3" linebreak="space" pagebreak-before="false" initial="0" bulletsuffix=""/>
<Layout name="Dash Item" alignment="left" bullet="dash" firstindent="0" leftmargin="0" rightmargin="0" linespacing="0.0" spaceabove="3" spacebelow="3" linebreak="space" pagebreak-before="false" initial="0" bulletsuffix=""/>
<Layout name="Error" alignment="left" bullet="none" firstindent="0" leftmargin="0" rightmargin="0" linespacing="0.0" spaceabove="0" spacebelow="0" linebreak="space" pagebreak-before="false" initial="0" bulletsuffix=""/>
<Layout name="Title" alignment="centred" bullet="none" firstindent="0" leftmargin="0" rightmargin="0" linespacing="0.0" spaceabove="12" spacebelow="12" linebreak="space" pagebreak-before="false" initial="0" bulletsuffix=""/>
<Layout name="Normal" alignment="left" bullet="none" firstindent="0" leftmargin="0" rightmargin="0" linespacing="0.0" spaceabove="0" spacebelow="0" linebreak="space" pagebreak-before="false" initial="0" bulletsuffix=""/>
<Layout name="Author" alignment="centred" bullet="none" firstindent="0" leftmargin="0" rightmargin="0" linespacing="0.0" spaceabove="8" spacebelow="8" linebreak="space" pagebreak-before="false" initial="0" bulletsuffix=""/>
<Pencil-style name="Pencil 1" pen-color="[0,0,0]" pen-height="1.0" pen-width="1.0" pen-opacity="1.0"/>
<Pencil-style name="Pencil 2" pen-color="[0,0,255]" pen-height="1.0" pen-width="1.0" pen-opacity="1.0"/>
<Pencil-style name="Pencil 3" pen-color="[0,0,0]" pen-height="3.0" pen-width="3.0" pen-opacity="1.0"/>
<Pencil-style name="Pencil 4" pen-color="[0,0,255]" pen-height="3.0" pen-width="3.0" pen-opacity="1.0"/>
<Pencil-style name="Pencil 5" pen-color="[255,0,0]" pen-height="5.0" pen-width="5.0" pen-opacity="1.0"/>
<Highlighter-style name="Highlighter 5" pen-color="[255,255,0]" pen-height="48.0" pen-width="48.0" pen-opacity="0.8"/>
<Highlighter-style name="Highlighter 3" pen-color="[51,255,0]" pen-height="24.0" pen-width="24.0" pen-opacity="0.8"/>
<Highlighter-style name="Highlighter 4" pen-color="[0,255,255]" pen-height="32.0" pen-width="32.0" pen-opacity="0.8"/>
<Highlighter-style name="Highlighter 1" pen-color="[255,153,255]" pen-height="12.0" pen-width="8.0" pen-opacity="0.8"/>
<Highlighter-style name="Highlighter 2" pen-color="[255,204,0]" pen-height="14.0" pen-width="14.0" pen-opacity="0.8"/>
</Styles>
<Startup-Code startupcode=""/>
<Task-table>
	<Task-category name="&lt;default&gt;"/>
</Task-table>
<Task/>
<Group hide-input="false" labelreference="L1689" drawlabel="true" applyint="true" applyrational="true" applyexponent="false">
<Input><Text-field prompt="&gt; " style="Maple Input" layout="Normal"><Equation executable="true" style="2D Input" input-equation="" display="LUklbXJvd0c2Iy9JK21vZHVsZW5hbWVHNiJJLFR5cGVzZXR0aW5nR0koX3N5c2xpYkdGJzZldS1JI21pR0YkNiVRJXdpdGhGJy8lJ2l0YWxpY0dRJXRydWVGJy8lLG1hdGh2YXJpYW50R1EnaXRhbGljRictSShtZmVuY2VkR0YkNiQtRiM2JS1GLDYlUShQaHlzaWNzRidGL0YyLyUrZXhlY3V0YWJsZUdRJmZhbHNlRicvRjNRJ25vcm1hbEYnRkAtSSNtb0dGJDYtUSI7RidGQC8lJmZlbmNlR0Y/LyUqc2VwYXJhdG9yR0YxLyUpc3RyZXRjaHlHRj8vJSpzeW1tZXRyaWNHRj8vJShsYXJnZW9wR0Y/LyUubW92YWJsZWxpbWl0c0dGPy8lJ2FjY2VudEdGPy8lJ2xzcGFjZUdRJjAuMGVtRicvJSdyc3BhY2VHUSwwLjI3Nzc3NzhlbUYnLUYsNiVRL3BpeGVscGVybWljcm9uRidGL0YyLUZDNi1RKiZjb2xvbmVxO0YnRkBGRi9GSUY/RkpGTEZORlBGUi9GVUZZRlctRiw2JVEmZXZhbGZGJ0YvRjItRjY2JC1GIzYkLUkmbWZyYWNHRiQ2KC1JI21uR0YkNiRRJDEwOEYnRkAtRiM2Ji1GZ282JFEiNUYnRkAtRkM2LVEnJnNkb3Q7RidGQEZGRmpuRkpGTEZORlBGUkZUL0ZYRlYtRmdvNiRRIjdGJ0ZARkAvJS5saW5ldGhpY2tuZXNzR1EiMUYnLyUrZGVub21hbGlnbkdRJ2NlbnRlckYnLyUpbnVtYWxpZ25HRltxLyUpYmV2ZWxsZWRHRj9GQEZARkItRiw2JVEiYUYnRi9GMkZnbkZcby1GNjYkLUYjNiZGY3BGX3BGWkZARkBGQi1GLDYlUSN4bUYnRi9GMkZnbi1GZ282JFElMTEwMEYnRkBGQi1GLDYlUSl4bWludmlld0YnRi9GMkZnbi1GZ282JFElMTAwMEYnRkBGQi1GLDYlUSl4bWF4dmlld0YnRi9GMkZnbi1GZ282JFElMTM2MEYnRkBGQi1GLDYlUSV5bWluRidGL0YyRmduLUZnbzYkUSQzOTBGJ0ZARkItRiw2JVEleW1heEYnRi9GMkZnbi1GZ282JFEkOTUwRidGQEZCLUYsNiVRJXRtYXhGJ0YvRjJGZ24tRmdvNiRRJDU5MEYnRkBGQi1GLDYlUS1xdWFydGVybW9ycGhGJ0YvRjJGZ24tRjY2JC1GIzYkLUZkbzYoLUYjNihGY3BGX3BGWkZfcC1GZ282JFEjNDBGJ0ZARkAtRiM2JC1GZ282JFEiNEYnRkBGQEZmcEZpcEZccUZecUZARkBGQi1JJ21zcGFjZUdGJDYmLyUnaGVpZ2h0R1EmMC4wZXhGJy8lJndpZHRoR0ZWLyUmZGVwdGhHRmN1LyUqbGluZWJyZWFrR1EobmV3bGluZUYnLUZDNi1RIn5GJ0ZARkZGam5GSkZMRk5GUEZSRlRGYnAtRiw2JVEqUm90YXRpb242RidGL0YyRmduRlxvLUY2NiQtRiM2Ji1GLDYlUSdNYXRyaXhGJ0YvRjItRjY2JC1GIzYlLUY2NiYtRiM2Jy1GNjYmLUYjNiktRiw2JVEkY29zRicvRjBGP0ZALUY2NiQtRiM2JS1GZG82KC1GIzYnLUZnbzYkUSIyRidGQEZfcC1GLDYlUSNQaUYnRmd3RkBGPUZALUYjNiUtRmdvNiRRIjZGJ0ZARi9GMkZmcEZpcEZccUZecUY9RkBGQC1GQzYtUSIsRidGQEZGRkhGSkZMRk5GUEZSRlQvRlhRLDAuMzMzMzMzM2VtRictRiw2JVEkc2luRidGZ3dGQEZod0Y9RkBGQC8lJW9wZW5HUSJbRicvJSZjbG9zZUdRIl1GJ0ZbeS1GNjYmLUYjNiwtRkM2LVEqJnVtaW51czA7RidGQEZGRmpuRkpGTEZORlBGUi9GVVEsMC4yMjIyMjIyZW1GJy9GWEZhekZbdkZgeS1GNjYkLUYjNiQtRmRvNigtRiM2JkZgeEZfcEZjeEZALUYjNiRGaHhGQEZmcEZpcEZccUZecUZARkBGW3lGZHdGY3otRiw2I1EhRidGPUZARkBGY3lGZnlGPUZARkBGY3lGZnlGPUZARkBGPUZARkBGQkZbdkZedUZbdi1GLDYlUSpSb3RhdGlvbjNGJ0YvRjJGZ25GXG8tRjY2JC1GIzYlRmV2LUY2NiQtRiM2JC1GNjYmLUYjNiYtRjY2Ji1GIzYoRmR3LUY2NiQtRiM2JC1GZG82KEZpei1GIzYkLUZnbzYkUSIzRidGQEZARmZwRmlwRlxxRl5xRkBGQEZbeUZgeUZjXGxGQEZARmN5RmZ5Rlt5LUY2NiYtRiM2K0ZdekZbdkZgeUZjXGxGW3lGZHdGY1xsRl1bbEZARkBGY3lGZnlGQEZARmN5RmZ5RkBGQEZARkBGQkZbdkZedUZbdi1GLDYlUStSb3RhdGlvbjEyRidGL0YyRmduRlxvLUY2NiQtRiM2JUZldi1GNjYkLUYjNiQtRjY2Ji1GIzYmLUY2NiYtRiM2KEZkdy1GNjYkLUYjNiQtRmRvNihGaXotRiM2JC1GZ282JFEjMTJGJ0ZARkBGZnBGaXBGXHFGXnFGQEZARlt5RmB5RmVebEZARkBGY3lGZnlGW3ktRjY2Ji1GIzYrRl16Rlt2RmB5RmVebEZbeUZkd0ZlXmxGXVtsRkBGQEZjeUZmeUZARkBGY3lGZnlGQEZARkBGQEZCRl51LUZfdTYmRmF1RmR1RmZ1L0ZpdVElYXV0b0YnRl51RmRfbEZedUZbdi1GLDYlUSNhMUYnRi9GMkZnbi1GLDYlUSdWZWN0b3JGJ0YvRjItRjY2JC1GIzYlLUY2NiYtRiM2Jy1GZ282JFEiMEYnRkBGW3lGYHFGPUZARkBGY3lGZnlGPUZARkBGQkZedUZbdi1GLDYlUSNhMkYnRi9GMkZnbkZedi1GQzYtUSkmbWlkZG90O0YnRkBGRkZqbkZKRkxGTkZQRlIvRlVRLDAuMTY2NjY2N2VtRicvRlhGYGFsRmhfbEZCRlt2Rl51Rlt2LUYsNiVRI2EzRidGL0YyRmduRl52RlxhbEZpYGxGQkZbdkZedUZbdi1GLDYlUSNhNEYnRi9GMkZnbkZedkZcYWxGYmFsRkJGW3ZGXnVGW3YtRiw2JVEjYTVGJ0YvRjJGZ25GXnZGXGFsRmVhbEZCRlt2Rl51Rlt2LUYsNiVRI2E2RidGL0YyRmduRl52RlxhbEZoYWxGQkZedUZbdi1GLDYlUSNxMUYnRi9GMkZnbi1GZG82KC1GIzYrRmB4Rl9wRmN4Rl9wRmJdbEZcYWxGaF9sRj1GQC1GIzYoRmB5LUY2NiQtRiM2JS1GZG82KC1GIzYnRmB4Rl9wRmN4Ri9GMkZmeEZmcEZpcEZccUZecUYvRjJGQEZfcC1JJW1zdXBHRiQ2JUZgcS1GIzYlRmB4Ri9GMi8lMXN1cGVyc2NyaXB0c2hpZnRHRmhgbEYvRjJGZnBGaXBGXHFGXnFGQkZedUZbdi1GLDYlUSNxMkYnRi9GMkZnbkZgW2xGXGFsRl5ibEZCRl51Rlt2LUYsNiVRI3EzRidGL0YyRmduRmBbbEZcYWxGZmNsRkJGXnVGW3YtRiw2JVEjZXhGJ0YvRjJGZ25GW2BsLUY2NiQtRiM2JS1GNjYmLUYjNictRmdvNiRGaHBGQEZbeUZmYGxGPUZARkBGY3lGZnlGPUZARkBGQkZbdkZedUZkX2wtRiw2JVEjZXlGJ0YvRjJGZ25GW2BsLUY2NiQtRiM2JC1GNjYmLUYjNiZGZmBsRlt5RmdkbEZARkBGY3lGZnlGQEZARkJGXnVGZF9sRl51RmRfbEZedUZkX2xGXnVGZF9sRl51Rl51Rl1bbEY9RkA=">LUklbXJvd0c2Iy9JK21vZHVsZW5hbWVHNiJJLFR5cGVzZXR0aW5nR0koX3N5c2xpYkdGJzZldS1JI21pR0YkNiVRJXdpdGhGJy8lJ2l0YWxpY0dRJXRydWVGJy8lLG1hdGh2YXJpYW50R1EnaXRhbGljRictSShtZmVuY2VkR0YkNiQtRiM2JS1GLDYlUShQaHlzaWNzRidGL0YyLyUrZXhlY3V0YWJsZUdRJmZhbHNlRicvRjNRJ25vcm1hbEYnRkAtSSNtb0dGJDYtUSI7RidGQC8lJmZlbmNlR0Y/LyUqc2VwYXJhdG9yR0YxLyUpc3RyZXRjaHlHRj8vJSpzeW1tZXRyaWNHRj8vJShsYXJnZW9wR0Y/LyUubW92YWJsZWxpbWl0c0dGPy8lJ2FjY2VudEdGPy8lJ2xzcGFjZUdRJjAuMGVtRicvJSdyc3BhY2VHUSwwLjI3Nzc3NzhlbUYnLUYsNiVRL3BpeGVscGVybWljcm9uRidGL0YyLUZDNi1RKiZjb2xvbmVxO0YnRkBGRi9GSUY/RkpGTEZORlBGUi9GVUZZRlctRiw2JVEmZXZhbGZGJ0YvRjItRjY2JC1GIzYkLUkmbWZyYWNHRiQ2KC1JI21uR0YkNiRRJDEwOEYnRkAtRiM2Ji1GZ282JFEiNUYnRkAtRkM2LVEnJnNkb3Q7RidGQEZGRmpuRkpGTEZORlBGUkZUL0ZYRlYtRmdvNiRRIjdGJ0ZARkAvJS5saW5ldGhpY2tuZXNzR1EiMUYnLyUrZGVub21hbGlnbkdRJ2NlbnRlckYnLyUpbnVtYWxpZ25HRltxLyUpYmV2ZWxsZWRHRj9GQEZARkItRiw2JVEiYUYnRi9GMkZnbkZcby1GNjYkLUYjNiZGY3BGX3BGWkZARkBGQi1GLDYlUSN4bUYnRi9GMkZnbi1GZ282JFElMTEwMEYnRkBGQi1GLDYlUSl4bWludmlld0YnRi9GMkZnbi1GZ282JFElMTAwMEYnRkBGQi1GLDYlUSl4bWF4dmlld0YnRi9GMkZnbi1GZ282JFElMTM2MEYnRkBGQi1GLDYlUSV5bWluRidGL0YyRmduLUZnbzYkUSQzOTBGJ0ZARkItRiw2JVEleW1heEYnRi9GMkZnbi1GZ282JFEkOTUwRidGQEZCLUYsNiVRJXRtYXhGJ0YvRjJGZ24tRmdvNiRRJDU5MEYnRkBGQi1GLDYlUS1xdWFydGVybW9ycGhGJ0YvRjJGZ24tRjY2JC1GIzYkLUZkbzYoLUYjNihGY3BGX3BGWkZfcC1GZ282JFEjNDBGJ0ZARkAtRiM2JC1GZ282JFEiNEYnRkBGQEZmcEZpcEZccUZecUZARkBGQi1JJ21zcGFjZUdGJDYmLyUnaGVpZ2h0R1EmMC4wZXhGJy8lJndpZHRoR0ZWLyUmZGVwdGhHRmN1LyUqbGluZWJyZWFrR1EobmV3bGluZUYnLUZDNi1RIn5GJ0ZARkZGam5GSkZMRk5GUEZSRlRGYnAtRiw2JVEqUm90YXRpb242RidGL0YyRmduRlxvLUY2NiQtRiM2Ji1GLDYlUSdNYXRyaXhGJ0YvRjItRjY2JC1GIzYlLUY2NiYtRiM2Jy1GNjYmLUYjNiktRiw2JVEkY29zRicvRjBGP0ZALUY2NiQtRiM2JS1GZG82KC1GIzYnLUZnbzYkUSIyRidGQEZfcC1GLDYlUSNQaUYnRmd3RkBGPUZALUYjNiUtRmdvNiRRIjZGJ0ZARi9GMkZmcEZpcEZccUZecUY9RkBGQC1GQzYtUSIsRidGQEZGRkhGSkZMRk5GUEZSRlQvRlhRLDAuMzMzMzMzM2VtRictRiw2JVEkc2luRidGZ3dGQEZod0Y9RkBGQC8lJW9wZW5HUSJbRicvJSZjbG9zZUdRIl1GJ0ZbeS1GNjYmLUYjNiwtRkM2LVEqJnVtaW51czA7RidGQEZGRmpuRkpGTEZORlBGUi9GVVEsMC4yMjIyMjIyZW1GJy9GWEZhekZbdkZgeS1GNjYkLUYjNiQtRmRvNigtRiM2JkZgeEZfcEZjeEZALUYjNiRGaHhGQEZmcEZpcEZccUZecUZARkBGW3lGZHdGY3otRiw2I1EhRidGPUZARkBGY3lGZnlGPUZARkBGY3lGZnlGPUZARkBGPUZARkBGQkZbdkZedUZbdi1GLDYlUSpSb3RhdGlvbjNGJ0YvRjJGZ25GXG8tRjY2JC1GIzYlRmV2LUY2NiQtRiM2JC1GNjYmLUYjNiYtRjY2Ji1GIzYoRmR3LUY2NiQtRiM2JC1GZG82KEZpei1GIzYkLUZnbzYkUSIzRidGQEZARmZwRmlwRlxxRl5xRkBGQEZbeUZgeUZjXGxGQEZARmN5RmZ5Rlt5LUY2NiYtRiM2K0ZdekZbdkZgeUZjXGxGW3lGZHdGY1xsRl1bbEZARkBGY3lGZnlGQEZARmN5RmZ5RkBGQEZARkBGQkZbdkZedUZbdi1GLDYlUStSb3RhdGlvbjEyRidGL0YyRmduRlxvLUY2NiQtRiM2JUZldi1GNjYkLUYjNiQtRjY2Ji1GIzYmLUY2NiYtRiM2KEZkdy1GNjYkLUYjNiQtRmRvNihGaXotRiM2JC1GZ282JFEjMTJGJ0ZARkBGZnBGaXBGXHFGXnFGQEZARlt5RmB5RmVebEZARkBGY3lGZnlGW3ktRjY2Ji1GIzYrRl16Rlt2RmB5RmVebEZbeUZkd0ZlXmxGXVtsRkBGQEZjeUZmeUZARkBGY3lGZnlGQEZARkBGQEZCRl51LUZfdTYmRmF1RmR1RmZ1L0ZpdVElYXV0b0YnRl51RmRfbEZedUZbdi1GLDYlUSNhMUYnRi9GMkZnbi1GLDYlUSdWZWN0b3JGJ0YvRjItRjY2JC1GIzYlLUY2NiYtRiM2Jy1GZ282JFEiMEYnRkBGW3lGYHFGPUZARkBGY3lGZnlGPUZARkBGQkZedUZbdi1GLDYlUSNhMkYnRi9GMkZnbkZedi1GQzYtUSkmbWlkZG90O0YnRkBGRkZqbkZKRkxGTkZQRlIvRlVRLDAuMTY2NjY2N2VtRicvRlhGYGFsRmhfbEZCRlt2Rl51Rlt2LUYsNiVRI2EzRidGL0YyRmduRl52RlxhbEZpYGxGQkZbdkZedUZbdi1GLDYlUSNhNEYnRi9GMkZnbkZedkZcYWxGYmFsRkJGW3ZGXnVGW3YtRiw2JVEjYTVGJ0YvRjJGZ25GXnZGXGFsRmVhbEZCRlt2Rl51Rlt2LUYsNiVRI2E2RidGL0YyRmduRl52RlxhbEZoYWxGQkZedUZbdi1GLDYlUSNxMUYnRi9GMkZnbi1GZG82KC1GIzYrRmB4Rl9wRmN4Rl9wRmJdbEZcYWxGaF9sRj1GQC1GIzYoRmB5LUY2NiQtRiM2JS1GZG82KC1GIzYnRmB4Rl9wRmN4Ri9GMkZmeEZmcEZpcEZccUZecUYvRjJGQEZfcC1JJW1zdXBHRiQ2JUZgcS1GIzYlRmB4Ri9GMi8lMXN1cGVyc2NyaXB0c2hpZnRHRmhgbEYvRjJGZnBGaXBGXHFGXnFGQkZedUZbdi1GLDYlUSNxMkYnRi9GMkZnbkZgW2xGXGFsRl5ibEZCRl51Rlt2LUYsNiVRI3EzRidGL0YyRmduRmBbbEZcYWxGZmNsRkJGXnVGW3YtRiw2JVEjZXhGJ0YvRjJGZ25GW2BsLUY2NiQtRiM2JS1GNjYmLUYjNictRmdvNiRGaHBGQEZbeUZmYGxGPUZARkBGY3lGZnlGPUZARkBGQkZbdkZedUZkX2wtRiw2JVEjZXlGJ0YvRjJGZ25GW2BsLUY2NiQtRiM2JC1GNjYmLUYjNiZGZmBsRlt5RmdkbEZARkBGY3lGZnlGQEZARkJGXnVGZF9sRl51RmRfbEZedUZkX2xGXnVGZF9sRl51Rl51Rl1bbEY9RkA=</Equation></Text-field>
</Input>
</Group>
<Group hide-input="false" labelreference="L1690" drawlabel="true" applyint="true" applyrational="true" applyexponent="false">
<Input><Text-field prompt="&gt; " style="Maple Input" layout="Normal"><Equation executable="true" style="2D Input" input-equation="" display="LUklbXJvd0c2Iy9JK21vZHVsZW5hbWVHNiJJLFR5cGVzZXR0aW5nR0koX3N5c2xpYkdGJzZILUkjbWlHRiQ2JVEickYnLyUnaXRhbGljR1EldHJ1ZUYnLyUsbWF0aHZhcmlhbnRHUSdpdGFsaWNGJy1JI21vR0YkNi1RKiZjb2xvbmVxO0YnL0YzUSdub3JtYWxGJy8lJmZlbmNlR1EmZmFsc2VGJy8lKnNlcGFyYXRvckdGPS8lKXN0cmV0Y2h5R0Y9LyUqc3ltbWV0cmljR0Y9LyUobGFyZ2VvcEdGPS8lLm1vdmFibGVsaW1pdHNHRj0vJSdhY2NlbnRHRj0vJSdsc3BhY2VHUSwwLjI3Nzc3NzhlbUYnLyUncnNwYWNlR0ZMLUYsNiVRJ1ZlY3RvckYnRi9GMi1JKG1mZW5jZWRHRiQ2JC1GIzYlLUZTNiYtRiM2Jy1GLDYlUSJ4RidGL0YyLUY2Ni1RIixGJ0Y5RjsvRj9GMUZARkJGREZGRkgvRktRJjAuMGVtRicvRk5RLDAuMzMzMzMzM2VtRictRiw2JVEieUYnRi9GMi8lK2V4ZWN1dGFibGVHRj1GOUY5LyUlb3BlbkdRIltGJy8lJmNsb3NlR1EiXUYnRmNvRjlGOS1GNjYtUSI7RidGOUY7RltvRkBGQkZERkZGSEZcb0ZNLUYsNiVRImJGJ0YvRjJGNUZPLUZTNiQtRiM2JC1GUzYmLUYjNiYtRiw2JVEkYmJ4RidGL0YyRmhuLUYsNiVRJGJieUYnRi9GMkY5RjlGZW9GaG9GOUY5RltwLUYsNiVRI3ltRidGL0YyRjUtSSZtZnJhY0dGJDYoLUYsNiVRI3htRidGL0YyLUYjNiUtSSNtbkdGJDYkUSIyRidGOUYvRjIvJS5saW5ldGhpY2tuZXNzR1EiMUYnLyUrZGVub21hbGlnbkdRJ2NlbnRlckYnLyUpbnVtYWxpZ25HRmNyLyUpYmV2ZWxsZWRHRj1GW3AtRiw2JVEjc2NGJ0YvRjJGNS1GY3E2KEZfcS1GIzYlLUZbcjYkUSMyMEYnRjlGL0YyRl5yRmFyRmRyRmZyLUY2Ni1RIjpGJ0Y5RjtGPkZARkJGREZGRkhGSkZNLUY2Ni1RIn5GJ0Y5RjtGPkZARkJGREZGRkhGXG8vRk5GXW8tSSdtc3BhY2VHRiQ2Ji8lJ2hlaWdodEdRJjAuMGV4RicvJSZ3aWR0aEdGXW8vJSZkZXB0aEdGXnQvJSpsaW5lYnJlYWtHUShuZXdsaW5lRictRjY2LkZnc0YvRjJGO0Y+RkBGQkZERkZGSEZcb0Zocy1GLDYlUSZwaGFzZUYnRi9GMkY1LUZjcTYoLUYjNiVGZXMtRiw2JVEjUGlGJy9GMEY9RjlGOS1GIzYkLUZbcjYkUSI2RidGOUY5Rl5yRmFyRmRyRmZyLUY2Ni1RIitGJ0Y5RjtGPkZARkJGREZGRkgvRktRLDAuMjIyMjIyMmVtRicvRk5GXHYtRmNxNigtRiM2J0Zlc0ZfdS1GNjYtUScmc2RvdDtGJ0Y5RjtGPkZARkJGREZGRkhGXG9GaHMtRlM2JC1GIzYmRmVuLUY2Ni1RKCZtaW51cztGJ0Y5RjtGPkZARkJGREZGRkhGW3ZGXXZGZXFGOUY5RjktRiM2J0ZldUZidkZlcy1GUzYkLUYjNidGZXMtRiw2JVEleG1heEYnRi9GMkZpdkZlcUY5RjlGOUZeckZhckZkckZmckZbcEZpcy1GanM2JkZcdEZfdEZhdC9GZHRRJWF1dG9GJy1GLDYlUSJ0RidGL0YyRjUtRmNxNigtRltyNiRGYHJGOUZocUZeckZhckZkckZmckZidi1GLDYlUSRjb3NGJ0ZidUY5LUZTNiQtRiM2Jy1GW3I2JFEiM0YnRjlGYnZGaHRGY29GOUY5RltwRmNvRjk=">LUklbXJvd0c2Iy9JK21vZHVsZW5hbWVHNiJJLFR5cGVzZXR0aW5nR0koX3N5c2xpYkdGJzZILUkjbWlHRiQ2JVEickYnLyUnaXRhbGljR1EldHJ1ZUYnLyUsbWF0aHZhcmlhbnRHUSdpdGFsaWNGJy1JI21vR0YkNi1RKiZjb2xvbmVxO0YnL0YzUSdub3JtYWxGJy8lJmZlbmNlR1EmZmFsc2VGJy8lKnNlcGFyYXRvckdGPS8lKXN0cmV0Y2h5R0Y9LyUqc3ltbWV0cmljR0Y9LyUobGFyZ2VvcEdGPS8lLm1vdmFibGVsaW1pdHNHRj0vJSdhY2NlbnRHRj0vJSdsc3BhY2VHUSwwLjI3Nzc3NzhlbUYnLyUncnNwYWNlR0ZMLUYsNiVRJ1ZlY3RvckYnRi9GMi1JKG1mZW5jZWRHRiQ2JC1GIzYlLUZTNiYtRiM2Jy1GLDYlUSJ4RidGL0YyLUY2Ni1RIixGJ0Y5RjsvRj9GMUZARkJGREZGRkgvRktRJjAuMGVtRicvRk5RLDAuMzMzMzMzM2VtRictRiw2JVEieUYnRi9GMi8lK2V4ZWN1dGFibGVHRj1GOUY5LyUlb3BlbkdRIltGJy8lJmNsb3NlR1EiXUYnRmNvRjlGOS1GNjYtUSI7RidGOUY7RltvRkBGQkZERkZGSEZcb0ZNLUYsNiVRImJGJ0YvRjJGNUZPLUZTNiQtRiM2JC1GUzYmLUYjNiYtRiw2JVEkYmJ4RidGL0YyRmhuLUYsNiVRJGJieUYnRi9GMkY5RjlGZW9GaG9GOUY5RltwLUYsNiVRI3ltRidGL0YyRjUtSSZtZnJhY0dGJDYoLUYsNiVRI3htRidGL0YyLUYjNiUtSSNtbkdGJDYkUSIyRidGOUYvRjIvJS5saW5ldGhpY2tuZXNzR1EiMUYnLyUrZGVub21hbGlnbkdRJ2NlbnRlckYnLyUpbnVtYWxpZ25HRmNyLyUpYmV2ZWxsZWRHRj1GW3AtRiw2JVEjc2NGJ0YvRjJGNS1GY3E2KEZfcS1GIzYlLUZbcjYkUSMyMEYnRjlGL0YyRl5yRmFyRmRyRmZyLUY2Ni1RIjpGJ0Y5RjtGPkZARkJGREZGRkhGSkZNLUY2Ni1RIn5GJ0Y5RjtGPkZARkJGREZGRkhGXG8vRk5GXW8tSSdtc3BhY2VHRiQ2Ji8lJ2hlaWdodEdRJjAuMGV4RicvJSZ3aWR0aEdGXW8vJSZkZXB0aEdGXnQvJSpsaW5lYnJlYWtHUShuZXdsaW5lRictRjY2LkZnc0YvRjJGO0Y+RkBGQkZERkZGSEZcb0Zocy1GLDYlUSZwaGFzZUYnRi9GMkY1LUZjcTYoLUYjNiVGZXMtRiw2JVEjUGlGJy9GMEY9RjlGOS1GIzYkLUZbcjYkUSI2RidGOUY5Rl5yRmFyRmRyRmZyLUY2Ni1RIitGJ0Y5RjtGPkZARkJGREZGRkgvRktRLDAuMjIyMjIyMmVtRicvRk5GXHYtRmNxNigtRiM2J0Zlc0ZfdS1GNjYtUScmc2RvdDtGJ0Y5RjtGPkZARkJGREZGRkhGXG9GaHMtRlM2JC1GIzYmRmVuLUY2Ni1RKCZtaW51cztGJ0Y5RjtGPkZARkJGREZGRkhGW3ZGXXZGZXFGOUY5RjktRiM2J0ZldUZidkZlcy1GUzYkLUYjNidGZXMtRiw2JVEleG1heEYnRi9GMkZpdkZlcUY5RjlGOUZeckZhckZkckZmckZbcEZpcy1GanM2JkZcdEZfdEZhdC9GZHRRJWF1dG9GJy1GLDYlUSJ0RidGL0YyRjUtRmNxNigtRltyNiRGYHJGOUZocUZeckZhckZkckZmckZidi1GLDYlUSRjb3NGJ0ZidUY5LUZTNiQtRiM2Jy1GW3I2JFEiM0YnRjlGYnZGaHRGY29GOUY5RltwRmNvRjk=</Equation></Text-field>
</Input>
</Group>
<Group hide-input="false" labelreference="L1691" drawlabel="true" applyint="true" applyrational="true" applyexponent="false">
<Input><Text-field prompt="&gt; " style="Maple Input" layout="Normal"><Equation executable="true" style="2D Input" input-equation="" display="LUklbXJvd0c2Iy9JK21vZHVsZW5hbWVHNiJJLFR5cGVzZXR0aW5nR0koX3N5c2xpYkdGJzY3LUkjbWlHRiQ2JVEkcHNpRicvJSdpdGFsaWNHUSZmYWxzZUYnLyUsbWF0aHZhcmlhbnRHUSdub3JtYWxGJy1JI21vR0YkNi1RKiZjb2xvbmVxO0YnRjIvJSZmZW5jZUdGMS8lKnNlcGFyYXRvckdGMS8lKXN0cmV0Y2h5R0YxLyUqc3ltbWV0cmljR0YxLyUobGFyZ2VvcEdGMS8lLm1vdmFibGVsaW1pdHNHRjEvJSdhY2NlbnRHRjEvJSdsc3BhY2VHUSwwLjI3Nzc3NzhlbUYnLyUncnNwYWNlR0ZJLUkobWZlbmNlZEdGJDYkLUYjNigtRk02JC1GIzYsLUYsNiVRJGNvc0YnRi9GMi1GTTYkLUYjNiwtSSNtbkdGJDYkUSIyRidGMi1GNjYtUScmc2RvdDtGJ0YyRjlGO0Y9Rj9GQUZDRkUvRkhRJjAuMGVtRicvRktGXm8tRiw2JVEjUGlGJ0YvRjItRjY2LVEifkYnRjJGOUY7Rj1GP0ZBRkNGRUZdb0Zfb0Zqbi1GLDYlUSJ4RicvRjBRJXRydWVGJy9GM1EnaXRhbGljRictRjY2LVEqJnVtaW51czA7RidGMkY5RjtGPUY/RkFGQ0ZFL0ZIUSwwLjIyMjIyMjJlbUYnL0ZLRmFwLUYsNiVRJnBoYXNlRidGaW9GW3AvJStleGVjdXRhYmxlR0YxRjJGMi1GNjYtUSIrRidGMkY5RjtGPUY/RkFGQ0ZFRmBwRmJwRlUtRk02JC1GIzYrRmZuRmpuRmBvRmpuLUYsNiVRInlGJ0Zpb0ZbcEZdcEZjcEZmcEYyRjJGaHBGVS1GTTYkLUYjNixGXXBGZm5Gam5GYG9Gam4tRk02JC1GIzYnRmZvRmhwRl9xRmZwRjJGMkZdcEZjcEZmcEYyRjJGZnBGMkYyRmpuLUYsNiVRJGV4cEYnRi9GMi1GTTYkLUYjNitGXXBGZm5Gam5GYG9Gam5GY28tRiw2JVEiekYnRmlvRltwRmZwRjJGMkZmcEYyRjItRjY2LVEiO0YnRjJGOS9GPEZqb0Y9Rj9GQUZDRkVGXW9GSi1JJ21zcGFjZUdGJDYmLyUnaGVpZ2h0R1EmMC4wZXhGJy8lJndpZHRoR0Zeby8lJmRlcHRoR0Zdcy8lKmxpbmVicmVha0dRKG5ld2xpbmVGJ0Zjby1GLDYlUSJNRidGaW9GW3BGNS1JJm1mcmFjR0YkNigtRiM2Ji1GLDYlUSV0YW5oRidGL0YyLUZNNiQtRiM2Jy1GZ242JFEkMTAwRidGMkZqbi1GTTYkLUYjNi4tRiw2JVEidEYnRmlvRltwRmhwRlUtRk02JC1GIzYpLUYsNiVRI3ExRidGaW9GW3AtRjY2LVEpJm1pZGRvdDtGJ0YyRjlGO0Y9Rj9GQUZDRkUvRkhRLDAuMTY2NjY2N2VtRicvRktGaXUtRiw2JVEickYnRmlvRltwLUY2Ni1RKCZtaW51cztGJ0YyRjlGO0Y9Rj9GQUZDRkVGYHBGYnBGY3BGZnBGMkYyRmhwRlUtRk02JC1GIzYoLUYsNiVRI3EyRidGaW9GW3BGZXVGW3ZGXnZGY3BGMkYyRmhwRlUtRk02JC1GIzYoLUYsNiVRI3EzRidGaW9GW3BGZXVGW3ZGXnZGY3BGMkYyRmZwRjJGMkZmcEYyRjJGZnBGMi1GIzYlRmR0RmlvRltwLyUubGluZXRoaWNrbmVzc0dRIjFGJy8lK2Rlbm9tYWxpZ25HUSdjZW50ZXJGJy8lKW51bWFsaWduR0Zmdy8lKWJldmVsbGVkR0YxRmRyRmhyRmNvLUYsNiVRJXdpdGhGJ0Zpb0ZbcC1GTTYkLUYjNiUtRiw2JVEmcGxvdHNGJ0Zpb0ZbcEZmcEYyRjJGZHJGW3gtRk02JC1GIzYlLUYsNiVRK0NvbG9yVG9vbHNGJ0Zpb0ZbcEZmcEYyRjJGZHItRiw2I1EhRidGZnBGMg==">LUklbXJvd0c2Iy9JK21vZHVsZW5hbWVHNiJJLFR5cGVzZXR0aW5nR0koX3N5c2xpYkdGJzY3LUkjbWlHRiQ2JVEkcHNpRicvJSdpdGFsaWNHUSZmYWxzZUYnLyUsbWF0aHZhcmlhbnRHUSdub3JtYWxGJy1JI21vR0YkNi1RKiZjb2xvbmVxO0YnRjIvJSZmZW5jZUdGMS8lKnNlcGFyYXRvckdGMS8lKXN0cmV0Y2h5R0YxLyUqc3ltbWV0cmljR0YxLyUobGFyZ2VvcEdGMS8lLm1vdmFibGVsaW1pdHNHRjEvJSdhY2NlbnRHRjEvJSdsc3BhY2VHUSwwLjI3Nzc3NzhlbUYnLyUncnNwYWNlR0ZJLUkobWZlbmNlZEdGJDYkLUYjNigtRk02JC1GIzYsLUYsNiVRJGNvc0YnRi9GMi1GTTYkLUYjNiwtSSNtbkdGJDYkUSIyRidGMi1GNjYtUScmc2RvdDtGJ0YyRjlGO0Y9Rj9GQUZDRkUvRkhRJjAuMGVtRicvRktGXm8tRiw2JVEjUGlGJ0YvRjItRjY2LVEifkYnRjJGOUY7Rj1GP0ZBRkNGRUZdb0Zfb0Zqbi1GLDYlUSJ4RicvRjBRJXRydWVGJy9GM1EnaXRhbGljRictRjY2LVEqJnVtaW51czA7RidGMkY5RjtGPUY/RkFGQ0ZFL0ZIUSwwLjIyMjIyMjJlbUYnL0ZLRmFwLUYsNiVRJnBoYXNlRidGaW9GW3AvJStleGVjdXRhYmxlR0YxRjJGMi1GNjYtUSIrRidGMkY5RjtGPUY/RkFGQ0ZFRmBwRmJwRlUtRk02JC1GIzYrRmZuRmpuRmBvRmpuLUYsNiVRInlGJ0Zpb0ZbcEZdcEZjcEZmcEYyRjJGaHBGVS1GTTYkLUYjNixGXXBGZm5Gam5GYG9Gam4tRk02JC1GIzYnRmZvRmhwRl9xRmZwRjJGMkZdcEZjcEZmcEYyRjJGZnBGMkYyRmpuLUYsNiVRJGV4cEYnRi9GMi1GTTYkLUYjNitGXXBGZm5Gam5GYG9Gam5GY28tRiw2JVEiekYnRmlvRltwRmZwRjJGMkZmcEYyRjItRjY2LVEiO0YnRjJGOS9GPEZqb0Y9Rj9GQUZDRkVGXW9GSi1JJ21zcGFjZUdGJDYmLyUnaGVpZ2h0R1EmMC4wZXhGJy8lJndpZHRoR0Zeby8lJmRlcHRoR0Zdcy8lKmxpbmVicmVha0dRKG5ld2xpbmVGJ0Zjby1GLDYlUSJNRidGaW9GW3BGNS1JJm1mcmFjR0YkNigtRiM2Ji1GLDYlUSV0YW5oRidGL0YyLUZNNiQtRiM2Jy1GZ242JFEkMTAwRidGMkZqbi1GTTYkLUYjNi4tRiw2JVEidEYnRmlvRltwRmhwRlUtRk02JC1GIzYpLUYsNiVRI3ExRidGaW9GW3AtRjY2LVEpJm1pZGRvdDtGJ0YyRjlGO0Y9Rj9GQUZDRkUvRkhRLDAuMTY2NjY2N2VtRicvRktGaXUtRiw2JVEickYnRmlvRltwLUY2Ni1RKCZtaW51cztGJ0YyRjlGO0Y9Rj9GQUZDRkVGYHBGYnBGY3BGZnBGMkYyRmhwRlUtRk02JC1GIzYoLUYsNiVRI3EyRidGaW9GW3BGZXVGW3ZGXnZGY3BGMkYyRmhwRlUtRk02JC1GIzYoLUYsNiVRI3EzRidGaW9GW3BGZXVGW3ZGXnZGY3BGMkYyRmZwRjJGMkZmcEYyRjJGZnBGMi1GIzYlRmR0RmlvRltwLyUubGluZXRoaWNrbmVzc0dRIjFGJy8lK2Rlbm9tYWxpZ25HUSdjZW50ZXJGJy8lKW51bWFsaWduR0Zmdy8lKWJldmVsbGVkR0YxRmRyRmhyRmNvLUYsNiVRJXdpdGhGJ0Zpb0ZbcC1GTTYkLUYjNiUtRiw2JVEmcGxvdHNGJ0Zpb0ZbcEZmcEYyRjJGZHJGW3gtRk02JC1GIzYlLUYsNiVRK0NvbG9yVG9vbHNGJ0Zpb0ZbcEZmcEYyRjJGZHItRiw2I1EhRidGZnBGMg==</Equation></Text-field>
</Input>
</Group>
<Group hide-input="false" labelreference="L1693" drawlabel="true" applyint="true" applyrational="true" applyexponent="false">
<Input><Text-field prompt="&gt; " style="Maple Input" layout="Normal"><Equation executable="true" style="2D Input" input-equation="" display="LUklbXJvd0c2Iy9JK21vZHVsZW5hbWVHNiJJLFR5cGVzZXR0aW5nR0koX3N5c2xpYkdGJzZGLUkjbWlHRiQ2JVEkcnJjRicvJSdpdGFsaWNHUSV0cnVlRicvJSxtYXRodmFyaWFudEdRJ2l0YWxpY0YnLUkjbW9HRiQ2LVEqJmNvbG9uZXE7RicvRjNRJ25vcm1hbEYnLyUmZmVuY2VHUSZmYWxzZUYnLyUqc2VwYXJhdG9yR0Y9LyUpc3RyZXRjaHlHRj0vJSpzeW1tZXRyaWNHRj0vJShsYXJnZW9wR0Y9LyUubW92YWJsZWxpbWl0c0dGPS8lJ2FjY2VudEdGPS8lJ2xzcGFjZUdRLDAuMjc3Nzc3OGVtRicvJSdyc3BhY2VHRkwtRjY2LVEifkYnRjlGO0Y+RkBGQkZERkZGSC9GS1EmMC4wZW1GJy9GTkZTLUYsNiVRJGFic0YnL0YwRj1GOS1JKG1mZW5jZWRHRiQ2JC1GIzYlLUkmbWZyYWNHRiQ2KC1GIzYnLUYsNiVRJnBoYXNlRidGL0YyLUY2Ni1RKCZtaW51cztGJ0Y5RjtGPkZARkJGREZGRkgvRktRLDAuMjIyMjIyMmVtRicvRk5GZG8tRiw2JVElc3Vic0YnRi9GMi1GWjYkLUYjNigtRiw2JVEieEYnRi9GMi1GNjYtUSI9RidGOUY7Rj5GQEZCRkRGRkZIRkpGTS1GLDYlUSN4bUYnRi9GMi1GNjYtUSIsRidGOUY7L0Y/RjFGQEZCRkRGRkZIRlIvRk5RLDAuMzMzMzMzM2VtRidGXW9GOUY5RjktRiM2KEZmb0Zpb0Zgb0Zmby1GWjYkLUYjNihGXXBGYHAtRlo2JC1GIzYmRmNwRmBvLUYsNiVRLXF1YXJ0ZXJtb3JwaEYnRi9GMkY5RjlGZnBGXW9GOUY5RjkvJS5saW5ldGhpY2tuZXNzR1EiMUYnLyUrZGVub21hbGlnbkdRJ2NlbnRlckYnLyUpbnVtYWxpZ25HRl5yLyUpYmV2ZWxsZWRHRj0tRiw2I1EhRidGOUY5LUY2Ni1RIjtGJ0Y5RjtGaXBGQEZCRkRGRkZIRlJGTS1JJ21zcGFjZUdGJDYmLyUnaGVpZ2h0R1EmMC4wZXhGJy8lJndpZHRoR0ZTLyUmZGVwdGhHRl5zLyUqbGluZWJyZWFrR1EobmV3bGluZUYnRk8tRiw2JVEkZ2djRidGL0YyRjUtRiw2JVEqSGVhdmlzaWRlRidGWEY5LUZaNiQtRiM2J0Zmb0Zpby1GNjYtUSomdW1pbnVzMDtGJ0Y5RjtGPkZARkJGREZGRkhGY29GZW9GXW9GOUY5LUY2Ni1RJyZzZG90O0YnRjlGO0Y+RkBGQkZERkZGSEZSRlQtRlo2JC1GIzYlRk8tRmluNigtRiM2J0Zdb0Zgb0Zmb0ZecUY5LUYjNiZGY3JGXHFGY3JGOUZpcUZcckZfckZhckY5RjktRjY2LVEiK0YnRjlGO0Y+RkBGQkZERkZGSEZjb0Zlb0ZPRmlzLUZaNiQtRiM2KEZdb0Zgb0Zmb0Zpb0ZjckY5RjlGZnJGaXJGTy1GLDYlUSRiYmNGJ0YvRjJGNUZpcy1GWjYkLUYjNidGZm9GaW9GYG9GXW9GOUY5RmB1RmlzRmN1RmN0LUZaNiQtRiM2JS1GaW42KC1GIzYnRl1vRmBvRmZvLUZaNiQtRiM2KEZdcEZgcC1GWjYkLUYjNiZGY3BGYHVGZnFGOUY5RmZwRl1vRjlGOUY5LUYjNihGZm9GaW9GYG9GZm9GZnZGOUZpcUZcckZfckZhckZjckY5RjlGZnJGaXItRmpyNiZGXHNGX3NGYXMvRmRzUSVhdXRvRidGY3IvJStleGVjdXRhYmxlR0Y9Rjk=">LUklbXJvd0c2Iy9JK21vZHVsZW5hbWVHNiJJLFR5cGVzZXR0aW5nR0koX3N5c2xpYkdGJzZGLUkjbWlHRiQ2JVEkcnJjRicvJSdpdGFsaWNHUSV0cnVlRicvJSxtYXRodmFyaWFudEdRJ2l0YWxpY0YnLUkjbW9HRiQ2LVEqJmNvbG9uZXE7RicvRjNRJ25vcm1hbEYnLyUmZmVuY2VHUSZmYWxzZUYnLyUqc2VwYXJhdG9yR0Y9LyUpc3RyZXRjaHlHRj0vJSpzeW1tZXRyaWNHRj0vJShsYXJnZW9wR0Y9LyUubW92YWJsZWxpbWl0c0dGPS8lJ2FjY2VudEdGPS8lJ2xzcGFjZUdRLDAuMjc3Nzc3OGVtRicvJSdyc3BhY2VHRkwtRjY2LVEifkYnRjlGO0Y+RkBGQkZERkZGSC9GS1EmMC4wZW1GJy9GTkZTLUYsNiVRJGFic0YnL0YwRj1GOS1JKG1mZW5jZWRHRiQ2JC1GIzYlLUkmbWZyYWNHRiQ2KC1GIzYnLUYsNiVRJnBoYXNlRidGL0YyLUY2Ni1RKCZtaW51cztGJ0Y5RjtGPkZARkJGREZGRkgvRktRLDAuMjIyMjIyMmVtRicvRk5GZG8tRiw2JVElc3Vic0YnRi9GMi1GWjYkLUYjNigtRiw2JVEieEYnRi9GMi1GNjYtUSI9RidGOUY7Rj5GQEZCRkRGRkZIRkpGTS1GLDYlUSN4bUYnRi9GMi1GNjYtUSIsRidGOUY7L0Y/RjFGQEZCRkRGRkZIRlIvRk5RLDAuMzMzMzMzM2VtRidGXW9GOUY5RjktRiM2KEZmb0Zpb0Zgb0Zmby1GWjYkLUYjNihGXXBGYHAtRlo2JC1GIzYmRmNwRmBvLUYsNiVRLXF1YXJ0ZXJtb3JwaEYnRi9GMkY5RjlGZnBGXW9GOUY5RjkvJS5saW5ldGhpY2tuZXNzR1EiMUYnLyUrZGVub21hbGlnbkdRJ2NlbnRlckYnLyUpbnVtYWxpZ25HRl5yLyUpYmV2ZWxsZWRHRj0tRiw2I1EhRidGOUY5LUY2Ni1RIjtGJ0Y5RjtGaXBGQEZCRkRGRkZIRlJGTS1JJ21zcGFjZUdGJDYmLyUnaGVpZ2h0R1EmMC4wZXhGJy8lJndpZHRoR0ZTLyUmZGVwdGhHRl5zLyUqbGluZWJyZWFrR1EobmV3bGluZUYnRk8tRiw2JVEkZ2djRidGL0YyRjUtRiw2JVEqSGVhdmlzaWRlRidGWEY5LUZaNiQtRiM2J0Zmb0Zpby1GNjYtUSomdW1pbnVzMDtGJ0Y5RjtGPkZARkJGREZGRkhGY29GZW9GXW9GOUY5LUY2Ni1RJyZzZG90O0YnRjlGO0Y+RkBGQkZERkZGSEZSRlQtRlo2JC1GIzYlRk8tRmluNigtRiM2J0Zdb0Zgb0Zmb0ZecUY5LUYjNiZGY3JGXHFGY3JGOUZpcUZcckZfckZhckY5RjktRjY2LVEiK0YnRjlGO0Y+RkBGQkZERkZGSEZjb0Zlb0ZPRmlzLUZaNiQtRiM2KEZdb0Zgb0Zmb0Zpb0ZjckY5RjlGZnJGaXJGTy1GLDYlUSRiYmNGJ0YvRjJGNUZpcy1GWjYkLUYjNidGZm9GaW9GYG9GXW9GOUY5RmB1RmlzRmN1RmN0LUZaNiQtRiM2JS1GaW42KC1GIzYnRl1vRmBvRmZvLUZaNiQtRiM2KEZdcEZgcC1GWjYkLUYjNiZGY3BGYHVGZnFGOUY5RmZwRl1vRjlGOUY5LUYjNihGZm9GaW9GYG9GZm9GZnZGOUZpcUZcckZfckZhckZjckY5RjlGZnJGaXItRmpyNiZGXHNGX3NGYXMvRmRzUSVhdXRvRidGY3IvJStleGVjdXRhYmxlR0Y9Rjk=</Equation></Text-field>
</Input>
</Group>
<Group hide-input="false" labelreference="L1692" drawlabel="true" applyint="true" applyrational="true" applyexponent="false">
<Input><Text-field prompt="&gt; " style="Maple Input" layout="Normal"><Equation executable="true" style="2D Input" input-equation="" display="LUklbXJvd0c2Iy9JK21vZHVsZW5hbWVHNiJJLFR5cGVzZXR0aW5nR0koX3N5c2xpYkdGJzZnbi1JI21pR0YkNiVRJ0RpZ2l0c0YnLyUnaXRhbGljR1EldHJ1ZUYnLyUsbWF0aHZhcmlhbnRHUSdpdGFsaWNGJy1JI21vR0YkNi1RKiZjb2xvbmVxO0YnL0YzUSdub3JtYWxGJy8lJmZlbmNlR1EmZmFsc2VGJy8lKnNlcGFyYXRvckdGPS8lKXN0cmV0Y2h5R0Y9LyUqc3ltbWV0cmljR0Y9LyUobGFyZ2VvcEdGPS8lLm1vdmFibGVsaW1pdHNHRj0vJSdhY2NlbnRHRj0vJSdsc3BhY2VHUSwwLjI3Nzc3NzhlbUYnLyUncnNwYWNlR0ZMLUkjbW5HRiQ2JFEiNUYnRjktRjY2LVEiOkYnRjlGO0Y+RkBGQkZERkZGSEZKRk0tRiw2JVEld2l0aEYnRi9GMi1JKG1mZW5jZWRHRiQ2JC1GIzYlLUYsNiVRJnBsb3RzRidGL0YyLyUrZXhlY3V0YWJsZUdGPUY5RjlGUy1GLDYlUSV4bWluRidGL0YyRjUtRiw2JVEjeG1GJ0YvRjItRjY2LVEoJm1pbnVzO0YnRjlGO0Y+RkBGQkZERkZGSC9GS1EsMC4yMjIyMjIyZW1GJy9GTkZnby1GLDYlUS1xdWFydGVybW9ycGhGJ0YvRjItRjY2LVEiO0YnRjlGOy9GP0YxRkBGQkZERkZGSC9GS1EmMC4wZW1GJ0ZNLUYsNiVRJXhtYXhGJ0YvRjJGNUZgby1GNjYtUSIrRidGOUY7Rj5GQEZCRkRGRkZIRmZvRmhvRmlvRlxwLUknbXNwYWNlR0YkNiYvJSdoZWlnaHRHUSYwLjBleEYnLyUmd2lkdGhHRmFwLyUmZGVwdGhHRl1xLyUqbGluZWJyZWFrR1EobmV3bGluZUYnLUZpcDYmRltxRl5xRmBxL0ZjcVElYXV0b0YnLUYsNiVRJE1wMkYnRi9GMkY1LUYsNiVRJ3Bsb3QzZEYnRi9GMi1GWjYkLUYjNk4tRlo2Ji1GIzYrLUY2Ni1RIn5GJ0Y5RjtGPkZARkJGREZGRkhGYHAvRk5GYXAtRiw2JVEiYUYnRi9GMi1GNjYtUScmc2RvdDtGJ0Y5RjtGPkZARkJGREZGRkhGYHBGanItRiw2JVEiTUYnRi9GMi1GNjYtUSIsRidGOUY7Rl9wRkBGQkZERkZGSEZgcC9GTlEsMC4zMzMzMzMzZW1GJy1GLDYlUSJ4RidGL0YyRmRzLUYsNiVRInlGJ0YvRjJGOUY5LyUlb3BlbkdRIltGJy8lJmNsb3NlR1EiXUYnRmRzRmlzLUY2Ni1RIj1GJ0Y5RjtGPkZARkJGREZGRkhGSkZNLUYsNiVRKXhtaW52aWV3RidGL0YyLUY2Ni1RIy4uRidGOUY7Rj5GQEZCRkRGRkZIRmZvRmpyLUYsNiVRKXhtYXh2aWV3RidGL0YyRmRzRlx0RmV0LUYsNiVRJXltaW5GJ0YvRjJGW3VGYXVGZXAtRlA2JFEkMC44RidGOUZecy1GWjYkLUYjNiYtRiw2JVEleW1heEYnRi9GMkZjb0ZhdUY5RjlGZHNGZ3ItRiw2JVEmc3R5bGVGJ0YvRjJGZXQtRiw2JVEoc3VyZmFjZUYnRi9GMkZkcy1GLDYlUSZjb2xvckYnRi9GMkZldC1GLDYlUSZDb2xvckYnRi9GMi1GWjYkLUYjNiQtRlo2Ji1GIzYoLUZQNiRRJDAuMUYnRjlGZHNGYndGZHNGYndGOUY5Rl90RmJ0RjlGOUZkcy1GLDYlUShzY2FsaW5nRidGL0YyRmV0LUYsNiVRLGNvbnN0cmFpbmVkRidGL0YyRmRzLUYsNiVRJWdyaWRGJ0YvRjJGZXQtRlo2Ji1GIzYmLUZQNiRRJDMwMEYnRjlGZHNGYnhGOUY5Rl90RmJ0RmRzLUYsNiVRJWF4ZXNGJ0YvRjJGZXQtRiw2JVElbm9uZUYnRi9GMkZkcy1GLDYlUStsaWdodG1vZGVsRidGL0YyRmV0Rmh4RjlGOUZTRmhwRmVxLUYsNiVRI01tRidGL0YyRjVGXHItRlo2JC1GIzZFLUZaNiYtRiM2LC1GNjYtUSomdW1pbnVzMDtGJ0Y5RjtGPkZARkJGREZGRkhGZm9GaG9GZ3JGW3NGXnNGYXNGZHNGaXNGZHNGXHRGOUY5Rl90RmJ0RmRzRmlzRmV0Rmh0Rlt1Rl51RmRzRlx0RmV0RmF1Rlt1Rlt2RmRzRmdyRl52RmV0RmF2RmRzRmR2RmV0LUYsNiVRJndoaXRlRidGL0YyRmRzRmV3RmV0Rmh3RmRzRlt4RmV0Rl54RmRzRlt5RmV0Rmh4RjlGOUZTRmhwRmVxLUYsNiVRJGNwbEYnRi9GMkY1RlxyLUZaNiQtRiM2Ri1GWjYmLUYjNilGXHRGZHNGaXNGZHMtSSZtZnJhY0dGJDYoLUZQNiRRIjFGJ0Y5LUYjNiUtRlA2JFEjMTBGJ0Y5Ri9GMi8lLmxpbmV0aGlja25lc3NHRl9bbC8lK2Rlbm9tYWxpZ25HUSdjZW50ZXJGJy8lKW51bWFsaWduR0ZpW2wvJSliZXZlbGxlZEdGPUZbb0Y5RjlGX3RGYnRGZHNGaXNGZXQtRlA2JFEiMEYnRjlGW3VGYG9GZHNGXHRGZXRGXlxsRlt1LUYsNiVRI3ltRidGL0YyRmRzRmdyRl52RmV0RmF2RmRzLUYsNiVRLGNvbG9yc2NoZW1lRidGL0YyRmV0LUZaNiYtRiM2KS1GLDYjUSFGJy1JI21zR0YkNiNRLHh5emNvbG9yaW5nRidGZHMtRlo2JC1GIzYoRmlzRmRzRlx0RmRzLUYsNiVRInpGJ0YvRjJGOUY5LUY2Ni1RJiZtYXA7RidGOUY7Rj4vRkFGMUZCRkRGRkZIRkpGTUZpc0Y5RjkvRmB0UScmbHNxYjtGJy9GY3RRJyZyc3FiO0YnRmRzRlt4RmV0Rl54RmRzLUYsNiVRLXRyYW5zcGFyZW5jeUYnRi9GMkZldC1GUDYkUSQwLjdGJ0Y5RmRzRlt5RmV0Rmh4RltvRjlGOUZTRmhwRmdyLUYsNiVRI01wRidGL0YyRjVGXHItRlo2JC1GIzZPRmNyRmRzRmlzRmV0Rmh0Rlt1Rl51RmRzRlx0RmV0RmF1RmdyRmVwRmR1Rl5zRmd1Rlt1RmdyRlt2RmRzRmdyRl52RmV0RmF2RmRzRmV3RmV0Rmh3RmRzRlt4RmV0Rl54RmRzRmR2LUY2Ni1RKSZlcXVhbHM7RidGOUY7Rj5GQEZCRkRGRkZIRkpGTS1GWjYmLUYjNigtRiw2JVEkcnJjRidGL0YyRmRzLUYsNiVRJGdnY0YnRi9GMkZkcy1GLDYlUSRiYmNGJ0YvRjJGOUY5Rl1ebEZfXmxGZHNGZXhGZXRGaHhGZHNGW3lGZXRGaHhGOUY5RlNGaHBGaHAtRjY2LkZpckZbb0Y5RjtGPkZARkJGREZGRkhGYHBGanItRiw2JlEjTWJGJ0YvRltvRjItRjY2LkY4RltvRjlGO0Y+RkBGQkZERkZGSEZKRk0tRiw2JkZeckYvRltvRjItRlo2JC1GIzZPLUZaNiYtRiM2KUZpeUZqekZkc0Zpc0Zkc0ZcdEY5RjlGX3RGYnRGZHNGaXNGZXRGaHRGW3VGXnVGZHNGXHRGZXRGYXVGZ3JGZXBGZHVGXnNGZ3VGW3VGZ3JGW3ZGZHNGZ3JGXnZGZXRGYXZGZHNGZXdGZXRGaHdGZHNGW3hGZXRGXnhGZHNGZHZGXl9sLUYsNiVRJmJsYWNrRidGL0YyRmRzRmV4RmV0Rmh4RmRzRlt5RmV0Rmh4RjlGOUZTRmhwRltdbEZbb0Y5">LUklbXJvd0c2Iy9JK21vZHVsZW5hbWVHNiJJLFR5cGVzZXR0aW5nR0koX3N5c2xpYkdGJzZnbi1JI21pR0YkNiVRJ0RpZ2l0c0YnLyUnaXRhbGljR1EldHJ1ZUYnLyUsbWF0aHZhcmlhbnRHUSdpdGFsaWNGJy1JI21vR0YkNi1RKiZjb2xvbmVxO0YnL0YzUSdub3JtYWxGJy8lJmZlbmNlR1EmZmFsc2VGJy8lKnNlcGFyYXRvckdGPS8lKXN0cmV0Y2h5R0Y9LyUqc3ltbWV0cmljR0Y9LyUobGFyZ2VvcEdGPS8lLm1vdmFibGVsaW1pdHNHRj0vJSdhY2NlbnRHRj0vJSdsc3BhY2VHUSwwLjI3Nzc3NzhlbUYnLyUncnNwYWNlR0ZMLUkjbW5HRiQ2JFEiNUYnRjktRjY2LVEiOkYnRjlGO0Y+RkBGQkZERkZGSEZKRk0tRiw2JVEld2l0aEYnRi9GMi1JKG1mZW5jZWRHRiQ2JC1GIzYlLUYsNiVRJnBsb3RzRidGL0YyLyUrZXhlY3V0YWJsZUdGPUY5RjlGUy1GLDYlUSV4bWluRidGL0YyRjUtRiw2JVEjeG1GJ0YvRjItRjY2LVEoJm1pbnVzO0YnRjlGO0Y+RkBGQkZERkZGSC9GS1EsMC4yMjIyMjIyZW1GJy9GTkZnby1GLDYlUS1xdWFydGVybW9ycGhGJ0YvRjItRjY2LVEiO0YnRjlGOy9GP0YxRkBGQkZERkZGSC9GS1EmMC4wZW1GJ0ZNLUYsNiVRJXhtYXhGJ0YvRjJGNUZgby1GNjYtUSIrRidGOUY7Rj5GQEZCRkRGRkZIRmZvRmhvRmlvRlxwLUknbXNwYWNlR0YkNiYvJSdoZWlnaHRHUSYwLjBleEYnLyUmd2lkdGhHRmFwLyUmZGVwdGhHRl1xLyUqbGluZWJyZWFrR1EobmV3bGluZUYnLUZpcDYmRltxRl5xRmBxL0ZjcVElYXV0b0YnLUYsNiVRJE1wMkYnRi9GMkY1LUYsNiVRJ3Bsb3QzZEYnRi9GMi1GWjYkLUYjNk4tRlo2Ji1GIzYrLUY2Ni1RIn5GJ0Y5RjtGPkZARkJGREZGRkhGYHAvRk5GYXAtRiw2JVEiYUYnRi9GMi1GNjYtUScmc2RvdDtGJ0Y5RjtGPkZARkJGREZGRkhGYHBGanItRiw2JVEiTUYnRi9GMi1GNjYtUSIsRidGOUY7Rl9wRkBGQkZERkZGSEZgcC9GTlEsMC4zMzMzMzMzZW1GJy1GLDYlUSJ4RidGL0YyRmRzLUYsNiVRInlGJ0YvRjJGOUY5LyUlb3BlbkdRIltGJy8lJmNsb3NlR1EiXUYnRmRzRmlzLUY2Ni1RIj1GJ0Y5RjtGPkZARkJGREZGRkhGSkZNLUYsNiVRKXhtaW52aWV3RidGL0YyLUY2Ni1RIy4uRidGOUY7Rj5GQEZCRkRGRkZIRmZvRmpyLUYsNiVRKXhtYXh2aWV3RidGL0YyRmRzRlx0RmV0LUYsNiVRJXltaW5GJ0YvRjJGW3VGYXVGZXAtRlA2JFEkMC44RidGOUZecy1GWjYkLUYjNiYtRiw2JVEleW1heEYnRi9GMkZjb0ZhdUY5RjlGZHNGZ3ItRiw2JVEmc3R5bGVGJ0YvRjJGZXQtRiw2JVEoc3VyZmFjZUYnRi9GMkZkcy1GLDYlUSZjb2xvckYnRi9GMkZldC1GLDYlUSZDb2xvckYnRi9GMi1GWjYkLUYjNiQtRlo2Ji1GIzYoLUZQNiRRJDAuMUYnRjlGZHNGYndGZHNGYndGOUY5Rl90RmJ0RjlGOUZkcy1GLDYlUShzY2FsaW5nRidGL0YyRmV0LUYsNiVRLGNvbnN0cmFpbmVkRidGL0YyRmRzLUYsNiVRJWdyaWRGJ0YvRjJGZXQtRlo2Ji1GIzYmLUZQNiRRJDMwMEYnRjlGZHNGYnhGOUY5Rl90RmJ0RmRzLUYsNiVRJWF4ZXNGJ0YvRjJGZXQtRiw2JVElbm9uZUYnRi9GMkZkcy1GLDYlUStsaWdodG1vZGVsRidGL0YyRmV0Rmh4RjlGOUZTRmhwRmVxLUYsNiVRI01tRidGL0YyRjVGXHItRlo2JC1GIzZFLUZaNiYtRiM2LC1GNjYtUSomdW1pbnVzMDtGJ0Y5RjtGPkZARkJGREZGRkhGZm9GaG9GZ3JGW3NGXnNGYXNGZHNGaXNGZHNGXHRGOUY5Rl90RmJ0RmRzRmlzRmV0Rmh0Rlt1Rl51RmRzRlx0RmV0RmF1Rlt1Rlt2RmRzRmdyRl52RmV0RmF2RmRzRmR2RmV0LUYsNiVRJndoaXRlRidGL0YyRmRzRmV3RmV0Rmh3RmRzRlt4RmV0Rl54RmRzRlt5RmV0Rmh4RjlGOUZTRmhwRmVxLUYsNiVRJGNwbEYnRi9GMkY1RlxyLUZaNiQtRiM2Ri1GWjYmLUYjNilGXHRGZHNGaXNGZHMtSSZtZnJhY0dGJDYoLUZQNiRRIjFGJ0Y5LUYjNiUtRlA2JFEjMTBGJ0Y5Ri9GMi8lLmxpbmV0aGlja25lc3NHRl9bbC8lK2Rlbm9tYWxpZ25HUSdjZW50ZXJGJy8lKW51bWFsaWduR0ZpW2wvJSliZXZlbGxlZEdGPUZbb0Y5RjlGX3RGYnRGZHNGaXNGZXQtRlA2JFEiMEYnRjlGW3VGYG9GZHNGXHRGZXRGXlxsRlt1LUYsNiVRI3ltRidGL0YyRmRzRmdyRl52RmV0RmF2RmRzLUYsNiVRLGNvbG9yc2NoZW1lRidGL0YyRmV0LUZaNiYtRiM2KS1GLDYjUSFGJy1JI21zR0YkNiNRLHh5emNvbG9yaW5nRidGZHMtRlo2JC1GIzYoRmlzRmRzRlx0RmRzLUYsNiVRInpGJ0YvRjJGOUY5LUY2Ni1RJiZtYXA7RidGOUY7Rj4vRkFGMUZCRkRGRkZIRkpGTUZpc0Y5RjkvRmB0UScmbHNxYjtGJy9GY3RRJyZyc3FiO0YnRmRzRlt4RmV0Rl54RmRzLUYsNiVRLXRyYW5zcGFyZW5jeUYnRi9GMkZldC1GUDYkUSQwLjdGJ0Y5RmRzRlt5RmV0Rmh4RltvRjlGOUZTRmhwRmdyLUYsNiVRI01wRidGL0YyRjVGXHItRlo2JC1GIzZPRmNyRmRzRmlzRmV0Rmh0Rlt1Rl51RmRzRlx0RmV0RmF1RmdyRmVwRmR1Rl5zRmd1Rlt1RmdyRlt2RmRzRmdyRl52RmV0RmF2RmRzRmV3RmV0Rmh3RmRzRlt4RmV0Rl54RmRzRmR2LUY2Ni1RKSZlcXVhbHM7RidGOUY7Rj5GQEZCRkRGRkZIRkpGTS1GWjYmLUYjNigtRiw2JVEkcnJjRidGL0YyRmRzLUYsNiVRJGdnY0YnRi9GMkZkcy1GLDYlUSRiYmNGJ0YvRjJGOUY5Rl1ebEZfXmxGZHNGZXhGZXRGaHhGZHNGW3lGZXRGaHhGOUY5RlNGaHBGaHAtRjY2LkZpckZbb0Y5RjtGPkZARkJGREZGRkhGYHBGanItRiw2JlEjTWJGJ0YvRltvRjItRjY2LkY4RltvRjlGO0Y+RkBGQkZERkZGSEZKRk0tRiw2JkZeckYvRltvRjItRlo2JC1GIzZPLUZaNiYtRiM2KUZpeUZqekZkc0Zpc0Zkc0ZcdEY5RjlGX3RGYnRGZHNGaXNGZXRGaHRGW3VGXnVGZHNGXHRGZXRGYXVGZ3JGZXBGZHVGXnNGZ3VGW3VGZ3JGW3ZGZHNGZ3JGXnZGZXRGYXZGZHNGZXdGZXRGaHdGZHNGW3hGZXRGXnhGZHNGZHZGXl9sLUYsNiVRJmJsYWNrRidGL0YyRmRzRmV4RmV0Rmh4RmRzRlt5RmV0Rmh4RjlGOUZTRmhwRltdbEZbb0Y5</Equation></Text-field>
</Input>
</Group>
<Group hide-input="false" labelreference="L1688" drawlabel="true" applyint="true" applyrational="true" applyexponent="false">
<Input><Text-field prompt="&gt; " style="Maple Input" layout="Normal"><Equation executable="true" style="2D Input" input-equation="" display="LUklbXJvd0c2Iy9JK21vZHVsZW5hbWVHNiJJLFR5cGVzZXR0aW5nR0koX3N5c2xpYkdGJzYtLUkjbWlHRiQ2JVEoZGlzcGxheUYnLyUnaXRhbGljR1EldHJ1ZUYnLyUsbWF0aHZhcmlhbnRHUSdpdGFsaWNGJy1JKG1mZW5jZWRHRiQ2JC1GIzYtLUYsNiVRI01wRidGL0YyLUkjbW9HRiQ2LVEiLEYnL0YzUSdub3JtYWxGJy8lJmZlbmNlR1EmZmFsc2VGJy8lKnNlcGFyYXRvckdGMS8lKXN0cmV0Y2h5R0ZFLyUqc3ltbWV0cmljR0ZFLyUobGFyZ2VvcEdGRS8lLm1vdmFibGVsaW1pdHNHRkUvJSdhY2NlbnRHRkUvJSdsc3BhY2VHUSYwLjBlbUYnLyUncnNwYWNlR1EsMC4zMzMzMzMzZW1GJy1GLDYlUSNNbUYnRi9GMkY9LUYsNiVRI01iRidGL0YyRj0tRiw2JVEsb3JpZW50YXRpb25GJ0YvRjItRj42LVEiPUYnRkFGQy9GR0ZFRkhGSkZMRk5GUC9GU1EsMC4yNzc3Nzc4ZW1GJy9GVkZgby1GNjYmLUYjNiktSSNtbkdGJDYkUSIwRidGQUY9LUZnbzYkUSM5MEYnRkFGPUZmby8lK2V4ZWN1dGFibGVHRkVGQUZBLyUlb3BlbkdRIltGJy8lJmNsb3NlR1EiXUYnRl1wRkFGQS1GPjYtUSI7RidGQUZDRkZGSEZKRkxGTkZQRlJGYW8tSSdtc3BhY2VHRiQ2Ji8lJ2hlaWdodEdRJjAuMGV4RicvJSZ3aWR0aEdGVC8lJmRlcHRoR0ZdcS8lKmxpbmVicmVha0dRKG5ld2xpbmVGJy1GaXA2JkZbcUZecUZgcS9GY3FRJWF1dG9GJ0ZocC1GPjYtUSJ+RidGQUZDRl5vRkhGSkZMRk5GUEZSL0ZWRlRGaHBGaXFGXXBGQQ==">LUklbXJvd0c2Iy9JK21vZHVsZW5hbWVHNiJJLFR5cGVzZXR0aW5nR0koX3N5c2xpYkdGJzYtLUkjbWlHRiQ2JVEoZGlzcGxheUYnLyUnaXRhbGljR1EldHJ1ZUYnLyUsbWF0aHZhcmlhbnRHUSdpdGFsaWNGJy1JKG1mZW5jZWRHRiQ2JC1GIzYtLUYsNiVRI01wRidGL0YyLUkjbW9HRiQ2LVEiLEYnL0YzUSdub3JtYWxGJy8lJmZlbmNlR1EmZmFsc2VGJy8lKnNlcGFyYXRvckdGMS8lKXN0cmV0Y2h5R0ZFLyUqc3ltbWV0cmljR0ZFLyUobGFyZ2VvcEdGRS8lLm1vdmFibGVsaW1pdHNHRkUvJSdhY2NlbnRHRkUvJSdsc3BhY2VHUSYwLjBlbUYnLyUncnNwYWNlR1EsMC4zMzMzMzMzZW1GJy1GLDYlUSNNbUYnRi9GMkY9LUYsNiVRI01iRidGL0YyRj0tRiw2JVEsb3JpZW50YXRpb25GJ0YvRjItRj42LVEiPUYnRkFGQy9GR0ZFRkhGSkZMRk5GUC9GU1EsMC4yNzc3Nzc4ZW1GJy9GVkZgby1GNjYmLUYjNiktSSNtbkdGJDYkUSIwRidGQUY9LUZnbzYkUSM5MEYnRkFGPUZmby8lK2V4ZWN1dGFibGVHRkVGQUZBLyUlb3BlbkdRIltGJy8lJmNsb3NlR1EiXUYnRl1wRkFGQS1GPjYtUSI7RidGQUZDRkZGSEZKRkxGTkZQRlJGYW8tSSdtc3BhY2VHRiQ2Ji8lJ2hlaWdodEdRJjAuMGV4RicvJSZ3aWR0aEdGVC8lJmRlcHRoR0ZdcS8lKmxpbmVicmVha0dRKG5ld2xpbmVGJy1GaXA2JkZbcUZecUZgcS9GY3FRJWF1dG9GJ0ZocC1GPjYtUSJ+RidGQUZDRl5vRkhGSkZMRk5GUEZSL0ZWRlRGaHBGaXFGXXBGQQ==</Equation></Text-field>
</Input>
</Group>
<Group hide-input="false" labelreference="L1" drawlabel="true" applyint="true" applyrational="true" applyexponent="false">
<Input><Text-field prompt="&gt; " style="Maple Input" layout="Normal"><Equation executable="true" style="2D Input" input-equation="" display="LUklbXJvd0c2Iy9JK21vZHVsZW5hbWVHNiJJLFR5cGVzZXR0aW5nR0koX3N5c2xpYkdGJzZlW2wtSSNtaUdGJDYlUSV3aXRoRicvJSdpdGFsaWNHUSV0cnVlRicvJSxtYXRodmFyaWFudEdRJ2l0YWxpY0YnLUkobWZlbmNlZEdGJDYkLUYjNiUtRiw2JVEmcGxvdHNGJ0YvRjIvJStleGVjdXRhYmxlR1EmZmFsc2VGJy9GM1Enbm9ybWFsRidGQC1JI21vR0YkNi1RIjtGJ0ZALyUmZmVuY2VHRj8vJSpzZXBhcmF0b3JHRjEvJSlzdHJldGNoeUdGPy8lKnN5bW1ldHJpY0dGPy8lKGxhcmdlb3BHRj8vJS5tb3ZhYmxlbGltaXRzR0Y/LyUnYWNjZW50R0Y/LyUnbHNwYWNlR1EmMC4wZW1GJy8lJ3JzcGFjZUdRLDAuMjc3Nzc3OGVtRidGKy1GNjYkLUYjNiUtRiw2JVEuTGluZWFyQWxnZWJyYUYnRi9GMkY9RkBGQEZCLUYsNiVRJnBoYXNlRidGL0YyLUZDNi1RKiZjb2xvbmVxO0YnRkBGRi9GSUY/RkpGTEZORlBGUi9GVUZZRlctRiw2JVEoY29udmVydEYnRi9GMi1GNjYkLUYjNictSSNtbkdGJDYkUSMyNUYnRkAtRkM2LVEiLEYnRkBGRkZIRkpGTEZORlBGUkZUL0ZYUSwwLjMzMzMzMzNlbUYnLUYsNiVRKGludGVnZXJGJ0YvRjJGPUZARkBGQi1GLDYlUSxzdHJpbmdwaGFzZUYnRi9GMkZeb0Zjby1GNjYkLUYjNidGW29GXnAtRiw2JVEnc3RyaW5nRidGL0YyRj1GQEZARkJGKy1GNjYkLUYjNiUtRiw2JVErQ29sb3JUb29sc0YnRi9GMkY9RkBGQEZCLUknbXNwYWNlR0YkNiYvJSdoZWlnaHRHUSYwLjBleEYnLyUmd2lkdGhHRlYvJSZkZXB0aEdGXHIvJSpsaW5lYnJlYWtHUShuZXdsaW5lRictRkM2LVEifkYnRkBGRkZhb0ZKRkxGTkZQRlJGVC9GWEZWLUYsNiVRJWJvbGRGJ0YvRjJGXm8tRltwNiRRJTMuMTJGJ0ZARkItRiw2JVEjc2JGJ0YvRjJGXm8tRiw2JVEmYXJyYXlGJ0YvRjItRjY2Ji1GIzYqLUZbcDYkUSIxRidGQC1GQzYtUSMuLkYnRkBGRkZhb0ZKRkxGTkZQRlIvRlVRLDAuMjIyMjIyMmVtRidGZ3ItRltwNiRRIjNGJ0ZARl5wLUkjbXNHRiQ2I1EkNDQ0RictRiw2I1EhRidGPUZARkAvJSVvcGVuR1EiW0YnLyUmY2xvc2VHUSJdRidGQkZncUZkckZkci1GLDYlUSlmaWxlbmFtZUYnRi9GMkZeb0Zhcy1GNjYmLUYjNilGaHNGW3QtRltwNiRRJDExM0YnRkBGXnAtRmR0Rmh0Rmd0RkBGQEZqdEZddUZCRmRyRmdxLUZDNi5GZnJGL0YyRkZGYW9GSkZMRk5GUEZSRlRGZ3JGZ3EtRmhxNiZGanFGXXJGX3IvRmJyUSVhdXRvRictRiw2JVEjYzFGJ0YvRjJGXm8tRiw2JVEmQ29sb3JGJ0YvRjItRjY2JC1GIzYkLUY2NiYtRiM2KEZoc0ZecC1GW3A2JFEiMEYnRkBGXnBGX3dGQEZARmp0Rl11RkBGQEZCRmdxRmRyLUYsNiVRI2MyRidGL0YyRl5vRmR2LUY2NiQtRiM2JC1GNjYmLUYjNihGaHNGXnAtRltwNiRRJDAuNUYnRkBGXnBGX3dGQEZARmp0Rl11RkBGQEZCRmdxRmRyRmRyLUYsNiVRI2MzRidGL0YyRl5vRmR2LUY2NiQtRiM2JC1GNjYmLUYjNihGaHNGXnBGaHNGXnBGX3dGQEZARmp0Rl11RkBGQEZCRmdxRmRyRmRyLUYsNiVRI2M0RidGL0YyRl5vRmR2LUY2NiQtRiM2JC1GNjYmLUYjNihGX3dGXnBGaHNGXnBGX3dGQEZARmp0Rl11RkBGQEZCRmdxRmRyRmRyLUYsNiVRI2M1RidGL0YyRl5vRmR2LUY2NiQtRiM2JC1GNjYmLUYjNihGX3dGXnBGaHNGXnBGaHNGQEZARmp0Rl11RkBGQEZCRmdxRmRyRmRyLUYsNiVRI2M2RidGL0YyRl5vRmR2LUY2NiQtRiM2JC1GNjYmLUYjNihGX3dGXnBGX3dGXnBGaHNGQEZARmp0Rl11RkBGQEZCRmdxRmRyRmRyLUYsNiVRI2M3RidGL0YyRl5vRmR2LUY2NiQtRiM2JC1GNjYmLUYjNihGaHNGXnBGX3dGXnBGaHNGQEZARmp0Rl11RkBGQEZCRmdxRl12RmdxRmdxRl12RmdxRmRyLUZDNi9RJGZvckYnLyUlYm9sZEdGMS9GM0Zqci8lK2ZvbnR3ZWlnaHRHRmpyRkZGYW9GSkZMRk5GUEZSRlRGZ3JGZHItRiw2JVEqZHVtbXlsb29wRidGL0YyRmRyRmRyLUZDNi9RJWZyb21GJ0ZqW2xGXFxsRl1cbEZGRmFvRkpGTEZORlBGUkZURmdyRmRyRmhzRmRyLUZDNi9RI3RvRidGaltsRlxcbEZdXGxGRkZhb0ZKRkxGTkZQRlJGVEZnckZkckZoc0Zkci1GQzYvUSNkb0YnRmpbbEZcXGxGXVxsRkZGYW9GSkZMRk5GUEZSRlRGZ3JGZ3FGZHItRiw2JVEsc3ludGhlc2lzNzFGJ0YvRjJGXm8tRjY2Ji1GIzYyRmd0LUZkdDYjUSlzN24xYjFuMUYnRl5wLUZkdDYjUSlzN24xYjFuMkYnRl5wLUZkdDYjUSdzN24xYjJGJ0ZecC1GZHQ2I1EnczduMWIzRidGXnAtRmR0NiNRJ3M3bjFiNEYnRl5wLUZkdDYjUSdzN24xYjZGJ0ZecC1GZHQ2I1EnczduMWI3RidGZ3RGQEZARmp0Rl11LUZDNi1RIjpGJ0ZARkZGYW9GSkZMRk5GUEZSRmJvRldGZHJGZ3FGZHItRiw2JVEtdHJhY2tjb2xvcjcxRidGL0YyRl5vLUY2NiYtRiM2MEZhdkZecEZhdkZecEZid0ZecEZgeEZecEZbeUZecEZhekZecEZcW2xGQEZARmp0Rl11RkJGZ3FGZHItRiw2JVEsc3ludGhlc2lzNzJGJ0YvRjJGXm8tRjY2Ji1GIzZCRmd0LUZkdDYjUSlzN24yYjFuMUYnRl5wLUZkdDYjUSlzN24yYjFuMkYnRl5wLUZkdDYjUSlzN24yYjFuM0YnRl5wLUZkdDYjUSlzN24yYjFuNEYnRl5wLUZkdDYjUSlzN24yYjFuNUYnRl5wLUZkdDYjUSlzN24yYjFuNkYnRl5wLUZkdDYjUSlzN24yYjFuN0YnRl5wLUZkdDYjUSlzN24yYjFuOEYnRl5wLUZkdDYjUSlzN24yYjFuOUYnRl5wLUZkdDYjUSlzN24yYjJuMUYnRl5wLUZkdDYjUSlzN24yYjJuMkYnRl5wLUZkdDYjUSlzN24yYjJuM0YnRl5wLUZkdDYjUSdzN24yYjRGJ0ZecC1GZHQ2I1EnczduMmI1RidGXnAtRmR0NiNRJ3M3bjJiN0YnRmd0RkBGQEZqdEZddUZnXmxGZHJGZ3FGZHItRiw2JVEtdHJhY2tjb2xvcjcyRidGL0YyRl5vLUY2NiYtRiM2Li1GLDYlUSRzZXFGJ0YvRjItRjY2JC1GIzYqRmF2Rl5wLUYsNiVRImlGJ0YvRjItRkM2LVEiPUYnRkBGRkZhb0ZKRkxGTkZQRlJGYm9GV0Zoc0ZbdC1GW3A2JFEiOUYnRkBGQEZARl5wRlxjbC1GNjYkLUYjNipGYndGXnBGY2NsRmZjbEZoc0ZbdEZgdEZARkBGXnBGW3lGXnBGZnlGXnBGXFtsRkBGQEZqdEZddUZCRmRyRmdxRmRyLUYsNiVRK3N5bnRoZXNpczZGJ0YvRjJGXm8tRjY2Ji1GIzY6Rmd0LUZkdDYjUSdzNmIxbjFGJ0ZecC1GZHQ2I1EnczZiMW4yRidGXnAtRmR0NiNRJ3M2YjFuM0YnRl5wLUZkdDYjUSdzNmIxbjRGJ0ZecC1GZHQ2I1EnczZiMW41RidGXnAtRmR0NiNRJ3M2YjFuNkYnRl5wLUZkdDYjUSdzNmIybjFGJ0ZecC1GZHQ2I1EnczZiMm4yRidGXnAtRmR0NiNRJXM2YjNGJ0ZecC1GZHQ2I1ElczZiNEYnRl5wLUZkdDYjUSVzNmI2RidGZ3RGQEZARmp0Rl11RmdebEZkckZncUZkci1GLDYlUSx0cmFja2NvbG9yNkYnRi9GMkZeby1GNjYmLUYjNi5GXGNsLUY2NiQtRiM2KkZhdkZecEZjY2xGZmNsRmhzRlt0LUZbcDYkUSI2RidGQEZARkBGXnBGXGNsLUY2NiQtRiM2KkZid0ZecEZjY2xGZmNsRmhzRlt0LUZbcDYkUSIyRidGQEZARkBGXnBGYHhGXnBGW3lGXnBGYXpGQEZARmp0Rl11RkJGZ3FGXXZGZ3FGZHItRiw2JVEpc2VjdGlvbnNGJ0YvRjJGXm8tRjY2Ji1GIzYsLUYsNiVRI29wRidGL0YyLUY2NiQtRiM2JUZbXWxGPUZARkBGXnBGZGhsLUY2NiQtRiM2JUZhX2xGPUZARkBGXnAtRiM2JUZkaGwtRjY2JC1GIzYkRmBkbEZARkBGQEZndEY9RkBGQEZqdEZddUZCRmdxRmRyLUYsNiVRK3RyYWNrY29sb3JGJ0YvRjJGXm8tRjY2Ji1GIzYrRmRobC1GNjYkLUYjNiRGal5sRkBGQEZecEZkaGwtRjY2JC1GIzYkRmVibEZARkBGXnBGZGhsLUY2NiQtRiM2JEZoZmxGQEZARkBGQEZqdEZddUZCRmRyRmdxRl12LUZDNi9RJGVuZEYnRmpbbEZcXGxGXVxsRkZGYW9GSkZMRk5GUEZSRlRGZ3JGZHJGaFxsRmdebEZncUZddkZncUZkci1GLDYlUSVuc2VjRidGL0YyRl5vLUYsNiVRKW51bWVsZW1zRidGL0YyLUY2NiQtRiM2JEZdaGxGQEZARkJGZ3FGXXZGZ3FGZ3FGZHJGZ1tsRmRyRl9cbEZkckZiXGxGZHJGaHNGZHJGZVxsRmRyRmhzRmRyRmhcbEZncUZkckZkci1GLDYlUS5wYXRoYmVnaW5uaW5nRidGL0YyRl5vLUYsNiVRJGNhdEYnRi9GMi1GNjYkLUYjNiZGZ3QtRmR0NiNRUEQ6L3BhcGVyL0pvbmFzRWxzY2huZXJCaXBlZEZhY3RvcnkvZXhwZXJpbWVudHMvRidGZ3RGQEZARkJGZHJGZHJGZ3FGZHJGZ1tsRmRyLUYsNiVRImtGJ0YvRjJGZHJGZHJGYlxsRmRyRmhzRmRyRmVcbEZkckZbW21GZHJGaFxsRmRyRmdxRl12LUYsNiVRKHBhdGhlbmRGJ0YvRjJGXm9GaFttLUY2NiQtRiM2KEZdaGwtRjY2Ji1GIzYkRmJcbUZARkBGanRGXXVGXnAtRmR0NiNRJS50eHRGJ0ZndEZARkBGQkZncUZkckZgdUZcXW1GXm9GaFttLUY2NiQtRiM2JkZlW21GXnBGZVxtRkBGQEZCRmdxRmhqbEZkckZoXGxGQkZncUZncUZncUZncUZkckZoamxGZHJGaFxsRmdebEZncUZncUZndEY9RkA=">LUklbXJvd0c2Iy9JK21vZHVsZW5hbWVHNiJJLFR5cGVzZXR0aW5nR0koX3N5c2xpYkdGJzZlW2wtSSNtaUdGJDYlUSV3aXRoRicvJSdpdGFsaWNHUSV0cnVlRicvJSxtYXRodmFyaWFudEdRJ2l0YWxpY0YnLUkobWZlbmNlZEdGJDYkLUYjNiUtRiw2JVEmcGxvdHNGJ0YvRjIvJStleGVjdXRhYmxlR1EmZmFsc2VGJy9GM1Enbm9ybWFsRidGQC1JI21vR0YkNi1RIjtGJ0ZALyUmZmVuY2VHRj8vJSpzZXBhcmF0b3JHRjEvJSlzdHJldGNoeUdGPy8lKnN5bW1ldHJpY0dGPy8lKGxhcmdlb3BHRj8vJS5tb3ZhYmxlbGltaXRzR0Y/LyUnYWNjZW50R0Y/LyUnbHNwYWNlR1EmMC4wZW1GJy8lJ3JzcGFjZUdRLDAuMjc3Nzc3OGVtRidGKy1GNjYkLUYjNiUtRiw2JVEuTGluZWFyQWxnZWJyYUYnRi9GMkY9RkBGQEZCLUYsNiVRJnBoYXNlRidGL0YyLUZDNi1RKiZjb2xvbmVxO0YnRkBGRi9GSUY/RkpGTEZORlBGUi9GVUZZRlctRiw2JVEoY29udmVydEYnRi9GMi1GNjYkLUYjNictSSNtbkdGJDYkUSMyNUYnRkAtRkM2LVEiLEYnRkBGRkZIRkpGTEZORlBGUkZUL0ZYUSwwLjMzMzMzMzNlbUYnLUYsNiVRKGludGVnZXJGJ0YvRjJGPUZARkBGQi1GLDYlUSxzdHJpbmdwaGFzZUYnRi9GMkZeb0Zjby1GNjYkLUYjNidGW29GXnAtRiw2JVEnc3RyaW5nRidGL0YyRj1GQEZARkJGKy1GNjYkLUYjNiUtRiw2JVErQ29sb3JUb29sc0YnRi9GMkY9RkBGQEZCLUknbXNwYWNlR0YkNiYvJSdoZWlnaHRHUSYwLjBleEYnLyUmd2lkdGhHRlYvJSZkZXB0aEdGXHIvJSpsaW5lYnJlYWtHUShuZXdsaW5lRictRkM2LVEifkYnRkBGRkZhb0ZKRkxGTkZQRlJGVC9GWEZWLUYsNiVRJWJvbGRGJ0YvRjJGXm8tRltwNiRRJTMuMTJGJ0ZARkItRiw2JVEjc2JGJ0YvRjJGXm8tRiw2JVEmYXJyYXlGJ0YvRjItRjY2Ji1GIzYqLUZbcDYkUSIxRidGQC1GQzYtUSMuLkYnRkBGRkZhb0ZKRkxGTkZQRlIvRlVRLDAuMjIyMjIyMmVtRidGZ3ItRltwNiRRIjNGJ0ZARl5wLUkjbXNHRiQ2I1EkNDQ0RictRiw2I1EhRidGPUZARkAvJSVvcGVuR1EiW0YnLyUmY2xvc2VHUSJdRidGQkZncUZkckZkci1GLDYlUSlmaWxlbmFtZUYnRi9GMkZeb0Zhcy1GNjYmLUYjNilGaHNGW3QtRltwNiRRJDExM0YnRkBGXnAtRmR0Rmh0Rmd0RkBGQEZqdEZddUZCRmRyRmdxLUZDNi5GZnJGL0YyRkZGYW9GSkZMRk5GUEZSRlRGZ3JGZ3EtRmhxNiZGanFGXXJGX3IvRmJyUSVhdXRvRictRiw2JVEjYzFGJ0YvRjJGXm8tRiw2JVEmQ29sb3JGJ0YvRjItRjY2JC1GIzYkLUY2NiYtRiM2KEZoc0ZecC1GW3A2JFEiMEYnRkBGXnBGX3dGQEZARmp0Rl11RkBGQEZCRmdxRmRyLUYsNiVRI2MyRidGL0YyRl5vRmR2LUY2NiQtRiM2JC1GNjYmLUYjNihGaHNGXnAtRltwNiRRJDAuNUYnRkBGXnBGX3dGQEZARmp0Rl11RkBGQEZCRmdxRmRyRmRyLUYsNiVRI2MzRidGL0YyRl5vRmR2LUY2NiQtRiM2JC1GNjYmLUYjNihGaHNGXnBGaHNGXnBGX3dGQEZARmp0Rl11RkBGQEZCRmdxRmRyRmRyLUYsNiVRI2M0RidGL0YyRl5vRmR2LUY2NiQtRiM2JC1GNjYmLUYjNihGX3dGXnBGaHNGXnBGX3dGQEZARmp0Rl11RkBGQEZCRmdxRmRyRmRyLUYsNiVRI2M1RidGL0YyRl5vRmR2LUY2NiQtRiM2JC1GNjYmLUYjNihGX3dGXnBGaHNGXnBGaHNGQEZARmp0Rl11RkBGQEZCRmdxRmRyRmRyLUYsNiVRI2M2RidGL0YyRl5vRmR2LUY2NiQtRiM2JC1GNjYmLUYjNihGX3dGXnBGX3dGXnBGaHNGQEZARmp0Rl11RkBGQEZCRmdxRmRyRmRyLUYsNiVRI2M3RidGL0YyRl5vRmR2LUY2NiQtRiM2JC1GNjYmLUYjNihGaHNGXnBGX3dGXnBGaHNGQEZARmp0Rl11RkBGQEZCRmdxRl12RmdxRmdxRl12RmdxRmRyLUZDNi9RJGZvckYnLyUlYm9sZEdGMS9GM0Zqci8lK2ZvbnR3ZWlnaHRHRmpyRkZGYW9GSkZMRk5GUEZSRlRGZ3JGZHItRiw2JVEqZHVtbXlsb29wRidGL0YyRmRyRmRyLUZDNi9RJWZyb21GJ0ZqW2xGXFxsRl1cbEZGRmFvRkpGTEZORlBGUkZURmdyRmRyRmhzRmRyLUZDNi9RI3RvRidGaltsRlxcbEZdXGxGRkZhb0ZKRkxGTkZQRlJGVEZnckZkckZoc0Zkci1GQzYvUSNkb0YnRmpbbEZcXGxGXVxsRkZGYW9GSkZMRk5GUEZSRlRGZ3JGZ3FGZHItRiw2JVEsc3ludGhlc2lzNzFGJ0YvRjJGXm8tRjY2Ji1GIzYyRmd0LUZkdDYjUSlzN24xYjFuMUYnRl5wLUZkdDYjUSlzN24xYjFuMkYnRl5wLUZkdDYjUSdzN24xYjJGJ0ZecC1GZHQ2I1EnczduMWIzRidGXnAtRmR0NiNRJ3M3bjFiNEYnRl5wLUZkdDYjUSdzN24xYjZGJ0ZecC1GZHQ2I1EnczduMWI3RidGZ3RGQEZARmp0Rl11LUZDNi1RIjpGJ0ZARkZGYW9GSkZMRk5GUEZSRmJvRldGZHJGZ3FGZHItRiw2JVEtdHJhY2tjb2xvcjcxRidGL0YyRl5vLUY2NiYtRiM2MEZhdkZecEZhdkZecEZid0ZecEZgeEZecEZbeUZecEZhekZecEZcW2xGQEZARmp0Rl11RkJGZ3FGZHItRiw2JVEsc3ludGhlc2lzNzJGJ0YvRjJGXm8tRjY2Ji1GIzZCRmd0LUZkdDYjUSlzN24yYjFuMUYnRl5wLUZkdDYjUSlzN24yYjFuMkYnRl5wLUZkdDYjUSlzN24yYjFuM0YnRl5wLUZkdDYjUSlzN24yYjFuNEYnRl5wLUZkdDYjUSlzN24yYjFuNUYnRl5wLUZkdDYjUSlzN24yYjFuNkYnRl5wLUZkdDYjUSlzN24yYjFuN0YnRl5wLUZkdDYjUSlzN24yYjFuOEYnRl5wLUZkdDYjUSlzN24yYjFuOUYnRl5wLUZkdDYjUSlzN24yYjJuMUYnRl5wLUZkdDYjUSlzN24yYjJuMkYnRl5wLUZkdDYjUSlzN24yYjJuM0YnRl5wLUZkdDYjUSdzN24yYjRGJ0ZecC1GZHQ2I1EnczduMmI1RidGXnAtRmR0NiNRJ3M3bjJiN0YnRmd0RkBGQEZqdEZddUZnXmxGZHJGZ3FGZHItRiw2JVEtdHJhY2tjb2xvcjcyRidGL0YyRl5vLUY2NiYtRiM2Li1GLDYlUSRzZXFGJ0YvRjItRjY2JC1GIzYqRmF2Rl5wLUYsNiVRImlGJ0YvRjItRkM2LVEiPUYnRkBGRkZhb0ZKRkxGTkZQRlJGYm9GV0Zoc0ZbdC1GW3A2JFEiOUYnRkBGQEZARl5wRlxjbC1GNjYkLUYjNipGYndGXnBGY2NsRmZjbEZoc0ZbdEZgdEZARkBGXnBGW3lGXnBGZnlGXnBGXFtsRkBGQEZqdEZddUZCRmRyRmdxRmRyLUYsNiVRK3N5bnRoZXNpczZGJ0YvRjJGXm8tRjY2Ji1GIzY6Rmd0LUZkdDYjUSdzNmIxbjFGJ0ZecC1GZHQ2I1EnczZiMW4yRidGXnAtRmR0NiNRJ3M2YjFuM0YnRl5wLUZkdDYjUSdzNmIxbjRGJ0ZecC1GZHQ2I1EnczZiMW41RidGXnAtRmR0NiNRJ3M2YjFuNkYnRl5wLUZkdDYjUSdzNmIybjFGJ0ZecC1GZHQ2I1EnczZiMm4yRidGXnAtRmR0NiNRJXM2YjNGJ0ZecC1GZHQ2I1ElczZiNEYnRl5wLUZkdDYjUSVzNmI2RidGZ3RGQEZARmp0Rl11RmdebEZkckZncUZkci1GLDYlUSx0cmFja2NvbG9yNkYnRi9GMkZeby1GNjYmLUYjNi5GXGNsLUY2NiQtRiM2KkZhdkZecEZjY2xGZmNsRmhzRlt0LUZbcDYkUSI2RidGQEZARkBGXnBGXGNsLUY2NiQtRiM2KkZid0ZecEZjY2xGZmNsRmhzRlt0LUZbcDYkUSIyRidGQEZARkBGXnBGYHhGXnBGW3lGXnBGYXpGQEZARmp0Rl11RkJGZ3FGXXZGZ3FGZHItRiw2JVEpc2VjdGlvbnNGJ0YvRjJGXm8tRjY2Ji1GIzYsLUYsNiVRI29wRidGL0YyLUY2NiQtRiM2JUZbXWxGPUZARkBGXnBGZGhsLUY2NiQtRiM2JUZhX2xGPUZARkBGXnAtRiM2JUZkaGwtRjY2JC1GIzYkRmBkbEZARkBGQEZndEY9RkBGQEZqdEZddUZCRmdxRmRyLUYsNiVRK3RyYWNrY29sb3JGJ0YvRjJGXm8tRjY2Ji1GIzYrRmRobC1GNjYkLUYjNiRGal5sRkBGQEZecEZkaGwtRjY2JC1GIzYkRmVibEZARkBGXnBGZGhsLUY2NiQtRiM2JEZoZmxGQEZARkBGQEZqdEZddUZCRmRyRmdxRl12LUZDNi9RJGVuZEYnRmpbbEZcXGxGXVxsRkZGYW9GSkZMRk5GUEZSRlRGZ3JGZHJGaFxsRmdebEZncUZddkZncUZkci1GLDYlUSVuc2VjRidGL0YyRl5vLUYsNiVRKW51bWVsZW1zRidGL0YyLUY2NiQtRiM2JEZdaGxGQEZARkJGZ3FGXXZGZ3FGZ3FGZHJGZ1tsRmRyRl9cbEZkckZiXGxGZHJGaHNGZHJGZVxsRmRyRmhzRmRyRmhcbEZncUZkckZkci1GLDYlUS5wYXRoYmVnaW5uaW5nRidGL0YyRl5vLUYsNiVRJGNhdEYnRi9GMi1GNjYkLUYjNiZGZ3QtRmR0NiNRUEQ6L3BhcGVyL0pvbmFzRWxzY2huZXJCaXBlZEZhY3RvcnkvZXhwZXJpbWVudHMvRidGZ3RGQEZARkJGZHJGZHJGZ3FGZHJGZ1tsRmRyLUYsNiVRImtGJ0YvRjJGZHJGZHJGYlxsRmRyRmhzRmRyRmVcbEZkckZbW21GZHJGaFxsRmRyRmdxRl12LUYsNiVRKHBhdGhlbmRGJ0YvRjJGXm9GaFttLUY2NiQtRiM2KEZdaGwtRjY2Ji1GIzYkRmJcbUZARkBGanRGXXVGXnAtRmR0NiNRJS50eHRGJ0ZndEZARkBGQkZncUZkckZgdUZcXW1GXm9GaFttLUY2NiQtRiM2JkZlW21GXnBGZVxtRkBGQEZCRmdxRmhqbEZkckZoXGxGQkZncUZncUZncUZncUZkckZoamxGZHJGaFxsRmdebEZncUZncUZndEY9RkA=</Equation></Text-field>
</Input>
</Group>
<Group hide-input="false" labelreference="L1641" drawlabel="true" applyint="true" applyrational="true" applyexponent="false">
<Input><Text-field prompt="&gt; " style="Maple Input" layout="Normal"><Equation executable="true" style="2D Input" input-equation="" display="LUklbXJvd0c2Iy9JK21vZHVsZW5hbWVHNiJJLFR5cGVzZXR0aW5nR0koX3N5c2xpYkdGJzZndi1JI21vR0YkNi1RIn5GJy8lLG1hdGh2YXJpYW50R1Enbm9ybWFsRicvJSZmZW5jZUdRJmZhbHNlRicvJSpzZXBhcmF0b3JHRjQvJSlzdHJldGNoeUdGNC8lKnN5bW1ldHJpY0dGNC8lKGxhcmdlb3BHRjQvJS5tb3ZhYmxlbGltaXRzR0Y0LyUnYWNjZW50R0Y0LyUnbHNwYWNlR1EmMC4wZW1GJy8lJ3JzcGFjZUdGQy1JI21pR0YkNiVRJW5tYXhGJy8lJ2l0YWxpY0dRJXRydWVGJy9GMFEnaXRhbGljRictRiw2LVEqJmNvbG9uZXE7RidGL0YyRjVGN0Y5RjtGPUY/L0ZCUSwwLjI3Nzc3NzhlbUYnL0ZFRlMtSSNtbkdGJDYkUSUxMDAwRidGLy1GLDYtUSI7RidGL0YyL0Y2RkxGN0Y5RjtGPUY/RkFGVEYrLUknbXNwYWNlR0YkNiYvJSdoZWlnaHRHUSYwLjBleEYnLyUmd2lkdGhHRkMvJSZkZXB0aEdGXG8vJSpsaW5lYnJlYWtHUShuZXdsaW5lRidGK0YrRistRiw2L1EkZm9yRicvJSVib2xkR0ZML0YwUSVib2xkRicvJStmb250d2VpZ2h0R0Zqb0YyRjVGN0Y5RjtGPUY/RkFGREYrLUZHNiVRImtGJ0ZKRk1GK0YrLUYsNi9RJWZyb21GJ0Znb0Zpb0ZbcEYyRjVGN0Y5RjtGPUY/RkFGREYrLUZWNiRRIjFGJ0YvRistRiw2L1EjdG9GJ0Znb0Zpb0ZbcEYyRjVGN0Y5RjtGPUY/RkFGREYrLUZHNiVRJW5zZWNGJ0ZKRk1GKy1GLDYvUSNkb0YnRmdvRmlvRltwRjJGNUY3RjlGO0Y9Rj9GQUZERitGK0YrRmduRitGXXBGWUZnbkZnbkZnbkZkb0YrLUZHNiVRKmR1bW15bG9vcEYnRkpGTUYrRitGYHBGK0ZjcEYrRmZwRitGY3BGK0ZccUYrRitGK0ZnbkZnbi1GaG42JkZqbkZdb0Zfby9GYm9RJWF1dG9GJy1GLDYvUSNpZkYnRmdvRmlvRltwRjJGNUY3RjlGO0Y9Rj9GQUZERistSShtZmVuY2VkR0YkNiQtRiM2LC1GRzYlUSpGaWxlVG9vbHNGJ0ZKRk0tRmpxNiYtRiM2JC1GRzYlUSdJc09wZW5GJ0ZKRk1GL0YvLyUlb3BlbkdRIltGJy8lJmNsb3NlR1EiXUYnLUZqcTYkLUYjNiYtRkc2JVEpZmlsZW5hbWVGJ0ZKRk0tRmpxNiYtRiM2JEZdcEYvRi9GaHJGW3MtRkc2I1EhRidGL0YvRistRiw2L1Ejb3JGJ0Znb0Zpb0ZbcEYyRjVGN0Y5RjtGPUY/RkFGREYrRl5yLUZqcTYmLUYjNiQtRkc2JVEnRXhpc3RzRidGSkZNRi9GLy9GaXJRJyZsc3FiO0YnL0Zcc1EnJnJzcWI7RictRmpxNiQtRiM2JkZpcy1JI21zR0YkNiNRJWZpbGVGJ0Zpc0YvRi9GL0YvRistRiw2L1EldGhlbkYnRmdvRmlvRltwRjJGNUY3RjlGO0Y9Rj9GQUZERitGZ25GK0Zeci1GanE2Ji1GIzYkLUZHNiVRJVRleHRGJ0ZKRk1GL0YvRmhyRltzLUZqcTYmLUYjNiQtRkc2JVEmQ2xvc2VGJ0ZKRk1GL0YvRmhyRltzLUZqcTYkLUYjNiVGYnNGZXNGL0YvLUYsNi1RIjpGJ0YvRjJGNUY3RjlGO0Y9Rj9GUkZURistRiw2L1EkZW5kRidGZ29GaW9GW3BGMkY1RjdGOUY7Rj1GP0ZBRkRGK0ZmcUZZRmduRmJxRmduRmJxLUZHNiVRJGZmMUYnRkpGTUZPRl5yLUZqcTYmRmd1Ri9GZnRGaHQtRmpxNiYtRiM2JC1GRzYlUSVPcGVuRidGSkZNRi9GL0ZmdEZodC1GanE2JC1GIzYtRmJzRmVzLUYsNi1RIixGJ0YvRjJGZm5GN0Y5RjtGPUY/RkEvRkVRLDAuMzMzMzMzM2VtRictRkc2JVEnY3JlYXRlRidGSkZNLUYsNi1RIj1GJ0YvRjJGNUY3RjlGO0Y9Rj9GUkZULUZHNiVGNEZKRk1GXXgtRkc2JVEqb3ZlcndyaXRlRidGSkZNRmV4Rmh4Ri9GL0ZndkYrRmduRmJxRmRvRistRkc2JVEja2tGJ0ZKRk1GK0YrRmBwRitGY3BGK0ZmcEYrRlVGK0YrLUYsNi9RJndoaWxlRidGZ29GaW9GW3BGMkY1RjdGOUY7Rj1GP0ZBRkRGK0Zeci1GanE2Ji1GIzYkLUZHNiVRLEF0RW5kT2ZGaWxlRidGSkZNRi9GL0ZmdEZodC1GanE2JC1GIzYmRmlzRmV2RmlzRi9GL0YrRmV4RitGaHhGK0ZccUYrRmduRmJxRmduRmJxRl5yRmB3LUZqcTYmLUYjNiQtRkc2JVEpUmVhZExpbmVGJ0ZKRk1GL0YvRmZ0Rmh0RmN2Rmd2RmduRitGanZGK0ZccUZZRmduRistRkc2JVEqbGFzdHBvaW50RidGSkZNRmVzRk9GXXktRiw2LVEoJm1pbnVzO0YnRi9GMkY1RjdGOUY7Rj1GPy9GQlEsMC4yMjIyMjIyZW1GJy9GRUZcW2wtRlY2JFEiNEYnRi9GWUZnbkZnbkZicUZqdkYrRlxxRmd2RmduRitGK0ZeckZldUZcdkZjdkZZRmduRitGanZGK0ZccUZndkZnbkZicS1GRzYlUSx0cmFja3BvaW50c0YnRkpGTUZPLUZqcTYmLUYjNiYtRkc2JVEkc2VxRidGSkZNLUZqcTYkLUYjNiwtRkc2JVEoY29udmVydEYnRkpGTS1GanE2JC1GIzYnLUZqcTYmLUYjNiZGaFtsLUZqcTYkLUYjNiwtRmpxNiYtRiM2KS1GVjYkUSIwRidGL0ZdeEZiXWxGXXhGYl1sLyUrZXhlY3V0YWJsZUdGNEYvRi9GaHJGW3NGXXgtRkc2JVEiaUYnRkpGTUZleEZjcC1GLDYtUSMuLkYnRi9GMkY1RjdGOUY7Rj1GP0ZbW2xGREZlei1GanE2Ji1GIzYlRl1wRmVdbEYvRi9GaHJGW3NGZV1sRi9GL0ZlXWxGL0YvRmhyRltzRl14LUZHNiVRJ01hdHJpeEYnRkpGTUZlXWxGL0YvRl14Rl1wRmV4RmNwRmpdbEZpcEZlXWxGL0YvRmVdbEYvRi9GaHJGW3NGZ3ZGZ25GYnEtRkc2JVEnZXZlbnRzRidGSkZNRk9GX1xsLUZqcTYkLUYjNiYtRmpxNiYtRiM2JUZoW2wtRmpxNiQtRiM2Ki1GanE2Ji1GIzYoRmJdbEZdeEZiXWxGXXhGYl1sRi9GL0ZockZbc0ZdeEZnXWxGZXhGY3BGal1sRmlwRi9GL0YvRi9GaHJGW3NGXXhGYV5sRi9GL0ZndkZnbkZnbi1GLDYuRi5GZV1sRi9GMkY1RjdGOUY7Rj1GP0ZBRkQtRkc2JkZnekZKRmVdbEZNLUYsNi5GZW5GZV1sRi9GMkZmbkY3RjlGO0Y9Rj9GQUZURmduRmJxRmduRmduRmJxRmduRmJxRmduRmJxRmlzRmVdbEYv">LUklbXJvd0c2Iy9JK21vZHVsZW5hbWVHNiJJLFR5cGVzZXR0aW5nR0koX3N5c2xpYkdGJzZndi1JI21vR0YkNi1RIn5GJy8lLG1hdGh2YXJpYW50R1Enbm9ybWFsRicvJSZmZW5jZUdRJmZhbHNlRicvJSpzZXBhcmF0b3JHRjQvJSlzdHJldGNoeUdGNC8lKnN5bW1ldHJpY0dGNC8lKGxhcmdlb3BHRjQvJS5tb3ZhYmxlbGltaXRzR0Y0LyUnYWNjZW50R0Y0LyUnbHNwYWNlR1EmMC4wZW1GJy8lJ3JzcGFjZUdGQy1JI21pR0YkNiVRJW5tYXhGJy8lJ2l0YWxpY0dRJXRydWVGJy9GMFEnaXRhbGljRictRiw2LVEqJmNvbG9uZXE7RidGL0YyRjVGN0Y5RjtGPUY/L0ZCUSwwLjI3Nzc3NzhlbUYnL0ZFRlMtSSNtbkdGJDYkUSUxMDAwRidGLy1GLDYtUSI7RidGL0YyL0Y2RkxGN0Y5RjtGPUY/RkFGVEYrLUknbXNwYWNlR0YkNiYvJSdoZWlnaHRHUSYwLjBleEYnLyUmd2lkdGhHRkMvJSZkZXB0aEdGXG8vJSpsaW5lYnJlYWtHUShuZXdsaW5lRidGK0YrRistRiw2L1EkZm9yRicvJSVib2xkR0ZML0YwUSVib2xkRicvJStmb250d2VpZ2h0R0Zqb0YyRjVGN0Y5RjtGPUY/RkFGREYrLUZHNiVRImtGJ0ZKRk1GK0YrLUYsNi9RJWZyb21GJ0Znb0Zpb0ZbcEYyRjVGN0Y5RjtGPUY/RkFGREYrLUZWNiRRIjFGJ0YvRistRiw2L1EjdG9GJ0Znb0Zpb0ZbcEYyRjVGN0Y5RjtGPUY/RkFGREYrLUZHNiVRJW5zZWNGJ0ZKRk1GKy1GLDYvUSNkb0YnRmdvRmlvRltwRjJGNUY3RjlGO0Y9Rj9GQUZERitGK0YrRmduRitGXXBGWUZnbkZnbkZnbkZkb0YrLUZHNiVRKmR1bW15bG9vcEYnRkpGTUYrRitGYHBGK0ZjcEYrRmZwRitGY3BGK0ZccUYrRitGK0ZnbkZnbi1GaG42JkZqbkZdb0Zfby9GYm9RJWF1dG9GJy1GLDYvUSNpZkYnRmdvRmlvRltwRjJGNUY3RjlGO0Y9Rj9GQUZERistSShtZmVuY2VkR0YkNiQtRiM2LC1GRzYlUSpGaWxlVG9vbHNGJ0ZKRk0tRmpxNiYtRiM2JC1GRzYlUSdJc09wZW5GJ0ZKRk1GL0YvLyUlb3BlbkdRIltGJy8lJmNsb3NlR1EiXUYnLUZqcTYkLUYjNiYtRkc2JVEpZmlsZW5hbWVGJ0ZKRk0tRmpxNiYtRiM2JEZdcEYvRi9GaHJGW3MtRkc2I1EhRidGL0YvRistRiw2L1Ejb3JGJ0Znb0Zpb0ZbcEYyRjVGN0Y5RjtGPUY/RkFGREYrRl5yLUZqcTYmLUYjNiQtRkc2JVEnRXhpc3RzRidGSkZNRi9GLy9GaXJRJyZsc3FiO0YnL0Zcc1EnJnJzcWI7RictRmpxNiQtRiM2JkZpcy1JI21zR0YkNiNRJWZpbGVGJ0Zpc0YvRi9GL0YvRistRiw2L1EldGhlbkYnRmdvRmlvRltwRjJGNUY3RjlGO0Y9Rj9GQUZERitGZ25GK0Zeci1GanE2Ji1GIzYkLUZHNiVRJVRleHRGJ0ZKRk1GL0YvRmhyRltzLUZqcTYmLUYjNiQtRkc2JVEmQ2xvc2VGJ0ZKRk1GL0YvRmhyRltzLUZqcTYkLUYjNiVGYnNGZXNGL0YvLUYsNi1RIjpGJ0YvRjJGNUY3RjlGO0Y9Rj9GUkZURistRiw2L1EkZW5kRidGZ29GaW9GW3BGMkY1RjdGOUY7Rj1GP0ZBRkRGK0ZmcUZZRmduRmJxRmduRmJxLUZHNiVRJGZmMUYnRkpGTUZPRl5yLUZqcTYmRmd1Ri9GZnRGaHQtRmpxNiYtRiM2JC1GRzYlUSVPcGVuRidGSkZNRi9GL0ZmdEZodC1GanE2JC1GIzYtRmJzRmVzLUYsNi1RIixGJ0YvRjJGZm5GN0Y5RjtGPUY/RkEvRkVRLDAuMzMzMzMzM2VtRictRkc2JVEnY3JlYXRlRidGSkZNLUYsNi1RIj1GJ0YvRjJGNUY3RjlGO0Y9Rj9GUkZULUZHNiVGNEZKRk1GXXgtRkc2JVEqb3ZlcndyaXRlRidGSkZNRmV4Rmh4Ri9GL0ZndkYrRmduRmJxRmRvRistRkc2JVEja2tGJ0ZKRk1GK0YrRmBwRitGY3BGK0ZmcEYrRlVGK0YrLUYsNi9RJndoaWxlRidGZ29GaW9GW3BGMkY1RjdGOUY7Rj1GP0ZBRkRGK0Zeci1GanE2Ji1GIzYkLUZHNiVRLEF0RW5kT2ZGaWxlRidGSkZNRi9GL0ZmdEZodC1GanE2JC1GIzYmRmlzRmV2RmlzRi9GL0YrRmV4RitGaHhGK0ZccUYrRmduRmJxRmduRmJxRl5yRmB3LUZqcTYmLUYjNiQtRkc2JVEpUmVhZExpbmVGJ0ZKRk1GL0YvRmZ0Rmh0RmN2Rmd2RmduRitGanZGK0ZccUZZRmduRistRkc2JVEqbGFzdHBvaW50RidGSkZNRmVzRk9GXXktRiw2LVEoJm1pbnVzO0YnRi9GMkY1RjdGOUY7Rj1GPy9GQlEsMC4yMjIyMjIyZW1GJy9GRUZcW2wtRlY2JFEiNEYnRi9GWUZnbkZnbkZicUZqdkYrRlxxRmd2RmduRitGK0ZeckZldUZcdkZjdkZZRmduRitGanZGK0ZccUZndkZnbkZicS1GRzYlUSx0cmFja3BvaW50c0YnRkpGTUZPLUZqcTYmLUYjNiYtRkc2JVEkc2VxRidGSkZNLUZqcTYkLUYjNiwtRkc2JVEoY29udmVydEYnRkpGTS1GanE2JC1GIzYnLUZqcTYmLUYjNiZGaFtsLUZqcTYkLUYjNiwtRmpxNiYtRiM2KS1GVjYkUSIwRidGL0ZdeEZiXWxGXXhGYl1sLyUrZXhlY3V0YWJsZUdGNEYvRi9GaHJGW3NGXXgtRkc2JVEiaUYnRkpGTUZleEZjcC1GLDYtUSMuLkYnRi9GMkY1RjdGOUY7Rj1GP0ZbW2xGREZlei1GanE2Ji1GIzYlRl1wRmVdbEYvRi9GaHJGW3NGZV1sRi9GL0ZlXWxGL0YvRmhyRltzRl14LUZHNiVRJ01hdHJpeEYnRkpGTUZlXWxGL0YvRl14Rl1wRmV4RmNwRmpdbEZpcEZlXWxGL0YvRmVdbEYvRi9GaHJGW3NGZ3ZGZ25GYnEtRkc2JVEnZXZlbnRzRidGSkZNRk9GX1xsLUZqcTYkLUYjNiYtRmpxNiYtRiM2JUZoW2wtRmpxNiQtRiM2Ki1GanE2Ji1GIzYoRmJdbEZdeEZiXWxGXXhGYl1sRi9GL0ZockZbc0ZdeEZnXWxGZXhGY3BGal1sRmlwRi9GL0YvRi9GaHJGW3NGXXhGYV5sRi9GL0ZndkZnbkZnbi1GLDYuRi5GZV1sRi9GMkY1RjdGOUY7Rj1GP0ZBRkQtRkc2JkZnekZKRmVdbEZNLUYsNi5GZW5GZV1sRi9GMkZmbkY3RjlGO0Y9Rj9GQUZURmduRmJxRmduRmduRmJxRmduRmJxRmduRmJxRmlzRmVdbEYv</Equation></Text-field>
</Input>
</Group>
<Group hide-input="false" labelreference="L1642" drawlabel="true" applyint="true" applyrational="true" applyexponent="false">
<Input><Text-field prompt="&gt; " style="Maple Input" layout="Normal"><Equation executable="true" style="2D Input" input-equation="" display="LUklbXJvd0c2Iy9JK21vZHVsZW5hbWVHNiJJLFR5cGVzZXR0aW5nR0koX3N5c2xpYkdGJzZoYmwtSSNtb0dGJDYtUSIjRicvJSxtYXRodmFyaWFudEdRJ25vcm1hbEYnLyUmZmVuY2VHUSZmYWxzZUYnLyUqc2VwYXJhdG9yR0Y0LyUpc3RyZXRjaHlHRjQvJSpzeW1tZXRyaWNHRjQvJShsYXJnZW9wR0Y0LyUubW92YWJsZWxpbWl0c0dGNC8lJ2FjY2VudEdGNC8lJ2xzcGFjZUdRJjAuMGVtRicvJSdyc3BhY2VHRkMtSSNtaUdGJDYlUT1mb3J+ZHVtbXlsb29wfmZyb21+MX50b34xfmRvRicvJSdpdGFsaWNHUSV0cnVlRicvRjBRJ2l0YWxpY0YnLUknbXNwYWNlR0YkNiYvJSdoZWlnaHRHUSYwLjBleEYnLyUmd2lkdGhHRkMvJSZkZXB0aEdGVC8lKmxpbmVicmVha0dRKG5ld2xpbmVGJy1GRzYlUSdrcG9pbnRGJ0ZKRk0tRiw2LVEqJmNvbG9uZXE7RidGL0YyRjVGN0Y5RjtGPUY/L0ZCUSwwLjI3Nzc3NzhlbUYnL0ZFRl1vLUkjbW5HRiQ2JFEiMUYnRi8tRiw2LVEiO0YnRi9GMi9GNkZMRjdGOUY7Rj1GP0ZBRl5vLUZHNiVRLXRpbWVjb21wcmVzc0YnRkpGTUZpbi1GYG82JFEjMjBGJ0YvRmNvRk8tRiw2LVEifkYnRi9GMkY1RjdGOUY7Rj1GP0ZBRkRGTy1GUDYmRlJGVUZXL0ZaUSVhdXRvRidGT0ZPRk9GYHBGT0ZPRl1wLUYsNi9RJGZvckYnLyUlYm9sZEdGTC9GMFElYm9sZEYnLyUrZm9udHdlaWdodEdGanBGMkY1RjdGOUY7Rj1GP0ZBRkRGXXAtRkc2JVEia0YnRkpGTUZdcEZdcC1GLDYvUSVmcm9tRidGZ3BGaXBGW3FGMkY1RjdGOUY7Rj1GP0ZBRkRGXXBGX29GXXAtRiw2L1EjdG9GJ0ZncEZpcEZbcUYyRjVGN0Y5RjtGPUY/RkFGREZdcC1GRzYlUSVuc2VjRidGSkZNRl1wLUYsNi9RI2RvRidGZ3BGaXBGW3FGMkY1RjdGOUY7Rj1GP0ZBRkRGXXBGXXBGXXBGT0ZdcEZdcUZjb0ZPRk9GT0ZkcEZdcC1GRzYlUSpkdW1teWxvb3BGJ0ZKRk1GXXBGXXBGYHFGXXBGX29GXXBGY3FGXXBGX29GXXBGaXFGXXBGXXBGXXBGT0ZPRmBwLUYsNi9RI2lmRidGZ3BGaXBGW3FGMkY1RjdGOUY7Rj1GP0ZBRkRGXXAtSShtZmVuY2VkR0YkNiQtRiM2LC1GRzYlUSpGaWxlVG9vbHNGJ0ZKRk0tRmNyNiYtRiM2JC1GRzYlUSdJc09wZW5GJ0ZKRk1GL0YvLyUlb3BlbkdRIltGJy8lJmNsb3NlR1EiXUYnLUZjcjYkLUYjNiYtRkc2JVEpZmlsZW5hbWVGJ0ZKRk0tRmNyNiYtRiM2JEZdcUYvRi9GYXNGZHMtRkc2I1EhRidGL0YvRl1wLUYsNi9RI29yRidGZ3BGaXBGW3FGMkY1RjdGOUY7Rj1GP0ZBRkRGXXBGZ3ItRmNyNiYtRiM2JC1GRzYlUSdFeGlzdHNGJ0ZKRk1GL0YvL0Zic1EnJmxzcWI7RicvRmVzUScmcnNxYjtGJy1GY3I2JC1GIzYmRmJ0LUkjbXNHRiQ2I1ElZmlsZUYnRmJ0Ri9GL0YvRi9GXXAtRiw2L1EldGhlbkYnRmdwRmlwRltxRjJGNUY3RjlGO0Y9Rj9GQUZERl1wRk9GXXBGZ3ItRmNyNiYtRiM2JS1GRzYlUSVUZXh0RidGSkZNLyUrZXhlY3V0YWJsZUdGNEYvRi9GYXNGZHMtRmNyNiYtRiM2JS1GRzYlUSZDbG9zZUYnRkpGTUZldkYvRi9GYXNGZHMtRmNyNiQtRiM2JkZbdC1GY3I2Ji1GIzYlRl1xRmV2Ri9GL0Zhc0Zkc0ZldkYvRi8tRiw2LVEiOkYnRi9GMkY1RjdGOUY7Rj1GP0Zcb0Zeb0ZdcC1GLDYvUSRlbmRGJ0ZncEZpcEZbcUYyRjVGN0Y5RjtGPUY/RkFGREZdcEZfckZjb0ZPRmBwRk9GYHAtRkc2JVEkZmYxRidGSkZNRmluRmdyLUZjcjYmLUYjNiRGYnZGL0YvRl91RmF1LUZjcjYmLUYjNiQtRkc2JVElT3BlbkYnRkpGTUYvRi9GX3VGYXUtRmNyNiQtRiM2LUZbdEZedC1GLDYtUSIsRidGL0YyRmZvRjdGOUY7Rj1GP0ZBL0ZFUSwwLjMzMzMzMzNlbUYnLUZHNiVRJ2NyZWF0ZUYnRkpGTS1GLDYtUSI9RidGL0YyRjVGN0Y5RjtGPUY/RlxvRl5vLUZHNiVGNEZKRk1GXnktRkc2JVEqb3ZlcndyaXRlRidGSkZNRmZ5Rml5Ri9GL0Zmd0ZPRmBwRmdyRl94LUZjcjYmLUYjNiQtRkc2JVEpUmVhZExpbmVGJ0ZKRk1GL0YvRl91RmF1LUZjcjYkLUYjNiVGW3RGXnRGL0YvRmZ3Rk8tRiw2LkZfcEZKRk1GMkY1RjdGOUY7Rj1GP0ZBRkQtRkc2JVEmZHVtbXlGJ0ZKRk1GaW5GZ3JGX3gtRmNyNiYtRiM2JC1GRzYlUTBSZWFkTmV4dEludGVnZXJGJ0ZKRk1GL0YvRl91RmF1LUZjcjYkLUYjNiZGYnRGZ3pGYnRGL0YvRmZ3Rl1wRk9GTy1GRzYlUSp0aW1lZnJhbWVGJ0ZKRk1GaW5GZ3JGX3hGXltsRmVbbEZmd0ZPLUZHNiVRKm1ldGFtb3JwaEYnRkpGTUZpbkZnckZfeEZeW2xGZVtsRmZ3Rl1wRk9GXXAtRkc2JVEpaXNvbW9ycGhGJ0ZKRk1GaW5GZ3JGX3hGXltsRmVbbEZmd0ZPRl1wRltbbEZpbkZnckZfeC1GY3I2Ji1GIzYkLUZHNiVRLlJlYWROZXh0RmxvYXRGJ0ZKRk1GL0YvRl91RmF1RmVbbEZmd0ZdcEZPRmBwRltbbEZpbkZnckZfeEZiXGxGZVtsRmZ3Rl1wRk9GYHBGW1tsRmluRmdyRl94Rl5bbEZlW2xGZndGXXBGT0ZPRmBwRk9GT0ZdcEZkcEZdcC1GRzYlUSNra0YnRkpGTUZdcEZdcEZgcUZdcEZfb0ZdcEZjcUZdcC1GRzYlUSpsYXN0cG9pbnRGJ0ZKRk1GYndGXXBGXXAtRiw2L1Emd2hpbGVGJ0ZncEZpcEZbcUYyRjVGN0Y5RjtGPUY/RkFGREZdcEZnci1GY3I2Ji1GIzYkLUZHNiVRLEF0RW5kT2ZGaWxlRidGSkZNRi9GL0ZfdUZhdUZlW2xGXXBGZnlGXXBGaXlGXXBGaXFGXXBGT0ZbW2xGaW5GZ3JGX3hGXltsRmVbbEZmd0ZdcEZPRk9GaVtsRmluRmdyRl94Rl5bbEZlW2xGZndGT0ZcXGxGaW5GZ3JGX3hGXltsRmVbbEZmd0ZdcEZPRl1wRl9cbEZpbkZnckZfeEZeW2xGZVtsRmZ3Rk9GXXBGW1tsRmluRmdyRl94RmJcbEZlW2xGZndGXXBGT0ZgcEZbW2xGaW5GZ3JGX3hGYlxsRmVbbEZmd0ZdcEZPRmBwRltbbEZpbkZnckZfeEZeW2xGZVtsRmZ3Rl1wRk9GXXBGXXBGX3JGXXBGZ3JGYl1sRmVbbEZdcEZmeUZdcEZpeUZdcEZdcEZbdkZPRl1wRl1wRl1wRl1wLUZHNiVRLHRyYWNrcG9pbnRzRidGSkZNRl50LUZjcjYmLUYjNiZGaVxsRl55Rl9vRi9GL0Zhc0Zkc0Zpbi1GRzYlUSZldmFsZkYnRkpGTS1GY3I2JC1GIzYlLUkmbWZyYWNHRiQ2KEZpW2wtRiM2JUZnb0ZKRk0vJS5saW5ldGhpY2tuZXNzR0Ziby8lK2Rlbm9tYWxpZ25HUSdjZW50ZXJGJy8lKW51bWFsaWduR0ZgX2wvJSliZXZlbGxlZEdGNEZldkYvRi8tRiw2LVEoJm1pbnVzO0YnRi9GMkY1RjdGOUY7Rj1GPy9GQlEsMC4yMjIyMjIyZW1GJy9GRUZpX2wtRmBvNiRRJDIyMEYnRi9GY29GT0ZdcC1GRzYlUSdwZXJpb2RGJ0ZKRk1GaW4tRmhebDYoLUYjNiktRmBvNiRRIzYwRidGLy1GLDYtUScmc2RvdDtGJ0YvRjJGNUY3RjlGO0Y9Rj9GQUZELUZgbzYkUSMxMEYnRi9GaGBsLUZgbzYkUSUxLjg1RidGL0ZKRk1Gal5sRlxfbEZeX2xGYV9sRmNfbEZjb0ZPRl1wRl1wRl1wRl1wRl1wRmldbEZedC1GY3I2Ji1GIzYmRmlcbEZeeS1GYG82JFEiMkYnRi9GL0YvRmFzRmRzRmluRlxcbEZjb0ZPRl1wRl1wRl1wRl1wRl1wRmldbEZedC1GY3I2Ji1GIzYmRmlcbEZeeS1GYG82JFEiM0YnRi9GL0YvRmFzRmRzRmluRl9cbEZjb0ZPRk9GXXBGXXBGXXBGXXBGZm5GaW5GZm4tRiw2LVEiK0YnRi9GMkY1RjdGOUY7Rj1GP0ZoX2xGal9sRl9vRmNvRk9GT0ZPRl1wRl1wRml3Rl1wRl9yRmNvRk9GT0Zpd0ZdcEZpcUZmd0ZPRmBwRml3Rl1wRmlxRmZ3Rk9GXXBGXXBGZ3ItRmNyNiZGYXhGL0Zhc0Zkcy1GY3I2Ji1GIzYkRlt3Ri9GL0Zhc0Zkc0ZlekZjb0ZPRl1wRml3Rl1wRmlxRmNvRk9GT0ZgcEZidEZldkYv">LUklbXJvd0c2Iy9JK21vZHVsZW5hbWVHNiJJLFR5cGVzZXR0aW5nR0koX3N5c2xpYkdGJzZoYmwtSSNtb0dGJDYtUSIjRicvJSxtYXRodmFyaWFudEdRJ25vcm1hbEYnLyUmZmVuY2VHUSZmYWxzZUYnLyUqc2VwYXJhdG9yR0Y0LyUpc3RyZXRjaHlHRjQvJSpzeW1tZXRyaWNHRjQvJShsYXJnZW9wR0Y0LyUubW92YWJsZWxpbWl0c0dGNC8lJ2FjY2VudEdGNC8lJ2xzcGFjZUdRJjAuMGVtRicvJSdyc3BhY2VHRkMtSSNtaUdGJDYlUT1mb3J+ZHVtbXlsb29wfmZyb21+MX50b34xfmRvRicvJSdpdGFsaWNHUSV0cnVlRicvRjBRJ2l0YWxpY0YnLUknbXNwYWNlR0YkNiYvJSdoZWlnaHRHUSYwLjBleEYnLyUmd2lkdGhHRkMvJSZkZXB0aEdGVC8lKmxpbmVicmVha0dRKG5ld2xpbmVGJy1GRzYlUSdrcG9pbnRGJ0ZKRk0tRiw2LVEqJmNvbG9uZXE7RidGL0YyRjVGN0Y5RjtGPUY/L0ZCUSwwLjI3Nzc3NzhlbUYnL0ZFRl1vLUkjbW5HRiQ2JFEiMUYnRi8tRiw2LVEiO0YnRi9GMi9GNkZMRjdGOUY7Rj1GP0ZBRl5vLUZHNiVRLXRpbWVjb21wcmVzc0YnRkpGTUZpbi1GYG82JFEjMjBGJ0YvRmNvRk8tRiw2LVEifkYnRi9GMkY1RjdGOUY7Rj1GP0ZBRkRGTy1GUDYmRlJGVUZXL0ZaUSVhdXRvRidGT0ZPRk9GYHBGT0ZPRl1wLUYsNi9RJGZvckYnLyUlYm9sZEdGTC9GMFElYm9sZEYnLyUrZm9udHdlaWdodEdGanBGMkY1RjdGOUY7Rj1GP0ZBRkRGXXAtRkc2JVEia0YnRkpGTUZdcEZdcC1GLDYvUSVmcm9tRidGZ3BGaXBGW3FGMkY1RjdGOUY7Rj1GP0ZBRkRGXXBGX29GXXAtRiw2L1EjdG9GJ0ZncEZpcEZbcUYyRjVGN0Y5RjtGPUY/RkFGREZdcC1GRzYlUSVuc2VjRidGSkZNRl1wLUYsNi9RI2RvRidGZ3BGaXBGW3FGMkY1RjdGOUY7Rj1GP0ZBRkRGXXBGXXBGXXBGT0ZdcEZdcUZjb0ZPRk9GT0ZkcEZdcC1GRzYlUSpkdW1teWxvb3BGJ0ZKRk1GXXBGXXBGYHFGXXBGX29GXXBGY3FGXXBGX29GXXBGaXFGXXBGXXBGXXBGT0ZPRmBwLUYsNi9RI2lmRidGZ3BGaXBGW3FGMkY1RjdGOUY7Rj1GP0ZBRkRGXXAtSShtZmVuY2VkR0YkNiQtRiM2LC1GRzYlUSpGaWxlVG9vbHNGJ0ZKRk0tRmNyNiYtRiM2JC1GRzYlUSdJc09wZW5GJ0ZKRk1GL0YvLyUlb3BlbkdRIltGJy8lJmNsb3NlR1EiXUYnLUZjcjYkLUYjNiYtRkc2JVEpZmlsZW5hbWVGJ0ZKRk0tRmNyNiYtRiM2JEZdcUYvRi9GYXNGZHMtRkc2I1EhRidGL0YvRl1wLUYsNi9RI29yRidGZ3BGaXBGW3FGMkY1RjdGOUY7Rj1GP0ZBRkRGXXBGZ3ItRmNyNiYtRiM2JC1GRzYlUSdFeGlzdHNGJ0ZKRk1GL0YvL0Zic1EnJmxzcWI7RicvRmVzUScmcnNxYjtGJy1GY3I2JC1GIzYmRmJ0LUkjbXNHRiQ2I1ElZmlsZUYnRmJ0Ri9GL0YvRi9GXXAtRiw2L1EldGhlbkYnRmdwRmlwRltxRjJGNUY3RjlGO0Y9Rj9GQUZERl1wRk9GXXBGZ3ItRmNyNiYtRiM2JS1GRzYlUSVUZXh0RidGSkZNLyUrZXhlY3V0YWJsZUdGNEYvRi9GYXNGZHMtRmNyNiYtRiM2JS1GRzYlUSZDbG9zZUYnRkpGTUZldkYvRi9GYXNGZHMtRmNyNiQtRiM2JkZbdC1GY3I2Ji1GIzYlRl1xRmV2Ri9GL0Zhc0Zkc0ZldkYvRi8tRiw2LVEiOkYnRi9GMkY1RjdGOUY7Rj1GP0Zcb0Zeb0ZdcC1GLDYvUSRlbmRGJ0ZncEZpcEZbcUYyRjVGN0Y5RjtGPUY/RkFGREZdcEZfckZjb0ZPRmBwRk9GYHAtRkc2JVEkZmYxRidGSkZNRmluRmdyLUZjcjYmLUYjNiRGYnZGL0YvRl91RmF1LUZjcjYmLUYjNiQtRkc2JVElT3BlbkYnRkpGTUYvRi9GX3VGYXUtRmNyNiQtRiM2LUZbdEZedC1GLDYtUSIsRidGL0YyRmZvRjdGOUY7Rj1GP0ZBL0ZFUSwwLjMzMzMzMzNlbUYnLUZHNiVRJ2NyZWF0ZUYnRkpGTS1GLDYtUSI9RidGL0YyRjVGN0Y5RjtGPUY/RlxvRl5vLUZHNiVGNEZKRk1GXnktRkc2JVEqb3ZlcndyaXRlRidGSkZNRmZ5Rml5Ri9GL0Zmd0ZPRmBwRmdyRl94LUZjcjYmLUYjNiQtRkc2JVEpUmVhZExpbmVGJ0ZKRk1GL0YvRl91RmF1LUZjcjYkLUYjNiVGW3RGXnRGL0YvRmZ3Rk8tRiw2LkZfcEZKRk1GMkY1RjdGOUY7Rj1GP0ZBRkQtRkc2JVEmZHVtbXlGJ0ZKRk1GaW5GZ3JGX3gtRmNyNiYtRiM2JC1GRzYlUTBSZWFkTmV4dEludGVnZXJGJ0ZKRk1GL0YvRl91RmF1LUZjcjYkLUYjNiZGYnRGZ3pGYnRGL0YvRmZ3Rl1wRk9GTy1GRzYlUSp0aW1lZnJhbWVGJ0ZKRk1GaW5GZ3JGX3hGXltsRmVbbEZmd0ZPLUZHNiVRKm1ldGFtb3JwaEYnRkpGTUZpbkZnckZfeEZeW2xGZVtsRmZ3Rl1wRk9GXXAtRkc2JVEpaXNvbW9ycGhGJ0ZKRk1GaW5GZ3JGX3hGXltsRmVbbEZmd0ZPRl1wRltbbEZpbkZnckZfeC1GY3I2Ji1GIzYkLUZHNiVRLlJlYWROZXh0RmxvYXRGJ0ZKRk1GL0YvRl91RmF1RmVbbEZmd0ZdcEZPRmBwRltbbEZpbkZnckZfeEZiXGxGZVtsRmZ3Rl1wRk9GYHBGW1tsRmluRmdyRl94Rl5bbEZlW2xGZndGXXBGT0ZPRmBwRk9GT0ZdcEZkcEZdcC1GRzYlUSNra0YnRkpGTUZdcEZdcEZgcUZdcEZfb0ZdcEZjcUZdcC1GRzYlUSpsYXN0cG9pbnRGJ0ZKRk1GYndGXXBGXXAtRiw2L1Emd2hpbGVGJ0ZncEZpcEZbcUYyRjVGN0Y5RjtGPUY/RkFGREZdcEZnci1GY3I2Ji1GIzYkLUZHNiVRLEF0RW5kT2ZGaWxlRidGSkZNRi9GL0ZfdUZhdUZlW2xGXXBGZnlGXXBGaXlGXXBGaXFGXXBGT0ZbW2xGaW5GZ3JGX3hGXltsRmVbbEZmd0ZdcEZPRk9GaVtsRmluRmdyRl94Rl5bbEZlW2xGZndGT0ZcXGxGaW5GZ3JGX3hGXltsRmVbbEZmd0ZdcEZPRl1wRl9cbEZpbkZnckZfeEZeW2xGZVtsRmZ3Rk9GXXBGW1tsRmluRmdyRl94RmJcbEZlW2xGZndGXXBGT0ZgcEZbW2xGaW5GZ3JGX3hGYlxsRmVbbEZmd0ZdcEZPRmBwRltbbEZpbkZnckZfeEZeW2xGZVtsRmZ3Rl1wRk9GXXBGXXBGX3JGXXBGZ3JGYl1sRmVbbEZdcEZmeUZdcEZpeUZdcEZdcEZbdkZPRl1wRl1wRl1wRl1wLUZHNiVRLHRyYWNrcG9pbnRzRidGSkZNRl50LUZjcjYmLUYjNiZGaVxsRl55Rl9vRi9GL0Zhc0Zkc0Zpbi1GRzYlUSZldmFsZkYnRkpGTS1GY3I2JC1GIzYlLUkmbWZyYWNHRiQ2KEZpW2wtRiM2JUZnb0ZKRk0vJS5saW5ldGhpY2tuZXNzR0Ziby8lK2Rlbm9tYWxpZ25HUSdjZW50ZXJGJy8lKW51bWFsaWduR0ZgX2wvJSliZXZlbGxlZEdGNEZldkYvRi8tRiw2LVEoJm1pbnVzO0YnRi9GMkY1RjdGOUY7Rj1GPy9GQlEsMC4yMjIyMjIyZW1GJy9GRUZpX2wtRmBvNiRRJDIyMEYnRi9GY29GT0ZdcC1GRzYlUSdwZXJpb2RGJ0ZKRk1GaW4tRmhebDYoLUYjNiktRmBvNiRRIzYwRidGLy1GLDYtUScmc2RvdDtGJ0YvRjJGNUY3RjlGO0Y9Rj9GQUZELUZgbzYkUSMxMEYnRi9GaGBsLUZgbzYkUSUxLjg1RidGL0ZKRk1Gal5sRlxfbEZeX2xGYV9sRmNfbEZjb0ZPRl1wRl1wRl1wRl1wRl1wRmldbEZedC1GY3I2Ji1GIzYmRmlcbEZeeS1GYG82JFEiMkYnRi9GL0YvRmFzRmRzRmluRlxcbEZjb0ZPRl1wRl1wRl1wRl1wRl1wRmldbEZedC1GY3I2Ji1GIzYmRmlcbEZeeS1GYG82JFEiM0YnRi9GL0YvRmFzRmRzRmluRl9cbEZjb0ZPRk9GXXBGXXBGXXBGXXBGZm5GaW5GZm4tRiw2LVEiK0YnRi9GMkY1RjdGOUY7Rj1GP0ZoX2xGal9sRl9vRmNvRk9GT0ZPRl1wRl1wRml3Rl1wRl9yRmNvRk9GT0Zpd0ZdcEZpcUZmd0ZPRmBwRml3Rl1wRmlxRmZ3Rk9GXXBGXXBGZ3ItRmNyNiZGYXhGL0Zhc0Zkcy1GY3I2Ji1GIzYkRlt3Ri9GL0Zhc0Zkc0ZlekZjb0ZPRl1wRml3Rl1wRmlxRmNvRk9GT0ZgcEZidEZldkYv</Equation></Text-field>
</Input>
</Group>
<Group hide-input="false" labelreference="L1671" drawlabel="true" applyint="true" applyrational="true" applyexponent="false">
<Input><Text-field prompt="&gt; " style="Maple Input" layout="Normal"><Equation executable="true" style="2D Input" input-equation="" display="LUklbXJvd0c2Iy9JK21vZHVsZW5hbWVHNiJJLFR5cGVzZXR0aW5nR0koX3N5c2xpYkdGJzY5LUkjbWlHRiQ2JVEnZXZlbnRzRicvJSdpdGFsaWNHUSV0cnVlRicvJSxtYXRodmFyaWFudEdRJ2l0YWxpY0YnLUkjbW9HRiQ2LVEqJmNvbG9uZXE7RicvRjNRJ25vcm1hbEYnLyUmZmVuY2VHUSZmYWxzZUYnLyUqc2VwYXJhdG9yR0Y9LyUpc3RyZXRjaHlHRj0vJSpzeW1tZXRyaWNHRj0vJShsYXJnZW9wR0Y9LyUubW92YWJsZWxpbWl0c0dGPS8lJ2FjY2VudEdGPS8lJ2xzcGFjZUdRLDAuMjc3Nzc3OGVtRicvJSdyc3BhY2VHRkwtSShtZmVuY2VkR0YkNiYtRiM2KS1GLDYlUSRzZXFGJ0YvRjItRlA2JC1GIzYrLUZQNiYtRiM2Li1GLDYlUSx0cmFja3BvaW50c0YnRi9GMi1GUDYmLUYjNiUtRiw2JVEia0YnRi9GMi8lK2V4ZWN1dGFibGVHRj1GOUY5LyUlb3BlbkdRIltGJy8lJmNsb3NlR1EiXUYnLUZQNiYtRiM2KC1GLDYlUSpsYXN0cG9pbnRGJ0YvRjJGXG8tRjY2LVEiLEYnRjlGOy9GP0YxRkBGQkZERkZGSC9GS1EmMC4wZW1GJy9GTlEsMC4zMzMzMzMzZW1GJy1JI21uR0YkNiRRIjFGJ0Y5RmNvRjlGOUZlb0Zob0ZicEZpbi1GUDYmLUYjNiRGYG9GOUY5RmVvRmhvLUZQNiYtRiM2J0ZfcEZecUZicC1GW3E2JFEiMkYnRjlGOUY5RmVvRmhvRmJwLUYjNiZGaW5GXnEtRlA2Ji1GIzYnRl9wRl5xRmJwLUZbcTYkUSIzRidGOUY5RjlGZW9GaG9GOS1GLDYjUSFGJ0Zjb0Y5RjlGZW9GaG9GYnBGYG8tRjY2LVEiPUYnRjlGO0Y+RkBGQkZERkZGSEZKRk1GanAtRjY2LVEjLi5GJ0Y5RjtGPkZARkJGREZGRkgvRktRLDAuMjIyMjIyMmVtRicvRk5GZ3AtRiw2JVElbnNlY0YnRi9GMkZjb0Y5RjlGYnBGVC1GUDYkLUYjNiotRlA2Ji1GIzYtRmluRl5xLUZQNiYtRiM2JkZqcEZicEZqcEY5RjlGZW9GaG9GYnBGaW5GXnEtRlA2Ji1GIzYmRmpwRmJwRmZxRjlGOUZlb0Zob0ZicC1GIzYmRmluRl5xLUZQNiYtRiM2JkZqcEZicEZfckY5RjlGZW9GaG9GOUZickY5RjlGZW9GaG9GYnBGYG9GZXJGanBGaHJGXnNGOUY5RmNvRjlGOUZlb0Zoby1GNjYtUSI6RidGOUY7Rj5GQEZCRkRGRkZIRkpGTS1JJ21zcGFjZUdGJDYmLyUnaGVpZ2h0R1EmMC4wZXhGJy8lJndpZHRoR0ZncC8lJmRlcHRoR0ZfdS8lKmxpbmVicmVha0dRKG5ld2xpbmVGJy1GNjYtUSJ+RidGOUY7Rj5GQEZCRkRGRkZIRmZwRl1zLUYsNiVRLGV2ZW50c2NvbG9yRidGL0YyRjUtRlA2Ji1GIzYoRlQtRlA2JC1GIzYrLUYsNiVRK3RyYWNrY29sb3JGJ0YvRjJGXnFGYnBGYG9GZXJGanBGaHJGXnNGOUY5RmJwLUYjNiVGVEZhdkY5RmJyRjlGOUZlb0Zob0ZndEZqdEZqdEZqdC1GNjYtUSIjRidGOUY7Rj5GQEZCRkRGRkZIRmZwRl1zLUYsNiVRL35ldmVudHMmIzg3ODg7RidGL0YyLUZQNiYtRiM2LS1GLDYlUSNvcEYnRi9GMi1GUDYkLUYjNiVGK0Zjb0Y5RjlGYnAtRlA2Ji1GIzYwLUZbcTYkUSIwRidGOUZicC1GW3E2JFEmMS4wMDVGJ0Y5LUY2Ni1RJyZzZG90O0YnRjlGO0Y+RkBGQkZERkZGSEZmcEZdc0ZndS1GLDYlUSV4bWF4RidGL0YyRmJwLUYsNiVRJXltaW5GJ0YvRjItRjY2LVEiK0YnRjlGO0Y+RkBGQkZERkZGSEZbcy9GTkZccy1GW3E2JFEiN0YnRjlGZXgtRltxNiRRIzcwRidGOUZjb0Y5RjlGZW9GaG9GYnAtRlA2Ji1GIzYvRl94RmJwLUZbcTYkUSYxLjAxNUYnRjlGZXhGZ3VGaHhGYnBGW3lGXnlGYnlGZXhGZXlGOUY5RmVvRmhvRmJwLUZQNiYtRiM2Ly1GW3E2JFEjMTVGJ0Y5RmJwLUZbcTYkUSUxLjAxRidGOUZleEZndUZoeEZicEZbeUZeeUZieUZleEZleUY5RjlGZW9GaG9GYnBGY29GOUY5RmVvRmhvLUY2Ni1RIjtGJ0Y5RjtGZXBGQEZCRkRGRkZIRmZwRk1GanVGNS1GUDYmLUYjNitGZHctRlA2JC1GIzYkRmp1RjlGOUZicC1GLDYlUSNjMkYnRi9GMkZicC1GLDYlUSNjM0YnRi9GMkZicC1GLDYlUSNjNUYnRi9GMkY5RjlGZW9GaG9GaXpGY29GOQ==">LUklbXJvd0c2Iy9JK21vZHVsZW5hbWVHNiJJLFR5cGVzZXR0aW5nR0koX3N5c2xpYkdGJzY5LUkjbWlHRiQ2JVEnZXZlbnRzRicvJSdpdGFsaWNHUSV0cnVlRicvJSxtYXRodmFyaWFudEdRJ2l0YWxpY0YnLUkjbW9HRiQ2LVEqJmNvbG9uZXE7RicvRjNRJ25vcm1hbEYnLyUmZmVuY2VHUSZmYWxzZUYnLyUqc2VwYXJhdG9yR0Y9LyUpc3RyZXRjaHlHRj0vJSpzeW1tZXRyaWNHRj0vJShsYXJnZW9wR0Y9LyUubW92YWJsZWxpbWl0c0dGPS8lJ2FjY2VudEdGPS8lJ2xzcGFjZUdRLDAuMjc3Nzc3OGVtRicvJSdyc3BhY2VHRkwtSShtZmVuY2VkR0YkNiYtRiM2KS1GLDYlUSRzZXFGJ0YvRjItRlA2JC1GIzYrLUZQNiYtRiM2Li1GLDYlUSx0cmFja3BvaW50c0YnRi9GMi1GUDYmLUYjNiUtRiw2JVEia0YnRi9GMi8lK2V4ZWN1dGFibGVHRj1GOUY5LyUlb3BlbkdRIltGJy8lJmNsb3NlR1EiXUYnLUZQNiYtRiM2KC1GLDYlUSpsYXN0cG9pbnRGJ0YvRjJGXG8tRjY2LVEiLEYnRjlGOy9GP0YxRkBGQkZERkZGSC9GS1EmMC4wZW1GJy9GTlEsMC4zMzMzMzMzZW1GJy1JI21uR0YkNiRRIjFGJ0Y5RmNvRjlGOUZlb0Zob0ZicEZpbi1GUDYmLUYjNiRGYG9GOUY5RmVvRmhvLUZQNiYtRiM2J0ZfcEZecUZicC1GW3E2JFEiMkYnRjlGOUY5RmVvRmhvRmJwLUYjNiZGaW5GXnEtRlA2Ji1GIzYnRl9wRl5xRmJwLUZbcTYkUSIzRidGOUY5RjlGZW9GaG9GOS1GLDYjUSFGJ0Zjb0Y5RjlGZW9GaG9GYnBGYG8tRjY2LVEiPUYnRjlGO0Y+RkBGQkZERkZGSEZKRk1GanAtRjY2LVEjLi5GJ0Y5RjtGPkZARkJGREZGRkgvRktRLDAuMjIyMjIyMmVtRicvRk5GZ3AtRiw2JVElbnNlY0YnRi9GMkZjb0Y5RjlGYnBGVC1GUDYkLUYjNiotRlA2Ji1GIzYtRmluRl5xLUZQNiYtRiM2JkZqcEZicEZqcEY5RjlGZW9GaG9GYnBGaW5GXnEtRlA2Ji1GIzYmRmpwRmJwRmZxRjlGOUZlb0Zob0ZicC1GIzYmRmluRl5xLUZQNiYtRiM2JkZqcEZicEZfckY5RjlGZW9GaG9GOUZickY5RjlGZW9GaG9GYnBGYG9GZXJGanBGaHJGXnNGOUY5RmNvRjlGOUZlb0Zoby1GNjYtUSI6RidGOUY7Rj5GQEZCRkRGRkZIRkpGTS1JJ21zcGFjZUdGJDYmLyUnaGVpZ2h0R1EmMC4wZXhGJy8lJndpZHRoR0ZncC8lJmRlcHRoR0ZfdS8lKmxpbmVicmVha0dRKG5ld2xpbmVGJy1GNjYtUSJ+RidGOUY7Rj5GQEZCRkRGRkZIRmZwRl1zLUYsNiVRLGV2ZW50c2NvbG9yRidGL0YyRjUtRlA2Ji1GIzYoRlQtRlA2JC1GIzYrLUYsNiVRK3RyYWNrY29sb3JGJ0YvRjJGXnFGYnBGYG9GZXJGanBGaHJGXnNGOUY5RmJwLUYjNiVGVEZhdkY5RmJyRjlGOUZlb0Zob0ZndEZqdEZqdEZqdC1GNjYtUSIjRidGOUY7Rj5GQEZCRkRGRkZIRmZwRl1zLUYsNiVRL35ldmVudHMmIzg3ODg7RidGL0YyLUZQNiYtRiM2LS1GLDYlUSNvcEYnRi9GMi1GUDYkLUYjNiVGK0Zjb0Y5RjlGYnAtRlA2Ji1GIzYwLUZbcTYkUSIwRidGOUZicC1GW3E2JFEmMS4wMDVGJ0Y5LUY2Ni1RJyZzZG90O0YnRjlGO0Y+RkBGQkZERkZGSEZmcEZdc0ZndS1GLDYlUSV4bWF4RidGL0YyRmJwLUYsNiVRJXltaW5GJ0YvRjItRjY2LVEiK0YnRjlGO0Y+RkBGQkZERkZGSEZbcy9GTkZccy1GW3E2JFEiN0YnRjlGZXgtRltxNiRRIzcwRidGOUZjb0Y5RjlGZW9GaG9GYnAtRlA2Ji1GIzYvRl94RmJwLUZbcTYkUSYxLjAxNUYnRjlGZXhGZ3VGaHhGYnBGW3lGXnlGYnlGZXhGZXlGOUY5RmVvRmhvRmJwLUZQNiYtRiM2Ly1GW3E2JFEjMTVGJ0Y5RmJwLUZbcTYkUSUxLjAxRidGOUZleEZndUZoeEZicEZbeUZeeUZieUZleEZleUY5RjlGZW9GaG9GYnBGY29GOUY5RmVvRmhvLUY2Ni1RIjtGJ0Y5RjtGZXBGQEZCRkRGRkZIRmZwRk1GanVGNS1GUDYmLUYjNitGZHctRlA2JC1GIzYkRmp1RjlGOUZicC1GLDYlUSNjMkYnRi9GMkZicC1GLDYlUSNjM0YnRi9GMkZicC1GLDYlUSNjNUYnRi9GMkY5RjlGZW9GaG9GaXpGY29GOQ==</Equation></Text-field>
</Input>
</Group>
<Group hide-input="false" labelreference="L1639" drawlabel="true" applyint="true" applyrational="true" applyexponent="false">
<Input><Text-field prompt="&gt; " style="Maple Input" layout="Normal"><Equation executable="true" style="2D Input" input-equation="" display="LUklbXJvd0c2Iy9JK21vZHVsZW5hbWVHNiJJLFR5cGVzZXR0aW5nR0koX3N5c2xpYkdGJzZdcy1JI21pR0YkNiVRI3BwRicvJSdpdGFsaWNHUSV0cnVlRicvJSxtYXRodmFyaWFudEdRJ2l0YWxpY0YnLUkjbW9HRiQ2LVEqJmNvbG9uZXE7RicvRjNRJ25vcm1hbEYnLyUmZmVuY2VHUSZmYWxzZUYnLyUqc2VwYXJhdG9yR0Y9LyUpc3RyZXRjaHlHRj0vJSpzeW1tZXRyaWNHRj0vJShsYXJnZW9wR0Y9LyUubW92YWJsZWxpbWl0c0dGPS8lJ2FjY2VudEdGPS8lJ2xzcGFjZUdRLDAuMjc3Nzc3OGVtRicvJSdyc3BhY2VHRkwtSShtZmVuY2VkR0YkNiYtRiM2JS1GLDYjUSFGJy8lK2V4ZWN1dGFibGVHRj1GOUY5LyUlb3BlbkdRIltGJy8lJmNsb3NlR1EiXUYnLUY2Ni1RIjtGJ0Y5RjsvRj9GMUZARkJGREZGRkgvRktRJjAuMGVtRidGTS1JJ21zcGFjZUdGJDYmLyUnaGVpZ2h0R1EmMC4wZXhGJy8lJndpZHRoR0Zeby8lJmRlcHRoR0Zkby8lKmxpbmVicmVha0dRKG5ld2xpbmVGJy1GYG82JkZib0Zlb0Znby9Gam9RJWF1dG9GJy1GNjYvUSRmb3JGJy8lJWJvbGRHRjEvRjNRJWJvbGRGJy8lK2ZvbnR3ZWlnaHRHRmZwRjtGPkZARkJGREZGRkhGXW8vRk5GXm8tRjY2LVEifkYnRjlGO0Y+RkBGQkZERkZGSEZdb0ZpcC1GLDYlUSVrc2VjRidGL0YyRmpwLUY2Ni9RJWZyb21GJ0ZjcEZlcEZncEY7Rj5GQEZCRkRGRkZIRl1vRmlwRmpwLUkjbW5HRiQ2JFEiMUYnRjlGanAtRjY2L1EjdG9GJ0ZjcEZlcEZncEY7Rj5GQEZCRkRGRkZIRl1vRmlwRmpwLUYsNiVRJW5zZWNGJ0YvRjJGanAtRjY2L1EjZG9GJ0ZjcEZlcEZncEY7Rj5GQEZCRkRGRkZIRl1vRmlwRmpwRl9vRmpwRitGNS1GUDYmLUYjNiktRiw2JVEjb3BGJ0YvRjItRlA2JC1GIzYlRitGV0Y5RjktRjY2LVEiLEYnRjlGO0Zcb0ZARkJGREZGRkhGXW8vRk5RLDAuMzMzMzMzM2VtRictRiw2JVEscG9pbnRwbG90M2RGJ0YvRjItRlA2JC1GIzY7LUYsNiVRLHRyYWNrcG9pbnRzRidGL0YyLUZQNiYtRiM2JUZdcUZXRjlGOUZZRmZuRltzLUYsNiVRJmNvbG9yRidGL0YyLUY2Ni1RIj1GJ0Y5RjtGPkZARkJGREZGRkhGSkZNLUYsNiVRK3RyYWNrY29sb3JGJ0YvRjJGanNGW3MtRiw2JVEnc3ltYm9sRidGL0YyRmF0LUYsNiVRLHNvbGlkc3BoZXJlRidGL0YyRltzLUYsNiVRK3N5bWJvbHNpemVGJ0YvRjJGYXQtRmRxNiRRIjlGJ0Y5RltzLUYsNiVRKHNjYWxpbmdGJ0YvRjJGYXQtRiw2JVEsY29uc3RyYWluZWRGJ0YvRjJGW3MtRiw2JVEmc3R5bGVGJ0YvRjJGYXQtRiw2JVEqcG9pbnRsaW5lRidGL0YyRldGOUY5RldGOUY5RllGZm4tRjY2LVEiOkYnRjlGO0Y+RkBGQkZERkZGSEZKRk1GX29GanAtRjY2L1EkZW5kRidGY3BGZXBGZ3BGO0Y+RkBGQkZERkZGSEZdb0ZpcEZqcEZdckZfdkZqcEZfb0ZqcC1GLDYlUSRwcDJGJ0YvRjJGNS1GUDYmLUYjNiVGYHMtRlA2JC1GIzY0LUYsNiVRJ2V2ZW50c0YnRi9GMkZbc0ZedEZhdC1GLDYlUSxldmVudHNjb2xvckYnRi9GMkZbc0ZndEZhdEZqdEZbc0ZddUZhdC1GZHE2JFEjMTBGJ0Y5RltzRmN1RmF0RmZ1RjlGOUY5RjlGWUZmbkZfdkZfb0ZqcC1GLDYlUSRwcDNGJ0YvRjJGNUZPRmluRl9vRmpwLUYsNiVRI211RicvRjBGPUY5RjUtRiw2JVEmYXJyb3dGJ0YvRjItRlA2JC1GIzYvLUZQNiYtRiM2KS1GZHE2JFEiMEYnRjlGW3MtRiw2JVEpeG1pbnZpZXdGJ0YvRjJGW3MtRiw2JVEleW1pbkYnRi9GMkZXRjlGOUZZRmZuRltzLUZQNiYtRiM2KUZbeUZbcy1GZHE2JFEkMjAwRidGOUZbc0ZbeUZXRjlGOUZZRmZuRltzRl50RmF0LUYsNiVRJ3B1cnBsZUYnRi9GMkZbcy1GLDYlUSVheGVzRidGL0YyRmF0LUYsNiVRJW5vbmVGJ0YvRjJGV0Y5RjlGX3ZGX29GanAtRiw2JVElaW90YUYnRl94RjlGNUZgeC1GUDYkLUYjNi4tRlA2Ji1GIzYoRlt5RltzRl55RltzRmF5RjlGOUZZRmZuRltzLUZQNiYtRiM2KEZbeUZbc0ZbeUZbc0ZoeUY5RjlGWUZmbkZbc0ZedEZhdC1GLDYlUSRyZWRGJ0YvRjJGW3NGXnpGYXRGYXpGOUY5Rl92Rl9vRmpwLUYsNiVRJmF0aW1lRidGL0YyRjVGYHgtRlA2JC1GIzYuRltbbEZbcy1GUDYmLUYjNihGaHlGW3NGW3lGW3NGW3lGOUY5RllGZm5GW3NGXnRGYXQtRiw2JVEmYmxhY2tGJ0YvRjJGW3NGXnpGYXRGYXpGOUY5Rl92Rl9vRmpwLUYsNiVRJ2xlZ2VuZEYnRi9GMkY1LUYsNiVRKGNvbnZlcnRGJ0YvRjItRlA2JC1GIzYnLUZQNiYtRiM2Ji1GLDYlUSRzZXFGJ0YvRjItRlA2JC1GIzYrLUZQNiYtRiM2L0ZbeUZbcy1GZHE2JFElMS4wMUYnRjktRjY2LVEnJnNkb3Q7RidGOUY7Rj5GQEZCRkRGRkZIRl1vRmlwLUYsNiVRJXhtYXhGJ0YvRjJGW3NGYXktRjY2LVEiK0YnRjlGO0Y+RkBGQkZERkZGSC9GS1EsMC4yMjIyMjIyZW1GJy9GTkZqXmwtRiw2JVEiaUYnRi9GMkZgXmwtRmRxNiRRIzcwRidGOUZXRjlGOUZZRmZuRltzRlxfbEZhdEZbeS1GNjYtUSMuLkYnRjlGO0Y+RkBGQkZERkZGSEZpXmxGaXAtRmRxNiRRIjZGJ0Y5RldGOUY5RldGOUY5RllGZm5GW3MtRiw2JVEnTWF0cml4RidGL0YyRldGOUY5RmluRl9vRmpwLUYsNiVRLGxlZ2VuZGNvbG9yRidGL0YyRjUtRlA2Ji1GIzYxLUYsNiVRI2MxRidGL0YyRltzLUYsNiVRI2MyRidGL0YyRltzLUYsNiVRI2MzRidGL0YyRltzLUYsNiVRI2M0RidGL0YyRltzLUYsNiVRI2M1RidGL0YyRltzLUYsNiVRI2M2RidGL0YyRltzLUYsNiVRI2M3RidGL0YyRldGOUY5RllGZm5GaW5GX29GaXdGNS1GUDYmLUYjNihGZHItRlA2JC1GIzYkRmV2RjlGOUZbc0Zgcy1GUDYkLUYjNjRGZFxsRltzRl50RmF0RltgbEZbc0ZndEZhdEZqdEZbc0ZddUZhdEZgdUZbc0ZjdUZhdEZmdUY5RjlGOUY5RllGZm5GX3ZGanBGX28tRjY2LkZccUYvRjJGO0Y+RkBGQkZERkZGSEZdb0ZpcEZfb0ZccEZfb0ZqcC1GLDYlUSlsZWZ0d2FsbEYnRi9GMkY1LUYsNiVRJ3Bsb3QzZEYnRi9GMi1GUDYkLUYjNkYtRlA2Ji1GIzYpLUYsNiVRI3R0RidGL0YyRltzRl55RltzLUYsNiVRInlGJ0YvRjJGV0Y5RjlGWUZmbkZbc0ZjY2xGYXRGW3lGYl9sLUYsNiVRJXRtYXhGJ0YvRjJGW3NGZmNsRmF0RmF5RmJfbC1GLDYlUSV5bWF4RidGL0YyRltzRml1RmF0LUYsNiVRKHN1cmZhY2VGJ0YvRjJGW3NGXnRGYXQtRlA2Ji1GIzY8LUYsNiVRJXN1YnNGJ0YvRjItRlA2JC1GIzYoLUYsNiVRInhGJ0YvRjJGYXRGXnlGW3MtRiw2JVEkcnJjRidGL0YyRjlGOUZmXmxGanAtRiw2JVElZnJhY0YnRl94RjktRlA2JC1GIzYkLUkmbWZyYWNHRiQ2KC1GIzYkRmNjbEY5LUYjNiQtRiw2JVEncGVyaW9kRidGL0YyRjkvJS5saW5ldGhpY2tuZXNzR0ZmcS8lK2Rlbm9tYWxpZ25HUSdjZW50ZXJGJy8lKW51bWFsaWduR0ZoZmwvJSliZXZlbGxlZEdGPUY5RjlGYF5sLUZQNiQtRiM2KEZjcS1GNjYtUSgmbWludXM7RidGOUY7Rj5GQEZCRkRGRkZIRmlebEZbX2xGanAtRiM2JUZmZGxGaWRsRjlGVEY5RjlGW3NGZmRsLUZQNiQtRiM2KEZdZWxGYXRGXnlGW3MtRiw2JVEkZ2djRidGL0YyRjlGOUZmXmxGanBGY2VsRmZlbEZgXmwtRlA2JC1GIzYnRmNxRmFnbC1GIzYlRmZkbEZmZ2xGOUZURjlGOUZbcy1GIzYlRmZkbC1GUDYkLUYjNihGXWVsRmF0Rl55RltzLUYsNiVRJGJiY0YnRi9GMkY5RjlGOUZmXmxGanBGY2VsRmZlbEZgXmwtRlA2JC1GIzYoRmNxRmFnbEZqcEZjaGxGVEY5RjlGOUY5L0ZaUScmbHNxYjtGJy9GZ25RJyZyc3FiO0YnRltzRmN1RmF0RmZ1RltzRmpwRl56RmF0RmF6RltzLUYsNiVRJWdyaWRGJ0YvRjJGYXQtRlA2Ji1GIzYnLUZkcTYkUSQzMDBGJ0Y5RltzRltqbEZXRjlGOUZZRmZuRldGOUY5Rl92RmpwRl9vRmpwLUYsNiVRLHBvbHltZXJ3YWxsRidGL0YyRjVGaGJsLUZQNiQtRiM2Ri1GUDYmLUYjNihGY2NsRltzLUYsNiVRI3htRidGL0YyRltzRmZjbEY5RjlGWUZmbkZbc0ZjY2xGYXRGW3lGYl9sRmljbEZbc0ZmY2xGYXRGYXlGYl9sRlxkbEZbc0ZpdUZhdEZfZGxGW3NGXnRGanBGYXQtRiw2JVElY3lhbkYnRi9GMkZbc0ZjdUZhdEZmdUZbc0ZqcEZeekZhdEZhekZbcy1GLDYlUS10cmFuc3BhcmVuY3lGJ0YvRjJGYXQtRmRxNiRRJDAuN0YnRjlGOUY5Rl92RmpwRl9vRmpwLUYsNiVRKWhlbHB3YWxsRidGL0YyRjVGaGJsLUZQNiQtRiM2Qi1GUDYmLUYjNipGY2NsRltzRl1lbEZbc0ZheUZmXmwtRmRxNiRRJDEwMEYnRjlGOUY5RllGZm5GW3NGY2NsRmF0Rlt5RmJfbC1GZHE2JFEkMzQwRidGOUZbc0ZdZWxGYXRGaWpsRmJfbEZjXmxGW3NGaXVGYXRGX2RsRltzRl50RmF0LUYsNiVRJkNvbG9yRidGL0YyLUZQNiQtRiM2JC1GUDYmLUYjNigtRmRxNiRRJDAuOUYnRjlGW3NGYV1tRltzRmFdbUY5RjlGWUZmbkY5RjlGW3NGY3VGYXRGZnVGW3NGanBGXnpGYXRGYXpGOUY5Rl92RmpwRl9vRlxwRl9vRlxwRl9vRmpwLUYsNiVRJ2JvdHRvbUYnRi9GMkY1RmhibC1GUDYkLUYjNkYtRlA2Ji1GIzYoRmNjbEZbc0ZdZWxGW3NGXGRsRjlGOUZZRmZuRltzRmNjbEZhdEZbeUZiX2wtRmRxNiRRJDU5MEYnRjlGW3NGXWVsRmF0Rl55RmJfbEZqcC1GLDYlUSl4bWF4dmlld0YnRi9GMkZbc0ZpdUZhdEZfZGxGW3NGXnRGYXQtRlA2Ji1GIzY6RmBlbEZmXmxGanBGY2VsRmZlbEZgXmwtRlA2JC1GIzYnRmNxLUY2Ni1RKiZ1bWludXMwO0YnRjlGO0Y+RkBGQkZERkZGSEZpXmxGW19sRmpwRmBlbEY5RjlGW3NGamdsRmZebEZqcEZjZWxGZmVsRmBebC1GUDYkLUYjNidGY3FGYWdsRmpwRmpnbEY5RjlGW3NGaWhsRmZebEZqcEZjZWxGZmVsRmBebC1GUDYkLUYjNidGY3FGYWdsRmpwRmlobEY5RjlGOUY5RmBpbEZiaWxGW3NGY3VGYXRGZnVGW3NGanBGXnpGYXRGYXpGW3NGZGlsRmF0LUZQNiYtRiM2JkZbamxGW3NGW2psRjlGOUZZRmZuRjlGOUZfdkZfb0ZccEZURldGOQ==">LUklbXJvd0c2Iy9JK21vZHVsZW5hbWVHNiJJLFR5cGVzZXR0aW5nR0koX3N5c2xpYkdGJzZdcy1JI21pR0YkNiVRI3BwRicvJSdpdGFsaWNHUSV0cnVlRicvJSxtYXRodmFyaWFudEdRJ2l0YWxpY0YnLUkjbW9HRiQ2LVEqJmNvbG9uZXE7RicvRjNRJ25vcm1hbEYnLyUmZmVuY2VHUSZmYWxzZUYnLyUqc2VwYXJhdG9yR0Y9LyUpc3RyZXRjaHlHRj0vJSpzeW1tZXRyaWNHRj0vJShsYXJnZW9wR0Y9LyUubW92YWJsZWxpbWl0c0dGPS8lJ2FjY2VudEdGPS8lJ2xzcGFjZUdRLDAuMjc3Nzc3OGVtRicvJSdyc3BhY2VHRkwtSShtZmVuY2VkR0YkNiYtRiM2JS1GLDYjUSFGJy8lK2V4ZWN1dGFibGVHRj1GOUY5LyUlb3BlbkdRIltGJy8lJmNsb3NlR1EiXUYnLUY2Ni1RIjtGJ0Y5RjsvRj9GMUZARkJGREZGRkgvRktRJjAuMGVtRidGTS1JJ21zcGFjZUdGJDYmLyUnaGVpZ2h0R1EmMC4wZXhGJy8lJndpZHRoR0Zeby8lJmRlcHRoR0Zkby8lKmxpbmVicmVha0dRKG5ld2xpbmVGJy1GYG82JkZib0Zlb0Znby9Gam9RJWF1dG9GJy1GNjYvUSRmb3JGJy8lJWJvbGRHRjEvRjNRJWJvbGRGJy8lK2ZvbnR3ZWlnaHRHRmZwRjtGPkZARkJGREZGRkhGXW8vRk5GXm8tRjY2LVEifkYnRjlGO0Y+RkBGQkZERkZGSEZdb0ZpcC1GLDYlUSVrc2VjRidGL0YyRmpwLUY2Ni9RJWZyb21GJ0ZjcEZlcEZncEY7Rj5GQEZCRkRGRkZIRl1vRmlwRmpwLUkjbW5HRiQ2JFEiMUYnRjlGanAtRjY2L1EjdG9GJ0ZjcEZlcEZncEY7Rj5GQEZCRkRGRkZIRl1vRmlwRmpwLUYsNiVRJW5zZWNGJ0YvRjJGanAtRjY2L1EjZG9GJ0ZjcEZlcEZncEY7Rj5GQEZCRkRGRkZIRl1vRmlwRmpwRl9vRmpwRitGNS1GUDYmLUYjNiktRiw2JVEjb3BGJ0YvRjItRlA2JC1GIzYlRitGV0Y5RjktRjY2LVEiLEYnRjlGO0Zcb0ZARkJGREZGRkhGXW8vRk5RLDAuMzMzMzMzM2VtRictRiw2JVEscG9pbnRwbG90M2RGJ0YvRjItRlA2JC1GIzY7LUYsNiVRLHRyYWNrcG9pbnRzRidGL0YyLUZQNiYtRiM2JUZdcUZXRjlGOUZZRmZuRltzLUYsNiVRJmNvbG9yRidGL0YyLUY2Ni1RIj1GJ0Y5RjtGPkZARkJGREZGRkhGSkZNLUYsNiVRK3RyYWNrY29sb3JGJ0YvRjJGanNGW3MtRiw2JVEnc3ltYm9sRidGL0YyRmF0LUYsNiVRLHNvbGlkc3BoZXJlRidGL0YyRltzLUYsNiVRK3N5bWJvbHNpemVGJ0YvRjJGYXQtRmRxNiRRIjlGJ0Y5RltzLUYsNiVRKHNjYWxpbmdGJ0YvRjJGYXQtRiw2JVEsY29uc3RyYWluZWRGJ0YvRjJGW3MtRiw2JVEmc3R5bGVGJ0YvRjJGYXQtRiw2JVEqcG9pbnRsaW5lRidGL0YyRldGOUY5RldGOUY5RllGZm4tRjY2LVEiOkYnRjlGO0Y+RkBGQkZERkZGSEZKRk1GX29GanAtRjY2L1EkZW5kRidGY3BGZXBGZ3BGO0Y+RkBGQkZERkZGSEZdb0ZpcEZqcEZdckZfdkZqcEZfb0ZqcC1GLDYlUSRwcDJGJ0YvRjJGNS1GUDYmLUYjNiVGYHMtRlA2JC1GIzY0LUYsNiVRJ2V2ZW50c0YnRi9GMkZbc0ZedEZhdC1GLDYlUSxldmVudHNjb2xvckYnRi9GMkZbc0ZndEZhdEZqdEZbc0ZddUZhdC1GZHE2JFEjMTBGJ0Y5RltzRmN1RmF0RmZ1RjlGOUY5RjlGWUZmbkZfdkZfb0ZqcC1GLDYlUSRwcDNGJ0YvRjJGNUZPRmluRl9vRmpwLUYsNiVRI211RicvRjBGPUY5RjUtRiw2JVEmYXJyb3dGJ0YvRjItRlA2JC1GIzYvLUZQNiYtRiM2KS1GZHE2JFEiMEYnRjlGW3MtRiw2JVEpeG1pbnZpZXdGJ0YvRjJGW3MtRiw2JVEleW1pbkYnRi9GMkZXRjlGOUZZRmZuRltzLUZQNiYtRiM2KUZbeUZbcy1GZHE2JFEkMjAwRidGOUZbc0ZbeUZXRjlGOUZZRmZuRltzRl50RmF0LUYsNiVRJ3B1cnBsZUYnRi9GMkZbcy1GLDYlUSVheGVzRidGL0YyRmF0LUYsNiVRJW5vbmVGJ0YvRjJGV0Y5RjlGX3ZGX29GanAtRiw2JVElaW90YUYnRl94RjlGNUZgeC1GUDYkLUYjNi4tRlA2Ji1GIzYoRlt5RltzRl55RltzRmF5RjlGOUZZRmZuRltzLUZQNiYtRiM2KEZbeUZbc0ZbeUZbc0ZoeUY5RjlGWUZmbkZbc0ZedEZhdC1GLDYlUSRyZWRGJ0YvRjJGW3NGXnpGYXRGYXpGOUY5Rl92Rl9vRmpwLUYsNiVRJmF0aW1lRidGL0YyRjVGYHgtRlA2JC1GIzYuRltbbEZbcy1GUDYmLUYjNihGaHlGW3NGW3lGW3NGW3lGOUY5RllGZm5GW3NGXnRGYXQtRiw2JVEmYmxhY2tGJ0YvRjJGW3NGXnpGYXRGYXpGOUY5Rl92Rl9vRmpwLUYsNiVRJ2xlZ2VuZEYnRi9GMkY1LUYsNiVRKGNvbnZlcnRGJ0YvRjItRlA2JC1GIzYnLUZQNiYtRiM2Ji1GLDYlUSRzZXFGJ0YvRjItRlA2JC1GIzYrLUZQNiYtRiM2L0ZbeUZbcy1GZHE2JFElMS4wMUYnRjktRjY2LVEnJnNkb3Q7RidGOUY7Rj5GQEZCRkRGRkZIRl1vRmlwLUYsNiVRJXhtYXhGJ0YvRjJGW3NGYXktRjY2LVEiK0YnRjlGO0Y+RkBGQkZERkZGSC9GS1EsMC4yMjIyMjIyZW1GJy9GTkZqXmwtRiw2JVEiaUYnRi9GMkZgXmwtRmRxNiRRIzcwRidGOUZXRjlGOUZZRmZuRltzRlxfbEZhdEZbeS1GNjYtUSMuLkYnRjlGO0Y+RkBGQkZERkZGSEZpXmxGaXAtRmRxNiRRIjZGJ0Y5RldGOUY5RldGOUY5RllGZm5GW3MtRiw2JVEnTWF0cml4RidGL0YyRldGOUY5RmluRl9vRmpwLUYsNiVRLGxlZ2VuZGNvbG9yRidGL0YyRjUtRlA2Ji1GIzYxLUYsNiVRI2MxRidGL0YyRltzLUYsNiVRI2MyRidGL0YyRltzLUYsNiVRI2MzRidGL0YyRltzLUYsNiVRI2M0RidGL0YyRltzLUYsNiVRI2M1RidGL0YyRltzLUYsNiVRI2M2RidGL0YyRltzLUYsNiVRI2M3RidGL0YyRldGOUY5RllGZm5GaW5GX29GaXdGNS1GUDYmLUYjNihGZHItRlA2JC1GIzYkRmV2RjlGOUZbc0Zgcy1GUDYkLUYjNjRGZFxsRltzRl50RmF0RltgbEZbc0ZndEZhdEZqdEZbc0ZddUZhdEZgdUZbc0ZjdUZhdEZmdUY5RjlGOUY5RllGZm5GX3ZGanBGX28tRjY2LkZccUYvRjJGO0Y+RkBGQkZERkZGSEZdb0ZpcEZfb0ZccEZfb0ZqcC1GLDYlUSlsZWZ0d2FsbEYnRi9GMkY1LUYsNiVRJ3Bsb3QzZEYnRi9GMi1GUDYkLUYjNkYtRlA2Ji1GIzYpLUYsNiVRI3R0RidGL0YyRltzRl55RltzLUYsNiVRInlGJ0YvRjJGV0Y5RjlGWUZmbkZbc0ZjY2xGYXRGW3lGYl9sLUYsNiVRJXRtYXhGJ0YvRjJGW3NGZmNsRmF0RmF5RmJfbC1GLDYlUSV5bWF4RidGL0YyRltzRml1RmF0LUYsNiVRKHN1cmZhY2VGJ0YvRjJGW3NGXnRGYXQtRlA2Ji1GIzY8LUYsNiVRJXN1YnNGJ0YvRjItRlA2JC1GIzYoLUYsNiVRInhGJ0YvRjJGYXRGXnlGW3MtRiw2JVEkcnJjRidGL0YyRjlGOUZmXmxGanAtRiw2JVElZnJhY0YnRl94RjktRlA2JC1GIzYkLUkmbWZyYWNHRiQ2KC1GIzYkRmNjbEY5LUYjNiQtRiw2JVEncGVyaW9kRidGL0YyRjkvJS5saW5ldGhpY2tuZXNzR0ZmcS8lK2Rlbm9tYWxpZ25HUSdjZW50ZXJGJy8lKW51bWFsaWduR0ZoZmwvJSliZXZlbGxlZEdGPUY5RjlGYF5sLUZQNiQtRiM2KEZjcS1GNjYtUSgmbWludXM7RidGOUY7Rj5GQEZCRkRGRkZIRmlebEZbX2xGanAtRiM2JUZmZGxGaWRsRjlGVEY5RjlGW3NGZmRsLUZQNiQtRiM2KEZdZWxGYXRGXnlGW3MtRiw2JVEkZ2djRidGL0YyRjlGOUZmXmxGanBGY2VsRmZlbEZgXmwtRlA2JC1GIzYnRmNxRmFnbC1GIzYlRmZkbEZmZ2xGOUZURjlGOUZbcy1GIzYlRmZkbC1GUDYkLUYjNihGXWVsRmF0Rl55RltzLUYsNiVRJGJiY0YnRi9GMkY5RjlGOUZmXmxGanBGY2VsRmZlbEZgXmwtRlA2JC1GIzYoRmNxRmFnbEZqcEZjaGxGVEY5RjlGOUY5L0ZaUScmbHNxYjtGJy9GZ25RJyZyc3FiO0YnRltzRmN1RmF0RmZ1RltzRmpwRl56RmF0RmF6RltzLUYsNiVRJWdyaWRGJ0YvRjJGYXQtRlA2Ji1GIzYnLUZkcTYkUSQzMDBGJ0Y5RltzRltqbEZXRjlGOUZZRmZuRldGOUY5Rl92RmpwRl9vRmpwLUYsNiVRLHBvbHltZXJ3YWxsRidGL0YyRjVGaGJsLUZQNiQtRiM2Ri1GUDYmLUYjNihGY2NsRltzLUYsNiVRI3htRidGL0YyRltzRmZjbEY5RjlGWUZmbkZbc0ZjY2xGYXRGW3lGYl9sRmljbEZbc0ZmY2xGYXRGYXlGYl9sRlxkbEZbc0ZpdUZhdEZfZGxGW3NGXnRGanBGYXQtRiw2JVElY3lhbkYnRi9GMkZbc0ZjdUZhdEZmdUZbc0ZqcEZeekZhdEZhekZbcy1GLDYlUS10cmFuc3BhcmVuY3lGJ0YvRjJGYXQtRmRxNiRRJDAuN0YnRjlGOUY5Rl92RmpwRl9vRmpwLUYsNiVRKWhlbHB3YWxsRidGL0YyRjVGaGJsLUZQNiQtRiM2Qi1GUDYmLUYjNipGY2NsRltzRl1lbEZbc0ZheUZmXmwtRmRxNiRRJDEwMEYnRjlGOUY5RllGZm5GW3NGY2NsRmF0Rlt5RmJfbC1GZHE2JFEkMzQwRidGOUZbc0ZdZWxGYXRGaWpsRmJfbEZjXmxGW3NGaXVGYXRGX2RsRltzRl50RmF0LUYsNiVRJkNvbG9yRidGL0YyLUZQNiQtRiM2JC1GUDYmLUYjNigtRmRxNiRRJDAuOUYnRjlGW3NGYV1tRltzRmFdbUY5RjlGWUZmbkY5RjlGW3NGY3VGYXRGZnVGW3NGanBGXnpGYXRGYXpGOUY5Rl92RmpwRl9vRlxwRl9vRlxwRl9vRmpwLUYsNiVRJ2JvdHRvbUYnRi9GMkY1RmhibC1GUDYkLUYjNkYtRlA2Ji1GIzYoRmNjbEZbc0ZdZWxGW3NGXGRsRjlGOUZZRmZuRltzRmNjbEZhdEZbeUZiX2wtRmRxNiRRJDU5MEYnRjlGW3NGXWVsRmF0Rl55RmJfbEZqcC1GLDYlUSl4bWF4dmlld0YnRi9GMkZbc0ZpdUZhdEZfZGxGW3NGXnRGYXQtRlA2Ji1GIzY6RmBlbEZmXmxGanBGY2VsRmZlbEZgXmwtRlA2JC1GIzYnRmNxLUY2Ni1RKiZ1bWludXMwO0YnRjlGO0Y+RkBGQkZERkZGSEZpXmxGW19sRmpwRmBlbEY5RjlGW3NGamdsRmZebEZqcEZjZWxGZmVsRmBebC1GUDYkLUYjNidGY3FGYWdsRmpwRmpnbEY5RjlGW3NGaWhsRmZebEZqcEZjZWxGZmVsRmBebC1GUDYkLUYjNidGY3FGYWdsRmpwRmlobEY5RjlGOUY5RmBpbEZiaWxGW3NGY3VGYXRGZnVGW3NGanBGXnpGYXRGYXpGW3NGZGlsRmF0LUZQNiYtRiM2JkZbamxGW3NGW2psRjlGOUZZRmZuRjlGOUZfdkZfb0ZccEZURldGOQ==</Equation></Text-field>
</Input>
</Group>
<Group hide-input="false" labelreference="L1810" drawlabel="true" applyint="true" applyrational="true" applyexponent="false">
<Input><Text-field prompt="&gt; " style="Maple Input" layout="Normal"><Equation executable="true" style="2D Input" input-equation="" display="LUklbXJvd0c2Iy9JK21vZHVsZW5hbWVHNiJJLFR5cGVzZXR0aW5nR0koX3N5c2xpYkdGJzYnLUkjbWlHRiQ2JVEmQ29sb3JGJy8lJ2l0YWxpY0dRJXRydWVGJy8lLG1hdGh2YXJpYW50R1EnaXRhbGljRictSShtZmVuY2VkR0YkNiQtRiM2JS1GLDYlUSVzdWJzRidGL0YyLUY2NiQtRiM2KC1GLDYlUSJ4RidGL0YyLUkjbW9HRiQ2LVEiPUYnL0YzUSdub3JtYWxGJy8lJmZlbmNlR1EmZmFsc2VGJy8lKnNlcGFyYXRvckdGTC8lKXN0cmV0Y2h5R0ZMLyUqc3ltbWV0cmljR0ZMLyUobGFyZ2VvcEdGTC8lLm1vdmFibGVsaW1pdHNHRkwvJSdhY2NlbnRHRkwvJSdsc3BhY2VHUSwwLjI3Nzc3NzhlbUYnLyUncnNwYWNlR0Zlbi1GLDYlUSV4bWluRidGL0YyLUZFNi1RIixGJ0ZIRkovRk5GMUZPRlFGU0ZVRlcvRlpRJjAuMGVtRicvRmduUSwwLjMzMzMzMzNlbUYnLUY2NiYtRiM2KC1GLDYlUSRycmNGJ0YvRjJGW28tRiw2JVEkZ2djRidGL0YyRltvLUYsNiVRJGJiY0YnRi9GMkZIRkgvJSVvcGVuR1EiW0YnLyUmY2xvc2VHUSJdRidGSEZIRkhGSC1GRTYtUSI7RidGSEZKRl5vRk9GUUZTRlVGV0Zfb0Zmbi8lK2V4ZWN1dGFibGVHRkxGSA==">LUklbXJvd0c2Iy9JK21vZHVsZW5hbWVHNiJJLFR5cGVzZXR0aW5nR0koX3N5c2xpYkdGJzYnLUkjbWlHRiQ2JVEmQ29sb3JGJy8lJ2l0YWxpY0dRJXRydWVGJy8lLG1hdGh2YXJpYW50R1EnaXRhbGljRictSShtZmVuY2VkR0YkNiQtRiM2JS1GLDYlUSVzdWJzRidGL0YyLUY2NiQtRiM2KC1GLDYlUSJ4RidGL0YyLUkjbW9HRiQ2LVEiPUYnL0YzUSdub3JtYWxGJy8lJmZlbmNlR1EmZmFsc2VGJy8lKnNlcGFyYXRvckdGTC8lKXN0cmV0Y2h5R0ZMLyUqc3ltbWV0cmljR0ZMLyUobGFyZ2VvcEdGTC8lLm1vdmFibGVsaW1pdHNHRkwvJSdhY2NlbnRHRkwvJSdsc3BhY2VHUSwwLjI3Nzc3NzhlbUYnLyUncnNwYWNlR0Zlbi1GLDYlUSV4bWluRidGL0YyLUZFNi1RIixGJ0ZIRkovRk5GMUZPRlFGU0ZVRlcvRlpRJjAuMGVtRicvRmduUSwwLjMzMzMzMzNlbUYnLUY2NiYtRiM2KC1GLDYlUSRycmNGJ0YvRjJGW28tRiw2JVEkZ2djRidGL0YyRltvLUYsNiVRJGJiY0YnRi9GMkZIRkgvJSVvcGVuR1EiW0YnLyUmY2xvc2VHUSJdRidGSEZIRkhGSC1GRTYtUSI7RidGSEZKRl5vRk9GUUZTRlVGV0Zfb0Zmbi8lK2V4ZWN1dGFibGVHRkxGSA==</Equation></Text-field>
</Input>
</Group>
<Group hide-input="false" labelreference="L2" drawlabel="true" applyint="true" applyrational="true" applyexponent="false">
<Input><Pagebreak></Pagebreak><Pagebreak></Pagebreak>
</Input>
</Group>
<Group hide-input="false" labelreference="L1640" drawlabel="true" applyint="true" applyrational="true" applyexponent="false">
<Input><Text-field prompt="&gt; " style="Maple Input" layout="Normal"><Equation executable="true" style="2D Input" input-equation="" display="LUklbXJvd0c2Iy9JK21vZHVsZW5hbWVHNiJJLFR5cGVzZXR0aW5nR0koX3N5c2xpYkdGJzYnLUkjbWlHRiQ2JVEoZGlzcGxheUYnLyUnaXRhbGljR1EldHJ1ZUYnLyUsbWF0aHZhcmlhbnRHUSdpdGFsaWNGJy1JKG1mZW5jZWRHRiQ2JC1GIzZJLUYsNiVRK2xpZ2h0bW9kZWxGJ0YvRjItSSNtb0dGJDYtUSI9RicvRjNRJ25vcm1hbEYnLyUmZmVuY2VHUSZmYWxzZUYnLyUqc2VwYXJhdG9yR0ZFLyUpc3RyZXRjaHlHRkUvJSpzeW1tZXRyaWNHRkUvJShsYXJnZW9wR0ZFLyUubW92YWJsZWxpbWl0c0dGRS8lJ2FjY2VudEdGRS8lJ2xzcGFjZUdRLDAuMjc3Nzc3OGVtRicvJSdyc3BhY2VHRlQtRiw2JVElbm9uZUYnRi9GMi1GPjYtUSIsRidGQUZDL0ZHRjFGSEZKRkxGTkZQL0ZTUSYwLjBlbUYnL0ZWUSwwLjMzMzMzMzNlbUYnLUYsNiVRI01wRidGL0YyRlotRiw2JVEjTW1GJ0YvRjJGWi1GLDYlUSRNcDJGJ0YvRjJGWi1GLDYlUSlsZWZ0d2FsbEYnRi9GMkZaLUYsNiVRJ2JvdHRvbUYnRi9GMkZaLUYsNiVRKWhlbHB3YWxsRidGL0YyRlpGOkY9LUYsNiVRJ2xpZ2h0M0YnRi9GMkZaLUYsNiVRJmxpZ2h0RidGL0YyRj0tRjY2Ji1GIzYvLUkjbW5HRiQ2JFEjMzBGJ0ZBRlotRj42LVEifkYnRkFGQ0ZGRkhGSkZMRk5GUEZobi9GVkZpbi1GPjYtUSomdW1pbnVzMDtGJ0ZBRkNGRkZIRkpGTEZORlAvRlNRLDAuMjIyMjIyMmVtRicvRlZGZHEtRmlwNiRRIzgwRidGQUZaLUZpcDYkUSIxRidGQUZaRmlxRlpGXHFGaXFGQUZBLyUlb3BlbkdRIltGJy8lJmNsb3NlR1EiXUYnRlotRiw2JVEjbXVGJy9GMEZFRkFGWi1GLDYlUSVpb3RhRidGZXJGQUZaLUYsNiVRJmF0aW1lRidGL0YyRlotRiw2JVEjcHBGJ0YvRjJGWi1GLDYlUSRwcDJGJ0YvRjJGWi1GLDYlUSxvcmllbnRhdGlvbkYnRi9GMkY9LUY2NiYtRiM2K0ZgcS1GaXA2JFEkMTUwRidGQUZaLUZpcDYkUSM3MEYnRkFGWkZgcS1GaXA2JFEkMTcwRidGQS8lK2V4ZWN1dGFibGVHRkVGQUZBRlxyRl9yRmJ0RkFGQS1GPjYtUSI7RidGQUZDRmduRkhGSkZMRk5GUEZobkZVRmJ0RkE=">LUklbXJvd0c2Iy9JK21vZHVsZW5hbWVHNiJJLFR5cGVzZXR0aW5nR0koX3N5c2xpYkdGJzYnLUkjbWlHRiQ2JVEoZGlzcGxheUYnLyUnaXRhbGljR1EldHJ1ZUYnLyUsbWF0aHZhcmlhbnRHUSdpdGFsaWNGJy1JKG1mZW5jZWRHRiQ2JC1GIzZJLUYsNiVRK2xpZ2h0bW9kZWxGJ0YvRjItSSNtb0dGJDYtUSI9RicvRjNRJ25vcm1hbEYnLyUmZmVuY2VHUSZmYWxzZUYnLyUqc2VwYXJhdG9yR0ZFLyUpc3RyZXRjaHlHRkUvJSpzeW1tZXRyaWNHRkUvJShsYXJnZW9wR0ZFLyUubW92YWJsZWxpbWl0c0dGRS8lJ2FjY2VudEdGRS8lJ2xzcGFjZUdRLDAuMjc3Nzc3OGVtRicvJSdyc3BhY2VHRlQtRiw2JVElbm9uZUYnRi9GMi1GPjYtUSIsRidGQUZDL0ZHRjFGSEZKRkxGTkZQL0ZTUSYwLjBlbUYnL0ZWUSwwLjMzMzMzMzNlbUYnLUYsNiVRI01wRidGL0YyRlotRiw2JVEjTW1GJ0YvRjJGWi1GLDYlUSRNcDJGJ0YvRjJGWi1GLDYlUSlsZWZ0d2FsbEYnRi9GMkZaLUYsNiVRJ2JvdHRvbUYnRi9GMkZaLUYsNiVRKWhlbHB3YWxsRidGL0YyRlpGOkY9LUYsNiVRJ2xpZ2h0M0YnRi9GMkZaLUYsNiVRJmxpZ2h0RidGL0YyRj0tRjY2Ji1GIzYvLUkjbW5HRiQ2JFEjMzBGJ0ZBRlotRj42LVEifkYnRkFGQ0ZGRkhGSkZMRk5GUEZobi9GVkZpbi1GPjYtUSomdW1pbnVzMDtGJ0ZBRkNGRkZIRkpGTEZORlAvRlNRLDAuMjIyMjIyMmVtRicvRlZGZHEtRmlwNiRRIzgwRidGQUZaLUZpcDYkUSIxRidGQUZaRmlxRlpGXHFGaXFGQUZBLyUlb3BlbkdRIltGJy8lJmNsb3NlR1EiXUYnRlotRiw2JVEjbXVGJy9GMEZFRkFGWi1GLDYlUSVpb3RhRidGZXJGQUZaLUYsNiVRJmF0aW1lRidGL0YyRlotRiw2JVEjcHBGJ0YvRjJGWi1GLDYlUSRwcDJGJ0YvRjJGWi1GLDYlUSxvcmllbnRhdGlvbkYnRi9GMkY9LUY2NiYtRiM2K0ZgcS1GaXA2JFEkMTUwRidGQUZaLUZpcDYkUSM3MEYnRkFGWkZgcS1GaXA2JFEkMTcwRidGQS8lK2V4ZWN1dGFibGVHRkVGQUZBRlxyRl9yRmJ0RkFGQS1GPjYtUSI7RidGQUZDRmduRkhGSkZMRk5GUEZobkZVRmJ0RkE=</Equation></Text-field>
</Input>
</Group>
<Group hide-input="false" labelreference="L10" drawlabel="true" applyint="true" applyrational="true" applyexponent="false">
<Input><Text-field prompt="&gt; " style="Maple Input" layout="Normal"><Equation executable="true" style="2D Input" input-equation="" display="LUklbXJvd0c2Iy9JK21vZHVsZW5hbWVHNiJJLFR5cGVzZXR0aW5nR0koX3N5c2xpYkdGJzYnLUkjbWlHRiQ2JVEoZGlzcGxheUYnLyUnaXRhbGljR1EldHJ1ZUYnLyUsbWF0aHZhcmlhbnRHUSdpdGFsaWNGJy1JKG1mZW5jZWRHRiQ2JC1GIzY+LUYsNiVRK2xpZ2h0bW9kZWxGJ0YvRjItSSNtb0dGJDYtUSI9RicvRjNRJ25vcm1hbEYnLyUmZmVuY2VHUSZmYWxzZUYnLyUqc2VwYXJhdG9yR0ZFLyUpc3RyZXRjaHlHRkUvJSpzeW1tZXRyaWNHRkUvJShsYXJnZW9wR0ZFLyUubW92YWJsZWxpbWl0c0dGRS8lJ2FjY2VudEdGRS8lJ2xzcGFjZUdRLDAuMjc3Nzc3OGVtRicvJSdyc3BhY2VHRlQtRiw2JVElbm9uZUYnRi9GMi1GPjYtUSIsRidGQUZDL0ZHRjFGSEZKRkxGTkZQL0ZTUSYwLjBlbUYnL0ZWUSwwLjMzMzMzMzNlbUYnLUYsNiVRJ2JvdHRvbUYnRi9GMkZaRjpGPS1GLDYlUSdsaWdodDNGJ0YvRjJGWi1GLDYlUSZsaWdodEYnRi9GMkY9LUY2NiYtRiM2Ly1JI21uR0YkNiRRIzMwRidGQUZaLUY+Ni1RIn5GJ0ZBRkNGRkZIRkpGTEZORlBGaG4vRlZGaW4tRj42LVEqJnVtaW51czA7RidGQUZDRkZGSEZKRkxGTkZQL0ZTUSwwLjIyMjIyMjJlbUYnL0ZWRmVwLUZqbzYkUSM4MEYnRkFGWi1Gam82JFEiMUYnRkFGWkZqcEZaRl1wRmpwRkFGQS8lJW9wZW5HUSJbRicvJSZjbG9zZUdRIl1GJ0ZaLUYsNiVRI211RicvRjBGRUZBRlotRiw2JVElaW90YUYnRmZxRkFGWi1GLDYlUSZhdGltZUYnRi9GMkZaLUYsNiVRI3BwRidGL0YyRlotRiw2JVEkcHAyRidGL0YyRlotRiw2JVEsb3JpZW50YXRpb25GJ0YvRjJGPS1GNjYmLUYjNigtRmpvNiRRJDE4MEYnRkFGWi1Gam82JFEiMEYnRkFGWkZqckZBRkFGXXFGYHFGQUZBLUY+Ni1RIjtGJ0ZBRkNGZ25GSEZKRkxGTkZQRmhuRlUvJStleGVjdXRhYmxlR0ZFRkE=">LUklbXJvd0c2Iy9JK21vZHVsZW5hbWVHNiJJLFR5cGVzZXR0aW5nR0koX3N5c2xpYkdGJzYnLUkjbWlHRiQ2JVEoZGlzcGxheUYnLyUnaXRhbGljR1EldHJ1ZUYnLyUsbWF0aHZhcmlhbnRHUSdpdGFsaWNGJy1JKG1mZW5jZWRHRiQ2JC1GIzY+LUYsNiVRK2xpZ2h0bW9kZWxGJ0YvRjItSSNtb0dGJDYtUSI9RicvRjNRJ25vcm1hbEYnLyUmZmVuY2VHUSZmYWxzZUYnLyUqc2VwYXJhdG9yR0ZFLyUpc3RyZXRjaHlHRkUvJSpzeW1tZXRyaWNHRkUvJShsYXJnZW9wR0ZFLyUubW92YWJsZWxpbWl0c0dGRS8lJ2FjY2VudEdGRS8lJ2xzcGFjZUdRLDAuMjc3Nzc3OGVtRicvJSdyc3BhY2VHRlQtRiw2JVElbm9uZUYnRi9GMi1GPjYtUSIsRidGQUZDL0ZHRjFGSEZKRkxGTkZQL0ZTUSYwLjBlbUYnL0ZWUSwwLjMzMzMzMzNlbUYnLUYsNiVRJ2JvdHRvbUYnRi9GMkZaRjpGPS1GLDYlUSdsaWdodDNGJ0YvRjJGWi1GLDYlUSZsaWdodEYnRi9GMkY9LUY2NiYtRiM2Ly1JI21uR0YkNiRRIzMwRidGQUZaLUY+Ni1RIn5GJ0ZBRkNGRkZIRkpGTEZORlBGaG4vRlZGaW4tRj42LVEqJnVtaW51czA7RidGQUZDRkZGSEZKRkxGTkZQL0ZTUSwwLjIyMjIyMjJlbUYnL0ZWRmVwLUZqbzYkUSM4MEYnRkFGWi1Gam82JFEiMUYnRkFGWkZqcEZaRl1wRmpwRkFGQS8lJW9wZW5HUSJbRicvJSZjbG9zZUdRIl1GJ0ZaLUYsNiVRI211RicvRjBGRUZBRlotRiw2JVElaW90YUYnRmZxRkFGWi1GLDYlUSZhdGltZUYnRi9GMkZaLUYsNiVRI3BwRidGL0YyRlotRiw2JVEkcHAyRidGL0YyRlotRiw2JVEsb3JpZW50YXRpb25GJ0YvRjJGPS1GNjYmLUYjNigtRmpvNiRRJDE4MEYnRkFGWi1Gam82JFEiMEYnRkFGWkZqckZBRkFGXXFGYHFGQUZBLUY+Ni1RIjtGJ0ZBRkNGZ25GSEZKRkxGTkZQRmhuRlUvJStleGVjdXRhYmxlR0ZFRkE=</Equation></Text-field>
</Input>
</Group>
<Group hide-input="false" labelreference="L1649" drawlabel="true" applyint="true" applyrational="true" applyexponent="false">
<Input><Text-field prompt="&gt; " style="Maple Input" layout="Normal"><Equation executable="true" style="2D Input" input-equation="" display="LUklbXJvd0c2Iy9JK21vZHVsZW5hbWVHNiJJLFR5cGVzZXR0aW5nR0koX3N5c2xpYkdGJzY2LUkjbWlHRiQ2JVEoZGlzcGxheUYnLyUnaXRhbGljR1EldHJ1ZUYnLyUsbWF0aHZhcmlhbnRHUSdpdGFsaWNGJy1JKG1mZW5jZWRHRiQ2JC1GIzZCLUYsNiVRK2xpZ2h0bW9kZWxGJ0YvRjItSSNtb0dGJDYtUSI9RicvRjNRJ25vcm1hbEYnLyUmZmVuY2VHUSZmYWxzZUYnLyUqc2VwYXJhdG9yR0ZFLyUpc3RyZXRjaHlHRkUvJSpzeW1tZXRyaWNHRkUvJShsYXJnZW9wR0ZFLyUubW92YWJsZWxpbWl0c0dGRS8lJ2FjY2VudEdGRS8lJ2xzcGFjZUdRLDAuMjc3Nzc3OGVtRicvJSdyc3BhY2VHRlQtRiw2JVElbm9uZUYnRi9GMi1GPjYtUSIsRidGQUZDL0ZHRjFGSEZKRkxGTkZQL0ZTUSYwLjBlbUYnL0ZWUSwwLjMzMzMzMzNlbUYnLUYsNiVRI01wRidGL0YyRlotRiw2JVEjTW1GJ0YvRjJGWi1GLDYlUSRNcDJGJ0YvRjJGWkY6Rj0tRiw2JVEnbGlnaHQzRidGL0YyRlotRiw2JVEmbGlnaHRGJ0YvRjJGPS1GNjYmLUYjNi8tSSNtbkdGJDYkUSMzMEYnRkFGWi1GPjYtUSJ+RidGQUZDRkZGSEZKRkxGTkZQRmhuL0ZWRmluLUY+Ni1RKiZ1bWludXMwO0YnRkFGQ0ZGRkhGSkZMRk5GUC9GU1EsMC4yMjIyMjIyZW1GJy9GVkZbcS1GYHA2JFEjODBGJ0ZBRlotRmBwNiRRIjFGJ0ZBRlpGYHFGWkZjcEZgcUZBRkEvJSVvcGVuR1EiW0YnLyUmY2xvc2VHUSJdRidGWi1GLDYlUSNtdUYnL0YwRkVGQUZaLUYsNiVRJWlvdGFGJ0ZcckZBRlotRiw2JVEmYXRpbWVGJ0YvRjJGWi1GLDYlUSNwcEYnRi9GMkZaLUYsNiVRJHBwMkYnRi9GMkZaLUYsNiVRLG9yaWVudGF0aW9uRidGL0YyRj0tRjY2Ji1GIzYoLUZgcDYkUSQxODBGJ0ZBRlotRmBwNiRRIzkwRidGQUZaRmBzRkFGQUZjcUZmcUZBRkEtRj42LVEiO0YnRkFGQ0ZnbkZIRkpGTEZORlBGaG5GVS1JJ21zcGFjZUdGJDYmLyUnaGVpZ2h0R1EmMC4wZXhGJy8lJndpZHRoR0Zpbi8lJmRlcHRoR0ZedC8lKmxpbmVicmVha0dRKG5ld2xpbmVGJy1GanM2JkZcdEZfdEZhdC9GZHRRJWF1dG9GJ0YrLUY2NiQtRiM2PkY6Rj1GV0ZaRlxvRlpGX29GWkZib0ZaRjpGPUZlb0ZaRmhvRj1GW3BGWkZpcUZaRl1yRlpGZnJGWkZpckY9RlxzRkFGQUZmc0Zpc0ZmdEYrLUY2NiQtRiM2PEY6Rj1GV0ZaRlxvRlpGX29GWkZib0ZaRjpGPUZlb0ZaRmhvRj1GW3BGWkZpcUZaRl1yRlpGaXJGPUZcc0ZBRkFGZnNGaXNGZnRGaXNGZnQtRiw2I1EhRicvJStleGVjdXRhYmxlR0ZFRkE=">LUklbXJvd0c2Iy9JK21vZHVsZW5hbWVHNiJJLFR5cGVzZXR0aW5nR0koX3N5c2xpYkdGJzY2LUkjbWlHRiQ2JVEoZGlzcGxheUYnLyUnaXRhbGljR1EldHJ1ZUYnLyUsbWF0aHZhcmlhbnRHUSdpdGFsaWNGJy1JKG1mZW5jZWRHRiQ2JC1GIzZCLUYsNiVRK2xpZ2h0bW9kZWxGJ0YvRjItSSNtb0dGJDYtUSI9RicvRjNRJ25vcm1hbEYnLyUmZmVuY2VHUSZmYWxzZUYnLyUqc2VwYXJhdG9yR0ZFLyUpc3RyZXRjaHlHRkUvJSpzeW1tZXRyaWNHRkUvJShsYXJnZW9wR0ZFLyUubW92YWJsZWxpbWl0c0dGRS8lJ2FjY2VudEdGRS8lJ2xzcGFjZUdRLDAuMjc3Nzc3OGVtRicvJSdyc3BhY2VHRlQtRiw2JVElbm9uZUYnRi9GMi1GPjYtUSIsRidGQUZDL0ZHRjFGSEZKRkxGTkZQL0ZTUSYwLjBlbUYnL0ZWUSwwLjMzMzMzMzNlbUYnLUYsNiVRI01wRidGL0YyRlotRiw2JVEjTW1GJ0YvRjJGWi1GLDYlUSRNcDJGJ0YvRjJGWkY6Rj0tRiw2JVEnbGlnaHQzRidGL0YyRlotRiw2JVEmbGlnaHRGJ0YvRjJGPS1GNjYmLUYjNi8tSSNtbkdGJDYkUSMzMEYnRkFGWi1GPjYtUSJ+RidGQUZDRkZGSEZKRkxGTkZQRmhuL0ZWRmluLUY+Ni1RKiZ1bWludXMwO0YnRkFGQ0ZGRkhGSkZMRk5GUC9GU1EsMC4yMjIyMjIyZW1GJy9GVkZbcS1GYHA2JFEjODBGJ0ZBRlotRmBwNiRRIjFGJ0ZBRlpGYHFGWkZjcEZgcUZBRkEvJSVvcGVuR1EiW0YnLyUmY2xvc2VHUSJdRidGWi1GLDYlUSNtdUYnL0YwRkVGQUZaLUYsNiVRJWlvdGFGJ0ZcckZBRlotRiw2JVEmYXRpbWVGJ0YvRjJGWi1GLDYlUSNwcEYnRi9GMkZaLUYsNiVRJHBwMkYnRi9GMkZaLUYsNiVRLG9yaWVudGF0aW9uRidGL0YyRj0tRjY2Ji1GIzYoLUZgcDYkUSQxODBGJ0ZBRlotRmBwNiRRIzkwRidGQUZaRmBzRkFGQUZjcUZmcUZBRkEtRj42LVEiO0YnRkFGQ0ZnbkZIRkpGTEZORlBGaG5GVS1JJ21zcGFjZUdGJDYmLyUnaGVpZ2h0R1EmMC4wZXhGJy8lJndpZHRoR0Zpbi8lJmRlcHRoR0ZedC8lKmxpbmVicmVha0dRKG5ld2xpbmVGJy1GanM2JkZcdEZfdEZhdC9GZHRRJWF1dG9GJ0YrLUY2NiQtRiM2PkY6Rj1GV0ZaRlxvRlpGX29GWkZib0ZaRjpGPUZlb0ZaRmhvRj1GW3BGWkZpcUZaRl1yRlpGZnJGWkZpckY9RlxzRkFGQUZmc0Zpc0ZmdEYrLUY2NiQtRiM2PEY6Rj1GV0ZaRlxvRlpGX29GWkZib0ZaRjpGPUZlb0ZaRmhvRj1GW3BGWkZpcUZaRl1yRlpGaXJGPUZcc0ZBRkFGZnNGaXNGZnRGaXNGZnQtRiw2I1EhRicvJStleGVjdXRhYmxlR0ZFRkE=</Equation></Text-field>
</Input>
</Group>
<Group hide-input="false" labelreference="L4" drawlabel="true" applyint="true" applyrational="true" applyexponent="false">
<Input><Text-field prompt="&gt; " style="Maple Input" layout="Normal"><Equation executable="true" style="2D Input" input-equation="" display="LUklbXJvd0c2Iy9JK21vZHVsZW5hbWVHNiJJLFR5cGVzZXR0aW5nR0koX3N5c2xpYkdGJzYnLUkjbWlHRiQ2JVEoZGlzcGxheUYnLyUnaXRhbGljR1EldHJ1ZUYnLyUsbWF0aHZhcmlhbnRHUSdpdGFsaWNGJy1JKG1mZW5jZWRHRiQ2JC1GIzY+LUYsNiVRK2xpZ2h0bW9kZWxGJ0YvRjItSSNtb0dGJDYtUSI9RicvRjNRJ25vcm1hbEYnLyUmZmVuY2VHUSZmYWxzZUYnLyUqc2VwYXJhdG9yR0ZFLyUpc3RyZXRjaHlHRkUvJSpzeW1tZXRyaWNHRkUvJShsYXJnZW9wR0ZFLyUubW92YWJsZWxpbWl0c0dGRS8lJ2FjY2VudEdGRS8lJ2xzcGFjZUdRLDAuMjc3Nzc3OGVtRicvJSdyc3BhY2VHRlQtRiw2JVElbm9uZUYnRi9GMi1GPjYtUSIsRidGQUZDL0ZHRjFGSEZKRkxGTkZQL0ZTUSYwLjBlbUYnL0ZWUSwwLjMzMzMzMzNlbUYnLUYsNiVRKWxlZnR3YWxsRidGL0YyRlpGOkY9LUYsNiVRJ2xpZ2h0M0YnRi9GMkZaLUYsNiVRJmxpZ2h0RidGL0YyRj0tRjY2Ji1GIzYvLUkjbW5HRiQ2JFEjMzBGJ0ZBRlotRj42LVEifkYnRkFGQ0ZGRkhGSkZMRk5GUEZobi9GVkZpbi1GPjYtUSomdW1pbnVzMDtGJ0ZBRkNGRkZIRkpGTEZORlAvRlNRLDAuMjIyMjIyMmVtRicvRlZGZXAtRmpvNiRRIzgwRidGQUZaLUZqbzYkUSIxRidGQUZaRmpwRlpGXXBGanBGQUZBLyUlb3BlbkdRIltGJy8lJmNsb3NlR1EiXUYnRlotRiw2JVEjbXVGJy9GMEZFRkFGWi1GLDYlUSVpb3RhRidGZnFGQUZaLUYsNiVRJmF0aW1lRidGL0YyRlotRiw2JVEjcHBGJ0YvRjJGWi1GLDYlUSRwcDJGJ0YvRjJGWi1GLDYlUSxvcmllbnRhdGlvbkYnRi9GMkY9LUY2NiYtRiM2KC1Gam82JFEkMTgwRidGQUZaLUZqbzYkUSIwRidGQUZaLUZqbzYkUSM5MEYnRkFGQUZBRl1xRmBxRkFGQS1GPjYtUSI7RidGQUZDRmduRkhGSkZMRk5GUEZobkZVLyUrZXhlY3V0YWJsZUdGRUZB">LUklbXJvd0c2Iy9JK21vZHVsZW5hbWVHNiJJLFR5cGVzZXR0aW5nR0koX3N5c2xpYkdGJzYnLUkjbWlHRiQ2JVEoZGlzcGxheUYnLyUnaXRhbGljR1EldHJ1ZUYnLyUsbWF0aHZhcmlhbnRHUSdpdGFsaWNGJy1JKG1mZW5jZWRHRiQ2JC1GIzY+LUYsNiVRK2xpZ2h0bW9kZWxGJ0YvRjItSSNtb0dGJDYtUSI9RicvRjNRJ25vcm1hbEYnLyUmZmVuY2VHUSZmYWxzZUYnLyUqc2VwYXJhdG9yR0ZFLyUpc3RyZXRjaHlHRkUvJSpzeW1tZXRyaWNHRkUvJShsYXJnZW9wR0ZFLyUubW92YWJsZWxpbWl0c0dGRS8lJ2FjY2VudEdGRS8lJ2xzcGFjZUdRLDAuMjc3Nzc3OGVtRicvJSdyc3BhY2VHRlQtRiw2JVElbm9uZUYnRi9GMi1GPjYtUSIsRidGQUZDL0ZHRjFGSEZKRkxGTkZQL0ZTUSYwLjBlbUYnL0ZWUSwwLjMzMzMzMzNlbUYnLUYsNiVRKWxlZnR3YWxsRidGL0YyRlpGOkY9LUYsNiVRJ2xpZ2h0M0YnRi9GMkZaLUYsNiVRJmxpZ2h0RidGL0YyRj0tRjY2Ji1GIzYvLUkjbW5HRiQ2JFEjMzBGJ0ZBRlotRj42LVEifkYnRkFGQ0ZGRkhGSkZMRk5GUEZobi9GVkZpbi1GPjYtUSomdW1pbnVzMDtGJ0ZBRkNGRkZIRkpGTEZORlAvRlNRLDAuMjIyMjIyMmVtRicvRlZGZXAtRmpvNiRRIzgwRidGQUZaLUZqbzYkUSIxRidGQUZaRmpwRlpGXXBGanBGQUZBLyUlb3BlbkdRIltGJy8lJmNsb3NlR1EiXUYnRlotRiw2JVEjbXVGJy9GMEZFRkFGWi1GLDYlUSVpb3RhRidGZnFGQUZaLUYsNiVRJmF0aW1lRidGL0YyRlotRiw2JVEjcHBGJ0YvRjJGWi1GLDYlUSRwcDJGJ0YvRjJGWi1GLDYlUSxvcmllbnRhdGlvbkYnRi9GMkY9LUY2NiYtRiM2KC1Gam82JFEkMTgwRidGQUZaLUZqbzYkUSIwRidGQUZaLUZqbzYkUSM5MEYnRkFGQUZBRl1xRmBxRkFGQS1GPjYtUSI7RidGQUZDRmduRkhGSkZMRk5GUEZobkZVLyUrZXhlY3V0YWJsZUdGRUZB</Equation></Text-field>
</Input>
</Group>
<Group labelreference="L9" drawlabel="true" applyint="true" applyrational="true" applyexponent="false">
<Input><Text-field prompt="&gt; " style="Maple Input" layout="Normal"><Equation executable="true" style="2D Input" input-equation="" display="LUklbXJvd0c2Iy9JK21vZHVsZW5hbWVHNiJJLFR5cGVzZXR0aW5nR0koX3N5c2xpYkdGJzYlLUkjbW9HRiQ2LVEifkYnLyUsbWF0aHZhcmlhbnRHUSdub3JtYWxGJy8lJmZlbmNlR1EmZmFsc2VGJy8lKnNlcGFyYXRvckdGNC8lKXN0cmV0Y2h5R0Y0LyUqc3ltbWV0cmljR0Y0LyUobGFyZ2VvcEdGNC8lLm1vdmFibGVsaW1pdHNHRjQvJSdhY2NlbnRHRjQvJSdsc3BhY2VHUSYwLjBlbUYnLyUncnNwYWNlR0ZDLyUrZXhlY3V0YWJsZUdGNEYv">LUklbXJvd0c2Iy9JK21vZHVsZW5hbWVHNiJJLFR5cGVzZXR0aW5nR0koX3N5c2xpYkdGJzYlLUkjbW9HRiQ2LVEifkYnLyUsbWF0aHZhcmlhbnRHUSdub3JtYWxGJy8lJmZlbmNlR1EmZmFsc2VGJy8lKnNlcGFyYXRvckdGNC8lKXN0cmV0Y2h5R0Y0LyUqc3ltbWV0cmljR0Y0LyUobGFyZ2VvcEdGNC8lLm1vdmFibGVsaW1pdHNHRjQvJSdhY2NlbnRHRjQvJSdsc3BhY2VHUSYwLjBlbUYnLyUncnNwYWNlR0ZDLyUrZXhlY3V0YWJsZUdGNEYv</Equation></Text-field>
</Input>
</Group>
<Group hide-input="false" labelreference="L1609" drawlabel="true" applyint="true" applyrational="true" applyexponent="false">
<Input><Text-field prompt="&gt; " style="Maple Input" layout="Normal"><Equation executable="true" style="2D Input" input-equation="" display="LUklbXJvd0c2Iy9JK21vZHVsZW5hbWVHNiJJLFR5cGVzZXR0aW5nR0koX3N5c2xpYkdGJzYlLUkjbWlHRiQ2I1EhRicvJStleGVjdXRhYmxlR1EmZmFsc2VGJy8lLG1hdGh2YXJpYW50R1Enbm9ybWFsRic=">JSFH</Equation></Text-field>
</Input>
</Group>
<Group hide-input="false" labelreference="L1651" drawlabel="true" applyint="true" applyrational="true" applyexponent="false">
<Input><Text-field prompt="&gt; " style="Maple Input" layout="Normal"><Equation executable="true" style="2D Input" input-equation="" display="LUklbXJvd0c2Iy9JK21vZHVsZW5hbWVHNiJJLFR5cGVzZXR0aW5nR0koX3N5c2xpYkdGJzYlLUkjbWlHRiQ2I1EhRicvJStleGVjdXRhYmxlR1EmZmFsc2VGJy8lLG1hdGh2YXJpYW50R1Enbm9ybWFsRic=">JSFH</Equation></Text-field>
</Input>
</Group>
</Worksheet>
