# Supplementary material for: Topologically controlled synthesis of active colloidal bipeds
Source: Nat Commun. 2024 Jul 9;15:5735. doi: 10.1038/s41467-024-50023-7 (PMC11231253; doi:10.1038/s41467-024-50023-7)
Supplement: Supplementary file 11 — Source Data [file 41467_2024_50023_MOESM11_ESM.zip › figurerawdata/experimentreaderb3.mw]

<?xml version="1.0" encoding="UTF-8"?>
<Worksheet>
<Version major="2023" minor="1"/>
<Label-Scheme value="2" prefix=""/>
<View-Properties presentation="false" autoexpanding_sections="true" UserProfileName="Maple Default Profile" NumericFormat-ApplyInteger="true" NumericFormat-ApplyRational="true" NumericFormat-ApplyExponent="false" editable="true">
</View-Properties>
<MapleNet-Properties prettyprint="3" warnlevel="3" compactdisplay="false" preplot="" helpbrowser="standard" displayprecision="-1" echo="1" scientificx="true" unitattributes="&quot;fontweight&quot; = &quot;bold&quot;" imaginaryunit="I" longdelim="true" elisiontermsthreshold="10000" elisiondigitsafter="100" elisiondigitsbefore="100" plotdevice="inline" errorbreak="1" plotoptions="" plotdriver="opengl" quiet="false" elisiontermsbefore="100" elisiontermsafter="100" historytimestamp="false" screenwidth="79" indentamount="4" plotoutput="terminal" screenpixelheight="1080" rtablesize="[10, 10]" useclientjvm="true" format="worksheet" labelwidth="20" postplot="" typesetting="extended" ansi="false" ansicolor="[]" elisiondigitsthreshold="10000" showassumed="1" ansilprint="false" trailingsemicolon="true" errorcursor="false" labelling="true" screenheight="25" prompt="&gt; " verboseproc="1" latexwidth="8.0" ShowLabels="true"/>
<Styles>
<Font name="Heading 1" background="[255,255,255]" bold="true" executable="false" family="Times New Roman" foreground="[0,0,0]" italic="false" opaque="false" readonly="false" size="18" subscript="false" superscript="false" underline="false" placeholder="false"/>
<Font name="Warning" background="[255,255,255]" bold="false" executable="false" family="Courier New" foreground="[0,0,255]" italic="false" opaque="false" readonly="true" size="12" subscript="false" superscript="false" underline="false" placeholder="false"/>
<Font name="2D Output" background="[255,255,255]" bold="false" executable="false" family="Times New Roman" foreground="[0,0,255]" italic="false" opaque="false" readonly="true" size="12" subscript="false" superscript="false" underline="false" placeholder="false"/>
<Font name="Heading 4" background="[255,255,255]" bold="false" executable="false" family="Times New Roman" foreground="[0,0,0]" italic="true" opaque="false" readonly="false" size="12" subscript="false" superscript="false" underline="false" placeholder="false"/>
<Font name="Line Printed Output" background="[255,255,255]" bold="false" executable="false" family="Courier New" foreground="[0,0,255]" italic="false" opaque="false" readonly="true" size="12" subscript="false" superscript="false" underline="false" placeholder="false"/>
<Font name="Heading 2" background="[255,255,255]" bold="true" executable="false" family="Times New Roman" foreground="[0,0,0]" italic="false" opaque="false" readonly="false" size="16" subscript="false" superscript="false" underline="false" placeholder="false"/>
<Font name="Maple Output" background="[255,255,255]" bold="false" executable="false" family="Times New Roman" foreground="[0,0,0]" italic="false" opaque="false" readonly="false" size="12" subscript="false" superscript="false" underline="false" placeholder="false"/>
<Font name="2D Inert Output" background="[255,255,255]" bold="false" executable="true" family="Times New Roman" foreground="[144,144,144]" italic="false" opaque="false" readonly="false" size="12" subscript="false" superscript="false" underline="false" placeholder="false"/>
<Font name="Heading 3" background="[255,255,255]" bold="true" executable="false" family="Times New Roman" foreground="[0,0,0]" italic="true" opaque="false" readonly="false" size="14" subscript="false" superscript="false" underline="false" placeholder="false"/>
<Font name="Diagnostic" background="[255,255,255]" bold="false" executable="false" family="Courier New" foreground="[40,120,40]" italic="false" opaque="false" readonly="true" size="12" subscript="false" superscript="false" underline="false" placeholder="false"/>
<Font name="Ordered List 1" background="[255,255,255]" bold="false" executable="false" family="Times New Roman" foreground="[0,0,0]" italic="false" opaque="false" readonly="false" size="12" subscript="false" superscript="false" underline="false" placeholder="false"/>
<Font name="Maple Input" background="[255,255,255]" bold="true" executable="true" family="Courier New" foreground="[120,0,14]" italic="false" opaque="false" readonly="false" size="12" subscript="false" superscript="false" underline="false" placeholder="false"/>
<Font name="Text Output" background="[255,255,255]" bold="false" executable="false" family="Courier New" foreground="[0,0,255]" italic="false" opaque="false" readonly="true" size="12" subscript="false" superscript="false" underline="false" placeholder="false"/>
<Font name="Ordered List 2" background="[255,255,255]" bold="false" executable="false" family="Times New Roman" foreground="[0,0,0]" italic="false" opaque="false" readonly="false" size="12" subscript="false" superscript="false" underline="false" placeholder="false"/>
<Font name="Ordered List 3" background="[255,255,255]" bold="false" executable="false" family="Times New Roman" foreground="[0,0,0]" italic="false" opaque="false" readonly="false" size="12" subscript="false" superscript="false" underline="false" placeholder="false"/>
<Font name="Ordered List 4" background="[255,255,255]" bold="false" executable="false" family="Times New Roman" foreground="[0,0,0]" italic="false" opaque="false" readonly="false" size="12" subscript="false" superscript="false" underline="false" placeholder="false"/>
<Font name="Ordered List 5" background="[255,255,255]" bold="false" executable="false" family="Times New Roman" foreground="[0,0,0]" italic="false" opaque="false" readonly="false" size="12" subscript="false" superscript="false" underline="false" placeholder="false"/>
<Font name="Annotation Title" background="[255,255,255]" bold="true" executable="false" family="Times New Roman" foreground="[0,0,0]" italic="false" opaque="false" readonly="false" size="18" subscript="false" superscript="false" underline="false" placeholder="false"/>
<Font name="Header and Footer" background="[255,255,255]" bold="false" executable="false" family="Times New Roman" foreground="[0,0,0]" italic="false" opaque="false" readonly="false" size="10" subscript="false" superscript="false" underline="false" placeholder="false"/>
<Font name="HyperlinkError" background="[255,255,255]" bold="false" executable="false" family="Courier New" foreground="[255,0,255]" italic="false" opaque="false" readonly="true" size="12" subscript="false" superscript="false" underline="true" placeholder="false"/>
<Font name="Atomic Variable" background="[255,255,255]" bold="false" executable="false" family="Times New Roman" foreground="[175,0,175]" italic="true" opaque="false" readonly="false" size="12" subscript="false" superscript="false" underline="false" placeholder="false"/>
<Font name="HyperlinkWarning" background="[255,255,255]" bold="false" executable="false" family="Courier New" foreground="[0,0,255]" italic="false" opaque="false" readonly="true" size="12" subscript="false" superscript="false" underline="true" placeholder="false"/>
<Font name="Dictionary Hyperlink" background="[255,255,255]" bold="false" executable="false" family="Times New Roman" foreground="[147,0,15]" italic="false" opaque="false" readonly="false" size="12" subscript="false" superscript="false" underline="true" placeholder="false"/>
<Font name="2D Math" background="[255,255,255]" bold="false" executable="true" family="Times New Roman" foreground="[0,0,0]" italic="false" opaque="false" readonly="false" size="12" subscript="false" superscript="false" underline="false" placeholder="false"/>
<Font name="Bullet Item" background="[255,255,255]" bold="false" executable="false" family="Times New Roman" foreground="[0,0,0]" italic="false" opaque="false" readonly="false" size="12" subscript="false" superscript="false" underline="false" placeholder="false"/>
<Font name="Maple Plot" background="[255,255,255]" bold="false" executable="false" family="Times New Roman" foreground="[0,0,0]" italic="false" opaque="false" readonly="false" size="12" subscript="false" superscript="false" underline="false" placeholder="false"/>
<Font name="Annotation Text" background="[255,255,255]" bold="false" executable="false" family="Times New Roman" foreground="[0,0,0]" italic="false" opaque="false" readonly="false" size="12" subscript="false" superscript="false" underline="false" placeholder="false"/>
<Font name="List Item" background="[255,255,255]" bold="false" executable="false" family="Times New Roman" foreground="[0,0,0]" italic="false" opaque="false" readonly="false" size="12" subscript="false" superscript="false" underline="false" placeholder="false"/>
<Font name="Dash Item" background="[255,255,255]" bold="false" executable="false" family="Times New Roman" foreground="[0,0,0]" italic="false" opaque="false" readonly="false" size="12" subscript="false" superscript="false" underline="false" placeholder="false"/>
<Font name="2D Input" background="[255,255,255]" bold="false" executable="true" family="Times New Roman" foreground="[0,0,0]" italic="false" opaque="false" readonly="false" size="12" subscript="false" superscript="false" underline="false" placeholder="false"/>
<Font name="Error" background="[255,255,255]" bold="false" executable="false" family="Courier New" foreground="[255,0,255]" italic="false" opaque="false" readonly="true" size="12" subscript="false" superscript="false" underline="false" placeholder="false"/>
<Font name="Title" background="[255,255,255]" bold="true" executable="false" family="Times New Roman" foreground="[0,0,0]" italic="false" opaque="false" readonly="false" size="18" subscript="false" superscript="false" underline="false" placeholder="false"/>
<Font name="Text" background="[255,255,255]" bold="false" executable="false" family="Times New Roman" foreground="[0,0,0]" italic="false" opaque="false" readonly="false" size="12" subscript="false" superscript="false" underline="false" placeholder="false"/>
<Font name="Normal" background="[255,255,255]" bold="false" executable="false" family="Times New Roman" foreground="[0,0,0]" italic="false" opaque="false" readonly="false" size="12" subscript="false" superscript="false" underline="false" placeholder="false"/>
<Font name="Caption Reference" background="[255,255,255]" bold="true" executable="false" family="Times New Roman" foreground="[0,0,0]" italic="false" opaque="false" readonly="false" size="12" subscript="false" superscript="false" underline="false" placeholder="false"/>
<Font name="Code" background="[255,255,255]" bold="false" executable="false" family="Courier New" foreground="[255,0,0]" italic="false" opaque="false" readonly="false" size="12" subscript="false" superscript="false" underline="false" placeholder="false"/>
<Font name="Maple Input Placeholder" background="[255,255,255]" bold="true" executable="true" family="Courier New" foreground="[200,0,200]" italic="false" opaque="false" readonly="false" size="12" subscript="false" superscript="false" underline="false" placeholder="true"/>
<Font name="Equation Label" background="[255,255,255]" bold="true" executable="false" family="Times New Roman" foreground="[0,0,0]" italic="false" opaque="false" readonly="false" size="12" subscript="false" superscript="false" underline="false" placeholder="false"/>
<Font name="Author" background="[255,255,255]" bold="false" executable="false" family="Times New Roman" foreground="[0,0,0]" italic="false" opaque="false" readonly="false" size="12" subscript="false" superscript="false" underline="false" placeholder="false"/>
<Font name="Hyperlink" background="[255,255,255]" bold="false" executable="false" family="Times New Roman" foreground="[0,128,128]" italic="false" opaque="false" readonly="false" size="12" subscript="false" superscript="false" underline="true" placeholder="false"/>
<Font name="Caption Text" background="[255,255,255]" bold="true" executable="false" family="Times New Roman" foreground="[0,0,0]" italic="false" opaque="false" readonly="false" size="12" subscript="false" superscript="false" underline="false" placeholder="false"/>
<Layout name="Heading 1" alignment="left" bullet="none" firstindent="0" leftmargin="0" rightmargin="0" linespacing="0.0" spaceabove="8" spacebelow="4" linebreak="space" pagebreak-before="false" initial="0" bulletsuffix=""/>
<Layout name="Warning" alignment="left" bullet="none" firstindent="0" leftmargin="0" rightmargin="0" linespacing="0.0" spaceabove="0" spacebelow="0" linebreak="space" pagebreak-before="false" initial="0" bulletsuffix=""/>
<Layout name="Heading 4" alignment="left" bullet="none" firstindent="0" leftmargin="0" rightmargin="0" linespacing="0.0" spaceabove="0" spacebelow="0" linebreak="space" pagebreak-before="false" initial="0" bulletsuffix=""/>
<Layout name="Line Printed Output" alignment="left" bullet="none" firstindent="0" leftmargin="0" rightmargin="0" linespacing="0.0" spaceabove="0" spacebelow="0" linebreak="any" pagebreak-before="false" initial="0" bulletsuffix=""/>
<Layout name="Heading 2" alignment="left" bullet="none" firstindent="0" leftmargin="0" rightmargin="0" linespacing="0.0" spaceabove="8" spacebelow="2" linebreak="space" pagebreak-before="false" initial="0" bulletsuffix=""/>
<Layout name="Maple Output" alignment="centred" bullet="none" firstindent="0" leftmargin="0" rightmargin="0" linespacing="0.3" spaceabove="0" spacebelow="0" linebreak="space" pagebreak-before="false" initial="0" bulletsuffix=""/>
<Layout name="Heading 3" alignment="left" bullet="none" firstindent="0" leftmargin="0" rightmargin="0" linespacing="0.0" spaceabove="0" spacebelow="0" linebreak="space" pagebreak-before="false" initial="0" bulletsuffix=""/>
<Layout name="Diagnostic" alignment="left" bullet="none" firstindent="0" leftmargin="0" rightmargin="0" linespacing="0.0" spaceabove="0" spacebelow="0" linebreak="any" pagebreak-before="false" initial="0" bulletsuffix=""/>
<Layout name="Ordered List 1" alignment="left" bullet="numeric" firstindent="0" leftmargin="0" rightmargin="0" linespacing="0.0" spaceabove="3" spacebelow="3" linebreak="space" pagebreak-before="false" initial="-1" bulletsuffix="."/>
<Layout name="Text Output" alignment="left" bullet="none" firstindent="0" leftmargin="0" rightmargin="0" linespacing="0.0" spaceabove="0" spacebelow="0" linebreak="newline" pagebreak-before="false" initial="0" bulletsuffix=""/>
<Layout name="Ordered List 2" alignment="left" bullet="alphabetic" firstindent="0" leftmargin="36" rightmargin="0" linespacing="0.0" spaceabove="3" spacebelow="3" linebreak="space" pagebreak-before="false" initial="-1" bulletsuffix="."/>
<Layout name="Ordered List 3" alignment="left" bullet="roman" firstindent="0" leftmargin="72" rightmargin="0" linespacing="0.0" spaceabove="3" spacebelow="3" linebreak="space" pagebreak-before="false" initial="-1" bulletsuffix="."/>
<Layout name="Ordered List 4" alignment="left" bullet="ALPHABETIC" firstindent="0" leftmargin="108" rightmargin="0" linespacing="0.0" spaceabove="3" spacebelow="3" linebreak="space" pagebreak-before="false" initial="-1" bulletsuffix="."/>
<Layout name="Ordered List 5" alignment="left" bullet="ROMAN" firstindent="0" leftmargin="144" rightmargin="0" linespacing="0.0" spaceabove="3" spacebelow="3" linebreak="space" pagebreak-before="false" initial="-1" bulletsuffix="."/>
<Layout name="Annotation Title" alignment="centred" bullet="none" firstindent="0" leftmargin="0" rightmargin="0" linespacing="0.0" spaceabove="12" spacebelow="12" linebreak="space" pagebreak-before="false" initial="0" bulletsuffix=""/>
<Layout name="HyperlinkError" alignment="left" bullet="none" firstindent="0" leftmargin="0" rightmargin="0" linespacing="0.0" spaceabove="0" spacebelow="0" linebreak="space" pagebreak-before="false" initial="0" bulletsuffix=""/>
<Layout name="HyperlinkWarning" alignment="left" bullet="none" firstindent="0" leftmargin="0" rightmargin="0" linespacing="0.0" spaceabove="0" spacebelow="0" linebreak="space" pagebreak-before="false" initial="0" bulletsuffix=""/>
<Layout name="Bullet Item" alignment="left" bullet="dot" firstindent="0" leftmargin="0" rightmargin="0" linespacing="0.0" spaceabove="3" spacebelow="3" linebreak="space" pagebreak-before="false" initial="0" bulletsuffix=""/>
<Layout name="Maple Plot" alignment="centred" bullet="none" firstindent="0" leftmargin="0" rightmargin="0" linespacing="0.0" spaceabove="0" spacebelow="0" linebreak="space" pagebreak-before="false" initial="0" bulletsuffix=""/>
<Layout name="List Item" alignment="left" bullet="indent" firstindent="0" leftmargin="0" rightmargin="0" linespacing="0.0" spaceabove="3" spacebelow="3" linebreak="space" pagebreak-before="false" initial="0" bulletsuffix=""/>
<Layout name="Dash Item" alignment="left" bullet="dash" firstindent="0" leftmargin="0" rightmargin="0" linespacing="0.0" spaceabove="3" spacebelow="3" linebreak="space" pagebreak-before="false" initial="0" bulletsuffix=""/>
<Layout name="Error" alignment="left" bullet="none" firstindent="0" leftmargin="0" rightmargin="0" linespacing="0.0" spaceabove="0" spacebelow="0" linebreak="space" pagebreak-before="false" initial="0" bulletsuffix=""/>
<Layout name="Title" alignment="centred" bullet="none" firstindent="0" leftmargin="0" rightmargin="0" linespacing="0.0" spaceabove="12" spacebelow="12" linebreak="space" pagebreak-before="false" initial="0" bulletsuffix=""/>
<Layout name="Normal" alignment="left" bullet="none" firstindent="0" leftmargin="0" rightmargin="0" linespacing="0.0" spaceabove="0" spacebelow="0" linebreak="space" pagebreak-before="false" initial="0" bulletsuffix=""/>
<Layout name="Author" alignment="centred" bullet="none" firstindent="0" leftmargin="0" rightmargin="0" linespacing="0.0" spaceabove="8" spacebelow="8" linebreak="space" pagebreak-before="false" initial="0" bulletsuffix=""/>
<Pencil-style name="Pencil 1" pen-color="[0,0,0]" pen-height="1.0" pen-width="1.0" pen-opacity="1.0"/>
<Pencil-style name="Pencil 2" pen-color="[0,0,255]" pen-height="1.0" pen-width="1.0" pen-opacity="1.0"/>
<Pencil-style name="Pencil 3" pen-color="[0,0,0]" pen-height="3.0" pen-width="3.0" pen-opacity="1.0"/>
<Pencil-style name="Pencil 4" pen-color="[0,0,255]" pen-height="3.0" pen-width="3.0" pen-opacity="1.0"/>
<Pencil-style name="Pencil 5" pen-color="[255,0,0]" pen-height="5.0" pen-width="5.0" pen-opacity="1.0"/>
<Highlighter-style name="Highlighter 5" pen-color="[255,255,0]" pen-height="48.0" pen-width="48.0" pen-opacity="0.8"/>
<Highlighter-style name="Highlighter 3" pen-color="[51,255,0]" pen-height="24.0" pen-width="24.0" pen-opacity="0.8"/>
<Highlighter-style name="Highlighter 4" pen-color="[0,255,255]" pen-height="32.0" pen-width="32.0" pen-opacity="0.8"/>
<Highlighter-style name="Highlighter 1" pen-color="[255,153,255]" pen-height="12.0" pen-width="8.0" pen-opacity="0.8"/>
<Highlighter-style name="Highlighter 2" pen-color="[255,204,0]" pen-height="14.0" pen-width="14.0" pen-opacity="0.8"/>
</Styles>
<Startup-Code startupcode=""/>
<Task-table>
	<Task-category name="&lt;default&gt;"/>
</Task-table>
<Task/>
<Group hide-input="false" labelreference="L1689" drawlabel="true" applyint="true" applyrational="true" applyexponent="false">
<Input><Text-field prompt="&gt; " style="Maple Input" layout="Normal"><Equation executable="true" style="2D Input" input-equation="" display="LUklbXJvd0c2Iy9JK21vZHVsZW5hbWVHNiJJLFR5cGVzZXR0aW5nR0koX3N5c2xpYkdGJzZgdy1JI21pR0YkNiVRL3BpeGVscGVybWljcm9uRicvJSdpdGFsaWNHUSV0cnVlRicvJSxtYXRodmFyaWFudEdRJ2l0YWxpY0YnLUkjbW9HRiQ2LVEqJmNvbG9uZXE7RicvRjNRJ25vcm1hbEYnLyUmZmVuY2VHUSZmYWxzZUYnLyUqc2VwYXJhdG9yR0Y9LyUpc3RyZXRjaHlHRj0vJSpzeW1tZXRyaWNHRj0vJShsYXJnZW9wR0Y9LyUubW92YWJsZWxpbWl0c0dGPS8lJ2FjY2VudEdGPS8lJ2xzcGFjZUdRLDAuMjc3Nzc3OGVtRicvJSdyc3BhY2VHRkwtRiw2JVEmZXZhbGZGJ0YvRjItSShtZmVuY2VkR0YkNiQtRiM2JS1JJm1mcmFjR0YkNigtSSNtbkdGJDYkUSQxMDhGJ0Y5LUYjNictRmVuNiRRIjVGJ0Y5LUY2Ni1RJyZzZG90O0YnRjlGO0Y+RkBGQkZERkZGSC9GS1EmMC4wZW1GJy9GTkZhby1GZW42JFEiN0YnRjlGL0YyLyUubGluZXRoaWNrbmVzc0dRIjFGJy8lK2Rlbm9tYWxpZ25HUSdjZW50ZXJGJy8lKW51bWFsaWduR0ZbcC8lKWJldmVsbGVkR0Y9LyUrZXhlY3V0YWJsZUdGPUY5RjktRjY2LVEiO0YnRjlGOy9GP0YxRkBGQkZERkZGSEZgb0ZNLUYsNiVRImFGJ0YvRjJGNUZPLUZTNiQtRiM2JkZjb0Zdb0YrRjlGOUZicC1GLDYlUS1xdWFydGVybW9ycGhGJ0YvRjJGNS1GUzYkLUYjNiUtRlg2KC1GIzYpRmNvRl1vRitGXW8tRmVuNiRRIzQwRidGOUZgcEY5LUYjNiUtRmVuNiRRIjRGJ0Y5Ri9GMkZmb0Zpb0ZccEZecEZgcEY5RjlGYnAtSSdtc3BhY2VHRiQ2Ji8lJ2hlaWdodEdRJjAuMGV4RicvJSZ3aWR0aEdGYW8vJSZkZXB0aEdGZXIvJSpsaW5lYnJlYWtHUShuZXdsaW5lRictRmFyNiZGY3JGZnJGaHIvRltzUSVhdXRvRictRiw2JVEld2l0aEYnRi9GMi1GUzYkLUYjNiUtRiw2JVEoUGh5c2ljc0YnRi9GMkZgcEY5RjlGYnAtRiw2JVEjeG1GJ0YvRjJGNS1GZW42JFElMTEwMEYnRjlGYnAtRiw2JVEmeG1pbjdGJ0YvRjJGNS1GZW42JFElMTAwMEYnRjlGYnAtRiw2JVEmeG1heDdGJ0YvRjJGNS1GZW42JFElMTM1MEYnRjlGYnAtRiw2JVEmeW1pbjdGJ0YvRjJGNS1GZW42JFEkNDIwRidGOUZicC1GLDYlUSZ5bWF4N0YnRi9GMkY1LUZlbjYkUSQ5MDBGJ0Y5RmJwRmByLUY2Ni1RIn5GJ0Y5RjtGPkZARkJGREZGRkhGYG9GYm9GW3RGNS1GZW42JFEkODcwRidGOUZicEZpdS1GLDYlUSl4bWludmlld0YnRi9GMkY1LUZlbjYkUSQ3MDBGJ0Y5RmJwLUYsNiVRKXhtYXh2aWV3RidGL0YyRjUtRmVuNiRRJTEwODBGJ0Y5RmJwLUYsNiVRJXltaW5GJ0YvRjJGNS1GZW42JFEkNTAwRidGOUZicC1GLDYlUSV5bWF4RidGL0YyRjVGYnZGYnAtRiw2JVEldG1heEYnRi9GMkY1LUZYNigtRiM2Jy1GZW42JFElMTIwMEYnRjlGXW8tRmVuNiRRIzIwRidGOUZgcEY5LUYjNiUtRmVuNiRRIzUwRidGOUYvRjJGZm9GaW9GXHBGXnBGYnBGYHJGXXNGYHJGaXUtRiw2JVEqUm90YXRpb242RidGL0YyRjVGTy1GUzYkLUYjNiYtRiw2JVEnTWF0cml4RidGL0YyLUZTNiQtRiM2JS1GUzYmLUYjNictRlM2Ji1GIzYpLUYsNiVRJGNvc0YnL0YwRj1GOS1GUzYkLUYjNiUtRlg2KC1GIzYnLUZlbjYkUSIyRidGOUZdby1GLDYlUSNQaUYnRl96RjlGYHBGOS1GIzYlLUZlbjYkUSI2RidGOUYvRjJGZm9GaW9GXHBGXnBGYHBGOUY5LUY2Ni1RIixGJ0Y5RjtGZXBGQEZCRkRGRkZIRmBvL0ZOUSwwLjMzMzMzMzNlbUYnLUYsNiVRJHNpbkYnRl96RjlGYHpGYHBGOUY5LyUlb3BlbkdRIltGJy8lJmNsb3NlR1EiXUYnRmNbbC1GUzYmLUYjNiwtRjY2LVEqJnVtaW51czA7RidGOUY7Rj5GQEZCRkRGRkZIL0ZLUSwwLjIyMjIyMjJlbUYnL0ZORmlcbEZpdUZoW2wtRlM2JC1GIzYkLUZYNigtRiM2JkZoekZdb0ZbW2xGOS1GIzYkRmBbbEY5RmZvRmlvRlxwRl5wRjlGOUZjW2xGXHpGW11sLUYsNiNRIUYnRmBwRjlGOUZbXGxGXlxsRmBwRjlGOUZbXGxGXlxsRmBwRjlGOUZgcEY5RjlGYnBGaXVGYHJGaXUtRiw2JVEqUm90YXRpb24zRidGL0YyRjVGTy1GUzYkLUYjNiVGXXktRlM2JC1GIzYkLUZTNiYtRiM2Ji1GUzYmLUYjNihGXHotRlM2JC1GIzYkLUZYNihGYV1sLUYjNiQtRmVuNiRRIjNGJ0Y5RjlGZm9GaW9GXHBGXnBGOUY5RmNbbEZoW2xGW19sRjlGOUZbXGxGXlxsRmNbbC1GUzYmLUYjNitGZVxsRml1RmhbbEZbX2xGY1tsRlx6RltfbEZlXWxGOUY5RltcbEZeXGxGOUY5RltcbEZeXGxGOUY5RjlGOUZicEZpdUZgckZpdS1GLDYlUStSb3RhdGlvbjEyRidGL0YyRjVGTy1GUzYkLUYjNiVGXXktRlM2JC1GIzYkLUZTNiYtRiM2Ji1GUzYmLUYjNihGXHotRlM2JC1GIzYkLUZYNihGYV1sLUYjNiQtRmVuNiRRIzEyRidGOUY5RmZvRmlvRlxwRl5wRjlGOUZjW2xGaFtsRl1hbEY5RjlGW1xsRl5cbEZjW2wtRlM2Ji1GIzYrRmVcbEZpdUZoW2xGXWFsRmNbbEZcekZdYWxGZV1sRjlGOUZbXGxGXlxsRjlGOUZbXGxGXlxsRjlGOUY5RjlGYnBGYHJGXXNGYHJGXXNGYHJGaXUtRiw2JVEjYTFGJ0YvRjJGNS1GLDYlUSdWZWN0b3JGJ0YvRjItRlM2JC1GIzYlLUZTNiYtRiM2Jy1GZW42JFEiMEYnRjlGY1tsRmZwRmBwRjlGOUZbXGxGXlxsRmBwRjlGOUZicEZgckZpdS1GLDYlUSNhMkYnRi9GMkY1RmZ4LUY2Ni1RKSZtaWRkb3Q7RidGOUY7Rj5GQEZCRkRGRkZIL0ZLUSwwLjE2NjY2NjdlbUYnL0ZORmRjbEZcYmxGYnBGaXVGYHJGaXUtRiw2JVEjYTNGJ0YvRjJGNUZmeEZgY2xGXWNsRmJwRml1RmByRml1LUYsNiVRI2E0RidGL0YyRjVGZnhGYGNsRmZjbEZicEZpdUZgckZpdS1GLDYlUSNhNUYnRi9GMkY1RmZ4RmBjbEZpY2xGYnBGaXVGYHJGaXUtRiw2JVEjYTZGJ0YvRjJGNUZmeEZgY2xGXGRsRmJwRmByRml1LUYsNiVRI3ExRidGL0YyRjUtRlg2KC1GIzYrRmh6Rl1vRltbbEZdb0ZqX2xGYGNsRlxibEZgcEY5LUYjNihGaFtsLUZTNiQtRiM2JS1GWDYoLUYjNidGaHpGXW9GW1tsRi9GMkZeW2xGZm9GaW9GXHBGXnBGL0YyRjlGXW8tSSVtc3VwR0YkNiVGZnAtRiM2JUZoekYvRjIvJTFzdXBlcnNjcmlwdHNoaWZ0R0ZcY2xGL0YyRmZvRmlvRlxwRl5wRmJwRmByRml1LUYsNiVRI3EyRidGL0YyRjVGaF1sRmBjbEZiZGxGYnBGYHJGaXUtRiw2JVEjcTNGJ0YvRjJGNUZoXWxGYGNsRmplbEZicEZgckZpdS1GLDYlUSNleEYnRi9GMkY1Rl9ibC1GUzYkLUYjNiUtRlM2Ji1GIzYnLUZlbjYkRmhvRjlGY1tsRmpibEZgcEY5RjlGW1xsRl5cbEZgcEY5RjlGYnBGaXVGYHJGXXMtRiw2JVEjZXlGJ0YvRjJGNUZfYmwtRlM2JC1GIzYkLUZTNiYtRiM2JkZqYmxGY1tsRltnbEY5RjlGW1xsRl5cbEY5RjlGYnBGYHJGXXNGYHJGXXNGYHJGXXNGYHJGXXNGYHJGYHJGZV1sRmBwRjk=">LUklbXJvd0c2Iy9JK21vZHVsZW5hbWVHNiJJLFR5cGVzZXR0aW5nR0koX3N5c2xpYkdGJzZgdy1JI21pR0YkNiVRL3BpeGVscGVybWljcm9uRicvJSdpdGFsaWNHUSV0cnVlRicvJSxtYXRodmFyaWFudEdRJ2l0YWxpY0YnLUkjbW9HRiQ2LVEqJmNvbG9uZXE7RicvRjNRJ25vcm1hbEYnLyUmZmVuY2VHUSZmYWxzZUYnLyUqc2VwYXJhdG9yR0Y9LyUpc3RyZXRjaHlHRj0vJSpzeW1tZXRyaWNHRj0vJShsYXJnZW9wR0Y9LyUubW92YWJsZWxpbWl0c0dGPS8lJ2FjY2VudEdGPS8lJ2xzcGFjZUdRLDAuMjc3Nzc3OGVtRicvJSdyc3BhY2VHRkwtRiw2JVEmZXZhbGZGJ0YvRjItSShtZmVuY2VkR0YkNiQtRiM2JS1JJm1mcmFjR0YkNigtSSNtbkdGJDYkUSQxMDhGJ0Y5LUYjNictRmVuNiRRIjVGJ0Y5LUY2Ni1RJyZzZG90O0YnRjlGO0Y+RkBGQkZERkZGSC9GS1EmMC4wZW1GJy9GTkZhby1GZW42JFEiN0YnRjlGL0YyLyUubGluZXRoaWNrbmVzc0dRIjFGJy8lK2Rlbm9tYWxpZ25HUSdjZW50ZXJGJy8lKW51bWFsaWduR0ZbcC8lKWJldmVsbGVkR0Y9LyUrZXhlY3V0YWJsZUdGPUY5RjktRjY2LVEiO0YnRjlGOy9GP0YxRkBGQkZERkZGSEZgb0ZNLUYsNiVRImFGJ0YvRjJGNUZPLUZTNiQtRiM2JkZjb0Zdb0YrRjlGOUZicC1GLDYlUS1xdWFydGVybW9ycGhGJ0YvRjJGNS1GUzYkLUYjNiUtRlg2KC1GIzYpRmNvRl1vRitGXW8tRmVuNiRRIzQwRidGOUZgcEY5LUYjNiUtRmVuNiRRIjRGJ0Y5Ri9GMkZmb0Zpb0ZccEZecEZgcEY5RjlGYnAtSSdtc3BhY2VHRiQ2Ji8lJ2hlaWdodEdRJjAuMGV4RicvJSZ3aWR0aEdGYW8vJSZkZXB0aEdGZXIvJSpsaW5lYnJlYWtHUShuZXdsaW5lRictRmFyNiZGY3JGZnJGaHIvRltzUSVhdXRvRictRiw2JVEld2l0aEYnRi9GMi1GUzYkLUYjNiUtRiw2JVEoUGh5c2ljc0YnRi9GMkZgcEY5RjlGYnAtRiw2JVEjeG1GJ0YvRjJGNS1GZW42JFElMTEwMEYnRjlGYnAtRiw2JVEmeG1pbjdGJ0YvRjJGNS1GZW42JFElMTAwMEYnRjlGYnAtRiw2JVEmeG1heDdGJ0YvRjJGNS1GZW42JFElMTM1MEYnRjlGYnAtRiw2JVEmeW1pbjdGJ0YvRjJGNS1GZW42JFEkNDIwRidGOUZicC1GLDYlUSZ5bWF4N0YnRi9GMkY1LUZlbjYkUSQ5MDBGJ0Y5RmJwRmByLUY2Ni1RIn5GJ0Y5RjtGPkZARkJGREZGRkhGYG9GYm9GW3RGNS1GZW42JFEkODcwRidGOUZicEZpdS1GLDYlUSl4bWludmlld0YnRi9GMkY1LUZlbjYkUSQ3MDBGJ0Y5RmJwLUYsNiVRKXhtYXh2aWV3RidGL0YyRjUtRmVuNiRRJTEwODBGJ0Y5RmJwLUYsNiVRJXltaW5GJ0YvRjJGNS1GZW42JFEkNTAwRidGOUZicC1GLDYlUSV5bWF4RidGL0YyRjVGYnZGYnAtRiw2JVEldG1heEYnRi9GMkY1LUZYNigtRiM2Jy1GZW42JFElMTIwMEYnRjlGXW8tRmVuNiRRIzIwRidGOUZgcEY5LUYjNiUtRmVuNiRRIzUwRidGOUYvRjJGZm9GaW9GXHBGXnBGYnBGYHJGXXNGYHJGaXUtRiw2JVEqUm90YXRpb242RidGL0YyRjVGTy1GUzYkLUYjNiYtRiw2JVEnTWF0cml4RidGL0YyLUZTNiQtRiM2JS1GUzYmLUYjNictRlM2Ji1GIzYpLUYsNiVRJGNvc0YnL0YwRj1GOS1GUzYkLUYjNiUtRlg2KC1GIzYnLUZlbjYkUSIyRidGOUZdby1GLDYlUSNQaUYnRl96RjlGYHBGOS1GIzYlLUZlbjYkUSI2RidGOUYvRjJGZm9GaW9GXHBGXnBGYHBGOUY5LUY2Ni1RIixGJ0Y5RjtGZXBGQEZCRkRGRkZIRmBvL0ZOUSwwLjMzMzMzMzNlbUYnLUYsNiVRJHNpbkYnRl96RjlGYHpGYHBGOUY5LyUlb3BlbkdRIltGJy8lJmNsb3NlR1EiXUYnRmNbbC1GUzYmLUYjNiwtRjY2LVEqJnVtaW51czA7RidGOUY7Rj5GQEZCRkRGRkZIL0ZLUSwwLjIyMjIyMjJlbUYnL0ZORmlcbEZpdUZoW2wtRlM2JC1GIzYkLUZYNigtRiM2JkZoekZdb0ZbW2xGOS1GIzYkRmBbbEY5RmZvRmlvRlxwRl5wRjlGOUZjW2xGXHpGW11sLUYsNiNRIUYnRmBwRjlGOUZbXGxGXlxsRmBwRjlGOUZbXGxGXlxsRmBwRjlGOUZgcEY5RjlGYnBGaXVGYHJGaXUtRiw2JVEqUm90YXRpb24zRidGL0YyRjVGTy1GUzYkLUYjNiVGXXktRlM2JC1GIzYkLUZTNiYtRiM2Ji1GUzYmLUYjNihGXHotRlM2JC1GIzYkLUZYNihGYV1sLUYjNiQtRmVuNiRRIjNGJ0Y5RjlGZm9GaW9GXHBGXnBGOUY5RmNbbEZoW2xGW19sRjlGOUZbXGxGXlxsRmNbbC1GUzYmLUYjNitGZVxsRml1RmhbbEZbX2xGY1tsRlx6RltfbEZlXWxGOUY5RltcbEZeXGxGOUY5RltcbEZeXGxGOUY5RjlGOUZicEZpdUZgckZpdS1GLDYlUStSb3RhdGlvbjEyRidGL0YyRjVGTy1GUzYkLUYjNiVGXXktRlM2JC1GIzYkLUZTNiYtRiM2Ji1GUzYmLUYjNihGXHotRlM2JC1GIzYkLUZYNihGYV1sLUYjNiQtRmVuNiRRIzEyRidGOUY5RmZvRmlvRlxwRl5wRjlGOUZjW2xGaFtsRl1hbEY5RjlGW1xsRl5cbEZjW2wtRlM2Ji1GIzYrRmVcbEZpdUZoW2xGXWFsRmNbbEZcekZdYWxGZV1sRjlGOUZbXGxGXlxsRjlGOUZbXGxGXlxsRjlGOUY5RjlGYnBGYHJGXXNGYHJGXXNGYHJGaXUtRiw2JVEjYTFGJ0YvRjJGNS1GLDYlUSdWZWN0b3JGJ0YvRjItRlM2JC1GIzYlLUZTNiYtRiM2Jy1GZW42JFEiMEYnRjlGY1tsRmZwRmBwRjlGOUZbXGxGXlxsRmBwRjlGOUZicEZgckZpdS1GLDYlUSNhMkYnRi9GMkY1RmZ4LUY2Ni1RKSZtaWRkb3Q7RidGOUY7Rj5GQEZCRkRGRkZIL0ZLUSwwLjE2NjY2NjdlbUYnL0ZORmRjbEZcYmxGYnBGaXVGYHJGaXUtRiw2JVEjYTNGJ0YvRjJGNUZmeEZgY2xGXWNsRmJwRml1RmByRml1LUYsNiVRI2E0RidGL0YyRjVGZnhGYGNsRmZjbEZicEZpdUZgckZpdS1GLDYlUSNhNUYnRi9GMkY1RmZ4RmBjbEZpY2xGYnBGaXVGYHJGaXUtRiw2JVEjYTZGJ0YvRjJGNUZmeEZgY2xGXGRsRmJwRmByRml1LUYsNiVRI3ExRidGL0YyRjUtRlg2KC1GIzYrRmh6Rl1vRltbbEZdb0ZqX2xGYGNsRlxibEZgcEY5LUYjNihGaFtsLUZTNiQtRiM2JS1GWDYoLUYjNidGaHpGXW9GW1tsRi9GMkZeW2xGZm9GaW9GXHBGXnBGL0YyRjlGXW8tSSVtc3VwR0YkNiVGZnAtRiM2JUZoekYvRjIvJTFzdXBlcnNjcmlwdHNoaWZ0R0ZcY2xGL0YyRmZvRmlvRlxwRl5wRmJwRmByRml1LUYsNiVRI3EyRidGL0YyRjVGaF1sRmBjbEZiZGxGYnBGYHJGaXUtRiw2JVEjcTNGJ0YvRjJGNUZoXWxGYGNsRmplbEZicEZgckZpdS1GLDYlUSNleEYnRi9GMkY1Rl9ibC1GUzYkLUYjNiUtRlM2Ji1GIzYnLUZlbjYkRmhvRjlGY1tsRmpibEZgcEY5RjlGW1xsRl5cbEZgcEY5RjlGYnBGaXVGYHJGXXMtRiw2JVEjZXlGJ0YvRjJGNUZfYmwtRlM2JC1GIzYkLUZTNiYtRiM2JkZqYmxGY1tsRltnbEY5RjlGW1xsRl5cbEY5RjlGYnBGYHJGXXNGYHJGXXNGYHJGXXNGYHJGXXNGYHJGYHJGZV1sRmBwRjk=</Equation></Text-field>
</Input>
</Group>
<Group hide-input="false" labelreference="L1690" drawlabel="true" applyint="true" applyrational="true" applyexponent="false">
<Input><Text-field prompt="&gt; " style="Maple Input" layout="Normal"><Equation executable="true" style="2D Input" input-equation="" display="LUklbXJvd0c2Iy9JK21vZHVsZW5hbWVHNiJJLFR5cGVzZXR0aW5nR0koX3N5c2xpYkdGJzZHLUkjbWlHRiQ2JVEickYnLyUnaXRhbGljR1EldHJ1ZUYnLyUsbWF0aHZhcmlhbnRHUSdpdGFsaWNGJy1JI21vR0YkNi1RKiZjb2xvbmVxO0YnL0YzUSdub3JtYWxGJy8lJmZlbmNlR1EmZmFsc2VGJy8lKnNlcGFyYXRvckdGPS8lKXN0cmV0Y2h5R0Y9LyUqc3ltbWV0cmljR0Y9LyUobGFyZ2VvcEdGPS8lLm1vdmFibGVsaW1pdHNHRj0vJSdhY2NlbnRHRj0vJSdsc3BhY2VHUSwwLjI3Nzc3NzhlbUYnLyUncnNwYWNlR0ZMLUYsNiVRJ1ZlY3RvckYnRi9GMi1JKG1mZW5jZWRHRiQ2JC1GIzYlLUZTNiYtRiM2Jy1GLDYlUSJ4RidGL0YyLUY2Ni1RIixGJ0Y5RjsvRj9GMUZARkJGREZGRkgvRktRJjAuMGVtRicvRk5RLDAuMzMzMzMzM2VtRictRiw2JVEieUYnRi9GMi8lK2V4ZWN1dGFibGVHRj1GOUY5LyUlb3BlbkdRIltGJy8lJmNsb3NlR1EiXUYnRmNvRjlGOS1GNjYtUSI7RidGOUY7RltvRkBGQkZERkZGSEZcb0ZNLUYsNiVRImJGJ0YvRjJGNUZPLUZTNiQtRiM2JC1GUzYmLUYjNiYtRiw2JVEkYmJ4RidGL0YyRmhuLUYsNiVRJGJieUYnRi9GMkY5RjlGZW9GaG9GOUY5RltwLUYsNiVRI3ltRidGL0YyRjUtSSZtZnJhY0dGJDYoLUYsNiVRI3htRidGL0YyLUYjNiUtSSNtbkdGJDYkUSIyRidGOUYvRjIvJS5saW5ldGhpY2tuZXNzR1EiMUYnLyUrZGVub21hbGlnbkdRJ2NlbnRlckYnLyUpbnVtYWxpZ25HRmNyLyUpYmV2ZWxsZWRHRj1GW3AtRiw2JVEjc2NGJ0YvRjJGNS1GY3E2KEZfcS1GIzYlLUZbcjYkUSMyMEYnRjlGL0YyRl5yRmFyRmRyRmZyLUY2Ni1RIjpGJ0Y5RjtGPkZARkJGREZGRkhGSkZNLUY2Ni1RIn5GJ0Y5RjtGPkZARkJGREZGRkhGXG8vRk5GXW8tSSdtc3BhY2VHRiQ2Ji8lJ2hlaWdodEdRJjAuMGV4RicvJSZ3aWR0aEdGXW8vJSZkZXB0aEdGXnQvJSpsaW5lYnJlYWtHUShuZXdsaW5lRictRmpzNiZGXHRGX3RGYXQvRmR0USVhdXRvRictRiw2JVEmcGhhc2VGJ0YvRjJGNS1GY3E2KC1GIzYlRmVzLUYsNiVRI1BpRicvRjBGPUY5RjktRiM2JS1GW3I2JFEiNkYnRjlGL0YyRl5yRmFyRmRyRmZyLUY2Ni1RIitGJ0Y5RjtGPkZARkJGREZGRkgvRktRLDAuMjIyMjIyMmVtRicvRk5GXnYtRmNxNigtRiM2KEZlc0ZhdS1GNjYtUScmc2RvdDtGJ0Y5RjtGPkZARkJGREZGRkhGXG9GaHMtRlM2JC1GIzYnRmVuLUY2Ni1RKCZtaW51cztGJ0Y5RjtGPkZARkJGREZGRkhGXXZGX3ZGZXFGY29GOUY5RmNvRjktRiM2KEZndUZkdkZlcy1GUzYkLUYjNihGZXMtRiw2JVEleG1heEYnRi9GMkZbd0ZlcUYvRjJGOUYvRjJGXnJGYXJGZHJGZnJGW3AtRjY2LkZnc0YvRjJGO0Y+RkBGQkZERkZGSEZcb0Zocy1GLDYlUSJ0RidGL0YyRjUtRmNxNigtRltyNiRGYHJGOUZocUZeckZhckZkckZmckZkdi1GLDYlUSRjb3NGJ0ZkdUY5LUZTNiQtRiM2Jy1GW3I2JFEiM0YnRjlGZHZGanRGY29GOUY5RltwRmNvRjk=">LUklbXJvd0c2Iy9JK21vZHVsZW5hbWVHNiJJLFR5cGVzZXR0aW5nR0koX3N5c2xpYkdGJzZHLUkjbWlHRiQ2JVEickYnLyUnaXRhbGljR1EldHJ1ZUYnLyUsbWF0aHZhcmlhbnRHUSdpdGFsaWNGJy1JI21vR0YkNi1RKiZjb2xvbmVxO0YnL0YzUSdub3JtYWxGJy8lJmZlbmNlR1EmZmFsc2VGJy8lKnNlcGFyYXRvckdGPS8lKXN0cmV0Y2h5R0Y9LyUqc3ltbWV0cmljR0Y9LyUobGFyZ2VvcEdGPS8lLm1vdmFibGVsaW1pdHNHRj0vJSdhY2NlbnRHRj0vJSdsc3BhY2VHUSwwLjI3Nzc3NzhlbUYnLyUncnNwYWNlR0ZMLUYsNiVRJ1ZlY3RvckYnRi9GMi1JKG1mZW5jZWRHRiQ2JC1GIzYlLUZTNiYtRiM2Jy1GLDYlUSJ4RidGL0YyLUY2Ni1RIixGJ0Y5RjsvRj9GMUZARkJGREZGRkgvRktRJjAuMGVtRicvRk5RLDAuMzMzMzMzM2VtRictRiw2JVEieUYnRi9GMi8lK2V4ZWN1dGFibGVHRj1GOUY5LyUlb3BlbkdRIltGJy8lJmNsb3NlR1EiXUYnRmNvRjlGOS1GNjYtUSI7RidGOUY7RltvRkBGQkZERkZGSEZcb0ZNLUYsNiVRImJGJ0YvRjJGNUZPLUZTNiQtRiM2JC1GUzYmLUYjNiYtRiw2JVEkYmJ4RidGL0YyRmhuLUYsNiVRJGJieUYnRi9GMkY5RjlGZW9GaG9GOUY5RltwLUYsNiVRI3ltRidGL0YyRjUtSSZtZnJhY0dGJDYoLUYsNiVRI3htRidGL0YyLUYjNiUtSSNtbkdGJDYkUSIyRidGOUYvRjIvJS5saW5ldGhpY2tuZXNzR1EiMUYnLyUrZGVub21hbGlnbkdRJ2NlbnRlckYnLyUpbnVtYWxpZ25HRmNyLyUpYmV2ZWxsZWRHRj1GW3AtRiw2JVEjc2NGJ0YvRjJGNS1GY3E2KEZfcS1GIzYlLUZbcjYkUSMyMEYnRjlGL0YyRl5yRmFyRmRyRmZyLUY2Ni1RIjpGJ0Y5RjtGPkZARkJGREZGRkhGSkZNLUY2Ni1RIn5GJ0Y5RjtGPkZARkJGREZGRkhGXG8vRk5GXW8tSSdtc3BhY2VHRiQ2Ji8lJ2hlaWdodEdRJjAuMGV4RicvJSZ3aWR0aEdGXW8vJSZkZXB0aEdGXnQvJSpsaW5lYnJlYWtHUShuZXdsaW5lRictRmpzNiZGXHRGX3RGYXQvRmR0USVhdXRvRictRiw2JVEmcGhhc2VGJ0YvRjJGNS1GY3E2KC1GIzYlRmVzLUYsNiVRI1BpRicvRjBGPUY5RjktRiM2JS1GW3I2JFEiNkYnRjlGL0YyRl5yRmFyRmRyRmZyLUY2Ni1RIitGJ0Y5RjtGPkZARkJGREZGRkgvRktRLDAuMjIyMjIyMmVtRicvRk5GXnYtRmNxNigtRiM2KEZlc0ZhdS1GNjYtUScmc2RvdDtGJ0Y5RjtGPkZARkJGREZGRkhGXG9GaHMtRlM2JC1GIzYnRmVuLUY2Ni1RKCZtaW51cztGJ0Y5RjtGPkZARkJGREZGRkhGXXZGX3ZGZXFGY29GOUY5RmNvRjktRiM2KEZndUZkdkZlcy1GUzYkLUYjNihGZXMtRiw2JVEleG1heEYnRi9GMkZbd0ZlcUYvRjJGOUYvRjJGXnJGYXJGZHJGZnJGW3AtRjY2LkZnc0YvRjJGO0Y+RkBGQkZERkZGSEZcb0Zocy1GLDYlUSJ0RidGL0YyRjUtRmNxNigtRltyNiRGYHJGOUZocUZeckZhckZkckZmckZkdi1GLDYlUSRjb3NGJ0ZkdUY5LUZTNiQtRiM2Jy1GW3I2JFEiM0YnRjlGZHZGanRGY29GOUY5RltwRmNvRjk=</Equation></Text-field>
</Input>
</Group>
<Group hide-input="false" labelreference="L1691" drawlabel="true" applyint="true" applyrational="true" applyexponent="false">
<Input><Text-field prompt="&gt; " style="Maple Input" layout="Normal"><Equation executable="true" style="2D Input" input-equation="" display="LUklbXJvd0c2Iy9JK21vZHVsZW5hbWVHNiJJLFR5cGVzZXR0aW5nR0koX3N5c2xpYkdGJzY3LUkjbWlHRiQ2JVEkcHNpRicvJSdpdGFsaWNHUSZmYWxzZUYnLyUsbWF0aHZhcmlhbnRHUSdub3JtYWxGJy1JI21vR0YkNi1RKiZjb2xvbmVxO0YnRjIvJSZmZW5jZUdGMS8lKnNlcGFyYXRvckdGMS8lKXN0cmV0Y2h5R0YxLyUqc3ltbWV0cmljR0YxLyUobGFyZ2VvcEdGMS8lLm1vdmFibGVsaW1pdHNHRjEvJSdhY2NlbnRHRjEvJSdsc3BhY2VHUSwwLjI3Nzc3NzhlbUYnLyUncnNwYWNlR0ZJLUkobWZlbmNlZEdGJDYkLUYjNigtRk02JC1GIzYsLUYsNiVRJGNvc0YnRi9GMi1GTTYkLUYjNiwtSSNtbkdGJDYkUSIyRidGMi1GNjYtUScmc2RvdDtGJ0YyRjlGO0Y9Rj9GQUZDRkUvRkhRJjAuMGVtRicvRktGXm8tRiw2JVEjUGlGJ0YvRjItRjY2LVEifkYnRjJGOUY7Rj1GP0ZBRkNGRUZdb0Zfb0Zqbi1GLDYlUSJ4RicvRjBRJXRydWVGJy9GM1EnaXRhbGljRictRjY2LVEqJnVtaW51czA7RidGMkY5RjtGPUY/RkFGQ0ZFL0ZIUSwwLjIyMjIyMjJlbUYnL0ZLRmFwLUYsNiVRJnBoYXNlRidGaW9GW3AvJStleGVjdXRhYmxlR0YxRjJGMi1GNjYtUSIrRidGMkY5RjtGPUY/RkFGQ0ZFRmBwRmJwRlUtRk02JC1GIzYrRmZuRmpuRmBvRmpuLUYsNiVRInlGJ0Zpb0ZbcEZdcEZjcEZmcEYyRjJGaHBGVS1GTTYkLUYjNixGXXBGZm5Gam5GYG9Gam4tRk02JC1GIzYnRmZvRmhwRl9xRmZwRjJGMkZdcEZjcEZmcEYyRjJGZnBGMkYyRmpuLUYsNiVRJGV4cEYnRi9GMi1GTTYkLUYjNitGXXBGZm5Gam5GYG9Gam5GY28tRiw2JVEiekYnRmlvRltwRmZwRjJGMkZmcEYyRjItRjY2LVEiO0YnRjJGOS9GPEZqb0Y9Rj9GQUZDRkVGXW9GSi1JJ21zcGFjZUdGJDYmLyUnaGVpZ2h0R1EmMC4wZXhGJy8lJndpZHRoR0Zeby8lJmRlcHRoR0Zdcy8lKmxpbmVicmVha0dRKG5ld2xpbmVGJ0Zjby1GLDYlUSJNRidGaW9GW3BGNS1JJm1mcmFjR0YkNigtRiM2Ji1GLDYlUSV0YW5oRidGL0YyLUZNNiQtRiM2Jy1GZ242JFEkMTAwRidGMkZqbi1GTTYkLUYjNi4tRiw2JVEidEYnRmlvRltwRmhwRlUtRk02JC1GIzYpLUYsNiVRI3ExRidGaW9GW3AtRjY2LVEpJm1pZGRvdDtGJ0YyRjlGO0Y9Rj9GQUZDRkUvRkhRLDAuMTY2NjY2N2VtRicvRktGaXUtRiw2JVEickYnRmlvRltwLUY2Ni1RKCZtaW51cztGJ0YyRjlGO0Y9Rj9GQUZDRkVGYHBGYnBGY3BGZnBGMkYyRmhwRlUtRk02JC1GIzYoLUYsNiVRI3EyRidGaW9GW3BGZXVGW3ZGXnZGY3BGMkYyRmhwRlUtRk02JC1GIzYoLUYsNiVRI3EzRidGaW9GW3BGZXVGW3ZGXnZGY3BGMkYyRmZwRjJGMkZmcEYyRjJGZnBGMi1GIzYlRmR0RmlvRltwLyUubGluZXRoaWNrbmVzc0dRIjFGJy8lK2Rlbm9tYWxpZ25HUSdjZW50ZXJGJy8lKW51bWFsaWduR0Zmdy8lKWJldmVsbGVkR0YxRmRyRmhyRmNvLUYsNiVRJXdpdGhGJ0Zpb0ZbcC1GTTYkLUYjNiUtRiw2JVEmcGxvdHNGJ0Zpb0ZbcEZmcEYyRjJGZHJGW3gtRk02JC1GIzYlLUYsNiVRK0NvbG9yVG9vbHNGJ0Zpb0ZbcEZmcEYyRjJGZHItRiw2I1EhRidGZnBGMg==">LUklbXJvd0c2Iy9JK21vZHVsZW5hbWVHNiJJLFR5cGVzZXR0aW5nR0koX3N5c2xpYkdGJzY3LUkjbWlHRiQ2JVEkcHNpRicvJSdpdGFsaWNHUSZmYWxzZUYnLyUsbWF0aHZhcmlhbnRHUSdub3JtYWxGJy1JI21vR0YkNi1RKiZjb2xvbmVxO0YnRjIvJSZmZW5jZUdGMS8lKnNlcGFyYXRvckdGMS8lKXN0cmV0Y2h5R0YxLyUqc3ltbWV0cmljR0YxLyUobGFyZ2VvcEdGMS8lLm1vdmFibGVsaW1pdHNHRjEvJSdhY2NlbnRHRjEvJSdsc3BhY2VHUSwwLjI3Nzc3NzhlbUYnLyUncnNwYWNlR0ZJLUkobWZlbmNlZEdGJDYkLUYjNigtRk02JC1GIzYsLUYsNiVRJGNvc0YnRi9GMi1GTTYkLUYjNiwtSSNtbkdGJDYkUSIyRidGMi1GNjYtUScmc2RvdDtGJ0YyRjlGO0Y9Rj9GQUZDRkUvRkhRJjAuMGVtRicvRktGXm8tRiw2JVEjUGlGJ0YvRjItRjY2LVEifkYnRjJGOUY7Rj1GP0ZBRkNGRUZdb0Zfb0Zqbi1GLDYlUSJ4RicvRjBRJXRydWVGJy9GM1EnaXRhbGljRictRjY2LVEqJnVtaW51czA7RidGMkY5RjtGPUY/RkFGQ0ZFL0ZIUSwwLjIyMjIyMjJlbUYnL0ZLRmFwLUYsNiVRJnBoYXNlRidGaW9GW3AvJStleGVjdXRhYmxlR0YxRjJGMi1GNjYtUSIrRidGMkY5RjtGPUY/RkFGQ0ZFRmBwRmJwRlUtRk02JC1GIzYrRmZuRmpuRmBvRmpuLUYsNiVRInlGJ0Zpb0ZbcEZdcEZjcEZmcEYyRjJGaHBGVS1GTTYkLUYjNixGXXBGZm5Gam5GYG9Gam4tRk02JC1GIzYnRmZvRmhwRl9xRmZwRjJGMkZdcEZjcEZmcEYyRjJGZnBGMkYyRmpuLUYsNiVRJGV4cEYnRi9GMi1GTTYkLUYjNitGXXBGZm5Gam5GYG9Gam5GY28tRiw2JVEiekYnRmlvRltwRmZwRjJGMkZmcEYyRjItRjY2LVEiO0YnRjJGOS9GPEZqb0Y9Rj9GQUZDRkVGXW9GSi1JJ21zcGFjZUdGJDYmLyUnaGVpZ2h0R1EmMC4wZXhGJy8lJndpZHRoR0Zeby8lJmRlcHRoR0Zdcy8lKmxpbmVicmVha0dRKG5ld2xpbmVGJ0Zjby1GLDYlUSJNRidGaW9GW3BGNS1JJm1mcmFjR0YkNigtRiM2Ji1GLDYlUSV0YW5oRidGL0YyLUZNNiQtRiM2Jy1GZ242JFEkMTAwRidGMkZqbi1GTTYkLUYjNi4tRiw2JVEidEYnRmlvRltwRmhwRlUtRk02JC1GIzYpLUYsNiVRI3ExRidGaW9GW3AtRjY2LVEpJm1pZGRvdDtGJ0YyRjlGO0Y9Rj9GQUZDRkUvRkhRLDAuMTY2NjY2N2VtRicvRktGaXUtRiw2JVEickYnRmlvRltwLUY2Ni1RKCZtaW51cztGJ0YyRjlGO0Y9Rj9GQUZDRkVGYHBGYnBGY3BGZnBGMkYyRmhwRlUtRk02JC1GIzYoLUYsNiVRI3EyRidGaW9GW3BGZXVGW3ZGXnZGY3BGMkYyRmhwRlUtRk02JC1GIzYoLUYsNiVRI3EzRidGaW9GW3BGZXVGW3ZGXnZGY3BGMkYyRmZwRjJGMkZmcEYyRjJGZnBGMi1GIzYlRmR0RmlvRltwLyUubGluZXRoaWNrbmVzc0dRIjFGJy8lK2Rlbm9tYWxpZ25HUSdjZW50ZXJGJy8lKW51bWFsaWduR0Zmdy8lKWJldmVsbGVkR0YxRmRyRmhyRmNvLUYsNiVRJXdpdGhGJ0Zpb0ZbcC1GTTYkLUYjNiUtRiw2JVEmcGxvdHNGJ0Zpb0ZbcEZmcEYyRjJGZHJGW3gtRk02JC1GIzYlLUYsNiVRK0NvbG9yVG9vbHNGJ0Zpb0ZbcEZmcEYyRjJGZHItRiw2I1EhRidGZnBGMg==</Equation></Text-field>
</Input>
</Group>
<Group hide-input="false" labelreference="L1693" drawlabel="true" applyint="true" applyrational="true" applyexponent="false">
<Input><Text-field prompt="&gt; " style="Maple Input" layout="Normal"><Equation executable="true" style="2D Input" input-equation="" display="LUklbXJvd0c2Iy9JK21vZHVsZW5hbWVHNiJJLFR5cGVzZXR0aW5nR0koX3N5c2xpYkdGJzZobi1JI21pR0YkNiVRJHJyY0YnLyUnaXRhbGljR1EldHJ1ZUYnLyUsbWF0aHZhcmlhbnRHUSdpdGFsaWNGJy1JI21vR0YkNi1RKiZjb2xvbmVxO0YnL0YzUSdub3JtYWxGJy8lJmZlbmNlR1EmZmFsc2VGJy8lKnNlcGFyYXRvckdGPS8lKXN0cmV0Y2h5R0Y9LyUqc3ltbWV0cmljR0Y9LyUobGFyZ2VvcEdGPS8lLm1vdmFibGVsaW1pdHNHRj0vJSdhY2NlbnRHRj0vJSdsc3BhY2VHUSwwLjI3Nzc3NzhlbUYnLyUncnNwYWNlR0ZMLUY2Ni1RIn5GJ0Y5RjtGPkZARkJGREZGRkgvRktRJjAuMGVtRicvRk5GUy1GLDYlUSRhYnNGJy9GMEY9RjktSShtZmVuY2VkR0YkNiQtRiM2JS1JJm1mcmFjR0YkNigtRiM2Jy1GLDYlUSZwaGFzZUYnRi9GMi1GNjYtUSgmbWludXM7RidGOUY7Rj5GQEZCRkRGRkZIL0ZLUSwwLjIyMjIyMjJlbUYnL0ZORmRvLUYsNiVRJXN1YnNGJ0YvRjItRlo2JC1GIzYoLUYsNiVRInhGJ0YvRjItRjY2LVEiPUYnRjlGO0Y+RkBGQkZERkZGSEZKRk0tRiw2JVEjeG1GJ0YvRjItRjY2LVEiLEYnRjlGOy9GP0YxRkBGQkZERkZGSEZSL0ZOUSwwLjMzMzMzMzNlbUYnRl1vRjlGOUY5LUYjNihGZm9GaW9GYG9GZm8tRlo2JC1GIzYoRl1wRmBwLUZaNiQtRiM2JkZjcEZgby1GLDYlUS1xdWFydGVybW9ycGhGJ0YvRjJGOUY5RmZwRl1vRjlGOUY5LyUubGluZXRoaWNrbmVzc0dRIjFGJy8lK2Rlbm9tYWxpZ25HUSdjZW50ZXJGJy8lKW51bWFsaWduR0Zeci8lKWJldmVsbGVkR0Y9LUYsNiNRIUYnRjlGOS1GNjYtUSI7RidGOUY7RmlwRkBGQkZERkZGSEZSRk0tSSdtc3BhY2VHRiQ2Ji8lJ2hlaWdodEdRJjAuMGV4RicvJSZ3aWR0aEdGUy8lJmRlcHRoR0Zecy8lKmxpbmVicmVha0dRKG5ld2xpbmVGJ0ZPLUYsNiVRJGdnY0YnRi9GMkY1LUYsNiVRKkhlYXZpc2lkZUYnRlhGOS1GWjYkLUYjNidGZm9GaW8tRjY2LVEqJnVtaW51czA7RidGOUY7Rj5GQEZCRkRGRkZIRmNvRmVvRl1vRjlGOS1GNjYtUScmc2RvdDtGJ0Y5RjtGPkZARkJGREZGRkhGUkZULUZaNiQtRiM2JUZPLUZpbjYoLUYjNidGXW9GYG9GZm9GXnFGOS1GIzYmRmNyRlxxRmNyRjlGaXFGXHJGX3JGYXJGOUY5LUY2Ni1RIitGJ0Y5RjtGPkZARkJGREZGRkhGY29GZW9GT0Zpcy1GWjYkLUYjNihGXW9GYG9GZm9GaW9GY3JGOUY5RmZyRmlyRk8tRiw2JVEkYmJjRidGL0YyRjVGaXMtRlo2JC1GIzYnRmZvRmlvRmBvRl1vRjlGOUZgdUZpc0ZjdUZjdC1GWjYkLUYjNiUtRmluNigtRiM2J0Zdb0Zgb0Zmby1GWjYkLUYjNihGXXBGYHAtRlo2JC1GIzYmRmNwRmB1RmZxRjlGOUZmcEZdb0Y5RjlGOS1GIzYoRmZvRmlvRmBvRmZvRmZ2RjlGaXFGXHJGX3JGYXJGY3JGOUY5RmZyRmlyRk9GaXJGTy1GNjYtUSIjRidGOUY7Rj5GQEZCRkRGRkZIRlJGVC1GLDYlUTFycmMmIzg3ODg7fmV2YWxmRidGL0YyLUZaNiQtRiM2JkZVLUZaNiQtRiM2Ji1GaW42KC1GIzYmRl1vRmBvLUZpbjYoLUYsNiVRI1BpRidGWEY5LUYjNiQtSSNtbkdGJDYkUSIyRidGOUY5RmlxRlxyRl9yRmFyRjktRiM2Ji1GaW42KEZkeC1GIzYkLUZqeDYkUSIzRidGOUY5RmlxRlxyRl9yRmFyRmBvRmJ4RjlGaXFGXHJGX3JGYXJGY3IvJStleGVjdXRhYmxlR0Y9RjlGOUZmeUY5RjlGZnJGaXJGaXJGaXItRmpyNiZGXHNGX3NGYXMvRmRzUSVhdXRvRidGT0ZpckZPRmB3LUYsNiVRMX5iYmMmIzg3ODg7ZXZhbGZGJ0YvRjItRlo2JC1GIzYsRmlzLUZaNiQtRiM2KEZieEZgb0Zdb0ZgdS1Gang2JFEmMC4wMDFGJ0Y5RjlGOUZjdC1GWjYkLUYjNiVGTy1GaW42KC1GIzYmRl1vRmBvRl95RjktRiM2JkZieEZgb0ZfeUY5RmlxRlxyRl9yRmFyRjlGOUZgdUZPRmlzLUZaNiQtRiM2KEZdb0Zgb0ZieEZgb0ZnekY5RjlGZnlGOUY5RmZyRmlyRk9GYHctRiw2JVEwZ2djJiM4Nzg4O2V2YWxmRidGL0YyLUZaNiQtRiM2K0Zpc0ZjekZgdUZpc0ZkW2xGY3QtRlo2JC1GIzYlRmNyLUZpbjYoLUYjNiZGXW9GYG8tRmluNigtRiM2Jy1Gang2JFEiNEYnRjlGY3RGT0ZkeEY5LUYjNiQtRmp4NiRRIjZGJ0Y5RjlGaXFGXHJGX3JGYXJGOS1GIzYmRmJ4RmBvRmdcbEY5RmlxRlxyRl9yRmFyRjlGOUZmeUY5RjlGZnJGaXItRjY2LkZRRi9GMkY7Rj5GQEZCRkRGRkZIRlJGVEZmeUY5">LUklbXJvd0c2Iy9JK21vZHVsZW5hbWVHNiJJLFR5cGVzZXR0aW5nR0koX3N5c2xpYkdGJzZobi1JI21pR0YkNiVRJHJyY0YnLyUnaXRhbGljR1EldHJ1ZUYnLyUsbWF0aHZhcmlhbnRHUSdpdGFsaWNGJy1JI21vR0YkNi1RKiZjb2xvbmVxO0YnL0YzUSdub3JtYWxGJy8lJmZlbmNlR1EmZmFsc2VGJy8lKnNlcGFyYXRvckdGPS8lKXN0cmV0Y2h5R0Y9LyUqc3ltbWV0cmljR0Y9LyUobGFyZ2VvcEdGPS8lLm1vdmFibGVsaW1pdHNHRj0vJSdhY2NlbnRHRj0vJSdsc3BhY2VHUSwwLjI3Nzc3NzhlbUYnLyUncnNwYWNlR0ZMLUY2Ni1RIn5GJ0Y5RjtGPkZARkJGREZGRkgvRktRJjAuMGVtRicvRk5GUy1GLDYlUSRhYnNGJy9GMEY9RjktSShtZmVuY2VkR0YkNiQtRiM2JS1JJm1mcmFjR0YkNigtRiM2Jy1GLDYlUSZwaGFzZUYnRi9GMi1GNjYtUSgmbWludXM7RidGOUY7Rj5GQEZCRkRGRkZIL0ZLUSwwLjIyMjIyMjJlbUYnL0ZORmRvLUYsNiVRJXN1YnNGJ0YvRjItRlo2JC1GIzYoLUYsNiVRInhGJ0YvRjItRjY2LVEiPUYnRjlGO0Y+RkBGQkZERkZGSEZKRk0tRiw2JVEjeG1GJ0YvRjItRjY2LVEiLEYnRjlGOy9GP0YxRkBGQkZERkZGSEZSL0ZOUSwwLjMzMzMzMzNlbUYnRl1vRjlGOUY5LUYjNihGZm9GaW9GYG9GZm8tRlo2JC1GIzYoRl1wRmBwLUZaNiQtRiM2JkZjcEZgby1GLDYlUS1xdWFydGVybW9ycGhGJ0YvRjJGOUY5RmZwRl1vRjlGOUY5LyUubGluZXRoaWNrbmVzc0dRIjFGJy8lK2Rlbm9tYWxpZ25HUSdjZW50ZXJGJy8lKW51bWFsaWduR0Zeci8lKWJldmVsbGVkR0Y9LUYsNiNRIUYnRjlGOS1GNjYtUSI7RidGOUY7RmlwRkBGQkZERkZGSEZSRk0tSSdtc3BhY2VHRiQ2Ji8lJ2hlaWdodEdRJjAuMGV4RicvJSZ3aWR0aEdGUy8lJmRlcHRoR0Zecy8lKmxpbmVicmVha0dRKG5ld2xpbmVGJ0ZPLUYsNiVRJGdnY0YnRi9GMkY1LUYsNiVRKkhlYXZpc2lkZUYnRlhGOS1GWjYkLUYjNidGZm9GaW8tRjY2LVEqJnVtaW51czA7RidGOUY7Rj5GQEZCRkRGRkZIRmNvRmVvRl1vRjlGOS1GNjYtUScmc2RvdDtGJ0Y5RjtGPkZARkJGREZGRkhGUkZULUZaNiQtRiM2JUZPLUZpbjYoLUYjNidGXW9GYG9GZm9GXnFGOS1GIzYmRmNyRlxxRmNyRjlGaXFGXHJGX3JGYXJGOUY5LUY2Ni1RIitGJ0Y5RjtGPkZARkJGREZGRkhGY29GZW9GT0Zpcy1GWjYkLUYjNihGXW9GYG9GZm9GaW9GY3JGOUY5RmZyRmlyRk8tRiw2JVEkYmJjRidGL0YyRjVGaXMtRlo2JC1GIzYnRmZvRmlvRmBvRl1vRjlGOUZgdUZpc0ZjdUZjdC1GWjYkLUYjNiUtRmluNigtRiM2J0Zdb0Zgb0Zmby1GWjYkLUYjNihGXXBGYHAtRlo2JC1GIzYmRmNwRmB1RmZxRjlGOUZmcEZdb0Y5RjlGOS1GIzYoRmZvRmlvRmBvRmZvRmZ2RjlGaXFGXHJGX3JGYXJGY3JGOUY5RmZyRmlyRk9GaXJGTy1GNjYtUSIjRidGOUY7Rj5GQEZCRkRGRkZIRlJGVC1GLDYlUTFycmMmIzg3ODg7fmV2YWxmRidGL0YyLUZaNiQtRiM2JkZVLUZaNiQtRiM2Ji1GaW42KC1GIzYmRl1vRmBvLUZpbjYoLUYsNiVRI1BpRidGWEY5LUYjNiQtSSNtbkdGJDYkUSIyRidGOUY5RmlxRlxyRl9yRmFyRjktRiM2Ji1GaW42KEZkeC1GIzYkLUZqeDYkUSIzRidGOUY5RmlxRlxyRl9yRmFyRmBvRmJ4RjlGaXFGXHJGX3JGYXJGY3IvJStleGVjdXRhYmxlR0Y9RjlGOUZmeUY5RjlGZnJGaXJGaXJGaXItRmpyNiZGXHNGX3NGYXMvRmRzUSVhdXRvRidGT0ZpckZPRmB3LUYsNiVRMX5iYmMmIzg3ODg7ZXZhbGZGJ0YvRjItRlo2JC1GIzYsRmlzLUZaNiQtRiM2KEZieEZgb0Zdb0ZgdS1Gang2JFEmMC4wMDFGJ0Y5RjlGOUZjdC1GWjYkLUYjNiVGTy1GaW42KC1GIzYmRl1vRmBvRl95RjktRiM2JkZieEZgb0ZfeUY5RmlxRlxyRl9yRmFyRjlGOUZgdUZPRmlzLUZaNiQtRiM2KEZdb0Zgb0ZieEZgb0ZnekY5RjlGZnlGOUY5RmZyRmlyRk9GYHctRiw2JVEwZ2djJiM4Nzg4O2V2YWxmRidGL0YyLUZaNiQtRiM2K0Zpc0ZjekZgdUZpc0ZkW2xGY3QtRlo2JC1GIzYlRmNyLUZpbjYoLUYjNiZGXW9GYG8tRmluNigtRiM2Jy1Gang2JFEiNEYnRjlGY3RGT0ZkeEY5LUYjNiQtRmp4NiRRIjZGJ0Y5RjlGaXFGXHJGX3JGYXJGOS1GIzYmRmJ4RmBvRmdcbEY5RmlxRlxyRl9yRmFyRjlGOUZmeUY5RjlGZnJGaXItRjY2LkZRRi9GMkY7Rj5GQEZCRkRGRkZIRlJGVEZmeUY5</Equation></Text-field>
</Input>
</Group>
<Group hide-input="false" labelreference="L1692" drawlabel="true" applyint="true" applyrational="true" applyexponent="false">
<Input><Text-field prompt="&gt; " style="Maple Input" layout="Normal"><Equation executable="true" style="2D Input" input-equation="" display="LUklbXJvd0c2Iy9JK21vZHVsZW5hbWVHNiJJLFR5cGVzZXR0aW5nR0koX3N5c2xpYkdGJzZnbi1JI21pR0YkNiVRJ0RpZ2l0c0YnLyUnaXRhbGljR1EldHJ1ZUYnLyUsbWF0aHZhcmlhbnRHUSdpdGFsaWNGJy1JI21vR0YkNi1RKiZjb2xvbmVxO0YnL0YzUSdub3JtYWxGJy8lJmZlbmNlR1EmZmFsc2VGJy8lKnNlcGFyYXRvckdGPS8lKXN0cmV0Y2h5R0Y9LyUqc3ltbWV0cmljR0Y9LyUobGFyZ2VvcEdGPS8lLm1vdmFibGVsaW1pdHNHRj0vJSdhY2NlbnRHRj0vJSdsc3BhY2VHUSwwLjI3Nzc3NzhlbUYnLyUncnNwYWNlR0ZMLUkjbW5HRiQ2JFEiNUYnRjktRjY2LVEiOkYnRjlGO0Y+RkBGQkZERkZGSEZKRk0tRiw2JVEld2l0aEYnRi9GMi1JKG1mZW5jZWRHRiQ2JC1GIzYkLUYsNiVRJnBsb3RzRidGL0YyRjlGOUZTLUYsNiVRJXhtaW5GJ0YvRjJGNS1GLDYlUSN4bUYnRi9GMi1GNjYtUSgmbWludXM7RidGOUY7Rj5GQEZCRkRGRkZIL0ZLUSwwLjIyMjIyMjJlbUYnL0ZORmVvLUYsNiVRLXF1YXJ0ZXJtb3JwaEYnRi9GMi1GNjYtUSI7RidGOUY7L0Y/RjFGQEZCRkRGRkZIL0ZLUSYwLjBlbUYnRk0tRiw2JVEleG1heEYnRi9GMkY1Rl5vLUY2Ni1RIitGJ0Y5RjtGPkZARkJGREZGRkhGZG9GZm9GZ29Gam8tSSdtc3BhY2VHRiQ2Ji8lJ2hlaWdodEdRJjAuMGV4RicvJSZ3aWR0aEdGX3AvJSZkZXB0aEdGW3EvJSpsaW5lYnJlYWtHUShuZXdsaW5lRictRmdwNiZGaXBGXHFGXnEvRmFxUSVhdXRvRictRiw2JVEkTXAyRidGL0YyRjUtRiw2JVEncGxvdDNkRidGL0YyLUZaNiQtRiM2Ti1GWjYmLUYjNistRjY2LVEifkYnRjlGO0Y+RkBGQkZERkZGSEZecC9GTkZfcC1GLDYlUSJhRidGL0YyLUY2Ni1RJyZzZG90O0YnRjlGO0Y+RkBGQkZERkZGSEZecEZoci1GLDYlUSJNRidGL0YyLUY2Ni1RIixGJ0Y5RjtGXXBGQEZCRkRGRkZIRl5wL0ZOUSwwLjMzMzMzMzNlbUYnLUYsNiVRInhGJ0YvRjJGYnMtRiw2JVEieUYnRi9GMkY5RjkvJSVvcGVuR1EiW0YnLyUmY2xvc2VHUSJdRidGYnNGZ3MtRjY2LVEiPUYnRjlGO0Y+RkBGQkZERkZGSEZKRk0tRiw2JVEpeG1pbnZpZXdGJ0YvRjItRjY2LVEjLi5GJ0Y5RjtGPkZARkJGREZGRkhGZG9GaHItRiw2JVEpeG1heHZpZXdGJ0YvRjJGYnNGanNGY3QtRiw2JVEleW1pbkYnRi9GMkZpdEZfdUZjcC1GUDYkUSQwLjhGJ0Y5RlxzLUZaNiQtRiM2Ji1GLDYlUSV5bWF4RidGL0YyRmFvRl91RjlGOUZic0Zlci1GLDYlUSZzdHlsZUYnRi9GMkZjdC1GLDYlUShzdXJmYWNlRidGL0YyRmJzLUYsNiVRJmNvbG9yRidGL0YyRmN0LUYsNiVRJkNvbG9yRidGL0YyLUZaNiQtRiM2JC1GWjYmLUYjNigtRlA2JFEkMC4xRidGOUZic0Zgd0Zic0Zgd0Y5RjlGXXRGYHRGOUY5RmJzLUYsNiVRKHNjYWxpbmdGJ0YvRjJGY3QtRiw2JVEsY29uc3RyYWluZWRGJ0YvRjJGYnMtRiw2JVElZ3JpZEYnRi9GMkZjdC1GWjYmLUYjNiYtRlA2JFEkMzAwRidGOUZic0ZgeEY5RjlGXXRGYHRGYnMtRiw2JVElYXhlc0YnRi9GMkZjdC1GLDYlUSVub25lRidGL0YyRmJzLUYsNiVRK2xpZ2h0bW9kZWxGJ0YvRjJGY3RGZnhGOUY5RlNGZnBGY3EtRiw2JVEjTW1GJ0YvRjJGNUZqcS1GWjYkLUYjNkUtRlo2Ji1GIzYsLUY2Ni1RKiZ1bWludXMwO0YnRjlGO0Y+RkBGQkZERkZGSEZkb0Zmb0ZlckZpckZcc0Zfc0Zic0Znc0Zic0Zqc0Y5RjlGXXRGYHRGYnNGZ3NGY3RGZnRGaXRGXHVGYnNGanNGY3RGX3VGaXRGaXVGYnNGZXJGXHZGY3RGX3ZGYnNGYnZGY3QtRiw2JVEmd2hpdGVGJ0YvRjJGYnNGY3dGY3RGZndGYnNGaXdGY3RGXHhGYnNGaXhGY3RGZnhGOUY5RlNGZnBGY3EtRiw2JVEkY3BsRidGL0YyRjVGanEtRlo2JC1GIzZFLUZaNiYtRiM2KEZqc0Zic0Znc0Zicy1JJm1mcmFjR0YkNigtRlA2JFEiMUYnRjktRiM2JC1GUDYkUSMxMEYnRjlGOS8lLmxpbmV0aGlja25lc3NHRl1bbC8lK2Rlbm9tYWxpZ25HUSdjZW50ZXJGJy8lKW51bWFsaWduR0ZnW2wvJSliZXZlbGxlZEdGPUY5RjlGXXRGYHRGYnNGZ3NGY3QtRlA2JFEiMEYnRjlGaXRGXm9GYnNGanNGY3RGXFxsRml0LUYsNiVRI3ltRidGL0YyRmJzRmVyRlx2RmN0Rl92RmJzLUYsNiVRLGNvbG9yc2NoZW1lRidGL0YyRmN0LUZaNiYtRiM2KS1GLDYjUSFGJy1JI21zR0YkNiNRLHh5emNvbG9yaW5nRidGYnMtRlo2JC1GIzYoRmdzRmJzRmpzRmJzLUYsNiVRInpGJ0YvRjJGOUY5LUY2Ni1RJiZtYXA7RidGOUY7Rj4vRkFGMUZCRkRGRkZIRkpGTUZnc0Y5RjkvRl50UScmbHNxYjtGJy9GYXRRJyZyc3FiO0YnRmJzRml3RmN0Rlx4RmJzLUYsNiVRLXRyYW5zcGFyZW5jeUYnRi9GMkZjdC1GUDYkUSQwLjdGJ0Y5RmJzRml4RmN0RmZ4RjlGOUZTRmZwRmVyLUYsNiVRI01wRidGL0YyRjVGanEtRlo2JC1GIzZPRmFyRmJzRmdzRmN0RmZ0Rml0Rlx1RmJzRmpzRmN0Rl91RmVyRmNwRmJ1RlxzRmV1Rml0RmVyRml1RmJzRmVyRlx2RmN0Rl92RmJzRmN3RmN0RmZ3RmJzRml3RmN0Rlx4RmJzRmJ2LUY2Ni1RKSZlcXVhbHM7RidGOUY7Rj5GQEZCRkRGRkZIRkpGTS1GWjYmLUYjNigtRiw2JVEkcnJjRidGL0YyRmJzLUYsNiVRJGdnY0YnRi9GMkZicy1GLDYlUSRiYmNGJ0YvRjJGOUY5RltebEZdXmxGYnNGY3hGY3RGZnhGYnNGaXhGY3RGZnhGOUY5RlNGZnBGZnAtRjY2LkZnci8lK2V4ZWN1dGFibGVHRj1GOUY7Rj5GQEZCRkRGRkZIRl5wRmhyLUYsNiZRI01iRidGL0ZeYGxGMi1GNjYuRjhGXmBsRjlGO0Y+RkBGQkZERkZGSEZKRk0tRiw2JkZcckYvRl5gbEYyLUZaNiQtRiM2Ty1GWjYmLUYjNilGZ3lGaHpGYnNGZ3NGYnNGanNGOUY5Rl10RmB0RmJzRmdzRmN0RmZ0Rml0Rlx1RmJzRmpzRmN0Rl91RmVyRmNwRmJ1RlxzRmV1Rml0RmVyRml1RmJzRmVyRlx2RmN0Rl92RmJzRmN3RmN0RmZ3RmJzRml3RmN0Rlx4RmJzRmJ2RlxfbC1GLDYlUSZibGFja0YnRi9GMkZic0ZjeEZjdEZmeEZic0ZpeEZjdEZmeEY5RjlGU0ZmcEZpXGxGXmBsRjk=">LUklbXJvd0c2Iy9JK21vZHVsZW5hbWVHNiJJLFR5cGVzZXR0aW5nR0koX3N5c2xpYkdGJzZnbi1JI21pR0YkNiVRJ0RpZ2l0c0YnLyUnaXRhbGljR1EldHJ1ZUYnLyUsbWF0aHZhcmlhbnRHUSdpdGFsaWNGJy1JI21vR0YkNi1RKiZjb2xvbmVxO0YnL0YzUSdub3JtYWxGJy8lJmZlbmNlR1EmZmFsc2VGJy8lKnNlcGFyYXRvckdGPS8lKXN0cmV0Y2h5R0Y9LyUqc3ltbWV0cmljR0Y9LyUobGFyZ2VvcEdGPS8lLm1vdmFibGVsaW1pdHNHRj0vJSdhY2NlbnRHRj0vJSdsc3BhY2VHUSwwLjI3Nzc3NzhlbUYnLyUncnNwYWNlR0ZMLUkjbW5HRiQ2JFEiNUYnRjktRjY2LVEiOkYnRjlGO0Y+RkBGQkZERkZGSEZKRk0tRiw2JVEld2l0aEYnRi9GMi1JKG1mZW5jZWRHRiQ2JC1GIzYkLUYsNiVRJnBsb3RzRidGL0YyRjlGOUZTLUYsNiVRJXhtaW5GJ0YvRjJGNS1GLDYlUSN4bUYnRi9GMi1GNjYtUSgmbWludXM7RidGOUY7Rj5GQEZCRkRGRkZIL0ZLUSwwLjIyMjIyMjJlbUYnL0ZORmVvLUYsNiVRLXF1YXJ0ZXJtb3JwaEYnRi9GMi1GNjYtUSI7RidGOUY7L0Y/RjFGQEZCRkRGRkZIL0ZLUSYwLjBlbUYnRk0tRiw2JVEleG1heEYnRi9GMkY1Rl5vLUY2Ni1RIitGJ0Y5RjtGPkZARkJGREZGRkhGZG9GZm9GZ29Gam8tSSdtc3BhY2VHRiQ2Ji8lJ2hlaWdodEdRJjAuMGV4RicvJSZ3aWR0aEdGX3AvJSZkZXB0aEdGW3EvJSpsaW5lYnJlYWtHUShuZXdsaW5lRictRmdwNiZGaXBGXHFGXnEvRmFxUSVhdXRvRictRiw2JVEkTXAyRidGL0YyRjUtRiw2JVEncGxvdDNkRidGL0YyLUZaNiQtRiM2Ti1GWjYmLUYjNistRjY2LVEifkYnRjlGO0Y+RkBGQkZERkZGSEZecC9GTkZfcC1GLDYlUSJhRidGL0YyLUY2Ni1RJyZzZG90O0YnRjlGO0Y+RkBGQkZERkZGSEZecEZoci1GLDYlUSJNRidGL0YyLUY2Ni1RIixGJ0Y5RjtGXXBGQEZCRkRGRkZIRl5wL0ZOUSwwLjMzMzMzMzNlbUYnLUYsNiVRInhGJ0YvRjJGYnMtRiw2JVEieUYnRi9GMkY5RjkvJSVvcGVuR1EiW0YnLyUmY2xvc2VHUSJdRidGYnNGZ3MtRjY2LVEiPUYnRjlGO0Y+RkBGQkZERkZGSEZKRk0tRiw2JVEpeG1pbnZpZXdGJ0YvRjItRjY2LVEjLi5GJ0Y5RjtGPkZARkJGREZGRkhGZG9GaHItRiw2JVEpeG1heHZpZXdGJ0YvRjJGYnNGanNGY3QtRiw2JVEleW1pbkYnRi9GMkZpdEZfdUZjcC1GUDYkUSQwLjhGJ0Y5RlxzLUZaNiQtRiM2Ji1GLDYlUSV5bWF4RidGL0YyRmFvRl91RjlGOUZic0Zlci1GLDYlUSZzdHlsZUYnRi9GMkZjdC1GLDYlUShzdXJmYWNlRidGL0YyRmJzLUYsNiVRJmNvbG9yRidGL0YyRmN0LUYsNiVRJkNvbG9yRidGL0YyLUZaNiQtRiM2JC1GWjYmLUYjNigtRlA2JFEkMC4xRidGOUZic0Zgd0Zic0Zgd0Y5RjlGXXRGYHRGOUY5RmJzLUYsNiVRKHNjYWxpbmdGJ0YvRjJGY3QtRiw2JVEsY29uc3RyYWluZWRGJ0YvRjJGYnMtRiw2JVElZ3JpZEYnRi9GMkZjdC1GWjYmLUYjNiYtRlA2JFEkMzAwRidGOUZic0ZgeEY5RjlGXXRGYHRGYnMtRiw2JVElYXhlc0YnRi9GMkZjdC1GLDYlUSVub25lRidGL0YyRmJzLUYsNiVRK2xpZ2h0bW9kZWxGJ0YvRjJGY3RGZnhGOUY5RlNGZnBGY3EtRiw2JVEjTW1GJ0YvRjJGNUZqcS1GWjYkLUYjNkUtRlo2Ji1GIzYsLUY2Ni1RKiZ1bWludXMwO0YnRjlGO0Y+RkBGQkZERkZGSEZkb0Zmb0ZlckZpckZcc0Zfc0Zic0Znc0Zic0Zqc0Y5RjlGXXRGYHRGYnNGZ3NGY3RGZnRGaXRGXHVGYnNGanNGY3RGX3VGaXRGaXVGYnNGZXJGXHZGY3RGX3ZGYnNGYnZGY3QtRiw2JVEmd2hpdGVGJ0YvRjJGYnNGY3dGY3RGZndGYnNGaXdGY3RGXHhGYnNGaXhGY3RGZnhGOUY5RlNGZnBGY3EtRiw2JVEkY3BsRidGL0YyRjVGanEtRlo2JC1GIzZFLUZaNiYtRiM2KEZqc0Zic0Znc0Zicy1JJm1mcmFjR0YkNigtRlA2JFEiMUYnRjktRiM2JC1GUDYkUSMxMEYnRjlGOS8lLmxpbmV0aGlja25lc3NHRl1bbC8lK2Rlbm9tYWxpZ25HUSdjZW50ZXJGJy8lKW51bWFsaWduR0ZnW2wvJSliZXZlbGxlZEdGPUY5RjlGXXRGYHRGYnNGZ3NGY3QtRlA2JFEiMEYnRjlGaXRGXm9GYnNGanNGY3RGXFxsRml0LUYsNiVRI3ltRidGL0YyRmJzRmVyRlx2RmN0Rl92RmJzLUYsNiVRLGNvbG9yc2NoZW1lRidGL0YyRmN0LUZaNiYtRiM2KS1GLDYjUSFGJy1JI21zR0YkNiNRLHh5emNvbG9yaW5nRidGYnMtRlo2JC1GIzYoRmdzRmJzRmpzRmJzLUYsNiVRInpGJ0YvRjJGOUY5LUY2Ni1RJiZtYXA7RidGOUY7Rj4vRkFGMUZCRkRGRkZIRkpGTUZnc0Y5RjkvRl50UScmbHNxYjtGJy9GYXRRJyZyc3FiO0YnRmJzRml3RmN0Rlx4RmJzLUYsNiVRLXRyYW5zcGFyZW5jeUYnRi9GMkZjdC1GUDYkUSQwLjdGJ0Y5RmJzRml4RmN0RmZ4RjlGOUZTRmZwRmVyLUYsNiVRI01wRidGL0YyRjVGanEtRlo2JC1GIzZPRmFyRmJzRmdzRmN0RmZ0Rml0Rlx1RmJzRmpzRmN0Rl91RmVyRmNwRmJ1RlxzRmV1Rml0RmVyRml1RmJzRmVyRlx2RmN0Rl92RmJzRmN3RmN0RmZ3RmJzRml3RmN0Rlx4RmJzRmJ2LUY2Ni1RKSZlcXVhbHM7RidGOUY7Rj5GQEZCRkRGRkZIRkpGTS1GWjYmLUYjNigtRiw2JVEkcnJjRidGL0YyRmJzLUYsNiVRJGdnY0YnRi9GMkZicy1GLDYlUSRiYmNGJ0YvRjJGOUY5RltebEZdXmxGYnNGY3hGY3RGZnhGYnNGaXhGY3RGZnhGOUY5RlNGZnBGZnAtRjY2LkZnci8lK2V4ZWN1dGFibGVHRj1GOUY7Rj5GQEZCRkRGRkZIRl5wRmhyLUYsNiZRI01iRidGL0ZeYGxGMi1GNjYuRjhGXmBsRjlGO0Y+RkBGQkZERkZGSEZKRk0tRiw2JkZcckYvRl5gbEYyLUZaNiQtRiM2Ty1GWjYmLUYjNilGZ3lGaHpGYnNGZ3NGYnNGanNGOUY5Rl10RmB0RmJzRmdzRmN0RmZ0Rml0Rlx1RmJzRmpzRmN0Rl91RmVyRmNwRmJ1RlxzRmV1Rml0RmVyRml1RmJzRmVyRlx2RmN0Rl92RmJzRmN3RmN0RmZ3RmJzRml3RmN0Rlx4RmJzRmJ2RlxfbC1GLDYlUSZibGFja0YnRi9GMkZic0ZjeEZjdEZmeEZic0ZpeEZjdEZmeEY5RjlGU0ZmcEZpXGxGXmBsRjk=</Equation></Text-field>
</Input>
</Group>
<Group hide-input="false" labelreference="L1688" drawlabel="true" applyint="true" applyrational="true" applyexponent="false">
<Input><Text-field prompt="&gt; " style="Maple Input" layout="Normal"><Equation executable="true" style="2D Input" input-equation="" display="LUklbXJvd0c2Iy9JK21vZHVsZW5hbWVHNiJJLFR5cGVzZXR0aW5nR0koX3N5c2xpYkdGJzYrLUkjbWlHRiQ2I1EhRictSSdtc3BhY2VHRiQ2Ji8lJ2hlaWdodEdRJjAuMGV4RicvJSZ3aWR0aEdRJjAuMGVtRicvJSZkZXB0aEdGNC8lKmxpbmVicmVha0dRKG5ld2xpbmVGJy1GMDYmRjJGNUY4L0Y7USVhdXRvRidGLy1JI21vR0YkNi1RIn5GJy8lLG1hdGh2YXJpYW50R1Enbm9ybWFsRicvJSZmZW5jZUdRJmZhbHNlRicvJSpzZXBhcmF0b3JHRkovJSlzdHJldGNoeUdGSi8lKnN5bW1ldHJpY0dGSi8lKGxhcmdlb3BHRkovJS5tb3ZhYmxlbGltaXRzR0ZKLyUnYWNjZW50R0ZKLyUnbHNwYWNlR0Y3LyUncnNwYWNlR0Y3Ri9GQS8lK2V4ZWN1dGFibGVHRkpGRQ==">LUklbXJvd0c2Iy9JK21vZHVsZW5hbWVHNiJJLFR5cGVzZXR0aW5nR0koX3N5c2xpYkdGJzYrLUkjbWlHRiQ2I1EhRictSSdtc3BhY2VHRiQ2Ji8lJ2hlaWdodEdRJjAuMGV4RicvJSZ3aWR0aEdRJjAuMGVtRicvJSZkZXB0aEdGNC8lKmxpbmVicmVha0dRKG5ld2xpbmVGJy1GMDYmRjJGNUY4L0Y7USVhdXRvRidGLy1JI21vR0YkNi1RIn5GJy8lLG1hdGh2YXJpYW50R1Enbm9ybWFsRicvJSZmZW5jZUdRJmZhbHNlRicvJSpzZXBhcmF0b3JHRkovJSlzdHJldGNoeUdGSi8lKnN5bW1ldHJpY0dGSi8lKGxhcmdlb3BHRkovJS5tb3ZhYmxlbGltaXRzR0ZKLyUnYWNjZW50R0ZKLyUnbHNwYWNlR0Y3LyUncnNwYWNlR0Y3Ri9GQS8lK2V4ZWN1dGFibGVHRkpGRQ==</Equation></Text-field>
</Input>
</Group>
<Group hide-input="false" labelreference="L1" drawlabel="true" applyint="true" applyrational="true" applyexponent="false">
<Input><Text-field prompt="&gt; " style="Maple Input" layout="Normal"><Equation executable="true" style="2D Input" input-equation="" display="LUklbXJvd0c2Iy9JK21vZHVsZW5hbWVHNiJJLFR5cGVzZXR0aW5nR0koX3N5c2xpYkdGJzZdXGwtSSNtaUdGJDYlUSV3aXRoRicvJSdpdGFsaWNHUSV0cnVlRicvJSxtYXRodmFyaWFudEdRJ2l0YWxpY0YnLUkobWZlbmNlZEdGJDYkLUYjNiUtRiw2JVEmcGxvdHNGJ0YvRjIvJStleGVjdXRhYmxlR1EmZmFsc2VGJy9GM1Enbm9ybWFsRidGQC1JI21vR0YkNi1RIjtGJ0ZALyUmZmVuY2VHRj8vJSpzZXBhcmF0b3JHRjEvJSlzdHJldGNoeUdGPy8lKnN5bW1ldHJpY0dGPy8lKGxhcmdlb3BHRj8vJS5tb3ZhYmxlbGltaXRzR0Y/LyUnYWNjZW50R0Y/LyUnbHNwYWNlR1EmMC4wZW1GJy8lJ3JzcGFjZUdRLDAuMjc3Nzc3OGVtRidGKy1GNjYkLUYjNiUtRiw2JVEuTGluZWFyQWxnZWJyYUYnRi9GMkY9RkBGQEZCLUYsNiVRJnBoYXNlRidGL0YyLUZDNi1RKiZjb2xvbmVxO0YnRkBGRi9GSUY/RkpGTEZORlBGUi9GVUZZRlctRiw2JVEoY29udmVydEYnRi9GMi1GNjYkLUYjNictSSNtbkdGJDYkUSMyNUYnRkAtRkM2LVEiLEYnRkBGRkZIRkpGTEZORlBGUkZUL0ZYUSwwLjMzMzMzMzNlbUYnLUYsNiVRKGludGVnZXJGJ0YvRjJGPUZARkBGQi1GLDYlUSxzdHJpbmdwaGFzZUYnRi9GMkZeb0Zjby1GNjYkLUYjNidGW29GXnAtRiw2JVEnc3RyaW5nRidGL0YyRj1GQEZARkJGKy1GNjYkLUYjNiUtRiw2JVErQ29sb3JUb29sc0YnRi9GMkY9RkBGQEZCLUknbXNwYWNlR0YkNiYvJSdoZWlnaHRHUSYwLjBleEYnLyUmd2lkdGhHRlYvJSZkZXB0aEdGXHIvJSpsaW5lYnJlYWtHUShuZXdsaW5lRictRkM2LVEifkYnRkBGRkZhb0ZKRkxGTkZQRlJGVC9GWEZWLUYsNiVRJWJvbGRGJ0YvRjJGXm8tRltwNiRRJTMuMTJGJ0ZARkItRiw2JVEjc2JGJ0YvRjJGXm8tRiw2JVEmYXJyYXlGJ0YvRjItRjY2Ji1GIzYqLUZbcDYkUSIxRidGQC1GQzYtUSMuLkYnRkBGRkZhb0ZKRkxGTkZQRlIvRlVRLDAuMjIyMjIyMmVtRidGZ3ItRltwNiRRIjNGJ0ZARl5wLUkjbXNHRiQ2I1EkNDQ0RictRiw2I1EhRidGPUZARkAvJSVvcGVuR1EiW0YnLyUmY2xvc2VHUSJdRidGQkZncUZkckZkci1GLDYlUSlmaWxlbmFtZUYnRi9GMkZeb0Zhcy1GNjYmLUYjNilGaHNGW3QtRltwNiRRJDExM0YnRkBGXnAtRmR0Rmh0Rmd0RkBGQEZqdEZddUZCRmdxRmRyRmdxLUZocTYmRmpxRl1yRl9yL0ZiclElYXV0b0YnLUYsNiVRI2MxRidGL0YyRl5vLUYsNiVRJkNvbG9yRidGL0YyLUY2NiQtRiM2JC1GNjYmLUYjNihGaHNGXnAtRltwNiRRIjBGJ0ZARl5wRl13RkBGQEZqdEZddUZARkBGQkZncUZkci1GLDYlUSNjMkYnRi9GMkZeb0Zidi1GNjYkLUYjNiQtRjY2Ji1GIzYoRmhzRl5wLUZbcDYkUSQwLjVGJ0ZARl5wRl13RkBGQEZqdEZddUZARkBGQkZncUZkckZkci1GLDYlUSNjM0YnRi9GMkZeb0Zidi1GNjYkLUYjNiQtRjY2Ji1GIzYoRmhzRl5wRmhzRl5wRl13RkBGQEZqdEZddUZARkBGQkZncUZkckZkci1GLDYlUSNjNEYnRi9GMkZeb0Zidi1GNjYkLUYjNiQtRjY2Ji1GIzYoRl13Rl5wRmhzRl5wRl13RkBGQEZqdEZddUZARkBGQkZncUZkckZkci1GLDYlUSNjNUYnRi9GMkZeb0Zidi1GNjYkLUYjNiQtRjY2Ji1GIzYoRl13Rl5wRmhzRl5wRmhzRkBGQEZqdEZddUZARkBGQkZncUZkckZkci1GLDYlUSNjNkYnRi9GMkZeb0Zidi1GNjYkLUYjNiQtRjY2Ji1GIzYoRl13Rl5wRl13Rl5wRmhzRkBGQEZqdEZddUZARkBGQkZncUZkckZkci1GLDYlUSNjN0YnRi9GMkZeb0Zidi1GNjYkLUYjNiQtRjY2Ji1GIzYoRmhzRl5wRl13Rl5wRmhzRkBGQEZqdEZddUZARkBGQkZncUZncUZncUZbdkZncUZbdkZncUZkci1GQzYvUSRmb3JGJy8lJWJvbGRHRjEvRjNGanIvJStmb250d2VpZ2h0R0ZqckZGRmFvRkpGTEZORlBGUkZURmdyRmRyLUYsNiVRKmR1bW15bG9vcEYnRi9GMkZkckZkci1GQzYvUSVmcm9tRidGaFtsRmpbbEZbXGxGRkZhb0ZKRkxGTkZQRlJGVEZnckZkckZoc0Zkci1GQzYvUSN0b0YnRmhbbEZqW2xGW1xsRkZGYW9GSkZMRk5GUEZSRlRGZ3JGZHJGaHNGZHItRkM2L1EjZG9GJ0ZoW2xGaltsRltcbEZGRmFvRkpGTEZORlBGUkZURmdyRmdxRmRyLUYsNiVRLHN5bnRoZXNpczMxRidGL0YyRl5vLUY2NiYtRiM2LkZndC1GZHQ2I1EpczNuMWIxbjFGJ0ZecC1GZHQ2I1EpczNuMWIxbjJGJ0ZecC1GZHQ2I1EpczNuMWIxbjNGJ0ZecC1GZHQ2I1EpczNuMWIybjFGJ0ZecC1GZHQ2I1EpczNuMWIzbjFGJ0ZndEZARkBGanRGXXUtRkM2LVEiOkYnRkBGRkZhb0ZKRkxGTkZQRlJGYm9GV0ZkckZncUZkci1GLDYlUS10cmFja2NvbG9yMzFGJ0YvRjJGXm8tRjY2Ji1GIzYsRl92Rl5wRl92Rl5wRl92Rl5wRmB3Rl5wRl54RkBGQEZqdEZddUZCRmRyRmdxRmd0RmdxRlt2RmdxLUYsNiVRLHN5bnRoZXNpczMyRidGL0YyRl5vLUY2NiYtRiM2LkZndC1GZHQ2I1EpczNuMmIxbjFGJ0ZecC1GZHQ2I1EpczNuMmIxbjJGJ0ZecC1GZHQ2I1EpczNuMmIxbjNGJ0ZecC1GZHQ2I1EpczNuMmIybjFGJ0ZecC1GZHQ2I1EpczNuMmIzbjFGJ0ZndEZARkBGanRGXXVGX15sRmRyRl9ebEZkckZncS1GLDYlUS10cmFja2NvbG9yMzJGJ0YvRjJGXm9GZV5sRkJGZ3FGZHJGZHJGZHItRiw2JVEpc2VjdGlvbnNGJ0YvRjJGXm8tRjY2Ji1GIzYpLUYsNiVRI29wRidGL0YyLUY2NiQtRiM2JEZpXGxGQEZARl5wRmlgbC1GNjYkLUYjNiRGaV5sRkBGQEZndEZARkBGanRGXXVGQkZncUZkci1GLDYlUSt0cmFja2NvbG9yRidGL0YyRl5vLUY2NiYtRiM2KUZpYGwtRjY2JC1GIzYkRmJebEZARkBGXnBGaWBsLUY2NiQtRiM2JEZfYGxGQEZARmd0RkBGQEZqdEZddUZCRmRyRmdxRlt2RmdxRmdxRmRyRmdxRmRyLUZDNi1RIiNGJ0ZARkZGYW9GSkZMRk5GUEZSRlRGZ3ItRiw2JVEyfn5zZWN0aW9ucyYjODc4ODtGJ0YvRjItRjY2Ji1GIzYnRmlgbC1GNjYkLUYjNiVGaV5sRj1GQEZARmd0Rj1GQEZARmp0Rl11RkJGZ3FGY2JsLUYsNiVRNH5+dHJhY2tjb2xvciYjODc4ODtGJ0YvRjItRjY2Ji1GIzYlRmlgbEZfYmxGQEZARmp0Rl11RkJGZHJGZ3FGW3YtRkM2L1EkZW5kRidGaFtsRmpbbEZbXGxGRkZhb0ZKRkxGTkZQRlJGVEZnckZkckZmXGxGX15sRmdxRlt2RmdxRmRyLUYsNiVRJW5zZWNGJ0YvRjJGXm8tRiw2JVEpbnVtZWxlbXNGJ0YvRjItRjY2JC1GIzYkRmJgbEZARkBGQkZncUZbdkZncUZncUZkckZlW2xGZHJGXVxsRmRyRmBcbEZkckZoc0ZkckZjXGxGZHJGaHNGZHJGZlxsRmdxRmRyRmRyLUYsNiVRLnBhdGhiZWdpbm5pbmdGJ0YvRjJGXm8tRiw2JVEkY2F0RidGL0YyLUY2NiQtRiM2JkZndC1GZHQ2I1FQRDovcGFwZXIvSm9uYXNFbHNjaG5lckJpcGVkRmFjdG9yeS9leHBlcmltZW50cy9GJ0ZndEZARkBGQkZkckZkckZncUZkckZlW2xGZHItRiw2JVEia0YnRi9GMkZkckZkckZgXGxGZHJGaHNGZHJGY1xsRmRyRltkbEZkckZmXGxGZHJGZ3FGW3YtRiw2JVEocGF0aGVuZEYnRi9GMkZeb0ZoZGwtRjY2JC1GIzYoRmJgbC1GNjYmLUYjNiRGYmVsRkBGQEZqdEZddUZecC1GZHQ2I1ElLnR4dEYnRmd0RkBGQEZCRmdxRmRyRmB1RlxmbEZeb0ZoZGwtRjY2JC1GIzYmRmVkbEZecEZlZWxGQEZARkJGZ3FGaGNsRmRyRmZcbEZCRmdxRmdxRmdxRmdxRmRyRmhjbEZkckZmXGxGX15sRmdxRmdxRmd0Rj1GQA==">LUklbXJvd0c2Iy9JK21vZHVsZW5hbWVHNiJJLFR5cGVzZXR0aW5nR0koX3N5c2xpYkdGJzZdXGwtSSNtaUdGJDYlUSV3aXRoRicvJSdpdGFsaWNHUSV0cnVlRicvJSxtYXRodmFyaWFudEdRJ2l0YWxpY0YnLUkobWZlbmNlZEdGJDYkLUYjNiUtRiw2JVEmcGxvdHNGJ0YvRjIvJStleGVjdXRhYmxlR1EmZmFsc2VGJy9GM1Enbm9ybWFsRidGQC1JI21vR0YkNi1RIjtGJ0ZALyUmZmVuY2VHRj8vJSpzZXBhcmF0b3JHRjEvJSlzdHJldGNoeUdGPy8lKnN5bW1ldHJpY0dGPy8lKGxhcmdlb3BHRj8vJS5tb3ZhYmxlbGltaXRzR0Y/LyUnYWNjZW50R0Y/LyUnbHNwYWNlR1EmMC4wZW1GJy8lJ3JzcGFjZUdRLDAuMjc3Nzc3OGVtRidGKy1GNjYkLUYjNiUtRiw2JVEuTGluZWFyQWxnZWJyYUYnRi9GMkY9RkBGQEZCLUYsNiVRJnBoYXNlRidGL0YyLUZDNi1RKiZjb2xvbmVxO0YnRkBGRi9GSUY/RkpGTEZORlBGUi9GVUZZRlctRiw2JVEoY29udmVydEYnRi9GMi1GNjYkLUYjNictSSNtbkdGJDYkUSMyNUYnRkAtRkM2LVEiLEYnRkBGRkZIRkpGTEZORlBGUkZUL0ZYUSwwLjMzMzMzMzNlbUYnLUYsNiVRKGludGVnZXJGJ0YvRjJGPUZARkBGQi1GLDYlUSxzdHJpbmdwaGFzZUYnRi9GMkZeb0Zjby1GNjYkLUYjNidGW29GXnAtRiw2JVEnc3RyaW5nRidGL0YyRj1GQEZARkJGKy1GNjYkLUYjNiUtRiw2JVErQ29sb3JUb29sc0YnRi9GMkY9RkBGQEZCLUknbXNwYWNlR0YkNiYvJSdoZWlnaHRHUSYwLjBleEYnLyUmd2lkdGhHRlYvJSZkZXB0aEdGXHIvJSpsaW5lYnJlYWtHUShuZXdsaW5lRictRkM2LVEifkYnRkBGRkZhb0ZKRkxGTkZQRlJGVC9GWEZWLUYsNiVRJWJvbGRGJ0YvRjJGXm8tRltwNiRRJTMuMTJGJ0ZARkItRiw2JVEjc2JGJ0YvRjJGXm8tRiw2JVEmYXJyYXlGJ0YvRjItRjY2Ji1GIzYqLUZbcDYkUSIxRidGQC1GQzYtUSMuLkYnRkBGRkZhb0ZKRkxGTkZQRlIvRlVRLDAuMjIyMjIyMmVtRidGZ3ItRltwNiRRIjNGJ0ZARl5wLUkjbXNHRiQ2I1EkNDQ0RictRiw2I1EhRidGPUZARkAvJSVvcGVuR1EiW0YnLyUmY2xvc2VHUSJdRidGQkZncUZkckZkci1GLDYlUSlmaWxlbmFtZUYnRi9GMkZeb0Zhcy1GNjYmLUYjNilGaHNGW3QtRltwNiRRJDExM0YnRkBGXnAtRmR0Rmh0Rmd0RkBGQEZqdEZddUZCRmdxRmRyRmdxLUZocTYmRmpxRl1yRl9yL0ZiclElYXV0b0YnLUYsNiVRI2MxRidGL0YyRl5vLUYsNiVRJkNvbG9yRidGL0YyLUY2NiQtRiM2JC1GNjYmLUYjNihGaHNGXnAtRltwNiRRIjBGJ0ZARl5wRl13RkBGQEZqdEZddUZARkBGQkZncUZkci1GLDYlUSNjMkYnRi9GMkZeb0Zidi1GNjYkLUYjNiQtRjY2Ji1GIzYoRmhzRl5wLUZbcDYkUSQwLjVGJ0ZARl5wRl13RkBGQEZqdEZddUZARkBGQkZncUZkckZkci1GLDYlUSNjM0YnRi9GMkZeb0Zidi1GNjYkLUYjNiQtRjY2Ji1GIzYoRmhzRl5wRmhzRl5wRl13RkBGQEZqdEZddUZARkBGQkZncUZkckZkci1GLDYlUSNjNEYnRi9GMkZeb0Zidi1GNjYkLUYjNiQtRjY2Ji1GIzYoRl13Rl5wRmhzRl5wRl13RkBGQEZqdEZddUZARkBGQkZncUZkckZkci1GLDYlUSNjNUYnRi9GMkZeb0Zidi1GNjYkLUYjNiQtRjY2Ji1GIzYoRl13Rl5wRmhzRl5wRmhzRkBGQEZqdEZddUZARkBGQkZncUZkckZkci1GLDYlUSNjNkYnRi9GMkZeb0Zidi1GNjYkLUYjNiQtRjY2Ji1GIzYoRl13Rl5wRl13Rl5wRmhzRkBGQEZqdEZddUZARkBGQkZncUZkckZkci1GLDYlUSNjN0YnRi9GMkZeb0Zidi1GNjYkLUYjNiQtRjY2Ji1GIzYoRmhzRl5wRl13Rl5wRmhzRkBGQEZqdEZddUZARkBGQkZncUZncUZncUZbdkZncUZbdkZncUZkci1GQzYvUSRmb3JGJy8lJWJvbGRHRjEvRjNGanIvJStmb250d2VpZ2h0R0ZqckZGRmFvRkpGTEZORlBGUkZURmdyRmRyLUYsNiVRKmR1bW15bG9vcEYnRi9GMkZkckZkci1GQzYvUSVmcm9tRidGaFtsRmpbbEZbXGxGRkZhb0ZKRkxGTkZQRlJGVEZnckZkckZoc0Zkci1GQzYvUSN0b0YnRmhbbEZqW2xGW1xsRkZGYW9GSkZMRk5GUEZSRlRGZ3JGZHJGaHNGZHItRkM2L1EjZG9GJ0ZoW2xGaltsRltcbEZGRmFvRkpGTEZORlBGUkZURmdyRmdxRmRyLUYsNiVRLHN5bnRoZXNpczMxRidGL0YyRl5vLUY2NiYtRiM2LkZndC1GZHQ2I1EpczNuMWIxbjFGJ0ZecC1GZHQ2I1EpczNuMWIxbjJGJ0ZecC1GZHQ2I1EpczNuMWIxbjNGJ0ZecC1GZHQ2I1EpczNuMWIybjFGJ0ZecC1GZHQ2I1EpczNuMWIzbjFGJ0ZndEZARkBGanRGXXUtRkM2LVEiOkYnRkBGRkZhb0ZKRkxGTkZQRlJGYm9GV0ZkckZncUZkci1GLDYlUS10cmFja2NvbG9yMzFGJ0YvRjJGXm8tRjY2Ji1GIzYsRl92Rl5wRl92Rl5wRl92Rl5wRmB3Rl5wRl54RkBGQEZqdEZddUZCRmRyRmdxRmd0RmdxRlt2RmdxLUYsNiVRLHN5bnRoZXNpczMyRidGL0YyRl5vLUY2NiYtRiM2LkZndC1GZHQ2I1EpczNuMmIxbjFGJ0ZecC1GZHQ2I1EpczNuMmIxbjJGJ0ZecC1GZHQ2I1EpczNuMmIxbjNGJ0ZecC1GZHQ2I1EpczNuMmIybjFGJ0ZecC1GZHQ2I1EpczNuMmIzbjFGJ0ZndEZARkBGanRGXXVGX15sRmRyRl9ebEZkckZncS1GLDYlUS10cmFja2NvbG9yMzJGJ0YvRjJGXm9GZV5sRkJGZ3FGZHJGZHJGZHItRiw2JVEpc2VjdGlvbnNGJ0YvRjJGXm8tRjY2Ji1GIzYpLUYsNiVRI29wRidGL0YyLUY2NiQtRiM2JEZpXGxGQEZARl5wRmlgbC1GNjYkLUYjNiRGaV5sRkBGQEZndEZARkBGanRGXXVGQkZncUZkci1GLDYlUSt0cmFja2NvbG9yRidGL0YyRl5vLUY2NiYtRiM2KUZpYGwtRjY2JC1GIzYkRmJebEZARkBGXnBGaWBsLUY2NiQtRiM2JEZfYGxGQEZARmd0RkBGQEZqdEZddUZCRmRyRmdxRlt2RmdxRmdxRmRyRmdxRmRyLUZDNi1RIiNGJ0ZARkZGYW9GSkZMRk5GUEZSRlRGZ3ItRiw2JVEyfn5zZWN0aW9ucyYjODc4ODtGJ0YvRjItRjY2Ji1GIzYnRmlgbC1GNjYkLUYjNiVGaV5sRj1GQEZARmd0Rj1GQEZARmp0Rl11RkJGZ3FGY2JsLUYsNiVRNH5+dHJhY2tjb2xvciYjODc4ODtGJ0YvRjItRjY2Ji1GIzYlRmlgbEZfYmxGQEZARmp0Rl11RkJGZHJGZ3FGW3YtRkM2L1EkZW5kRidGaFtsRmpbbEZbXGxGRkZhb0ZKRkxGTkZQRlJGVEZnckZkckZmXGxGX15sRmdxRlt2RmdxRmRyLUYsNiVRJW5zZWNGJ0YvRjJGXm8tRiw2JVEpbnVtZWxlbXNGJ0YvRjItRjY2JC1GIzYkRmJgbEZARkBGQkZncUZbdkZncUZncUZkckZlW2xGZHJGXVxsRmRyRmBcbEZkckZoc0ZkckZjXGxGZHJGaHNGZHJGZlxsRmdxRmRyRmRyLUYsNiVRLnBhdGhiZWdpbm5pbmdGJ0YvRjJGXm8tRiw2JVEkY2F0RidGL0YyLUY2NiQtRiM2JkZndC1GZHQ2I1FQRDovcGFwZXIvSm9uYXNFbHNjaG5lckJpcGVkRmFjdG9yeS9leHBlcmltZW50cy9GJ0ZndEZARkBGQkZkckZkckZncUZkckZlW2xGZHItRiw2JVEia0YnRi9GMkZkckZkckZgXGxGZHJGaHNGZHJGY1xsRmRyRltkbEZkckZmXGxGZHJGZ3FGW3YtRiw2JVEocGF0aGVuZEYnRi9GMkZeb0ZoZGwtRjY2JC1GIzYoRmJgbC1GNjYmLUYjNiRGYmVsRkBGQEZqdEZddUZecC1GZHQ2I1ElLnR4dEYnRmd0RkBGQEZCRmdxRmRyRmB1RlxmbEZeb0ZoZGwtRjY2JC1GIzYmRmVkbEZecEZlZWxGQEZARkJGZ3FGaGNsRmRyRmZcbEZCRmdxRmdxRmdxRmdxRmRyRmhjbEZkckZmXGxGX15sRmdxRmdxRmd0Rj1GQA==</Equation></Text-field>
</Input>
</Group>
<Group hide-input="false" labelreference="L1641" drawlabel="true" applyint="true" applyrational="true" applyexponent="false">
<Input><Text-field prompt="&gt; " style="Maple Input" layout="Normal"><Equation executable="true" style="2D Input" input-equation="" display="LUklbXJvd0c2Iy9JK21vZHVsZW5hbWVHNiJJLFR5cGVzZXR0aW5nR0koX3N5c2xpYkdGJzZmdS1JI21vR0YkNi1RIn5GJy8lLG1hdGh2YXJpYW50R1Enbm9ybWFsRicvJSZmZW5jZUdRJmZhbHNlRicvJSpzZXBhcmF0b3JHRjQvJSlzdHJldGNoeUdGNC8lKnN5bW1ldHJpY0dGNC8lKGxhcmdlb3BHRjQvJS5tb3ZhYmxlbGltaXRzR0Y0LyUnYWNjZW50R0Y0LyUnbHNwYWNlR1EmMC4wZW1GJy8lJ3JzcGFjZUdGQy1JI21pR0YkNiVRJW5tYXhGJy8lJ2l0YWxpY0dRJXRydWVGJy9GMFEnaXRhbGljRictRiw2LVEqJmNvbG9uZXE7RidGL0YyRjVGN0Y5RjtGPUY/L0ZCUSwwLjI3Nzc3NzhlbUYnL0ZFRlMtSSNtbkdGJDYkUSUxMDAwRidGLy1GLDYtUSI7RidGL0YyL0Y2RkxGN0Y5RjtGPUY/RkFGVEYrLUknbXNwYWNlR0YkNiYvJSdoZWlnaHRHUSYwLjBleEYnLyUmd2lkdGhHRkMvJSZkZXB0aEdGXG8vJSpsaW5lYnJlYWtHUShuZXdsaW5lRidGK0YrRistRiw2L1EkZm9yRicvJSVib2xkR0ZML0YwUSVib2xkRicvJStmb250d2VpZ2h0R0Zqb0YyRjVGN0Y5RjtGPUY/RkFGREYrLUZHNiVRImtGJ0ZKRk1GK0YrLUYsNi9RJWZyb21GJ0Znb0Zpb0ZbcEYyRjVGN0Y5RjtGPUY/RkFGREYrLUZWNiRRIjFGJ0YvRistRiw2L1EjdG9GJ0Znb0Zpb0ZbcEYyRjVGN0Y5RjtGPUY/RkFGREYrLUZHNiVRJW5zZWNGJ0ZKRk1GKy1GLDYvUSNkb0YnRmdvRmlvRltwRjJGNUY3RjlGO0Y9Rj9GQUZERitGK0YrRmduRitGXXBGWUZnbkZnbkZnbi1GLDYtUSIjRidGL0YyRjVGN0Y5RjtGPUY/RkFGRC1GRzYlUUFmb3J+ZHVtbXlsb29wfn5mcm9tfjF+dG9+MX5kb35+fkYnRkpGTUZnbkZnbi1GaG42JkZqbkZdb0Zfby9GYm9RJWF1dG9GJy1GLDYvUSNpZkYnRmdvRmlvRltwRjJGNUY3RjlGO0Y9Rj9GQUZERistSShtZmVuY2VkR0YkNiQtRiM2LC1GRzYlUSpGaWxlVG9vbHNGJ0ZKRk0tRl1yNiYtRiM2JC1GRzYlUSdJc09wZW5GJ0ZKRk1GL0YvLyUlb3BlbkdRIltGJy8lJmNsb3NlR1EiXUYnLUZdcjYkLUYjNiYtRkc2JVEpZmlsZW5hbWVGJ0ZKRk0tRl1yNiYtRiM2JEZdcEYvRi9GW3NGXnMtRkc2I1EhRidGL0YvRistRiw2L1Ejb3JGJ0Znb0Zpb0ZbcEYyRjVGN0Y5RjtGPUY/RkFGREYrRmFyLUZdcjYmLUYjNiQtRkc2JVEnRXhpc3RzRidGSkZNRi9GLy9GXHNRJyZsc3FiO0YnL0Zfc1EnJnJzcWI7RictRl1yNiQtRiM2JkZcdC1JI21zR0YkNiNRJWZpbGVGJ0ZcdEYvRi9GL0YvRistRiw2L1EldGhlbkYnRmdvRmlvRltwRjJGNUY3RjlGO0Y9Rj9GQUZERitGZ25GK0Zhci1GXXI2Ji1GIzYkLUZHNiVRJVRleHRGJ0ZKRk1GL0YvRltzRl5zLUZdcjYmLUYjNiQtRkc2JVEmQ2xvc2VGJ0ZKRk1GL0YvRltzRl5zLUZdcjYkLUYjNiVGZXNGaHNGL0YvLUYsNi1RIjpGJ0YvRjJGNUY3RjlGO0Y9Rj9GUkZURistRiw2L1EkZW5kRidGZ29GaW9GW3BGMkY1RjdGOUY7Rj1GP0ZBRkRGK0ZpcUZZRmduRmVxRmduRmVxLUZHNiVRJGZmMUYnRkpGTUZPRmFyLUZdcjYmRmp1Ri9GaXRGW3UtRl1yNiYtRiM2JC1GRzYlUSVPcGVuRidGSkZNRi9GL0ZpdEZbdS1GXXI2JC1GIzYtRmVzRmhzLUYsNi1RIixGJ0YvRjJGZm5GN0Y5RjtGPUY/RkEvRkVRLDAuMzMzMzMzM2VtRictRkc2JVEnY3JlYXRlRidGSkZNLUYsNi1RIj1GJ0YvRjJGNUY3RjlGO0Y9Rj9GUkZULUZHNiVGNEZKRk1GYHgtRkc2JVEqb3ZlcndyaXRlRidGSkZNRmh4Rlt5Ri9GL0ZqdkYrRmduRitGZG9GKy1GRzYlUSNra0YnRkpGTUYrRitGYHBGK0ZjcEYrRmZwRistRlY2JFEmMTUwMDBGJ0YvRitGKy1GLDYvUSZ3aGlsZUYnRmdvRmlvRltwRjJGNUY3RjlGO0Y9Rj9GQUZERitGYXItRl1yNiYtRiM2JC1GRzYlUSxBdEVuZE9mRmlsZUYnRkpGTUYvRi9GaXRGW3UtRl1yNiQtRiM2JkZcdEZodkZcdEYvRi9GK0ZoeEYrRlt5RitGXHFGK0ZnbkZlcUZnbkZlcUZhckZjdy1GXXI2Ji1GIzYkLUZHNiVRKVJlYWRMaW5lRidGSkZNRi9GL0ZpdEZbdUZmdkZqdkZnbkYrRl13RitGXHFGWUZnbkYrLUZHNiVRKmxhc3Rwb2ludEYnRkpGTUZoc0ZPRmB5LUYsNi1RKCZtaW51cztGJ0YvRjJGNUY3RjlGO0Y9Rj8vRkJRLDAuMjIyMjIyMmVtRicvRkVGYltsLUZWNiRRIjRGJ0YvRllGZ25GZ25GK0ZfcS1GRzYlUShlbmR+ZG86RidGSkZNRmduRitGK0ZhckZodUZfdkZmdkZZRmduRitGXXdGK0ZccUZZRmduRmVxLUZHNiVRLHRyYWNrcG9pbnRzRidGSkZNRk8tRl1yNiYtRiM2Ji1GRzYlUSRzZXFGJ0ZKRk0tRl1yNiQtRiM2LC1GRzYlUShjb252ZXJ0RidGSkZNLUZdcjYkLUYjNictRl1yNiYtRiM2JkZhXGwtRl1yNiQtRiM2LC1GXXI2Ji1GIzYpLUZWNiRRIjBGJ0YvRmB4RltebEZgeEZbXmwvJStleGVjdXRhYmxlR0Y0Ri9GL0Zbc0Zec0ZgeC1GRzYlUSJpRidGSkZNRmh4RmNwLUYsNi1RIy4uRidGL0YyRjVGN0Y5RjtGPUY/RmFbbEZERltbbC1GXXI2Ji1GIzYlRl1wRl5ebEYvRi9GW3NGXnNGXl5sRi9GL0ZeXmxGL0YvRltzRl5zRmB4LUZHNiVRJ01hdHJpeEYnRkpGTUZeXmxGL0YvRmB4Rl1wRmh4RmNwRmNebEZpcEZeXmxGL0YvRl5ebEYvRi9GW3NGXnNGanZGZ25GZXEtRkc2JVEnZXZlbnRzRidGSkZNRk9GaFxsLUZdcjYkLUYjNiYtRl1yNiYtRiM2JUZhXGwtRl1yNiQtRiM2Ki1GXXI2Ji1GIzYoRltebEZgeEZbXmxGYHhGW15sRi9GL0Zbc0Zec0ZgeEZgXmxGaHhGY3BGY15sRmlwRi9GL0YvRi9GW3NGXnNGYHhGal5sRi9GL0ZqdkZnbkZnbi1GLDYuRi5GXl5sRi9GMkY1RjdGOUY7Rj1GP0ZBRkQtRkc2JkZdW2xGSkZeXmxGTS1GLDYuRmVuRl5ebEYvRjJGZm5GN0Y5RjtGPUY/RkFGVEZnbkZlcUZnbkZnbkZlcUZnbkZlcUZnbkZlcUZcdEZeXmxGLw==">LUklbXJvd0c2Iy9JK21vZHVsZW5hbWVHNiJJLFR5cGVzZXR0aW5nR0koX3N5c2xpYkdGJzZmdS1JI21vR0YkNi1RIn5GJy8lLG1hdGh2YXJpYW50R1Enbm9ybWFsRicvJSZmZW5jZUdRJmZhbHNlRicvJSpzZXBhcmF0b3JHRjQvJSlzdHJldGNoeUdGNC8lKnN5bW1ldHJpY0dGNC8lKGxhcmdlb3BHRjQvJS5tb3ZhYmxlbGltaXRzR0Y0LyUnYWNjZW50R0Y0LyUnbHNwYWNlR1EmMC4wZW1GJy8lJ3JzcGFjZUdGQy1JI21pR0YkNiVRJW5tYXhGJy8lJ2l0YWxpY0dRJXRydWVGJy9GMFEnaXRhbGljRictRiw2LVEqJmNvbG9uZXE7RidGL0YyRjVGN0Y5RjtGPUY/L0ZCUSwwLjI3Nzc3NzhlbUYnL0ZFRlMtSSNtbkdGJDYkUSUxMDAwRidGLy1GLDYtUSI7RidGL0YyL0Y2RkxGN0Y5RjtGPUY/RkFGVEYrLUknbXNwYWNlR0YkNiYvJSdoZWlnaHRHUSYwLjBleEYnLyUmd2lkdGhHRkMvJSZkZXB0aEdGXG8vJSpsaW5lYnJlYWtHUShuZXdsaW5lRidGK0YrRistRiw2L1EkZm9yRicvJSVib2xkR0ZML0YwUSVib2xkRicvJStmb250d2VpZ2h0R0Zqb0YyRjVGN0Y5RjtGPUY/RkFGREYrLUZHNiVRImtGJ0ZKRk1GK0YrLUYsNi9RJWZyb21GJ0Znb0Zpb0ZbcEYyRjVGN0Y5RjtGPUY/RkFGREYrLUZWNiRRIjFGJ0YvRistRiw2L1EjdG9GJ0Znb0Zpb0ZbcEYyRjVGN0Y5RjtGPUY/RkFGREYrLUZHNiVRJW5zZWNGJ0ZKRk1GKy1GLDYvUSNkb0YnRmdvRmlvRltwRjJGNUY3RjlGO0Y9Rj9GQUZERitGK0YrRmduRitGXXBGWUZnbkZnbkZnbi1GLDYtUSIjRidGL0YyRjVGN0Y5RjtGPUY/RkFGRC1GRzYlUUFmb3J+ZHVtbXlsb29wfn5mcm9tfjF+dG9+MX5kb35+fkYnRkpGTUZnbkZnbi1GaG42JkZqbkZdb0Zfby9GYm9RJWF1dG9GJy1GLDYvUSNpZkYnRmdvRmlvRltwRjJGNUY3RjlGO0Y9Rj9GQUZERistSShtZmVuY2VkR0YkNiQtRiM2LC1GRzYlUSpGaWxlVG9vbHNGJ0ZKRk0tRl1yNiYtRiM2JC1GRzYlUSdJc09wZW5GJ0ZKRk1GL0YvLyUlb3BlbkdRIltGJy8lJmNsb3NlR1EiXUYnLUZdcjYkLUYjNiYtRkc2JVEpZmlsZW5hbWVGJ0ZKRk0tRl1yNiYtRiM2JEZdcEYvRi9GW3NGXnMtRkc2I1EhRidGL0YvRistRiw2L1Ejb3JGJ0Znb0Zpb0ZbcEYyRjVGN0Y5RjtGPUY/RkFGREYrRmFyLUZdcjYmLUYjNiQtRkc2JVEnRXhpc3RzRidGSkZNRi9GLy9GXHNRJyZsc3FiO0YnL0Zfc1EnJnJzcWI7RictRl1yNiQtRiM2JkZcdC1JI21zR0YkNiNRJWZpbGVGJ0ZcdEYvRi9GL0YvRistRiw2L1EldGhlbkYnRmdvRmlvRltwRjJGNUY3RjlGO0Y9Rj9GQUZERitGZ25GK0Zhci1GXXI2Ji1GIzYkLUZHNiVRJVRleHRGJ0ZKRk1GL0YvRltzRl5zLUZdcjYmLUYjNiQtRkc2JVEmQ2xvc2VGJ0ZKRk1GL0YvRltzRl5zLUZdcjYkLUYjNiVGZXNGaHNGL0YvLUYsNi1RIjpGJ0YvRjJGNUY3RjlGO0Y9Rj9GUkZURistRiw2L1EkZW5kRidGZ29GaW9GW3BGMkY1RjdGOUY7Rj1GP0ZBRkRGK0ZpcUZZRmduRmVxRmduRmVxLUZHNiVRJGZmMUYnRkpGTUZPRmFyLUZdcjYmRmp1Ri9GaXRGW3UtRl1yNiYtRiM2JC1GRzYlUSVPcGVuRidGSkZNRi9GL0ZpdEZbdS1GXXI2JC1GIzYtRmVzRmhzLUYsNi1RIixGJ0YvRjJGZm5GN0Y5RjtGPUY/RkEvRkVRLDAuMzMzMzMzM2VtRictRkc2JVEnY3JlYXRlRidGSkZNLUYsNi1RIj1GJ0YvRjJGNUY3RjlGO0Y9Rj9GUkZULUZHNiVGNEZKRk1GYHgtRkc2JVEqb3ZlcndyaXRlRidGSkZNRmh4Rlt5Ri9GL0ZqdkYrRmduRitGZG9GKy1GRzYlUSNra0YnRkpGTUYrRitGYHBGK0ZjcEYrRmZwRistRlY2JFEmMTUwMDBGJ0YvRitGKy1GLDYvUSZ3aGlsZUYnRmdvRmlvRltwRjJGNUY3RjlGO0Y9Rj9GQUZERitGYXItRl1yNiYtRiM2JC1GRzYlUSxBdEVuZE9mRmlsZUYnRkpGTUYvRi9GaXRGW3UtRl1yNiQtRiM2JkZcdEZodkZcdEYvRi9GK0ZoeEYrRlt5RitGXHFGK0ZnbkZlcUZnbkZlcUZhckZjdy1GXXI2Ji1GIzYkLUZHNiVRKVJlYWRMaW5lRidGSkZNRi9GL0ZpdEZbdUZmdkZqdkZnbkYrRl13RitGXHFGWUZnbkYrLUZHNiVRKmxhc3Rwb2ludEYnRkpGTUZoc0ZPRmB5LUYsNi1RKCZtaW51cztGJ0YvRjJGNUY3RjlGO0Y9Rj8vRkJRLDAuMjIyMjIyMmVtRicvRkVGYltsLUZWNiRRIjRGJ0YvRllGZ25GZ25GK0ZfcS1GRzYlUShlbmR+ZG86RidGSkZNRmduRitGK0ZhckZodUZfdkZmdkZZRmduRitGXXdGK0ZccUZZRmduRmVxLUZHNiVRLHRyYWNrcG9pbnRzRidGSkZNRk8tRl1yNiYtRiM2Ji1GRzYlUSRzZXFGJ0ZKRk0tRl1yNiQtRiM2LC1GRzYlUShjb252ZXJ0RidGSkZNLUZdcjYkLUYjNictRl1yNiYtRiM2JkZhXGwtRl1yNiQtRiM2LC1GXXI2Ji1GIzYpLUZWNiRRIjBGJ0YvRmB4RltebEZgeEZbXmwvJStleGVjdXRhYmxlR0Y0Ri9GL0Zbc0Zec0ZgeC1GRzYlUSJpRidGSkZNRmh4RmNwLUYsNi1RIy4uRidGL0YyRjVGN0Y5RjtGPUY/RmFbbEZERltbbC1GXXI2Ji1GIzYlRl1wRl5ebEYvRi9GW3NGXnNGXl5sRi9GL0ZeXmxGL0YvRltzRl5zRmB4LUZHNiVRJ01hdHJpeEYnRkpGTUZeXmxGL0YvRmB4Rl1wRmh4RmNwRmNebEZpcEZeXmxGL0YvRl5ebEYvRi9GW3NGXnNGanZGZ25GZXEtRkc2JVEnZXZlbnRzRidGSkZNRk9GaFxsLUZdcjYkLUYjNiYtRl1yNiYtRiM2JUZhXGwtRl1yNiQtRiM2Ki1GXXI2Ji1GIzYoRltebEZgeEZbXmxGYHhGW15sRi9GL0Zbc0Zec0ZgeEZgXmxGaHhGY3BGY15sRmlwRi9GL0YvRi9GW3NGXnNGYHhGal5sRi9GL0ZqdkZnbkZnbi1GLDYuRi5GXl5sRi9GMkY1RjdGOUY7Rj1GP0ZBRkQtRkc2JkZdW2xGSkZeXmxGTS1GLDYuRmVuRl5ebEYvRjJGZm5GN0Y5RjtGPUY/RkFGVEZnbkZlcUZnbkZnbkZlcUZnbkZlcUZnbkZlcUZcdEZeXmxGLw==</Equation></Text-field>
</Input>
</Group>
<Group hide-input="false" labelreference="L1849" drawlabel="true" applyint="true" applyrational="true" applyexponent="false">
<Input><Text-field prompt="&gt; " style="Maple Input" layout="Normal"><Equation executable="true" style="2D Input" input-equation="" display="LUklbXJvd0c2Iy9JK21vZHVsZW5hbWVHNiJJLFR5cGVzZXR0aW5nR0koX3N5c2xpYkdGJzYmLUkjbWlHRiQ2JVEqbGFzdHBvaW50RicvJSdpdGFsaWNHUSV0cnVlRicvJSxtYXRodmFyaWFudEdRJ2l0YWxpY0YnLUkjbW9HRiQ2LVEiO0YnL0YzUSdub3JtYWxGJy8lJmZlbmNlR1EmZmFsc2VGJy8lKnNlcGFyYXRvckdGMS8lKXN0cmV0Y2h5R0Y9LyUqc3ltbWV0cmljR0Y9LyUobGFyZ2VvcEdGPS8lLm1vdmFibGVsaW1pdHNHRj0vJSdhY2NlbnRHRj0vJSdsc3BhY2VHUSYwLjBlbUYnLyUncnNwYWNlR1EsMC4yNzc3Nzc4ZW1GJy8lK2V4ZWN1dGFibGVHRj1GOQ==">LUklbXJvd0c2Iy9JK21vZHVsZW5hbWVHNiJJLFR5cGVzZXR0aW5nR0koX3N5c2xpYkdGJzYmLUkjbWlHRiQ2JVEqbGFzdHBvaW50RicvJSdpdGFsaWNHUSV0cnVlRicvJSxtYXRodmFyaWFudEdRJ2l0YWxpY0YnLUkjbW9HRiQ2LVEiO0YnL0YzUSdub3JtYWxGJy8lJmZlbmNlR1EmZmFsc2VGJy8lKnNlcGFyYXRvckdGMS8lKXN0cmV0Y2h5R0Y9LyUqc3ltbWV0cmljR0Y9LyUobGFyZ2VvcEdGPS8lLm1vdmFibGVsaW1pdHNHRj0vJSdhY2NlbnRHRj0vJSdsc3BhY2VHUSYwLjBlbUYnLyUncnNwYWNlR1EsMC4yNzc3Nzc4ZW1GJy8lK2V4ZWN1dGFibGVHRj1GOQ==</Equation></Text-field>
</Input>
</Group>
<Group hide-input="false" labelreference="L1642" drawlabel="true" applyint="true" applyrational="true" applyexponent="false">
<Input><Text-field prompt="&gt; " style="Maple Input" layout="Normal"><Equation executable="true" style="2D Input" input-equation="" display="LUklbXJvd0c2Iy9JK21vZHVsZW5hbWVHNiJJLFR5cGVzZXR0aW5nR0koX3N5c2xpYkdGJzZbY2wtSSNtb0dGJDYtUSIjRicvJSxtYXRodmFyaWFudEdRJ25vcm1hbEYnLyUmZmVuY2VHUSZmYWxzZUYnLyUqc2VwYXJhdG9yR0Y0LyUpc3RyZXRjaHlHRjQvJSpzeW1tZXRyaWNHRjQvJShsYXJnZW9wR0Y0LyUubW92YWJsZWxpbWl0c0dGNC8lJ2FjY2VudEdGNC8lJ2xzcGFjZUdRJjAuMGVtRicvJSdyc3BhY2VHRkMtSSNtaUdGJDYlUT1mb3J+ZHVtbXlsb29wfmZyb21+MX50b34xfmRvRicvJSdpdGFsaWNHUSV0cnVlRicvRjBRJ2l0YWxpY0YnLUknbXNwYWNlR0YkNiYvJSdoZWlnaHRHUSYwLjBleEYnLyUmd2lkdGhHRkMvJSZkZXB0aEdGVC8lKmxpbmVicmVha0dRKG5ld2xpbmVGJy1GRzYlUSdrcG9pbnRGJ0ZKRk0tRiw2LVEqJmNvbG9uZXE7RidGL0YyRjVGN0Y5RjtGPUY/L0ZCUSwwLjI3Nzc3NzhlbUYnL0ZFRl1vLUkjbW5HRiQ2JFEiMUYnRi8tRiw2LVEiO0YnRi9GMi9GNkZMRjdGOUY7Rj1GP0ZBRl5vLUZHNiVRLXRpbWVjb21wcmVzc0YnRkpGTUZpbi1GYG82JFEjNTBGJ0YvRmNvRk8tRiw2LVEifkYnRi9GMkY1RjdGOUY7Rj1GP0ZBRkRGTy1GUDYmRlJGVUZXL0ZaUSVhdXRvRidGT0ZPRk9GYHBGT0ZPRl1wLUYsNi9RJGZvckYnLyUlYm9sZEdGTC9GMFElYm9sZEYnLyUrZm9udHdlaWdodEdGanBGMkY1RjdGOUY7Rj1GP0ZBRkRGXXAtRkc2JVEia0YnRkpGTUZdcEZdcC1GLDYvUSVmcm9tRidGZ3BGaXBGW3FGMkY1RjdGOUY7Rj1GP0ZBRkRGXXBGX29GXXAtRiw2L1EjdG9GJ0ZncEZpcEZbcUYyRjVGN0Y5RjtGPUY/RkFGREZdcC1GRzYlUSVuc2VjRidGSkZNRl1wLUYsNi9RI2RvRidGZ3BGaXBGW3FGMkY1RjdGOUY7Rj1GP0ZBRkRGXXBGXXBGXXBGT0ZdcEZdcUZjb0ZPRk9GT0ZkcEZdcC1GRzYlUSpkdW1teWxvb3BGJ0ZKRk1GXXBGXXBGYHFGXXBGX29GXXBGY3FGXXBGX29GXXBGaXFGXXBGXXBGXXBGT0ZPRmBwLUYsNi9RI2lmRidGZ3BGaXBGW3FGMkY1RjdGOUY7Rj1GP0ZBRkRGXXAtSShtZmVuY2VkR0YkNiQtRiM2LC1GRzYlUSpGaWxlVG9vbHNGJ0ZKRk0tRmNyNiYtRiM2JC1GRzYlUSdJc09wZW5GJ0ZKRk1GL0YvLyUlb3BlbkdRIltGJy8lJmNsb3NlR1EiXUYnLUZjcjYkLUYjNiYtRkc2JVEpZmlsZW5hbWVGJ0ZKRk0tRmNyNiYtRiM2JEZdcUYvRi9GYXNGZHMtRkc2I1EhRidGL0YvRl1wLUYsNi9RI29yRidGZ3BGaXBGW3FGMkY1RjdGOUY7Rj1GP0ZBRkRGXXBGZ3ItRmNyNiYtRiM2JC1GRzYlUSdFeGlzdHNGJ0ZKRk1GL0YvL0Zic1EnJmxzcWI7RicvRmVzUScmcnNxYjtGJy1GY3I2JC1GIzYmRmJ0LUkjbXNHRiQ2I1ElZmlsZUYnRmJ0Ri9GL0YvRi9GXXAtRiw2L1EldGhlbkYnRmdwRmlwRltxRjJGNUY3RjlGO0Y9Rj9GQUZERl1wRk9GXXBGZ3ItRmNyNiYtRiM2JS1GRzYlUSVUZXh0RidGSkZNLyUrZXhlY3V0YWJsZUdGNEYvRi9GYXNGZHMtRmNyNiYtRiM2JS1GRzYlUSZDbG9zZUYnRkpGTUZldkYvRi9GYXNGZHMtRmNyNiQtRiM2JkZbdC1GY3I2Ji1GIzYlRl1xRmV2Ri9GL0Zhc0Zkc0ZldkYvRi8tRiw2LVEiOkYnRi9GMkY1RjdGOUY7Rj1GP0Zcb0Zeb0ZdcC1GLDYvUSRlbmRGJ0ZncEZpcEZbcUYyRjVGN0Y5RjtGPUY/RkFGREZdcEZfckZjb0ZPRmBwRk9GYHAtRkc2JVEkZmYxRidGSkZNRmluRmdyLUZjcjYmLUYjNiRGYnZGL0YvRl91RmF1LUZjcjYmLUYjNiQtRkc2JVElT3BlbkYnRkpGTUYvRi9GX3VGYXUtRmNyNiQtRiM2LUZbdEZedC1GLDYtUSIsRidGL0YyRmZvRjdGOUY7Rj1GP0ZBL0ZFUSwwLjMzMzMzMzNlbUYnLUZHNiVRJ2NyZWF0ZUYnRkpGTS1GLDYtUSI9RidGL0YyRjVGN0Y5RjtGPUY/RlxvRl5vLUZHNiVGNEZKRk1GXnktRkc2JVEqb3ZlcndyaXRlRidGSkZNRmZ5Rml5Ri9GL0Zmd0ZPRmBwRmdyRl94LUZjcjYmLUYjNiQtRkc2JVEpUmVhZExpbmVGJ0ZKRk1GL0YvRl91RmF1LUZjcjYkLUYjNiVGW3RGXnRGL0YvRmZ3Rk8tRiw2LkZfcEZKRk1GMkY1RjdGOUY7Rj1GP0ZBRkQtRkc2JVEmZHVtbXlGJ0ZKRk1GaW5GZ3JGX3gtRmNyNiYtRiM2JC1GRzYlUTBSZWFkTmV4dEludGVnZXJGJ0ZKRk1GL0YvRl91RmF1LUZjcjYkLUYjNiZGYnRGZ3pGYnRGL0YvRmZ3Rl1wRk9GTy1GRzYlUSp0aW1lZnJhbWVGJ0ZKRk1GaW5GZ3JGX3hGXltsRmVbbEZmd0ZPLUZHNiVRKm1ldGFtb3JwaEYnRkpGTUZpbkZnckZfeEZeW2xGZVtsRmZ3Rl1wRk9GXXAtRkc2JVEpaXNvbW9ycGhGJ0ZKRk1GaW5GZ3JGX3hGXltsRmVbbEZmd0ZPRl1wRltbbEZpbkZnckZfeC1GY3I2Ji1GIzYkLUZHNiVRLlJlYWROZXh0RmxvYXRGJ0ZKRk1GL0YvRl91RmF1RmVbbEZmd0ZdcEZPRmBwRltbbEZpbkZnckZfeEZiXGxGZVtsRmZ3Rl1wRk9GYHBGW1tsRmluRmdyRl94Rl5bbEZlW2xGZndGXXBGT0ZPRmBwRk9GT0ZdcEZkcEZdcC1GRzYlUSNra0YnRkpGTUZdcEZdcEZgcUZdcEZfb0ZdcEZjcUZdcC1GRzYlUSpsYXN0cG9pbnRGJ0ZKRk1GYndGXXBGXXAtRiw2L1Emd2hpbGVGJ0ZncEZpcEZbcUYyRjVGN0Y5RjtGPUY/RkFGREZdcEZnci1GY3I2Ji1GIzYkLUZHNiVRLEF0RW5kT2ZGaWxlRidGSkZNRi9GL0ZfdUZhdUZlW2xGXXBGZnlGXXBGaXlGXXBGaXFGXXBGT0ZbW2xGaW5GZ3JGX3hGXltsRmVbbEZmd0ZdcEZPRk9GaVtsRmluRmdyRl94Rl5bbEZlW2xGZndGT0ZcXGxGaW5GZ3JGX3hGXltsRmVbbEZmd0ZdcEZPRl1wRl9cbEZpbkZnckZfeEZeW2xGZVtsRmZ3Rk9GXXBGW1tsRmluRmdyRl94RmJcbEZlW2xGZndGXXBGT0ZgcEZbW2xGaW5GZ3JGX3hGYlxsRmVbbEZmd0ZdcEZPRmBwRltbbEZpbkZnckZfeEZeW2xGZVtsRmZ3Rl1wRk9GXXBGXXBGX3JGXXBGZ3JGYl1sRmVbbEZdcEZmeUZdcEZpeUZdcEZdcEZbdkZdcEZPRmBwLUZHNiVRJ3BlcmlvZEYnRkpGTUZpbi1JJm1mcmFjR0YkNigtRiM2KC1GYG82JFEjNjBGJ0YvLUYsNi1RJyZzZG90O0YnRi9GMkY1RjdGOUY7Rj1GP0ZBRkQtRmBvNiRRIzEwRidGL0ZkXmwtRmBvNiRRJjMuNTYxRidGL0YvLUYjNiRGZ29GLy8lLmxpbmV0aGlja25lc3NHRmJvLyUrZGVub21hbGlnbkdRJ2NlbnRlckYnLyUpbnVtYWxpZ25HRmNfbC8lKWJldmVsbGVkR0Y0RmNvRk9GYHBGT0ZdcEZdcEZdcEZdcC1GRzYlUSx0cmFja3BvaW50c0YnRkpGTUZedC1GY3I2Ji1GIzYmRmlcbEZeeUZfb0YvRi9GYXNGZHNGaW4tRkc2JVEmZXZhbGZGJ0ZKRk0tRmNyNiQtRiM2JS1GXV5sNihGaVtsLUYjNiVGZ29GSkZNRl9fbEZhX2xGZF9sRmZfbEZldkYvRi8tRiw2LVEoJm1pbnVzO0YnRi9GMkY1RjdGOUY7Rj1GPy9GQlEsMC4yMjIyMjIyZW1GJy9GRUZeYWwtRmBvNiRRIjBGJ0YvRmNvRk9GXXBGXXBGXXBGXXBGXXBGaF9sRl50LUZjcjYmLUYjNiZGaVxsRl55LUZgbzYkUSIyRidGL0YvRi9GYXNGZHNGaW5GXFxsRmNvRk9GXXBGXXBGXXBGXXBGXXBGaF9sRl50LUZjcjYmLUYjNiZGaVxsRl55LUZgbzYkUSIzRidGL0YvRi9GYXNGZHNGaW5GX1xsRmNvRk9GT0ZdcEZdcEZdcEZdcEZmbkZpbkZmbi1GLDYtUSIrRidGL0YyRjVGN0Y5RjtGPUY/Rl1hbEZfYWxGX29GY29GT0ZPRk9GXXBGXXBGaXdGXXBGX3JGY29GT0ZPRml3Rl1wRmlxRmZ3Rk9GYHBGaXdGXXBGaXFGZndGT0ZdcEZdcEZnci1GY3I2JkZheEYvRmFzRmRzLUZjcjYmLUYjNiRGW3dGL0YvRmFzRmRzRmV6RmNvRk9GXXBGaXdGXXBGaXFGY29GT0ZPRmBwRmJ0RmV2Ri8=">LUklbXJvd0c2Iy9JK21vZHVsZW5hbWVHNiJJLFR5cGVzZXR0aW5nR0koX3N5c2xpYkdGJzZbY2wtSSNtb0dGJDYtUSIjRicvJSxtYXRodmFyaWFudEdRJ25vcm1hbEYnLyUmZmVuY2VHUSZmYWxzZUYnLyUqc2VwYXJhdG9yR0Y0LyUpc3RyZXRjaHlHRjQvJSpzeW1tZXRyaWNHRjQvJShsYXJnZW9wR0Y0LyUubW92YWJsZWxpbWl0c0dGNC8lJ2FjY2VudEdGNC8lJ2xzcGFjZUdRJjAuMGVtRicvJSdyc3BhY2VHRkMtSSNtaUdGJDYlUT1mb3J+ZHVtbXlsb29wfmZyb21+MX50b34xfmRvRicvJSdpdGFsaWNHUSV0cnVlRicvRjBRJ2l0YWxpY0YnLUknbXNwYWNlR0YkNiYvJSdoZWlnaHRHUSYwLjBleEYnLyUmd2lkdGhHRkMvJSZkZXB0aEdGVC8lKmxpbmVicmVha0dRKG5ld2xpbmVGJy1GRzYlUSdrcG9pbnRGJ0ZKRk0tRiw2LVEqJmNvbG9uZXE7RidGL0YyRjVGN0Y5RjtGPUY/L0ZCUSwwLjI3Nzc3NzhlbUYnL0ZFRl1vLUkjbW5HRiQ2JFEiMUYnRi8tRiw2LVEiO0YnRi9GMi9GNkZMRjdGOUY7Rj1GP0ZBRl5vLUZHNiVRLXRpbWVjb21wcmVzc0YnRkpGTUZpbi1GYG82JFEjNTBGJ0YvRmNvRk8tRiw2LVEifkYnRi9GMkY1RjdGOUY7Rj1GP0ZBRkRGTy1GUDYmRlJGVUZXL0ZaUSVhdXRvRidGT0ZPRk9GYHBGT0ZPRl1wLUYsNi9RJGZvckYnLyUlYm9sZEdGTC9GMFElYm9sZEYnLyUrZm9udHdlaWdodEdGanBGMkY1RjdGOUY7Rj1GP0ZBRkRGXXAtRkc2JVEia0YnRkpGTUZdcEZdcC1GLDYvUSVmcm9tRidGZ3BGaXBGW3FGMkY1RjdGOUY7Rj1GP0ZBRkRGXXBGX29GXXAtRiw2L1EjdG9GJ0ZncEZpcEZbcUYyRjVGN0Y5RjtGPUY/RkFGREZdcC1GRzYlUSVuc2VjRidGSkZNRl1wLUYsNi9RI2RvRidGZ3BGaXBGW3FGMkY1RjdGOUY7Rj1GP0ZBRkRGXXBGXXBGXXBGT0ZdcEZdcUZjb0ZPRk9GT0ZkcEZdcC1GRzYlUSpkdW1teWxvb3BGJ0ZKRk1GXXBGXXBGYHFGXXBGX29GXXBGY3FGXXBGX29GXXBGaXFGXXBGXXBGXXBGT0ZPRmBwLUYsNi9RI2lmRidGZ3BGaXBGW3FGMkY1RjdGOUY7Rj1GP0ZBRkRGXXAtSShtZmVuY2VkR0YkNiQtRiM2LC1GRzYlUSpGaWxlVG9vbHNGJ0ZKRk0tRmNyNiYtRiM2JC1GRzYlUSdJc09wZW5GJ0ZKRk1GL0YvLyUlb3BlbkdRIltGJy8lJmNsb3NlR1EiXUYnLUZjcjYkLUYjNiYtRkc2JVEpZmlsZW5hbWVGJ0ZKRk0tRmNyNiYtRiM2JEZdcUYvRi9GYXNGZHMtRkc2I1EhRidGL0YvRl1wLUYsNi9RI29yRidGZ3BGaXBGW3FGMkY1RjdGOUY7Rj1GP0ZBRkRGXXBGZ3ItRmNyNiYtRiM2JC1GRzYlUSdFeGlzdHNGJ0ZKRk1GL0YvL0Zic1EnJmxzcWI7RicvRmVzUScmcnNxYjtGJy1GY3I2JC1GIzYmRmJ0LUkjbXNHRiQ2I1ElZmlsZUYnRmJ0Ri9GL0YvRi9GXXAtRiw2L1EldGhlbkYnRmdwRmlwRltxRjJGNUY3RjlGO0Y9Rj9GQUZERl1wRk9GXXBGZ3ItRmNyNiYtRiM2JS1GRzYlUSVUZXh0RidGSkZNLyUrZXhlY3V0YWJsZUdGNEYvRi9GYXNGZHMtRmNyNiYtRiM2JS1GRzYlUSZDbG9zZUYnRkpGTUZldkYvRi9GYXNGZHMtRmNyNiQtRiM2JkZbdC1GY3I2Ji1GIzYlRl1xRmV2Ri9GL0Zhc0Zkc0ZldkYvRi8tRiw2LVEiOkYnRi9GMkY1RjdGOUY7Rj1GP0Zcb0Zeb0ZdcC1GLDYvUSRlbmRGJ0ZncEZpcEZbcUYyRjVGN0Y5RjtGPUY/RkFGREZdcEZfckZjb0ZPRmBwRk9GYHAtRkc2JVEkZmYxRidGSkZNRmluRmdyLUZjcjYmLUYjNiRGYnZGL0YvRl91RmF1LUZjcjYmLUYjNiQtRkc2JVElT3BlbkYnRkpGTUYvRi9GX3VGYXUtRmNyNiQtRiM2LUZbdEZedC1GLDYtUSIsRidGL0YyRmZvRjdGOUY7Rj1GP0ZBL0ZFUSwwLjMzMzMzMzNlbUYnLUZHNiVRJ2NyZWF0ZUYnRkpGTS1GLDYtUSI9RidGL0YyRjVGN0Y5RjtGPUY/RlxvRl5vLUZHNiVGNEZKRk1GXnktRkc2JVEqb3ZlcndyaXRlRidGSkZNRmZ5Rml5Ri9GL0Zmd0ZPRmBwRmdyRl94LUZjcjYmLUYjNiQtRkc2JVEpUmVhZExpbmVGJ0ZKRk1GL0YvRl91RmF1LUZjcjYkLUYjNiVGW3RGXnRGL0YvRmZ3Rk8tRiw2LkZfcEZKRk1GMkY1RjdGOUY7Rj1GP0ZBRkQtRkc2JVEmZHVtbXlGJ0ZKRk1GaW5GZ3JGX3gtRmNyNiYtRiM2JC1GRzYlUTBSZWFkTmV4dEludGVnZXJGJ0ZKRk1GL0YvRl91RmF1LUZjcjYkLUYjNiZGYnRGZ3pGYnRGL0YvRmZ3Rl1wRk9GTy1GRzYlUSp0aW1lZnJhbWVGJ0ZKRk1GaW5GZ3JGX3hGXltsRmVbbEZmd0ZPLUZHNiVRKm1ldGFtb3JwaEYnRkpGTUZpbkZnckZfeEZeW2xGZVtsRmZ3Rl1wRk9GXXAtRkc2JVEpaXNvbW9ycGhGJ0ZKRk1GaW5GZ3JGX3hGXltsRmVbbEZmd0ZPRl1wRltbbEZpbkZnckZfeC1GY3I2Ji1GIzYkLUZHNiVRLlJlYWROZXh0RmxvYXRGJ0ZKRk1GL0YvRl91RmF1RmVbbEZmd0ZdcEZPRmBwRltbbEZpbkZnckZfeEZiXGxGZVtsRmZ3Rl1wRk9GYHBGW1tsRmluRmdyRl94Rl5bbEZlW2xGZndGXXBGT0ZPRmBwRk9GT0ZdcEZkcEZdcC1GRzYlUSNra0YnRkpGTUZdcEZdcEZgcUZdcEZfb0ZdcEZjcUZdcC1GRzYlUSpsYXN0cG9pbnRGJ0ZKRk1GYndGXXBGXXAtRiw2L1Emd2hpbGVGJ0ZncEZpcEZbcUYyRjVGN0Y5RjtGPUY/RkFGREZdcEZnci1GY3I2Ji1GIzYkLUZHNiVRLEF0RW5kT2ZGaWxlRidGSkZNRi9GL0ZfdUZhdUZlW2xGXXBGZnlGXXBGaXlGXXBGaXFGXXBGT0ZbW2xGaW5GZ3JGX3hGXltsRmVbbEZmd0ZdcEZPRk9GaVtsRmluRmdyRl94Rl5bbEZlW2xGZndGT0ZcXGxGaW5GZ3JGX3hGXltsRmVbbEZmd0ZdcEZPRl1wRl9cbEZpbkZnckZfeEZeW2xGZVtsRmZ3Rk9GXXBGW1tsRmluRmdyRl94RmJcbEZlW2xGZndGXXBGT0ZgcEZbW2xGaW5GZ3JGX3hGYlxsRmVbbEZmd0ZdcEZPRmBwRltbbEZpbkZnckZfeEZeW2xGZVtsRmZ3Rl1wRk9GXXBGXXBGX3JGXXBGZ3JGYl1sRmVbbEZdcEZmeUZdcEZpeUZdcEZdcEZbdkZdcEZPRmBwLUZHNiVRJ3BlcmlvZEYnRkpGTUZpbi1JJm1mcmFjR0YkNigtRiM2KC1GYG82JFEjNjBGJ0YvLUYsNi1RJyZzZG90O0YnRi9GMkY1RjdGOUY7Rj1GP0ZBRkQtRmBvNiRRIzEwRidGL0ZkXmwtRmBvNiRRJjMuNTYxRidGL0YvLUYjNiRGZ29GLy8lLmxpbmV0aGlja25lc3NHRmJvLyUrZGVub21hbGlnbkdRJ2NlbnRlckYnLyUpbnVtYWxpZ25HRmNfbC8lKWJldmVsbGVkR0Y0RmNvRk9GYHBGT0ZdcEZdcEZdcEZdcC1GRzYlUSx0cmFja3BvaW50c0YnRkpGTUZedC1GY3I2Ji1GIzYmRmlcbEZeeUZfb0YvRi9GYXNGZHNGaW4tRkc2JVEmZXZhbGZGJ0ZKRk0tRmNyNiQtRiM2JS1GXV5sNihGaVtsLUYjNiVGZ29GSkZNRl9fbEZhX2xGZF9sRmZfbEZldkYvRi8tRiw2LVEoJm1pbnVzO0YnRi9GMkY1RjdGOUY7Rj1GPy9GQlEsMC4yMjIyMjIyZW1GJy9GRUZeYWwtRmBvNiRRIjBGJ0YvRmNvRk9GXXBGXXBGXXBGXXBGXXBGaF9sRl50LUZjcjYmLUYjNiZGaVxsRl55LUZgbzYkUSIyRidGL0YvRi9GYXNGZHNGaW5GXFxsRmNvRk9GXXBGXXBGXXBGXXBGXXBGaF9sRl50LUZjcjYmLUYjNiZGaVxsRl55LUZgbzYkUSIzRidGL0YvRi9GYXNGZHNGaW5GX1xsRmNvRk9GT0ZdcEZdcEZdcEZdcEZmbkZpbkZmbi1GLDYtUSIrRidGL0YyRjVGN0Y5RjtGPUY/Rl1hbEZfYWxGX29GY29GT0ZPRk9GXXBGXXBGaXdGXXBGX3JGY29GT0ZPRml3Rl1wRmlxRmZ3Rk9GYHBGaXdGXXBGaXFGZndGT0ZdcEZdcEZnci1GY3I2JkZheEYvRmFzRmRzLUZjcjYmLUYjNiRGW3dGL0YvRmFzRmRzRmV6RmNvRk9GXXBGaXdGXXBGaXFGY29GT0ZPRmBwRmJ0RmV2Ri8=</Equation></Text-field>
</Input>
</Group>
<Group hide-input="false" labelreference="L1671" drawlabel="true" applyint="true" applyrational="true" applyexponent="false">
<Input><Text-field prompt="&gt; " style="Maple Input" layout="Normal"><Equation executable="true" style="2D Input" input-equation="" display="LUklbXJvd0c2Iy9JK21vZHVsZW5hbWVHNiJJLFR5cGVzZXR0aW5nR0koX3N5c2xpYkdGJzY9LUkjbWlHRiQ2JVEnZXZlbnRzRicvJSdpdGFsaWNHUSV0cnVlRicvJSxtYXRodmFyaWFudEdRJ2l0YWxpY0YnLUkjbW9HRiQ2LVEqJmNvbG9uZXE7RicvRjNRJ25vcm1hbEYnLyUmZmVuY2VHUSZmYWxzZUYnLyUqc2VwYXJhdG9yR0Y9LyUpc3RyZXRjaHlHRj0vJSpzeW1tZXRyaWNHRj0vJShsYXJnZW9wR0Y9LyUubW92YWJsZWxpbWl0c0dGPS8lJ2FjY2VudEdGPS8lJ2xzcGFjZUdRLDAuMjc3Nzc3OGVtRicvJSdyc3BhY2VHRkwtSShtZmVuY2VkR0YkNiYtRiM2KS1GLDYlUSRzZXFGJ0YvRjItRlA2JC1GIzYrLUZQNiYtRiM2Li1GLDYlUSx0cmFja3BvaW50c0YnRi9GMi1GUDYmLUYjNiUtRiw2JVEia0YnRi9GMi8lK2V4ZWN1dGFibGVHRj1GOUY5LyUlb3BlbkdRIltGJy8lJmNsb3NlR1EiXUYnLUZQNiYtRiM2KC1GLDYlUSpsYXN0cG9pbnRGJ0YvRjJGXG8tRjY2LVEiLEYnRjlGOy9GP0YxRkBGQkZERkZGSC9GS1EmMC4wZW1GJy9GTlEsMC4zMzMzMzMzZW1GJy1JI21uR0YkNiRRIjFGJ0Y5RmNvRjlGOUZlb0Zob0ZicEZpbi1GUDYmLUYjNiRGYG9GOUY5RmVvRmhvLUZQNiYtRiM2J0ZfcEZecUZicC1GW3E2JFEiMkYnRjlGOUY5RmVvRmhvRmJwLUYjNiZGaW5GXnEtRlA2Ji1GIzYnRl9wRl5xRmJwLUZbcTYkUSIzRidGOUY5RjlGZW9GaG9GOS1GLDYjUSFGJ0Zjb0Y5RjlGZW9GaG9GYnBGYG8tRjY2LVEiPUYnRjlGO0Y+RkBGQkZERkZGSEZKRk1GanAtRjY2LVEjLi5GJ0Y5RjtGPkZARkJGREZGRkgvRktRLDAuMjIyMjIyMmVtRicvRk5GZ3AtRiw2JVElbnNlY0YnRi9GMkZjb0Y5RjlGYnBGVC1GUDYkLUYjNiotRlA2Ji1GIzYtRmluRl5xLUZQNiYtRiM2JkZqcEZicEZqcEY5RjlGZW9GaG9GYnBGaW5GXnEtRlA2Ji1GIzYmRmpwRmJwRmZxRjlGOUZlb0Zob0ZicC1GIzYmRmluRl5xLUZQNiYtRiM2JkZqcEZicEZfckY5RjlGZW9GaG9GOUZickY5RjlGZW9GaG9GYnBGYG9GZXJGanBGaHJGXnNGOUY5RmNvRjlGOUZlb0Zoby1GNjYtUSI6RidGOUY7Rj5GQEZCRkRGRkZIRkpGTS1JJ21zcGFjZUdGJDYmLyUnaGVpZ2h0R1EmMC4wZXhGJy8lJndpZHRoR0ZncC8lJmRlcHRoR0ZfdS8lKmxpbmVicmVha0dRKG5ld2xpbmVGJy1GNjYtUSJ+RidGOUY7Rj5GQEZCRkRGRkZIRmZwRl1zLUYsNiVRLGV2ZW50c2NvbG9yRidGL0YyRjUtRlA2Ji1GIzYoRlQtRlA2JC1GIzYrLUYsNiVRK3RyYWNrY29sb3JGJ0YvRjJGXnFGYnBGYG9GZXJGanBGaHJGXnNGOUY5RmJwLUYjNiVGVEZhdkY5RmJyRjlGOUZlb0Zob0ZndEZqdEZqdC1GLDYlUSZsc3RlcEYnRi9GMkY1LUZbcTYkUSQxMDBGJ0Y5LUY2Ni1RIjtGJ0Y5RjtGZXBGQEZCRkRGRkZIRmZwRk1GanQtRjY2LVEiI0YnRjlGO0Y+RkBGQkZERkZGSEZmcEZdcy1GLDYlUS9+ZXZlbnRzJiM4Nzg4O0YnRi9GMi1GUDYmLUYjNi0tRiw2JVEjb3BGJ0YvRjItRlA2JC1GIzYlRitGY29GOUY5RmJwLUZQNiYtRiM2MC1GW3E2JFEiMEYnRjlGYnAtRltxNiRRJjEuMDA1RidGOS1GNjYtUScmc2RvdDtGJ0Y5RjtGPkZARkJGREZGRkhGZnBGXXNGZ3UtRiw2JVEleG1heEYnRi9GMkZicC1GLDYlUSV5bWluRidGL0YyLUY2Ni1RIitGJ0Y5RjtGPkZARkJGREZGRkhGW3MvRk5GXHMtRltxNiRRIjdGJ0Y5Rl55Rmp2RmNvRjlGOUZlb0Zob0ZicC1GUDYmLUYjNi9GaHhGYnAtRltxNiRRJjEuMDE1RidGOUZeeUZndUZheUZicEZkeUZneUZbekZeeUZqdkY5RjlGZW9GaG9GYnAtRlA2Ji1GIzYvLUZbcTYkUSMxNUYnRjlGYnAtRltxNiRRJTEuMDFGJ0Y5Rl55Rmd1RmF5RmJwRmR5Rmd5Rlt6Rl55Rmp2RjlGOUZlb0Zob0ZicEZjb0Y5RjlGZW9GaG9GYHdGanVGNS1GUDYmLUYjNitGXXgtRlA2JC1GIzYkRmp1RjlGOUZicC1GLDYlUSNjMkYnRi9GMkZicC1GLDYlUSNjM0YnRi9GMkZicC1GLDYlUSNjNUYnRi9GMkY5RjlGZW9GaG9GYHdGY29GOQ==">LUklbXJvd0c2Iy9JK21vZHVsZW5hbWVHNiJJLFR5cGVzZXR0aW5nR0koX3N5c2xpYkdGJzY9LUkjbWlHRiQ2JVEnZXZlbnRzRicvJSdpdGFsaWNHUSV0cnVlRicvJSxtYXRodmFyaWFudEdRJ2l0YWxpY0YnLUkjbW9HRiQ2LVEqJmNvbG9uZXE7RicvRjNRJ25vcm1hbEYnLyUmZmVuY2VHUSZmYWxzZUYnLyUqc2VwYXJhdG9yR0Y9LyUpc3RyZXRjaHlHRj0vJSpzeW1tZXRyaWNHRj0vJShsYXJnZW9wR0Y9LyUubW92YWJsZWxpbWl0c0dGPS8lJ2FjY2VudEdGPS8lJ2xzcGFjZUdRLDAuMjc3Nzc3OGVtRicvJSdyc3BhY2VHRkwtSShtZmVuY2VkR0YkNiYtRiM2KS1GLDYlUSRzZXFGJ0YvRjItRlA2JC1GIzYrLUZQNiYtRiM2Li1GLDYlUSx0cmFja3BvaW50c0YnRi9GMi1GUDYmLUYjNiUtRiw2JVEia0YnRi9GMi8lK2V4ZWN1dGFibGVHRj1GOUY5LyUlb3BlbkdRIltGJy8lJmNsb3NlR1EiXUYnLUZQNiYtRiM2KC1GLDYlUSpsYXN0cG9pbnRGJ0YvRjJGXG8tRjY2LVEiLEYnRjlGOy9GP0YxRkBGQkZERkZGSC9GS1EmMC4wZW1GJy9GTlEsMC4zMzMzMzMzZW1GJy1JI21uR0YkNiRRIjFGJ0Y5RmNvRjlGOUZlb0Zob0ZicEZpbi1GUDYmLUYjNiRGYG9GOUY5RmVvRmhvLUZQNiYtRiM2J0ZfcEZecUZicC1GW3E2JFEiMkYnRjlGOUY5RmVvRmhvRmJwLUYjNiZGaW5GXnEtRlA2Ji1GIzYnRl9wRl5xRmJwLUZbcTYkUSIzRidGOUY5RjlGZW9GaG9GOS1GLDYjUSFGJ0Zjb0Y5RjlGZW9GaG9GYnBGYG8tRjY2LVEiPUYnRjlGO0Y+RkBGQkZERkZGSEZKRk1GanAtRjY2LVEjLi5GJ0Y5RjtGPkZARkJGREZGRkgvRktRLDAuMjIyMjIyMmVtRicvRk5GZ3AtRiw2JVElbnNlY0YnRi9GMkZjb0Y5RjlGYnBGVC1GUDYkLUYjNiotRlA2Ji1GIzYtRmluRl5xLUZQNiYtRiM2JkZqcEZicEZqcEY5RjlGZW9GaG9GYnBGaW5GXnEtRlA2Ji1GIzYmRmpwRmJwRmZxRjlGOUZlb0Zob0ZicC1GIzYmRmluRl5xLUZQNiYtRiM2JkZqcEZicEZfckY5RjlGZW9GaG9GOUZickY5RjlGZW9GaG9GYnBGYG9GZXJGanBGaHJGXnNGOUY5RmNvRjlGOUZlb0Zoby1GNjYtUSI6RidGOUY7Rj5GQEZCRkRGRkZIRkpGTS1JJ21zcGFjZUdGJDYmLyUnaGVpZ2h0R1EmMC4wZXhGJy8lJndpZHRoR0ZncC8lJmRlcHRoR0ZfdS8lKmxpbmVicmVha0dRKG5ld2xpbmVGJy1GNjYtUSJ+RidGOUY7Rj5GQEZCRkRGRkZIRmZwRl1zLUYsNiVRLGV2ZW50c2NvbG9yRidGL0YyRjUtRlA2Ji1GIzYoRlQtRlA2JC1GIzYrLUYsNiVRK3RyYWNrY29sb3JGJ0YvRjJGXnFGYnBGYG9GZXJGanBGaHJGXnNGOUY5RmJwLUYjNiVGVEZhdkY5RmJyRjlGOUZlb0Zob0ZndEZqdEZqdC1GLDYlUSZsc3RlcEYnRi9GMkY1LUZbcTYkUSQxMDBGJ0Y5LUY2Ni1RIjtGJ0Y5RjtGZXBGQEZCRkRGRkZIRmZwRk1GanQtRjY2LVEiI0YnRjlGO0Y+RkBGQkZERkZGSEZmcEZdcy1GLDYlUS9+ZXZlbnRzJiM4Nzg4O0YnRi9GMi1GUDYmLUYjNi0tRiw2JVEjb3BGJ0YvRjItRlA2JC1GIzYlRitGY29GOUY5RmJwLUZQNiYtRiM2MC1GW3E2JFEiMEYnRjlGYnAtRltxNiRRJjEuMDA1RidGOS1GNjYtUScmc2RvdDtGJ0Y5RjtGPkZARkJGREZGRkhGZnBGXXNGZ3UtRiw2JVEleG1heEYnRi9GMkZicC1GLDYlUSV5bWluRidGL0YyLUY2Ni1RIitGJ0Y5RjtGPkZARkJGREZGRkhGW3MvRk5GXHMtRltxNiRRIjdGJ0Y5Rl55Rmp2RmNvRjlGOUZlb0Zob0ZicC1GUDYmLUYjNi9GaHhGYnAtRltxNiRRJjEuMDE1RidGOUZeeUZndUZheUZicEZkeUZneUZbekZeeUZqdkY5RjlGZW9GaG9GYnAtRlA2Ji1GIzYvLUZbcTYkUSMxNUYnRjlGYnAtRltxNiRRJTEuMDFGJ0Y5Rl55Rmd1RmF5RmJwRmR5Rmd5Rlt6Rl55Rmp2RjlGOUZlb0Zob0ZicEZjb0Y5RjlGZW9GaG9GYHdGanVGNS1GUDYmLUYjNitGXXgtRlA2JC1GIzYkRmp1RjlGOUZicC1GLDYlUSNjMkYnRi9GMkZicC1GLDYlUSNjM0YnRi9GMkZicC1GLDYlUSNjNUYnRi9GMkY5RjlGZW9GaG9GYHdGY29GOQ==</Equation></Text-field>
</Input>
</Group>
<Group hide-input="false" labelreference="L1639" drawlabel="true" applyint="true" applyrational="true" applyexponent="false">
<Input><Text-field prompt="&gt; " style="Maple Input" layout="Normal"><Equation executable="true" style="2D Input" input-equation="" display="LUklbXJvd0c2Iy9JK21vZHVsZW5hbWVHNiJJLFR5cGVzZXR0aW5nR0koX3N5c2xpYkdGJzZdcy1JI21pR0YkNiVRI3BwRicvJSdpdGFsaWNHUSV0cnVlRicvJSxtYXRodmFyaWFudEdRJ2l0YWxpY0YnLUkjbW9HRiQ2LVEqJmNvbG9uZXE7RicvRjNRJ25vcm1hbEYnLyUmZmVuY2VHUSZmYWxzZUYnLyUqc2VwYXJhdG9yR0Y9LyUpc3RyZXRjaHlHRj0vJSpzeW1tZXRyaWNHRj0vJShsYXJnZW9wR0Y9LyUubW92YWJsZWxpbWl0c0dGPS8lJ2FjY2VudEdGPS8lJ2xzcGFjZUdRLDAuMjc3Nzc3OGVtRicvJSdyc3BhY2VHRkwtSShtZmVuY2VkR0YkNiYtRiM2JS1GLDYjUSFGJy8lK2V4ZWN1dGFibGVHRj1GOUY5LyUlb3BlbkdRIltGJy8lJmNsb3NlR1EiXUYnLUY2Ni1RIjtGJ0Y5RjsvRj9GMUZARkJGREZGRkgvRktRJjAuMGVtRidGTS1JJ21zcGFjZUdGJDYmLyUnaGVpZ2h0R1EmMC4wZXhGJy8lJndpZHRoR0Zeby8lJmRlcHRoR0Zkby8lKmxpbmVicmVha0dRKG5ld2xpbmVGJy1GYG82JkZib0Zlb0Znby9Gam9RJWF1dG9GJy1GNjYvUSRmb3JGJy8lJWJvbGRHRjEvRjNRJWJvbGRGJy8lK2ZvbnR3ZWlnaHRHRmZwRjtGPkZARkJGREZGRkhGXW8vRk5GXm8tRjY2LVEifkYnRjlGO0Y+RkBGQkZERkZGSEZdb0ZpcC1GLDYlUSVrc2VjRidGL0YyRmpwLUY2Ni9RJWZyb21GJ0ZjcEZlcEZncEY7Rj5GQEZCRkRGRkZIRl1vRmlwRmpwLUkjbW5HRiQ2JFEiMUYnRjlGanAtRjY2L1EjdG9GJ0ZjcEZlcEZncEY7Rj5GQEZCRkRGRkZIRl1vRmlwRmpwLUYsNiVRJW5zZWNGJ0YvRjJGanAtRjY2L1EjZG9GJ0ZjcEZlcEZncEY7Rj5GQEZCRkRGRkZIRl1vRmlwRmpwRl9vRitGNS1GUDYmLUYjNiktRiw2JVEjb3BGJ0YvRjItRlA2JC1GIzYlRitGV0Y5RjktRjY2LVEiLEYnRjlGO0Zcb0ZARkJGREZGRkhGXW8vRk5RLDAuMzMzMzMzM2VtRictRiw2JVEscG9pbnRwbG90M2RGJ0YvRjItRlA2JC1GIzY7LUYsNiVRLHRyYWNrcG9pbnRzRidGL0YyLUZQNiYtRiM2JUZdcUZXRjlGOUZZRmZuRltzLUYsNiVRJmNvbG9yRidGL0YyLUY2Ni1RIj1GJ0Y5RjtGPkZARkJGREZGRkhGSkZNLUYsNiVRK3RyYWNrY29sb3JGJ0YvRjJGanNGW3MtRiw2JVEnc3ltYm9sRidGL0YyRmF0LUYsNiVRLHNvbGlkc3BoZXJlRidGL0YyRltzLUYsNiVRK3N5bWJvbHNpemVGJ0YvRjJGYXQtRmRxNiRRIjlGJ0Y5RltzLUYsNiVRKHNjYWxpbmdGJ0YvRjJGYXQtRiw2JVEsY29uc3RyYWluZWRGJ0YvRjJGW3MtRiw2JVEmc3R5bGVGJ0YvRjJGYXQtRiw2JVEqcG9pbnRsaW5lRidGL0YyRldGOUY5RldGOUY5RllGZm4tRjY2LVEiOkYnRjlGO0Y+RkBGQkZERkZGSEZKRk1GX29GanAtRjY2L1EkZW5kRidGY3BGZXBGZ3BGO0Y+RkBGQkZERkZGSEZdb0ZpcEZqcEZdckZfdkZqcEZfb0ZqcC1GLDYlUSRwcDJGJ0YvRjJGNS1GUDYmLUYjNiVGYHMtRlA2JC1GIzY0LUYsNiVRJ2V2ZW50c0YnRi9GMkZbc0ZedEZhdC1GLDYlUSxldmVudHNjb2xvckYnRi9GMkZbc0ZndEZhdEZqdEZbc0ZddUZhdC1GZHE2JFEjMTBGJ0Y5RltzRmN1RmF0RmZ1RjlGOUY5RjlGWUZmbkZfdkZfb0ZqcC1GNjYtUSIjRidGOUY7Rj5GQEZCRkRGRkZIRl1vRmlwLUYsNiVRK3BwMiYjODc4ODtGJ0YvRjJGT0ZfdkZfb0ZqcC1GLDYlUSNtdUYnL0YwRj1GOUY1LUYsNiVRJmFycm93RidGL0YyLUZQNiQtRiM2Ly1GUDYmLUYjNiktRmRxNiRRIjBGJ0Y5RltzLUYsNiVRKXhtaW52aWV3RidGL0YyRltzLUYsNiVRJXltaW5GJ0YvRjJGV0Y5RjlGWUZmbkZbcy1GUDYmLUYjNilGXnlGW3MtRmRxNiRRJDIwMEYnRjlGW3NGXnlGV0Y5RjlGWUZmbkZbc0ZedEZhdC1GLDYlUSdwdXJwbGVGJ0YvRjJGW3MtRiw2JVElYXhlc0YnRi9GMkZhdC1GLDYlUSVub25lRidGL0YyRldGOUY5Rl92Rl9vRmpwLUYsNiVRJWlvdGFGJ0ZieEY5RjVGY3gtRlA2JC1GIzYuLUZQNiYtRiM2KEZeeUZbc0ZheUZbc0ZkeUY5RjlGWUZmbkZbcy1GUDYmLUYjNihGXnlGW3NGXnlGW3NGW3pGOUY5RllGZm5GW3NGXnRGYXQtRiw2JVEkcmVkRidGL0YyRltzRmF6RmF0RmR6RjlGOUZfdkZfb0ZqcC1GLDYlUSZhdGltZUYnRi9GMkY1RmN4LUZQNiQtRiM2LkZeW2xGW3MtRlA2Ji1GIzYoRlt6RltzRl55RltzRl55RjlGOUZZRmZuRltzRl50RmF0LUYsNiVRJmJsYWNrRidGL0YyRltzRmF6RmF0RmR6RjlGOUZfdkZfby1GLDYlUSdsZWdlbmRGJ0YvRjJGNS1GLDYlUShjb252ZXJ0RidGL0YyLUZQNiQtRiM2Jy1GUDYmLUYjNiYtRiw2JVEkc2VxRidGL0YyLUZQNiQtRiM2Ky1GUDYmLUYjNi9GXnlGW3MtRmRxNiRRJTEuMDFGJ0Y5LUY2Ni1RJyZzZG90O0YnRjlGO0Y+RkBGQkZERkZGSEZdb0ZpcC1GLDYlUSV4bWF4RidGL0YyRltzRmR5LUY2Ni1RIitGJ0Y5RjtGPkZARkJGREZGRkgvRktRLDAuMjIyMjIyMmVtRicvRk5GXV9sLUYsNiVRImlGJ0YvRjJGY15sLUYsNiVRJmxzdGVwRidGL0YyRldGOUY5RllGZm5GW3NGX19sRmF0Rl55LUY2Ni1RIy4uRidGOUY7Rj5GQEZCRkRGRkZIRlxfbEZpcC1GZHE2JFEiMkYnRjlGV0Y5RjlGV0Y5RjlGWUZmbkZbcy1GLDYlUSdNYXRyaXhGJ0YvRjJGV0Y5RjlGaW5GX29GanAtRiw2JVEsbGVnZW5kY29sb3JGJ0YvRjJGNS1GUDYmLUYjNiktRiw2JVEjYzFGJ0YvRjJGW3MtRiw2JVEjYzJGJ0YvRjJGW3MtRiw2JVEjYzNGJ0YvRjJGV0Y5RjlGWUZmbkZpbkZfb0ZldkY1LUZQNiYtRiM2KEZkci1GUDYkLUYjNiRGZXZGOUY5RltzRmBzLUZQNiQtRiM2NEZnXGxGW3NGXnRGYXRGXmBsRltzRmd0RmF0Rmp0RltzRl11RmF0RmB1RltzRmN1RmF0RmZ1RjlGOUY5RjlGWUZmbkZfdkZqcEZqcEZfby1GNjYuRlxxRi9GMkY7Rj5GQEZCRkRGRkZIRl1vRmlwRmpwLUYsNiVRKWxlZnR3YWxsRidGL0YyRjUtRiw2JVEncGxvdDNkRidGL0YyLUZQNiQtRiM2RS1GUDYmLUYjNigtRiw2JVEjdHRGJ0YvRjJGW3NGYXlGW3MtRiw2JVEieUYnRi9GMkY5RjlGWUZmbkZbc0ZqYmxGYXRGXnlGZV9sLUYsNiVRJXRtYXhGJ0YvRjJGW3NGXWNsRmF0RmR5RmVfbC1GLDYlUSV5bWF4RidGL0YyRltzRml1RmF0LUYsNiVRKHN1cmZhY2VGJ0YvRjJGW3NGXnRGYXQtRlA2Ji1GIzY8LUYsNiVRJXN1YnNGJ0YvRjItRlA2JC1GIzYoLUYsNiVRInhGJ0YvRjJGYXRGYXlGW3MtRiw2JVEkcnJjRidGL0YyRjlGOUZpXmxGanAtRiw2JVElZnJhY0YnRmJ4RjktRlA2JC1GIzYkLUkmbWZyYWNHRiQ2KC1GIzYkRmpibEY5LUYjNiQtRiw2JVEncGVyaW9kRidGL0YyRjkvJS5saW5ldGhpY2tuZXNzR0ZmcS8lK2Rlbm9tYWxpZ25HUSdjZW50ZXJGJy8lKW51bWFsaWduR0ZfZmwvJSliZXZlbGxlZEdGPUY5RjlGY15sLUZQNiQtRiM2KEZjcS1GNjYtUSgmbWludXM7RidGOUY7Rj5GQEZCRkRGRkZIRlxfbEZeX2xGanAtRiM2JUZdZGxGYGRsRjlGVEY5RjlGW3NGXWRsLUZQNiQtRiM2KEZkZGxGYXRGYXlGW3MtRiw2JVEkZ2djRidGL0YyRjlGOUZpXmxGanBGamRsRl1lbEZjXmwtRlA2JC1GIzYnRmNxRmhmbC1GIzYlRl1kbEZdZ2xGOUZURjlGOUZbcy1GIzYlRl1kbC1GUDYkLUYjNihGZGRsRmF0RmF5RltzLUYsNiVRJGJiY0YnRi9GMkY5RjlGOUZpXmxGanBGamRsRl1lbEZjXmwtRlA2JC1GIzYoRmNxRmhmbEZqcEZqZ2xGVEY5RjlGOUY5L0ZaUScmbHNxYjtGJy9GZ25RJyZyc3FiO0YnRltzRmN1RmF0RmZ1RltzRmpwRmF6RmF0RmR6RltzLUYsNiVRJWdyaWRGJ0YvRjJGYXQtRlA2Ji1GIzYmLUZkcTYkUSQzMDBGJ0Y5RltzRmJpbEY5RjlGWUZmbkY5RjlGX3ZGanBGX29GX29GanAtRiw2JVEscG9seW1lcndhbGxGJ0YvRjJGNUZfYmwtRlA2JC1GIzZGLUZQNiYtRiM2KEZqYmxGW3MtRiw2JVEjeG1GJ0YvRjJGW3NGXWNsRjlGOUZZRmZuRltzRmpibEZhdEZeeUZlX2wtRmRxNiRRJDU5MEYnRjlGW3NGXWNsRmF0RmR5RmVfbEZjY2xGW3NGaXVGYXRGZmNsRltzRl50RmpwRmF0LUYsNiVRJWN5YW5GJ0YvRjJGW3NGY3VGYXRGZnVGW3NGanBGYXpGYXRGZHpGW3MtRiw2JVEtdHJhbnNwYXJlbmN5RidGL0YyRmF0LUZkcTYkUSQwLjdGJ0Y5RjlGOUZfdkZqcEZfb0ZqcC1GLDYlUSloZWxwd2FsbEYnRi9GMkY1Rl9ibC1GUDYkLUYjNkItRlA2Ji1GIzYqRmpibEZbc0ZkZGxGW3NGZHlGaV5sLUZkcTYkUSQxMDBGJ0Y5RjlGOUZZRmZuRltzRmpibEZhdEZeeUZlX2wtRmRxNiRRJDM0MEYnRjlGW3NGZGRsRmF0RmBqbEZlX2xGZl5sRltzRml1RmF0RmZjbEZbc0ZedEZhdC1GLDYlUSZDb2xvckYnRi9GMi1GUDYkLUYjNiQtRlA2Ji1GIzYoLUZkcTYkUSQwLjlGJ0Y5RltzRltdbUZbc0ZbXW1GOUY5RllGZm5GOUY5RltzRmN1RmF0RmZ1RltzRmpwRmF6RmF0RmR6RjlGOUZfdkZqcEZfb0ZqcEZqcEZfb0ZqYWxGanAtRiw2JVEnYm90dG9tRidGL0YyRjVGX2JsLUZQNiQtRiM2Ri1GUDYmLUYjNihGamJsRltzRmRkbEZbc0ZjY2xGOUY5RllGZm5GW3NGamJsRmF0Rl55RmVfbEZgY2xGW3NGZGRsRmF0RmF5RmVfbEZqcC1GLDYlUSl4bWF4dmlld0YnRi9GMkZbc0ZpdUZhdEZmY2xGW3NGXnRGYXQtRlA2Ji1GIzY6RmdkbEZpXmxGanBGamRsRl1lbEZjXmwtRlA2JC1GIzYnRmNxLUY2Ni1RKiZ1bWludXMwO0YnRjlGO0Y+RkBGQkZERkZGSEZcX2xGXl9sRmpwRmdkbEY5RjlGW3NGYWdsRmlebEZqcEZqZGxGXWVsRmNebC1GUDYkLUYjNidGY3FGaGZsRmpwRmFnbEY5RjlGW3NGYGhsRmlebEZqcEZqZGxGXWVsRmNebC1GUDYkLUYjNidGY3FGaGZsRmpwRmBobEY5RjlGOUY5RmdobEZpaGxGW3NGY3VGYXRGZnVGW3NGanBGYXpGYXRGZHpGW3NGW2lsRmF0Rl5pbEY5RjlGX3ZGX29GXHBGX29GX29GXHBGVEZXRjk=">LUklbXJvd0c2Iy9JK21vZHVsZW5hbWVHNiJJLFR5cGVzZXR0aW5nR0koX3N5c2xpYkdGJzZdcy1JI21pR0YkNiVRI3BwRicvJSdpdGFsaWNHUSV0cnVlRicvJSxtYXRodmFyaWFudEdRJ2l0YWxpY0YnLUkjbW9HRiQ2LVEqJmNvbG9uZXE7RicvRjNRJ25vcm1hbEYnLyUmZmVuY2VHUSZmYWxzZUYnLyUqc2VwYXJhdG9yR0Y9LyUpc3RyZXRjaHlHRj0vJSpzeW1tZXRyaWNHRj0vJShsYXJnZW9wR0Y9LyUubW92YWJsZWxpbWl0c0dGPS8lJ2FjY2VudEdGPS8lJ2xzcGFjZUdRLDAuMjc3Nzc3OGVtRicvJSdyc3BhY2VHRkwtSShtZmVuY2VkR0YkNiYtRiM2JS1GLDYjUSFGJy8lK2V4ZWN1dGFibGVHRj1GOUY5LyUlb3BlbkdRIltGJy8lJmNsb3NlR1EiXUYnLUY2Ni1RIjtGJ0Y5RjsvRj9GMUZARkJGREZGRkgvRktRJjAuMGVtRidGTS1JJ21zcGFjZUdGJDYmLyUnaGVpZ2h0R1EmMC4wZXhGJy8lJndpZHRoR0Zeby8lJmRlcHRoR0Zkby8lKmxpbmVicmVha0dRKG5ld2xpbmVGJy1GYG82JkZib0Zlb0Znby9Gam9RJWF1dG9GJy1GNjYvUSRmb3JGJy8lJWJvbGRHRjEvRjNRJWJvbGRGJy8lK2ZvbnR3ZWlnaHRHRmZwRjtGPkZARkJGREZGRkhGXW8vRk5GXm8tRjY2LVEifkYnRjlGO0Y+RkBGQkZERkZGSEZdb0ZpcC1GLDYlUSVrc2VjRidGL0YyRmpwLUY2Ni9RJWZyb21GJ0ZjcEZlcEZncEY7Rj5GQEZCRkRGRkZIRl1vRmlwRmpwLUkjbW5HRiQ2JFEiMUYnRjlGanAtRjY2L1EjdG9GJ0ZjcEZlcEZncEY7Rj5GQEZCRkRGRkZIRl1vRmlwRmpwLUYsNiVRJW5zZWNGJ0YvRjJGanAtRjY2L1EjZG9GJ0ZjcEZlcEZncEY7Rj5GQEZCRkRGRkZIRl1vRmlwRmpwRl9vRitGNS1GUDYmLUYjNiktRiw2JVEjb3BGJ0YvRjItRlA2JC1GIzYlRitGV0Y5RjktRjY2LVEiLEYnRjlGO0Zcb0ZARkJGREZGRkhGXW8vRk5RLDAuMzMzMzMzM2VtRictRiw2JVEscG9pbnRwbG90M2RGJ0YvRjItRlA2JC1GIzY7LUYsNiVRLHRyYWNrcG9pbnRzRidGL0YyLUZQNiYtRiM2JUZdcUZXRjlGOUZZRmZuRltzLUYsNiVRJmNvbG9yRidGL0YyLUY2Ni1RIj1GJ0Y5RjtGPkZARkJGREZGRkhGSkZNLUYsNiVRK3RyYWNrY29sb3JGJ0YvRjJGanNGW3MtRiw2JVEnc3ltYm9sRidGL0YyRmF0LUYsNiVRLHNvbGlkc3BoZXJlRidGL0YyRltzLUYsNiVRK3N5bWJvbHNpemVGJ0YvRjJGYXQtRmRxNiRRIjlGJ0Y5RltzLUYsNiVRKHNjYWxpbmdGJ0YvRjJGYXQtRiw2JVEsY29uc3RyYWluZWRGJ0YvRjJGW3MtRiw2JVEmc3R5bGVGJ0YvRjJGYXQtRiw2JVEqcG9pbnRsaW5lRidGL0YyRldGOUY5RldGOUY5RllGZm4tRjY2LVEiOkYnRjlGO0Y+RkBGQkZERkZGSEZKRk1GX29GanAtRjY2L1EkZW5kRidGY3BGZXBGZ3BGO0Y+RkBGQkZERkZGSEZdb0ZpcEZqcEZdckZfdkZqcEZfb0ZqcC1GLDYlUSRwcDJGJ0YvRjJGNS1GUDYmLUYjNiVGYHMtRlA2JC1GIzY0LUYsNiVRJ2V2ZW50c0YnRi9GMkZbc0ZedEZhdC1GLDYlUSxldmVudHNjb2xvckYnRi9GMkZbc0ZndEZhdEZqdEZbc0ZddUZhdC1GZHE2JFEjMTBGJ0Y5RltzRmN1RmF0RmZ1RjlGOUY5RjlGWUZmbkZfdkZfb0ZqcC1GNjYtUSIjRidGOUY7Rj5GQEZCRkRGRkZIRl1vRmlwLUYsNiVRK3BwMiYjODc4ODtGJ0YvRjJGT0ZfdkZfb0ZqcC1GLDYlUSNtdUYnL0YwRj1GOUY1LUYsNiVRJmFycm93RidGL0YyLUZQNiQtRiM2Ly1GUDYmLUYjNiktRmRxNiRRIjBGJ0Y5RltzLUYsNiVRKXhtaW52aWV3RidGL0YyRltzLUYsNiVRJXltaW5GJ0YvRjJGV0Y5RjlGWUZmbkZbcy1GUDYmLUYjNilGXnlGW3MtRmRxNiRRJDIwMEYnRjlGW3NGXnlGV0Y5RjlGWUZmbkZbc0ZedEZhdC1GLDYlUSdwdXJwbGVGJ0YvRjJGW3MtRiw2JVElYXhlc0YnRi9GMkZhdC1GLDYlUSVub25lRidGL0YyRldGOUY5Rl92Rl9vRmpwLUYsNiVRJWlvdGFGJ0ZieEY5RjVGY3gtRlA2JC1GIzYuLUZQNiYtRiM2KEZeeUZbc0ZheUZbc0ZkeUY5RjlGWUZmbkZbcy1GUDYmLUYjNihGXnlGW3NGXnlGW3NGW3pGOUY5RllGZm5GW3NGXnRGYXQtRiw2JVEkcmVkRidGL0YyRltzRmF6RmF0RmR6RjlGOUZfdkZfb0ZqcC1GLDYlUSZhdGltZUYnRi9GMkY1RmN4LUZQNiQtRiM2LkZeW2xGW3MtRlA2Ji1GIzYoRlt6RltzRl55RltzRl55RjlGOUZZRmZuRltzRl50RmF0LUYsNiVRJmJsYWNrRidGL0YyRltzRmF6RmF0RmR6RjlGOUZfdkZfby1GLDYlUSdsZWdlbmRGJ0YvRjJGNS1GLDYlUShjb252ZXJ0RidGL0YyLUZQNiQtRiM2Jy1GUDYmLUYjNiYtRiw2JVEkc2VxRidGL0YyLUZQNiQtRiM2Ky1GUDYmLUYjNi9GXnlGW3MtRmRxNiRRJTEuMDFGJ0Y5LUY2Ni1RJyZzZG90O0YnRjlGO0Y+RkBGQkZERkZGSEZdb0ZpcC1GLDYlUSV4bWF4RidGL0YyRltzRmR5LUY2Ni1RIitGJ0Y5RjtGPkZARkJGREZGRkgvRktRLDAuMjIyMjIyMmVtRicvRk5GXV9sLUYsNiVRImlGJ0YvRjJGY15sLUYsNiVRJmxzdGVwRidGL0YyRldGOUY5RllGZm5GW3NGX19sRmF0Rl55LUY2Ni1RIy4uRidGOUY7Rj5GQEZCRkRGRkZIRlxfbEZpcC1GZHE2JFEiMkYnRjlGV0Y5RjlGV0Y5RjlGWUZmbkZbcy1GLDYlUSdNYXRyaXhGJ0YvRjJGV0Y5RjlGaW5GX29GanAtRiw2JVEsbGVnZW5kY29sb3JGJ0YvRjJGNS1GUDYmLUYjNiktRiw2JVEjYzFGJ0YvRjJGW3MtRiw2JVEjYzJGJ0YvRjJGW3MtRiw2JVEjYzNGJ0YvRjJGV0Y5RjlGWUZmbkZpbkZfb0ZldkY1LUZQNiYtRiM2KEZkci1GUDYkLUYjNiRGZXZGOUY5RltzRmBzLUZQNiQtRiM2NEZnXGxGW3NGXnRGYXRGXmBsRltzRmd0RmF0Rmp0RltzRl11RmF0RmB1RltzRmN1RmF0RmZ1RjlGOUY5RjlGWUZmbkZfdkZqcEZqcEZfby1GNjYuRlxxRi9GMkY7Rj5GQEZCRkRGRkZIRl1vRmlwRmpwLUYsNiVRKWxlZnR3YWxsRidGL0YyRjUtRiw2JVEncGxvdDNkRidGL0YyLUZQNiQtRiM2RS1GUDYmLUYjNigtRiw2JVEjdHRGJ0YvRjJGW3NGYXlGW3MtRiw2JVEieUYnRi9GMkY5RjlGWUZmbkZbc0ZqYmxGYXRGXnlGZV9sLUYsNiVRJXRtYXhGJ0YvRjJGW3NGXWNsRmF0RmR5RmVfbC1GLDYlUSV5bWF4RidGL0YyRltzRml1RmF0LUYsNiVRKHN1cmZhY2VGJ0YvRjJGW3NGXnRGYXQtRlA2Ji1GIzY8LUYsNiVRJXN1YnNGJ0YvRjItRlA2JC1GIzYoLUYsNiVRInhGJ0YvRjJGYXRGYXlGW3MtRiw2JVEkcnJjRidGL0YyRjlGOUZpXmxGanAtRiw2JVElZnJhY0YnRmJ4RjktRlA2JC1GIzYkLUkmbWZyYWNHRiQ2KC1GIzYkRmpibEY5LUYjNiQtRiw2JVEncGVyaW9kRidGL0YyRjkvJS5saW5ldGhpY2tuZXNzR0ZmcS8lK2Rlbm9tYWxpZ25HUSdjZW50ZXJGJy8lKW51bWFsaWduR0ZfZmwvJSliZXZlbGxlZEdGPUY5RjlGY15sLUZQNiQtRiM2KEZjcS1GNjYtUSgmbWludXM7RidGOUY7Rj5GQEZCRkRGRkZIRlxfbEZeX2xGanAtRiM2JUZdZGxGYGRsRjlGVEY5RjlGW3NGXWRsLUZQNiQtRiM2KEZkZGxGYXRGYXlGW3MtRiw2JVEkZ2djRidGL0YyRjlGOUZpXmxGanBGamRsRl1lbEZjXmwtRlA2JC1GIzYnRmNxRmhmbC1GIzYlRl1kbEZdZ2xGOUZURjlGOUZbcy1GIzYlRl1kbC1GUDYkLUYjNihGZGRsRmF0RmF5RltzLUYsNiVRJGJiY0YnRi9GMkY5RjlGOUZpXmxGanBGamRsRl1lbEZjXmwtRlA2JC1GIzYoRmNxRmhmbEZqcEZqZ2xGVEY5RjlGOUY5L0ZaUScmbHNxYjtGJy9GZ25RJyZyc3FiO0YnRltzRmN1RmF0RmZ1RltzRmpwRmF6RmF0RmR6RltzLUYsNiVRJWdyaWRGJ0YvRjJGYXQtRlA2Ji1GIzYmLUZkcTYkUSQzMDBGJ0Y5RltzRmJpbEY5RjlGWUZmbkY5RjlGX3ZGanBGX29GX29GanAtRiw2JVEscG9seW1lcndhbGxGJ0YvRjJGNUZfYmwtRlA2JC1GIzZGLUZQNiYtRiM2KEZqYmxGW3MtRiw2JVEjeG1GJ0YvRjJGW3NGXWNsRjlGOUZZRmZuRltzRmpibEZhdEZeeUZlX2wtRmRxNiRRJDU5MEYnRjlGW3NGXWNsRmF0RmR5RmVfbEZjY2xGW3NGaXVGYXRGZmNsRltzRl50RmpwRmF0LUYsNiVRJWN5YW5GJ0YvRjJGW3NGY3VGYXRGZnVGW3NGanBGYXpGYXRGZHpGW3MtRiw2JVEtdHJhbnNwYXJlbmN5RidGL0YyRmF0LUZkcTYkUSQwLjdGJ0Y5RjlGOUZfdkZqcEZfb0ZqcC1GLDYlUSloZWxwd2FsbEYnRi9GMkY1Rl9ibC1GUDYkLUYjNkItRlA2Ji1GIzYqRmpibEZbc0ZkZGxGW3NGZHlGaV5sLUZkcTYkUSQxMDBGJ0Y5RjlGOUZZRmZuRltzRmpibEZhdEZeeUZlX2wtRmRxNiRRJDM0MEYnRjlGW3NGZGRsRmF0RmBqbEZlX2xGZl5sRltzRml1RmF0RmZjbEZbc0ZedEZhdC1GLDYlUSZDb2xvckYnRi9GMi1GUDYkLUYjNiQtRlA2Ji1GIzYoLUZkcTYkUSQwLjlGJ0Y5RltzRltdbUZbc0ZbXW1GOUY5RllGZm5GOUY5RltzRmN1RmF0RmZ1RltzRmpwRmF6RmF0RmR6RjlGOUZfdkZqcEZfb0ZqcEZqcEZfb0ZqYWxGanAtRiw2JVEnYm90dG9tRidGL0YyRjVGX2JsLUZQNiQtRiM2Ri1GUDYmLUYjNihGamJsRltzRmRkbEZbc0ZjY2xGOUY5RllGZm5GW3NGamJsRmF0Rl55RmVfbEZgY2xGW3NGZGRsRmF0RmF5RmVfbEZqcC1GLDYlUSl4bWF4dmlld0YnRi9GMkZbc0ZpdUZhdEZmY2xGW3NGXnRGYXQtRlA2Ji1GIzY6RmdkbEZpXmxGanBGamRsRl1lbEZjXmwtRlA2JC1GIzYnRmNxLUY2Ni1RKiZ1bWludXMwO0YnRjlGO0Y+RkBGQkZERkZGSEZcX2xGXl9sRmpwRmdkbEY5RjlGW3NGYWdsRmlebEZqcEZqZGxGXWVsRmNebC1GUDYkLUYjNidGY3FGaGZsRmpwRmFnbEY5RjlGW3NGYGhsRmlebEZqcEZqZGxGXWVsRmNebC1GUDYkLUYjNidGY3FGaGZsRmpwRmBobEY5RjlGOUY5RmdobEZpaGxGW3NGY3VGYXRGZnVGW3NGanBGYXpGYXRGZHpGW3NGW2lsRmF0Rl5pbEY5RjlGX3ZGX29GXHBGX29GX29GXHBGVEZXRjk=</Equation></Text-field>
</Input>
</Group>
<Group hide-input="false" labelreference="L1810" drawlabel="true" applyint="true" applyrational="true" applyexponent="false">
<Input><Text-field prompt="&gt; " style="Maple Input" layout="Normal"><Equation executable="true" style="2D Input" input-equation="" display="LUklbXJvd0c2Iy9JK21vZHVsZW5hbWVHNiJJLFR5cGVzZXR0aW5nR0koX3N5c2xpYkdGJzYsLUkjbWlHRiQ2JVEmQ29sb3JGJy8lJ2l0YWxpY0dRJXRydWVGJy8lLG1hdGh2YXJpYW50R1EnaXRhbGljRictSShtZmVuY2VkR0YkNiQtRiM2JS1GLDYlUSVzdWJzRidGL0YyLUY2NiQtRiM2KC1GLDYlUSJ4RidGL0YyLUkjbW9HRiQ2LVEiPUYnL0YzUSdub3JtYWxGJy8lJmZlbmNlR1EmZmFsc2VGJy8lKnNlcGFyYXRvckdGTC8lKXN0cmV0Y2h5R0ZMLyUqc3ltbWV0cmljR0ZMLyUobGFyZ2VvcEdGTC8lLm1vdmFibGVsaW1pdHNHRkwvJSdhY2NlbnRHRkwvJSdsc3BhY2VHUSwwLjI3Nzc3NzhlbUYnLyUncnNwYWNlR0Zlbi1GLDYlUSV4bWluRidGL0YyLUZFNi1RIixGJ0ZIRkovRk5GMUZPRlFGU0ZVRlcvRlpRJjAuMGVtRicvRmduUSwwLjMzMzMzMzNlbUYnLUY2NiYtRiM2KC1GLDYlUSRycmNGJ0YvRjJGW28tRiw2JVEkZ2djRidGL0YyRltvLUYsNiVRJGJiY0YnRi9GMkZIRkgvJSVvcGVuR1EiW0YnLyUmY2xvc2VHUSJdRidGSEZIRkhGSC1GRTYtUSI7RidGSEZKRl5vRk9GUUZTRlVGV0Zfb0Zmbi1JJ21zcGFjZUdGJDYmLyUnaGVpZ2h0R1EmMC4wZXhGJy8lJndpZHRoR0Zgby8lJmRlcHRoR0ZecS8lKmxpbmVicmVha0dRKG5ld2xpbmVGJy1GRTYtUSJ+RidGSEZKRk1GT0ZRRlNGVUZXRl9vL0ZnbkZgby1GLDYlUShkaXNwbGF5RidGL0YyLUY2NiQtRiM2JS1GLDYlUSdib3R0b21GJ0YvRjIvJStleGVjdXRhYmxlR0ZMRkhGSEZmcEZkckZI">LUklbXJvd0c2Iy9JK21vZHVsZW5hbWVHNiJJLFR5cGVzZXR0aW5nR0koX3N5c2xpYkdGJzYsLUkjbWlHRiQ2JVEmQ29sb3JGJy8lJ2l0YWxpY0dRJXRydWVGJy8lLG1hdGh2YXJpYW50R1EnaXRhbGljRictSShtZmVuY2VkR0YkNiQtRiM2JS1GLDYlUSVzdWJzRidGL0YyLUY2NiQtRiM2KC1GLDYlUSJ4RidGL0YyLUkjbW9HRiQ2LVEiPUYnL0YzUSdub3JtYWxGJy8lJmZlbmNlR1EmZmFsc2VGJy8lKnNlcGFyYXRvckdGTC8lKXN0cmV0Y2h5R0ZMLyUqc3ltbWV0cmljR0ZMLyUobGFyZ2VvcEdGTC8lLm1vdmFibGVsaW1pdHNHRkwvJSdhY2NlbnRHRkwvJSdsc3BhY2VHUSwwLjI3Nzc3NzhlbUYnLyUncnNwYWNlR0Zlbi1GLDYlUSV4bWluRidGL0YyLUZFNi1RIixGJ0ZIRkovRk5GMUZPRlFGU0ZVRlcvRlpRJjAuMGVtRicvRmduUSwwLjMzMzMzMzNlbUYnLUY2NiYtRiM2KC1GLDYlUSRycmNGJ0YvRjJGW28tRiw2JVEkZ2djRidGL0YyRltvLUYsNiVRJGJiY0YnRi9GMkZIRkgvJSVvcGVuR1EiW0YnLyUmY2xvc2VHUSJdRidGSEZIRkhGSC1GRTYtUSI7RidGSEZKRl5vRk9GUUZTRlVGV0Zfb0Zmbi1JJ21zcGFjZUdGJDYmLyUnaGVpZ2h0R1EmMC4wZXhGJy8lJndpZHRoR0Zgby8lJmRlcHRoR0ZecS8lKmxpbmVicmVha0dRKG5ld2xpbmVGJy1GRTYtUSJ+RidGSEZKRk1GT0ZRRlNGVUZXRl9vL0ZnbkZgby1GLDYlUShkaXNwbGF5RidGL0YyLUY2NiQtRiM2JS1GLDYlUSdib3R0b21GJ0YvRjIvJStleGVjdXRhYmxlR0ZMRkhGSEZmcEZkckZI</Equation></Text-field>
</Input>
</Group>
<Group hide-input="false" labelreference="L2" drawlabel="true" applyint="true" applyrational="true" applyexponent="false">
<Input><Pagebreak></Pagebreak><Pagebreak></Pagebreak>
</Input>
</Group>
<Group hide-input="false" labelreference="L1640" drawlabel="true" applyint="true" applyrational="true" applyexponent="false">
<Input><Text-field prompt="&gt; " style="Maple Input" layout="Normal"><Equation executable="true" style="2D Input" input-equation="" display="LUklbXJvd0c2Iy9JK21vZHVsZW5hbWVHNiJJLFR5cGVzZXR0aW5nR0koX3N5c2xpYkdGJzYnLUkjbWlHRiQ2JVEoZGlzcGxheUYnLyUnaXRhbGljR1EldHJ1ZUYnLyUsbWF0aHZhcmlhbnRHUSdpdGFsaWNGJy1JKG1mZW5jZWRHRiQ2JC1GIzZFLUYsNiVRK2xpZ2h0bW9kZWxGJ0YvRjItSSNtb0dGJDYtUSI9RicvRjNRJ25vcm1hbEYnLyUmZmVuY2VHUSZmYWxzZUYnLyUqc2VwYXJhdG9yR0ZFLyUpc3RyZXRjaHlHRkUvJSpzeW1tZXRyaWNHRkUvJShsYXJnZW9wR0ZFLyUubW92YWJsZWxpbWl0c0dGRS8lJ2FjY2VudEdGRS8lJ2xzcGFjZUdRLDAuMjc3Nzc3OGVtRicvJSdyc3BhY2VHRlQtRiw2JVElbm9uZUYnRi9GMi1GPjYtUSIsRidGQUZDL0ZHRjFGSEZKRkxGTkZQL0ZTUSYwLjBlbUYnL0ZWUSwwLjMzMzMzMzNlbUYnLUYsNiVRI01wRidGL0YyRlotRiw2JVEjTW1GJ0YvRjJGWi1GLDYlUSRNcDJGJ0YvRjJGWi1GLDYlUSlsZWZ0d2FsbEYnRi9GMkZaLUYsNiVRJ2JvdHRvbUYnRi9GMkZaRjpGPS1GLDYlUSdsaWdodDNGJ0YvRjJGWi1GLDYlUSZsaWdodEYnRi9GMkY9LUY2NiYtRiM2Ly1JI21uR0YkNiRRIzMwRidGQUZaLUY+Ni1RIn5GJ0ZBRkNGRkZIRkpGTEZORlBGaG4vRlZGaW4tRj42LVEqJnVtaW51czA7RidGQUZDRkZGSEZKRkxGTkZQL0ZTUSwwLjIyMjIyMjJlbUYnL0ZWRmFxLUZmcDYkUSM4MEYnRkFGWi1GZnA2JFEiMUYnRkFGWkZmcUZaRmlwRmZxRkFGQS8lJW9wZW5HUSJbRicvJSZjbG9zZUdRIl1GJ0ZaLUYsNiVRI211RicvRjBGRUZBRlotRiw2JVElaW90YUYnRmJyRkFGWi1GLDYlUSZhdGltZUYnRi9GMkZaLUYsNiVRI3BwRidGL0YyRlotRiw2JVEsb3JpZW50YXRpb25GJ0YvRjJGPS1GNjYmLUYjNitGXXEtRmZwNiRRJDE1MEYnRkFGWi1GZnA2JFEjNzBGJ0ZBRlpGXXEtRmZwNiRRJDE3MEYnRkEvJStleGVjdXRhYmxlR0ZFRkFGQUZpcUZcckZcdEZBRkEtRj42LVEiO0YnRkFGQ0ZnbkZIRkpGTEZORlBGaG5GVUZcdEZB">LUklbXJvd0c2Iy9JK21vZHVsZW5hbWVHNiJJLFR5cGVzZXR0aW5nR0koX3N5c2xpYkdGJzYnLUkjbWlHRiQ2JVEoZGlzcGxheUYnLyUnaXRhbGljR1EldHJ1ZUYnLyUsbWF0aHZhcmlhbnRHUSdpdGFsaWNGJy1JKG1mZW5jZWRHRiQ2JC1GIzZFLUYsNiVRK2xpZ2h0bW9kZWxGJ0YvRjItSSNtb0dGJDYtUSI9RicvRjNRJ25vcm1hbEYnLyUmZmVuY2VHUSZmYWxzZUYnLyUqc2VwYXJhdG9yR0ZFLyUpc3RyZXRjaHlHRkUvJSpzeW1tZXRyaWNHRkUvJShsYXJnZW9wR0ZFLyUubW92YWJsZWxpbWl0c0dGRS8lJ2FjY2VudEdGRS8lJ2xzcGFjZUdRLDAuMjc3Nzc3OGVtRicvJSdyc3BhY2VHRlQtRiw2JVElbm9uZUYnRi9GMi1GPjYtUSIsRidGQUZDL0ZHRjFGSEZKRkxGTkZQL0ZTUSYwLjBlbUYnL0ZWUSwwLjMzMzMzMzNlbUYnLUYsNiVRI01wRidGL0YyRlotRiw2JVEjTW1GJ0YvRjJGWi1GLDYlUSRNcDJGJ0YvRjJGWi1GLDYlUSlsZWZ0d2FsbEYnRi9GMkZaLUYsNiVRJ2JvdHRvbUYnRi9GMkZaRjpGPS1GLDYlUSdsaWdodDNGJ0YvRjJGWi1GLDYlUSZsaWdodEYnRi9GMkY9LUY2NiYtRiM2Ly1JI21uR0YkNiRRIzMwRidGQUZaLUY+Ni1RIn5GJ0ZBRkNGRkZIRkpGTEZORlBGaG4vRlZGaW4tRj42LVEqJnVtaW51czA7RidGQUZDRkZGSEZKRkxGTkZQL0ZTUSwwLjIyMjIyMjJlbUYnL0ZWRmFxLUZmcDYkUSM4MEYnRkFGWi1GZnA2JFEiMUYnRkFGWkZmcUZaRmlwRmZxRkFGQS8lJW9wZW5HUSJbRicvJSZjbG9zZUdRIl1GJ0ZaLUYsNiVRI211RicvRjBGRUZBRlotRiw2JVElaW90YUYnRmJyRkFGWi1GLDYlUSZhdGltZUYnRi9GMkZaLUYsNiVRI3BwRidGL0YyRlotRiw2JVEsb3JpZW50YXRpb25GJ0YvRjJGPS1GNjYmLUYjNitGXXEtRmZwNiRRJDE1MEYnRkFGWi1GZnA2JFEjNzBGJ0ZBRlpGXXEtRmZwNiRRJDE3MEYnRkEvJStleGVjdXRhYmxlR0ZFRkFGQUZpcUZcckZcdEZBRkEtRj42LVEiO0YnRkFGQ0ZnbkZIRkpGTEZORlBGaG5GVUZcdEZB</Equation></Text-field>
</Input>
</Group>
<Group hide-input="false" labelreference="L10" drawlabel="true" applyint="true" applyrational="true" applyexponent="false">
<Input><Text-field prompt="&gt; " style="Maple Input" layout="Normal"><Equation executable="true" style="2D Input" input-equation="" display="LUklbXJvd0c2Iy9JK21vZHVsZW5hbWVHNiJJLFR5cGVzZXR0aW5nR0koX3N5c2xpYkdGJzYnLUkjbWlHRiQ2JVEoZGlzcGxheUYnLyUnaXRhbGljR1EldHJ1ZUYnLyUsbWF0aHZhcmlhbnRHUSdpdGFsaWNGJy1JKG1mZW5jZWRHRiQ2JC1GIzY+LUYsNiVRK2xpZ2h0bW9kZWxGJ0YvRjItSSNtb0dGJDYtUSI9RicvRjNRJ25vcm1hbEYnLyUmZmVuY2VHUSZmYWxzZUYnLyUqc2VwYXJhdG9yR0ZFLyUpc3RyZXRjaHlHRkUvJSpzeW1tZXRyaWNHRkUvJShsYXJnZW9wR0ZFLyUubW92YWJsZWxpbWl0c0dGRS8lJ2FjY2VudEdGRS8lJ2xzcGFjZUdRLDAuMjc3Nzc3OGVtRicvJSdyc3BhY2VHRlQtRiw2JVElbm9uZUYnRi9GMi1GPjYtUSIsRidGQUZDL0ZHRjFGSEZKRkxGTkZQL0ZTUSYwLjBlbUYnL0ZWUSwwLjMzMzMzMzNlbUYnLUYsNiVRKWxlZnR3YWxsRidGL0YyRlotRiw2JVEnYm90dG9tRidGL0YyRlpGOkY9LUYsNiVRJ2xpZ2h0M0YnRi9GMkZaLUYsNiVRJmxpZ2h0RidGL0YyRj0tRjY2Ji1GIzYvLUkjbW5HRiQ2JFEjMzBGJ0ZBRlotRj42LVEifkYnRkFGQ0ZGRkhGSkZMRk5GUEZobi9GVkZpbi1GPjYtUSomdW1pbnVzMDtGJ0ZBRkNGRkZIRkpGTEZORlAvRlNRLDAuMjIyMjIyMmVtRicvRlZGaHAtRl1wNiRRIzgwRidGQUZaLUZdcDYkUSIxRidGQUZaRl1xRlpGYHBGXXFGQUZBLyUlb3BlbkdRIltGJy8lJmNsb3NlR1EiXUYnRlotRiw2JVEjbXVGJy9GMEZFRkFGWi1GLDYlUSVpb3RhRidGaXFGQUZaLUYsNiVRJmF0aW1lRidGL0YyRlotRiw2JVEjcHBGJ0YvRjJGWi1GLDYlUSxvcmllbnRhdGlvbkYnRi9GMkY9LUY2NiYtRiM2KC1GXXA2JFEkMTgwRidGQUZaLUZdcDYkUSIwRidGQUZaRmpyRkFGQUZgcUZjcUZBRkEtRj42LVEiO0YnRkFGQ0ZnbkZIRkpGTEZORlBGaG5GVS8lK2V4ZWN1dGFibGVHRkVGQQ==">LUklbXJvd0c2Iy9JK21vZHVsZW5hbWVHNiJJLFR5cGVzZXR0aW5nR0koX3N5c2xpYkdGJzYnLUkjbWlHRiQ2JVEoZGlzcGxheUYnLyUnaXRhbGljR1EldHJ1ZUYnLyUsbWF0aHZhcmlhbnRHUSdpdGFsaWNGJy1JKG1mZW5jZWRHRiQ2JC1GIzY+LUYsNiVRK2xpZ2h0bW9kZWxGJ0YvRjItSSNtb0dGJDYtUSI9RicvRjNRJ25vcm1hbEYnLyUmZmVuY2VHUSZmYWxzZUYnLyUqc2VwYXJhdG9yR0ZFLyUpc3RyZXRjaHlHRkUvJSpzeW1tZXRyaWNHRkUvJShsYXJnZW9wR0ZFLyUubW92YWJsZWxpbWl0c0dGRS8lJ2FjY2VudEdGRS8lJ2xzcGFjZUdRLDAuMjc3Nzc3OGVtRicvJSdyc3BhY2VHRlQtRiw2JVElbm9uZUYnRi9GMi1GPjYtUSIsRidGQUZDL0ZHRjFGSEZKRkxGTkZQL0ZTUSYwLjBlbUYnL0ZWUSwwLjMzMzMzMzNlbUYnLUYsNiVRKWxlZnR3YWxsRidGL0YyRlotRiw2JVEnYm90dG9tRidGL0YyRlpGOkY9LUYsNiVRJ2xpZ2h0M0YnRi9GMkZaLUYsNiVRJmxpZ2h0RidGL0YyRj0tRjY2Ji1GIzYvLUkjbW5HRiQ2JFEjMzBGJ0ZBRlotRj42LVEifkYnRkFGQ0ZGRkhGSkZMRk5GUEZobi9GVkZpbi1GPjYtUSomdW1pbnVzMDtGJ0ZBRkNGRkZIRkpGTEZORlAvRlNRLDAuMjIyMjIyMmVtRicvRlZGaHAtRl1wNiRRIzgwRidGQUZaLUZdcDYkUSIxRidGQUZaRl1xRlpGYHBGXXFGQUZBLyUlb3BlbkdRIltGJy8lJmNsb3NlR1EiXUYnRlotRiw2JVEjbXVGJy9GMEZFRkFGWi1GLDYlUSVpb3RhRidGaXFGQUZaLUYsNiVRJmF0aW1lRidGL0YyRlotRiw2JVEjcHBGJ0YvRjJGWi1GLDYlUSxvcmllbnRhdGlvbkYnRi9GMkY9LUY2NiYtRiM2KC1GXXA2JFEkMTgwRidGQUZaLUZdcDYkUSIwRidGQUZaRmpyRkFGQUZgcUZjcUZBRkEtRj42LVEiO0YnRkFGQ0ZnbkZIRkpGTEZORlBGaG5GVS8lK2V4ZWN1dGFibGVHRkVGQQ==</Equation></Text-field>
</Input>
</Group>
<Group hide-input="false" labelreference="L1649" drawlabel="true" applyint="true" applyrational="true" applyexponent="false">
<Input><Text-field prompt="&gt; " style="Maple Input" layout="Normal"><Equation executable="true" style="2D Input" input-equation="" display="LUklbXJvd0c2Iy9JK21vZHVsZW5hbWVHNiJJLFR5cGVzZXR0aW5nR0koX3N5c2xpYkdGJzYnLUkjbWlHRiQ2JVEoZGlzcGxheUYnLyUnaXRhbGljR1EldHJ1ZUYnLyUsbWF0aHZhcmlhbnRHUSdpdGFsaWNGJy1JKG1mZW5jZWRHRiQ2JC1GIzZELUYsNiVRK2xpZ2h0bW9kZWxGJ0YvRjItSSNtb0dGJDYtUSI9RicvRjNRJ25vcm1hbEYnLyUmZmVuY2VHUSZmYWxzZUYnLyUqc2VwYXJhdG9yR0ZFLyUpc3RyZXRjaHlHRkUvJSpzeW1tZXRyaWNHRkUvJShsYXJnZW9wR0ZFLyUubW92YWJsZWxpbWl0c0dGRS8lJ2FjY2VudEdGRS8lJ2xzcGFjZUdRLDAuMjc3Nzc3OGVtRicvJSdyc3BhY2VHRlQtRiw2JVElbm9uZUYnRi9GMi1GPjYtUSIsRidGQUZDL0ZHRjFGSEZKRkxGTkZQL0ZTUSYwLjBlbUYnL0ZWUSwwLjMzMzMzMzNlbUYnLUYsNiVRI01wRidGL0YyRlotRiw2JVEjTW1GJ0YvRjJGWi1GLDYlUSRNcDJGJ0YvRjJGWi1GLDYlUSlsZWZ0d2FsbEYnRi9GMkZaLUYsNiVRJ2JvdHRvbUYnRi9GMkZaRjpGPS1GLDYlUSdsaWdodDNGJ0YvRjJGWi1GLDYlUSZsaWdodEYnRi9GMkY9LUY2NiYtRiM2Ly1JI21uR0YkNiRRIzMwRidGQUZaLUY+Ni1RIn5GJ0ZBRkNGRkZIRkpGTEZORlBGaG4vRlZGaW4tRj42LVEqJnVtaW51czA7RidGQUZDRkZGSEZKRkxGTkZQL0ZTUSwwLjIyMjIyMjJlbUYnL0ZWRmFxLUZmcDYkUSM4MEYnRkFGWi1GZnA2JFEiMUYnRkFGWkZmcUZaRmlwRmZxRkFGQS8lJW9wZW5HUSJbRicvJSZjbG9zZUdRIl1GJ0ZaLUYsNiVRI211RicvRjBGRUZBRlotRiw2JVElaW90YUYnRmJyRkFGWi1GLDYlUSZhdGltZUYnRi9GMkZaLUYsNiVRI3BwRidGL0YyRlotRiw2JVEsb3JpZW50YXRpb25GJ0YvRjJGPS1GNjYmLUYjNigtRmZwNiRRJDE4MEYnRkFGWi1GZnA2JFEjOTBGJ0ZBRlpGY3NGQUZBRmlxRlxyRkFGQS1GPjYtUSI7RidGQUZDRmduRkhGSkZMRk5GUEZobkZVLyUrZXhlY3V0YWJsZUdGRUZB">LUklbXJvd0c2Iy9JK21vZHVsZW5hbWVHNiJJLFR5cGVzZXR0aW5nR0koX3N5c2xpYkdGJzYnLUkjbWlHRiQ2JVEoZGlzcGxheUYnLyUnaXRhbGljR1EldHJ1ZUYnLyUsbWF0aHZhcmlhbnRHUSdpdGFsaWNGJy1JKG1mZW5jZWRHRiQ2JC1GIzZELUYsNiVRK2xpZ2h0bW9kZWxGJ0YvRjItSSNtb0dGJDYtUSI9RicvRjNRJ25vcm1hbEYnLyUmZmVuY2VHUSZmYWxzZUYnLyUqc2VwYXJhdG9yR0ZFLyUpc3RyZXRjaHlHRkUvJSpzeW1tZXRyaWNHRkUvJShsYXJnZW9wR0ZFLyUubW92YWJsZWxpbWl0c0dGRS8lJ2FjY2VudEdGRS8lJ2xzcGFjZUdRLDAuMjc3Nzc3OGVtRicvJSdyc3BhY2VHRlQtRiw2JVElbm9uZUYnRi9GMi1GPjYtUSIsRidGQUZDL0ZHRjFGSEZKRkxGTkZQL0ZTUSYwLjBlbUYnL0ZWUSwwLjMzMzMzMzNlbUYnLUYsNiVRI01wRidGL0YyRlotRiw2JVEjTW1GJ0YvRjJGWi1GLDYlUSRNcDJGJ0YvRjJGWi1GLDYlUSlsZWZ0d2FsbEYnRi9GMkZaLUYsNiVRJ2JvdHRvbUYnRi9GMkZaRjpGPS1GLDYlUSdsaWdodDNGJ0YvRjJGWi1GLDYlUSZsaWdodEYnRi9GMkY9LUY2NiYtRiM2Ly1JI21uR0YkNiRRIzMwRidGQUZaLUY+Ni1RIn5GJ0ZBRkNGRkZIRkpGTEZORlBGaG4vRlZGaW4tRj42LVEqJnVtaW51czA7RidGQUZDRkZGSEZKRkxGTkZQL0ZTUSwwLjIyMjIyMjJlbUYnL0ZWRmFxLUZmcDYkUSM4MEYnRkFGWi1GZnA2JFEiMUYnRkFGWkZmcUZaRmlwRmZxRkFGQS8lJW9wZW5HUSJbRicvJSZjbG9zZUdRIl1GJ0ZaLUYsNiVRI211RicvRjBGRUZBRlotRiw2JVElaW90YUYnRmJyRkFGWi1GLDYlUSZhdGltZUYnRi9GMkZaLUYsNiVRI3BwRidGL0YyRlotRiw2JVEsb3JpZW50YXRpb25GJ0YvRjJGPS1GNjYmLUYjNigtRmZwNiRRJDE4MEYnRkFGWi1GZnA2JFEjOTBGJ0ZBRlpGY3NGQUZBRmlxRlxyRkFGQS1GPjYtUSI7RidGQUZDRmduRkhGSkZMRk5GUEZobkZVLyUrZXhlY3V0YWJsZUdGRUZB</Equation></Text-field>
</Input>
</Group>
<Group hide-input="false" labelreference="L4" drawlabel="true" applyint="true" applyrational="true" applyexponent="false">
<Input><Text-field prompt="&gt; " style="Maple Input" layout="Normal"><Equation executable="true" style="2D Input" input-equation="" display="LUklbXJvd0c2Iy9JK21vZHVsZW5hbWVHNiJJLFR5cGVzZXR0aW5nR0koX3N5c2xpYkdGJzYnLUkjbWlHRiQ2JVEoZGlzcGxheUYnLyUnaXRhbGljR1EldHJ1ZUYnLyUsbWF0aHZhcmlhbnRHUSdpdGFsaWNGJy1JKG1mZW5jZWRHRiQ2JC1GIzZELUYsNiVRK2xpZ2h0bW9kZWxGJ0YvRjItSSNtb0dGJDYtUSI9RicvRjNRJ25vcm1hbEYnLyUmZmVuY2VHUSZmYWxzZUYnLyUqc2VwYXJhdG9yR0ZFLyUpc3RyZXRjaHlHRkUvJSpzeW1tZXRyaWNHRkUvJShsYXJnZW9wR0ZFLyUubW92YWJsZWxpbWl0c0dGRS8lJ2FjY2VudEdGRS8lJ2xzcGFjZUdRLDAuMjc3Nzc3OGVtRicvJSdyc3BhY2VHRlQtRiw2JVElbm9uZUYnRi9GMi1GPjYtUSIsRidGQUZDL0ZHRjFGSEZKRkxGTkZQL0ZTUSYwLjBlbUYnL0ZWUSwwLjMzMzMzMzNlbUYnLUYsNiVRI01wRidGL0YyRlotRiw2JVEjTW1GJ0YvRjJGWi1GLDYlUSRNcDJGJ0YvRjJGWi1GLDYlUSlsZWZ0d2FsbEYnRi9GMkZaLUYsNiVRJ2JvdHRvbUYnRi9GMkZaRjpGPS1GLDYlUSdsaWdodDNGJ0YvRjJGWi1GLDYlUSZsaWdodEYnRi9GMkY9LUY2NiYtRiM2Ly1JI21uR0YkNiRRIzMwRidGQUZaLUY+Ni1RIn5GJ0ZBRkNGRkZIRkpGTEZORlBGaG4vRlZGaW4tRj42LVEqJnVtaW51czA7RidGQUZDRkZGSEZKRkxGTkZQL0ZTUSwwLjIyMjIyMjJlbUYnL0ZWRmFxLUZmcDYkUSM4MEYnRkFGWi1GZnA2JFEiMUYnRkFGWkZmcUZaRmlwRmZxRkFGQS8lJW9wZW5HUSJbRicvJSZjbG9zZUdRIl1GJ0ZaLUYsNiVRI211RicvRjBGRUZBRlotRiw2JVElaW90YUYnRmJyRkFGWi1GLDYlUSZhdGltZUYnRi9GMkZaLUYsNiVRI3BwRidGL0YyRlotRiw2JVEsb3JpZW50YXRpb25GJ0YvRjJGPS1GNjYmLUYjNigtRmZwNiRRJDE4MEYnRkFGWi1GZnA2JFEiMEYnRkFGWi1GZnA2JFEjOTBGJ0ZBRkFGQUZpcUZcckZBRkEtRj42LVEiO0YnRkFGQ0ZnbkZIRkpGTEZORlBGaG5GVS8lK2V4ZWN1dGFibGVHRkVGQQ==">LUklbXJvd0c2Iy9JK21vZHVsZW5hbWVHNiJJLFR5cGVzZXR0aW5nR0koX3N5c2xpYkdGJzYnLUkjbWlHRiQ2JVEoZGlzcGxheUYnLyUnaXRhbGljR1EldHJ1ZUYnLyUsbWF0aHZhcmlhbnRHUSdpdGFsaWNGJy1JKG1mZW5jZWRHRiQ2JC1GIzZELUYsNiVRK2xpZ2h0bW9kZWxGJ0YvRjItSSNtb0dGJDYtUSI9RicvRjNRJ25vcm1hbEYnLyUmZmVuY2VHUSZmYWxzZUYnLyUqc2VwYXJhdG9yR0ZFLyUpc3RyZXRjaHlHRkUvJSpzeW1tZXRyaWNHRkUvJShsYXJnZW9wR0ZFLyUubW92YWJsZWxpbWl0c0dGRS8lJ2FjY2VudEdGRS8lJ2xzcGFjZUdRLDAuMjc3Nzc3OGVtRicvJSdyc3BhY2VHRlQtRiw2JVElbm9uZUYnRi9GMi1GPjYtUSIsRidGQUZDL0ZHRjFGSEZKRkxGTkZQL0ZTUSYwLjBlbUYnL0ZWUSwwLjMzMzMzMzNlbUYnLUYsNiVRI01wRidGL0YyRlotRiw2JVEjTW1GJ0YvRjJGWi1GLDYlUSRNcDJGJ0YvRjJGWi1GLDYlUSlsZWZ0d2FsbEYnRi9GMkZaLUYsNiVRJ2JvdHRvbUYnRi9GMkZaRjpGPS1GLDYlUSdsaWdodDNGJ0YvRjJGWi1GLDYlUSZsaWdodEYnRi9GMkY9LUY2NiYtRiM2Ly1JI21uR0YkNiRRIzMwRidGQUZaLUY+Ni1RIn5GJ0ZBRkNGRkZIRkpGTEZORlBGaG4vRlZGaW4tRj42LVEqJnVtaW51czA7RidGQUZDRkZGSEZKRkxGTkZQL0ZTUSwwLjIyMjIyMjJlbUYnL0ZWRmFxLUZmcDYkUSM4MEYnRkFGWi1GZnA2JFEiMUYnRkFGWkZmcUZaRmlwRmZxRkFGQS8lJW9wZW5HUSJbRicvJSZjbG9zZUdRIl1GJ0ZaLUYsNiVRI211RicvRjBGRUZBRlotRiw2JVElaW90YUYnRmJyRkFGWi1GLDYlUSZhdGltZUYnRi9GMkZaLUYsNiVRI3BwRidGL0YyRlotRiw2JVEsb3JpZW50YXRpb25GJ0YvRjJGPS1GNjYmLUYjNigtRmZwNiRRJDE4MEYnRkFGWi1GZnA2JFEiMEYnRkFGWi1GZnA2JFEjOTBGJ0ZBRkFGQUZpcUZcckZBRkEtRj42LVEiO0YnRkFGQ0ZnbkZIRkpGTEZORlBGaG5GVS8lK2V4ZWN1dGFibGVHRkVGQQ==</Equation></Text-field>
</Input>
</Group>
<Group labelreference="L9" drawlabel="true" applyint="true" applyrational="true" applyexponent="false">
<Input><Text-field prompt="&gt; " style="Maple Input" layout="Normal"><Equation executable="true" style="2D Input" input-equation="" display="LUklbXJvd0c2Iy9JK21vZHVsZW5hbWVHNiJJLFR5cGVzZXR0aW5nR0koX3N5c2xpYkdGJzYlLUkjbW9HRiQ2LVEifkYnLyUsbWF0aHZhcmlhbnRHUSdub3JtYWxGJy8lJmZlbmNlR1EmZmFsc2VGJy8lKnNlcGFyYXRvckdGNC8lKXN0cmV0Y2h5R0Y0LyUqc3ltbWV0cmljR0Y0LyUobGFyZ2VvcEdGNC8lLm1vdmFibGVsaW1pdHNHRjQvJSdhY2NlbnRHRjQvJSdsc3BhY2VHUSYwLjBlbUYnLyUncnNwYWNlR0ZDLyUrZXhlY3V0YWJsZUdGNEYv">LUklbXJvd0c2Iy9JK21vZHVsZW5hbWVHNiJJLFR5cGVzZXR0aW5nR0koX3N5c2xpYkdGJzYlLUkjbW9HRiQ2LVEifkYnLyUsbWF0aHZhcmlhbnRHUSdub3JtYWxGJy8lJmZlbmNlR1EmZmFsc2VGJy8lKnNlcGFyYXRvckdGNC8lKXN0cmV0Y2h5R0Y0LyUqc3ltbWV0cmljR0Y0LyUobGFyZ2VvcEdGNC8lLm1vdmFibGVsaW1pdHNHRjQvJSdhY2NlbnRHRjQvJSdsc3BhY2VHUSYwLjBlbUYnLyUncnNwYWNlR0ZDLyUrZXhlY3V0YWJsZUdGNEYv</Equation></Text-field>
</Input>
</Group>
<Group hide-input="false" labelreference="L1609" drawlabel="true" applyint="true" applyrational="true" applyexponent="false">
<Input><Text-field prompt="&gt; " style="Maple Input" layout="Normal"><Equation executable="true" style="2D Input" input-equation="" display="LUklbXJvd0c2Iy9JK21vZHVsZW5hbWVHNiJJLFR5cGVzZXR0aW5nR0koX3N5c2xpYkdGJzYlLUkjbWlHRiQ2I1EhRicvJStleGVjdXRhYmxlR1EmZmFsc2VGJy8lLG1hdGh2YXJpYW50R1Enbm9ybWFsRic=">JSFH</Equation></Text-field>
</Input>
</Group>
<Group hide-input="false" labelreference="L1651" drawlabel="true" applyint="true" applyrational="true" applyexponent="false">
<Input><Text-field prompt="&gt; " style="Maple Input" layout="Normal"><Equation executable="true" style="2D Input" input-equation="" display="LUklbXJvd0c2Iy9JK21vZHVsZW5hbWVHNiJJLFR5cGVzZXR0aW5nR0koX3N5c2xpYkdGJzYlLUkjbWlHRiQ2I1EhRicvJStleGVjdXRhYmxlR1EmZmFsc2VGJy8lLG1hdGh2YXJpYW50R1Enbm9ybWFsRic=">JSFH</Equation></Text-field>
</Input>
</Group>
</Worksheet>
