# Supplementary material for: Topologically controlled synthesis of active colloidal bipeds
Source: Nat Commun. 2024 Jul 9;15:5735. doi: 10.1038/s41467-024-50023-7 (PMC11231253; doi:10.1038/s41467-024-50023-7)
Supplement: Supplementary file 11 — Source Data [file 41467_2024_50023_MOESM11_ESM.zip › figurerawdata/s3n1b1n1.txt]

Track n� Slice n� X Y Distance Velocity Pixel Value
1 1 964 541 -1.000 -1.000 46
1 2 964 541 0.000 0.000 41
1 3 964 541 0.000 0.000 40
1 4 964 541 0.000 0.000 39
1 5 964 541 0.000 0.000 39
1 6 964 541 0.000 0.000 40
1 7 964 541 0.000 0.000 39
1 8 964 541 0.000 0.000 39
1 9 964 541 0.000 0.000 38
1 10 962 541 0.258 0.129 46
1 11 964 541 0.258 0.129 37
1 12 964 541 0.000 0.000 39
1 13 964 541 0.000 0.000 39
1 14 964 544 0.387 0.194 49
1 15 964 544 0.000 0.000 49
1 16 964 544 0.000 0.000 53
1 17 964 544 0.000 0.000 50
1 18 964 544 0.000 0.000 51
1 19 964 544 0.000 0.000 49
1 20 964 544 0.000 0.000 50
1 21 964 544 0.000 0.000 51
1 22 964 544 0.000 0.000 50
1 23 964 544 0.000 0.000 52
1 24 964 544 0.000 0.000 51
1 25 966 544 0.258 0.129 50
1 26 964 541 0.465 0.233 39
1 27 964 541 0.000 0.000 39
1 28 964 541 0.000 0.000 41
1 29 964 542 0.129 0.065 47
1 30 964 542 0.000 0.000 45
1 31 964 542 0.000 0.000 46
1 32 964 542 0.000 0.000 43
1 33 964 542 0.000 0.000 44
1 34 964 542 0.000 0.000 42
1 35 964 542 0.000 0.000 44
1 36 964 542 0.000 0.000 44
1 37 964 542 0.000 0.000 44
1 38 964 542 0.000 0.000 44
1 39 964 542 0.000 0.000 43
1 40 964 544 0.258 0.129 50
1 41 964 544 0.000 0.000 49
1 42 964 544 0.000 0.000 49
1 43 964 544 0.000 0.000 48
1 44 964 544 0.000 0.000 52
1 45 964 544 0.000 0.000 49
1 46 964 544 0.000 0.000 51
1 47 964 544 0.000 0.000 51
1 48 964 544 0.000 0.000 50
1 49 964 544 0.000 0.000 51
1 50 964 544 0.000 0.000 51
1 51 964 544 0.000 0.000 51
1 52 964 544 0.000 0.000 50
1 53 964 544 0.000 0.000 49
1 54 964 544 0.000 0.000 51
1 55 964 544 0.000 0.000 49
1 56 964 544 0.000 0.000 50
1 57 964 544 0.000 0.000 49
1 58 964 544 0.000 0.000 48
1 59 962 544 0.258 0.129 46
1 60 962 544 0.000 0.000 45
1 61 965 546 0.465 0.233 77
1 62 964 544 0.288 0.144 48
1 63 964 544 0.000 0.000 46
1 64 964 544 0.000 0.000 46
1 65 964 544 0.000 0.000 45
1 66 964 544 0.000 0.000 43
1 67 964 544 0.000 0.000 43
1 68 964 544 0.000 0.000 44
1 69 964 544 0.000 0.000 43
1 70 964 544 0.000 0.000 42
1 71 964 544 0.000 0.000 42
1 72 964 544 0.000 0.000 41
1 73 964 544 0.000 0.000 41
1 74 962 544 0.258 0.129 45
1 75 962 544 0.000 0.000 45
1 76 962 544 0.000 0.000 45
1 77 962 544 0.000 0.000 45
1 78 962 544 0.000 0.000 46
1 79 962 544 0.000 0.000 49
1 80 962 544 0.000 0.000 47
1 81 962 544 0.000 0.000 48
1 82 964 540 0.577 0.288 38
1 83 964 540 0.000 0.000 39
1 84 964 540 0.000 0.000 42
1 85 964 540 0.000 0.000 40
1 86 964 540 0.000 0.000 40
1 87 964 540 0.000 0.000 40
1 88 964 540 0.000 0.000 43
1 89 964 540 0.000 0.000 42
1 90 964 540 0.000 0.000 41
1 91 964 540 0.000 0.000 41
1 92 964 540 0.000 0.000 39
1 93 964 540 0.000 0.000 39
1 94 964 540 0.000 0.000 38
1 95 962 540 0.258 0.129 46
1 96 962 540 0.000 0.000 43
1 97 962 540 0.000 0.000 46
1 98 962 540 0.000 0.000 47
1 99 962 540 0.000 0.000 47
1 100 962 540 0.000 0.000 48
1 101 962 540 0.000 0.000 48
1 102 962 540 0.000 0.000 50
1 103 962 540 0.000 0.000 46
1 104 962 540 0.000 0.000 49
1 105 962 540 0.000 0.000 46
1 106 962 540 0.000 0.000 46
1 107 962 540 0.000 0.000 47
1 108 962 540 0.000 0.000 47
1 109 962 540 0.000 0.000 46
1 110 962 540 0.000 0.000 47
1 111 962 540 0.000 0.000 46
1 112 962 540 0.000 0.000 45
1 113 962 540 0.000 0.000 44
1 114 962 540 0.000 0.000 41
1 115 962 540 0.000 0.000 43
1 116 962 540 0.000 0.000 42
1 117 962 540 0.000 0.000 43
1 118 962 540 0.000 0.000 45
1 119 962 540 0.000 0.000 44
1 120 962 540 0.000 0.000 46
1 121 962 540 0.000 0.000 43
1 122 962 540 0.000 0.000 44
1 123 962 540 0.000 0.000 48
1 124 962 540 0.000 0.000 47
1 125 961 540 0.129 0.065 47
1 126 961 540 0.000 0.000 46
1 127 961 540 0.000 0.000 47
1 128 961 540 0.000 0.000 45
1 129 961 540 0.000 0.000 46
1 130 961 540 0.000 0.000 47
1 131 961 540 0.000 0.000 45
1 132 958 541 0.408 0.204 48
1 133 958 541 0.000 0.000 47
1 134 961 541 0.387 0.194 46
1 135 961 541 0.000 0.000 48
1 136 961 541 0.000 0.000 50
1 137 961 541 0.000 0.000 49
1 138 961 541 0.000 0.000 46
1 139 961 541 0.000 0.000 48
1 140 961 537 0.516 0.258 64
1 141 961 540 0.387 0.194 45
1 142 961 540 0.000 0.000 48
1 143 961 540 0.000 0.000 46
1 144 961 540 0.000 0.000 45
1 145 961 540 0.000 0.000 46
1 146 961 540 0.000 0.000 46
1 147 961 540 0.000 0.000 47
1 148 961 540 0.000 0.000 47
1 149 961 540 0.000 0.000 46
1 150 961 540 0.000 0.000 47
1 151 961 540 0.000 0.000 45
1 152 960 540 0.129 0.065 45
1 153 958 540 0.258 0.129 50
1 154 960 541 0.288 0.144 48
1 155 960 541 0.000 0.000 49
1 156 961 540 0.182 0.091 48
1 157 961 540 0.000 0.000 49
1 158 961 540 0.000 0.000 49
1 159 961 540 0.000 0.000 50
1 160 961 540 0.000 0.000 47
1 161 961 540 0.000 0.000 50
1 162 961 540 0.000 0.000 50
1 163 961 540 0.000 0.000 48
1 164 961 540 0.000 0.000 50
1 165 961 540 0.000 0.000 48
1 166 961 540 0.000 0.000 47
1 167 961 540 0.000 0.000 46
1 168 961 540 0.000 0.000 45
1 169 961 540 0.000 0.000 43
1 170 961 540 0.000 0.000 44
1 171 961 540 0.000 0.000 44
1 172 961 540 0.000 0.000 40
1 173 961 540 0.000 0.000 38
1 174 961 540 0.000 0.000 40
1 175 961 540 0.000 0.000 41
1 176 961 540 0.000 0.000 37
1 177 961 540 0.000 0.000 38
1 178 961 540 0.000 0.000 40
1 179 961 540 0.000 0.000 39
1 180 961 540 0.000 0.000 40
1 181 961 540 0.000 0.000 39
1 182 961 540 0.000 0.000 41
1 183 961 540 0.000 0.000 38
1 184 961 540 0.000 0.000 39
1 185 964 542 0.465 0.233 49
1 186 964 542 0.000 0.000 49
1 187 961 542 0.387 0.194 48
1 188 961 542 0.000 0.000 49
1 189 961 542 0.000 0.000 48
1 190 961 542 0.000 0.000 47
1 191 961 542 0.000 0.000 48
1 192 961 542 0.000 0.000 47
1 193 961 542 0.000 0.000 48
1 194 961 542 0.000 0.000 46
1 195 961 542 0.000 0.000 45
1 196 961 542 0.000 0.000 47
1 197 961 542 0.000 0.000 47
1 198 961 542 0.000 0.000 47
1 199 961 542 0.000 0.000 48
1 200 961 542 0.000 0.000 46
1 201 961 542 0.000 0.000 46
1 202 961 542 0.000 0.000 47
1 203 961 542 0.000 0.000 48
1 204 961 542 0.000 0.000 46
1 205 961 542 0.000 0.000 49
1 206 961 542 0.000 0.000 46
1 207 961 542 0.000 0.000 46
1 208 961 542 0.000 0.000 47
1 209 961 542 0.000 0.000 45
1 210 961 542 0.000 0.000 47
1 211 961 542 0.000 0.000 45
1 212 961 542 0.000 0.000 46
1 213 961 542 0.000 0.000 46
1 214 964 542 0.387 0.194 47
1 215 964 542 0.000 0.000 46
1 216 964 542 0.000 0.000 46
1 217 964 542 0.000 0.000 46
1 218 964 542 0.000 0.000 48
1 219 962 542 0.258 0.129 49
1 220 962 542 0.000 0.000 51
1 221 962 542 0.000 0.000 51
1 222 962 542 0.000 0.000 50
1 223 962 542 0.000 0.000 51
1 224 962 542 0.000 0.000 50
1 225 962 542 0.000 0.000 46
1 226 962 542 0.000 0.000 48
1 227 962 542 0.000 0.000 47
1 228 962 542 0.000 0.000 47
1 229 962 542 0.000 0.000 43
1 230 962 542 0.000 0.000 47
1 231 962 542 0.000 0.000 46
1 232 962 542 0.000 0.000 44
1 233 962 542 0.000 0.000 47
1 234 962 542 0.000 0.000 46
1 235 962 542 0.000 0.000 43
1 236 962 542 0.000 0.000 45
1 237 962 542 0.000 0.000 42
1 238 962 542 0.000 0.000 46
1 239 962 542 0.000 0.000 43
1 240 962 542 0.000 0.000 43
1 241 962 542 0.000 0.000 43
1 242 962 542 0.000 0.000 43
1 243 962 542 0.000 0.000 44
1 244 962 542 0.000 0.000 45
1 245 962 542 0.000 0.000 42
1 246 962 542 0.000 0.000 43
1 247 962 542 0.000 0.000 40
1 248 962 542 0.000 0.000 41
1 249 962 542 0.000 0.000 43
1 250 962 542 0.000 0.000 43
1 251 962 542 0.000 0.000 43
1 252 964 545 0.465 0.233 48
1 253 964 545 0.000 0.000 49
1 254 964 545 0.000 0.000 50
1 255 964 545 0.000 0.000 48
1 256 964 541 0.516 0.258 43
1 257 964 541 0.000 0.000 44
1 258 964 541 0.000 0.000 42
1 259 964 541 0.000 0.000 43
1 260 964 541 0.000 0.000 42
1 261 964 541 0.000 0.000 43
1 262 964 541 0.000 0.000 42
1 263 964 541 0.000 0.000 44
1 264 964 541 0.000 0.000 43
1 265 964 541 0.000 0.000 41
1 266 964 541 0.000 0.000 42
1 267 964 541 0.000 0.000 44
1 268 964 541 0.000 0.000 42
1 269 964 541 0.000 0.000 41
1 270 964 541 0.000 0.000 40
1 271 964 541 0.000 0.000 41
1 272 964 541 0.000 0.000 41
1 273 964 541 0.000 0.000 42
1 274 964 541 0.000 0.000 40
1 275 964 541 0.000 0.000 41
1 276 964 541 0.000 0.000 43
1 277 964 541 0.000 0.000 44
1 278 962 541 0.258 0.129 50
1 279 964 541 0.258 0.129 40
1 280 964 541 0.000 0.000 41
1 281 964 542 0.129 0.065 43
1 282 964 542 0.000 0.000 45
1 283 964 542 0.000 0.000 45
1 284 964 542 0.000 0.000 44
1 285 964 542 0.000 0.000 45
1 286 965 544 0.288 0.144 50
1 287 964 544 0.129 0.065 49
1 288 964 544 0.000 0.000 50
1 289 964 544 0.000 0.000 48
1 290 964 544 0.000 0.000 50
1 291 964 544 0.000 0.000 48
1 292 964 544 0.000 0.000 48
1 293 964 544 0.000 0.000 49
1 294 964 544 0.000 0.000 51
1 295 964 544 0.000 0.000 48
1 296 964 544 0.000 0.000 49
1 297 964 544 0.000 0.000 50
1 298 964 544 0.000 0.000 49
1 299 964 544 0.000 0.000 50
1 300 964 544 0.000 0.000 49
1 301 964 544 0.000 0.000 49
1 302 964 544 0.000 0.000 48
1 303 964 544 0.000 0.000 48
1 304 964 544 0.000 0.000 49
1 305 964 544 0.000 0.000 50
1 306 964 544 0.000 0.000 48
1 307 964 544 0.000 0.000 49
1 308 964 544 0.000 0.000 50
1 309 964 544 0.000 0.000 46
1 310 964 544 0.000 0.000 48
1 311 964 544 0.000 0.000 49
1 312 964 544 0.000 0.000 49
1 313 964 544 0.000 0.000 49
1 314 964 544 0.000 0.000 49
1 315 964 544 0.000 0.000 48
1 316 964 544 0.000 0.000 49
1 317 964 544 0.000 0.000 49
1 318 964 544 0.000 0.000 49
1 319 964 544 0.000 0.000 50
1 320 964 544 0.000 0.000 49
1 321 964 544 0.000 0.000 50
1 322 964 544 0.000 0.000 50
1 323 964 544 0.000 0.000 50
1 324 964 544 0.000 0.000 48
1 325 964 544 0.000 0.000 50
1 326 964 544 0.000 0.000 48
1 327 961 546 0.465 0.233 79
1 328 965 541 0.826 0.413 44
1 329 965 541 0.000 0.000 50
1 330 965 541 0.000 0.000 47
1 331 964 542 0.182 0.091 40
1 332 964 542 0.000 0.000 41
1 333 964 542 0.000 0.000 40
1 334 964 542 0.000 0.000 40
1 335 964 542 0.000 0.000 41
1 336 964 542 0.000 0.000 40
1 337 964 542 0.000 0.000 39
1 338 964 542 0.000 0.000 41
1 339 964 542 0.000 0.000 39
1 340 964 542 0.000 0.000 39
1 341 964 542 0.000 0.000 38
1 342 964 542 0.000 0.000 38
1 343 965 545 0.408 0.204 47
1 344 965 545 0.000 0.000 48
1 345 965 545 0.000 0.000 48
1 346 965 545 0.000 0.000 49
1 347 965 545 0.000 0.000 47
1 348 965 545 0.000 0.000 47
1 349 965 545 0.000 0.000 48
1 350 965 545 0.000 0.000 47
1 351 965 545 0.000 0.000 46
1 352 965 545 0.000 0.000 47
1 353 965 545 0.000 0.000 46
1 354 965 545 0.000 0.000 48
1 355 965 545 0.000 0.000 47
1 356 965 545 0.000 0.000 48
1 357 965 545 0.000 0.000 48
1 358 965 545 0.000 0.000 47
1 359 965 545 0.000 0.000 47
1 360 965 545 0.000 0.000 47
1 361 965 545 0.000 0.000 48
1 362 965 545 0.000 0.000 48
1 363 965 545 0.000 0.000 50
1 364 965 545 0.000 0.000 48
1 365 965 545 0.000 0.000 47
1 366 965 545 0.000 0.000 46
1 367 965 545 0.000 0.000 46
1 368 965 545 0.000 0.000 45
1 369 965 545 0.000 0.000 47
1 370 964 545 0.129 0.065 43
1 371 964 545 0.000 0.000 39
1 372 964 545 0.000 0.000 41
1 373 964 545 0.000 0.000 39
1 374 964 545 0.000 0.000 39
1 375 964 545 0.000 0.000 38
1 376 964 545 0.000 0.000 38
1 377 964 545 0.000 0.000 41
1 378 962 545 0.258 0.129 51
1 379 962 545 0.000 0.000 45
1 380 962 545 0.000 0.000 46
1 381 962 545 0.000 0.000 44
1 382 962 545 0.000 0.000 45
1 383 962 545 0.000 0.000 38
1 384 962 545 0.000 0.000 38
1 385 962 545 0.000 0.000 40
1 386 962 545 0.000 0.000 42
1 387 962 545 0.000 0.000 43
1 388 962 545 0.000 0.000 43
1 389 962 545 0.000 0.000 49
1 390 961 549 0.532 0.266 44
1 391 961 549 0.000 0.000 47
1 392 961 549 0.000 0.000 46
1 393 961 549 0.000 0.000 46
1 394 961 549 0.000 0.000 46
1 395 961 549 0.000 0.000 48
1 396 961 549 0.000 0.000 47
1 397 961 549 0.000 0.000 49
1 398 961 549 0.000 0.000 49
1 399 961 549 0.000 0.000 47
1 400 961 549 0.000 0.000 45
1 401 961 549 0.000 0.000 46
1 402 961 549 0.000 0.000 47
1 403 961 549 0.000 0.000 45
1 404 961 549 0.000 0.000 47
1 405 961 549 0.000 0.000 44
1 406 961 549 0.000 0.000 44
1 407 961 549 0.000 0.000 48
1 408 961 549 0.000 0.000 45
1 409 961 549 0.000 0.000 46
1 410 961 549 0.000 0.000 47
1 411 961 549 0.000 0.000 45
1 412 961 549 0.000 0.000 46
1 413 961 549 0.000 0.000 46
1 414 961 549 0.000 0.000 45
1 415 961 549 0.000 0.000 45
1 416 961 549 0.000 0.000 44
1 417 961 549 0.000 0.000 45
1 418 961 549 0.000 0.000 45
1 419 961 549 0.000 0.000 45
1 420 961 549 0.000 0.000 44
1 421 961 549 0.000 0.000 46
1 422 961 549 0.000 0.000 44
1 423 961 549 0.000 0.000 43
1 424 958 549 0.387 0.194 46
1 425 958 549 0.000 0.000 45
1 426 958 549 0.000 0.000 45
1 427 958 549 0.000 0.000 46
1 428 958 549 0.000 0.000 48
1 429 958 549 0.000 0.000 46
1 430 958 549 0.000 0.000 45
1 431 958 549 0.000 0.000 44
1 432 958 549 0.000 0.000 45
1 433 958 549 0.000 0.000 45
1 434 958 549 0.000 0.000 46
1 435 958 549 0.000 0.000 45
1 436 958 549 0.000 0.000 44
1 437 958 549 0.000 0.000 45
1 438 958 549 0.000 0.000 46
1 439 958 549 0.000 0.000 45
1 440 958 549 0.000 0.000 43
1 441 958 549 0.000 0.000 44
1 442 958 549 0.000 0.000 44
1 443 958 549 0.000 0.000 46
1 444 958 549 0.000 0.000 44
1 445 958 549 0.000 0.000 47
1 446 958 549 0.000 0.000 46
1 447 958 549 0.000 0.000 45
1 448 958 549 0.000 0.000 47
1 449 958 549 0.000 0.000 47
1 450 958 549 0.000 0.000 47
1 451 958 549 0.000 0.000 47
1 452 958 549 0.000 0.000 45
1 453 958 549 0.000 0.000 46
1 454 958 549 0.000 0.000 45
1 455 958 549 0.000 0.000 47
1 456 958 549 0.000 0.000 47
1 457 957 549 0.129 0.065 44
1 458 957 549 0.000 0.000 44
1 459 957 549 0.000 0.000 43
1 460 957 549 0.000 0.000 44
1 461 957 549 0.000 0.000 43
1 462 957 549 0.000 0.000 44
1 463 957 549 0.000 0.000 44
1 464 957 549 0.000 0.000 44
1 465 956 550 0.182 0.091 47
1 466 956 550 0.000 0.000 45
1 467 956 550 0.000 0.000 47
1 468 954 550 0.258 0.129 45
1 469 954 550 0.000 0.000 46
1 470 954 550 0.000 0.000 45
1 471 954 550 0.000 0.000 44
1 472 954 550 0.000 0.000 46
1 473 954 550 0.000 0.000 44
1 474 954 550 0.000 0.000 45
1 475 954 550 0.000 0.000 43
1 476 954 550 0.000 0.000 46
1 477 954 550 0.000 0.000 46
1 478 954 550 0.000 0.000 42
1 479 954 550 0.000 0.000 44
1 480 954 550 0.000 0.000 46
1 481 954 550 0.000 0.000 44
1 482 954 550 0.000 0.000 44
1 483 954 550 0.000 0.000 42
1 484 954 550 0.000 0.000 41
1 485 954 550 0.000 0.000 45
1 486 954 550 0.000 0.000 43
1 487 954 550 0.000 0.000 44
1 488 954 550 0.000 0.000 41
1 489 954 550 0.000 0.000 43
1 490 954 550 0.000 0.000 45
1 491 954 550 0.000 0.000 45
1 492 954 550 0.000 0.000 50
1 493 954 550 0.000 0.000 46
1 494 956 553 0.465 0.233 50
1 495 956 553 0.000 0.000 49
1 496 956 553 0.000 0.000 49
1 497 956 553 0.000 0.000 48
1 498 954 553 0.258 0.129 48
1 499 954 553 0.000 0.000 49
1 500 954 553 0.000 0.000 51
1 501 954 553 0.000 0.000 50
1 502 954 553 0.000 0.000 50
1 503 954 553 0.000 0.000 49
1 504 954 553 0.000 0.000 49
1 505 954 553 0.000 0.000 49
1 506 954 553 0.000 0.000 44
1 507 954 553 0.000 0.000 42
1 508 954 553 0.000 0.000 41
1 509 954 553 0.000 0.000 45
1 510 954 553 0.000 0.000 46
1 511 954 553 0.000 0.000 49
1 512 954 553 0.000 0.000 46
1 513 954 553 0.000 0.000 45
1 514 954 553 0.000 0.000 49
1 515 952 553 0.258 0.129 48
1 516 952 553 0.000 0.000 50
1 517 952 553 0.000 0.000 49
1 518 952 553 0.000 0.000 52
1 519 952 553 0.000 0.000 48
1 520 952 553 0.000 0.000 46
1 521 952 553 0.000 0.000 48
1 522 952 553 0.000 0.000 47
1 523 952 553 0.000 0.000 45
1 524 952 553 0.000 0.000 44
1 525 952 553 0.000 0.000 45
1 526 952 553 0.000 0.000 46
1 527 952 553 0.000 0.000 46
1 528 952 553 0.000 0.000 44
1 529 952 553 0.000 0.000 44
1 530 952 553 0.000 0.000 45
1 531 952 553 0.000 0.000 45
1 532 952 553 0.000 0.000 45
1 533 952 553 0.000 0.000 47
1 534 952 553 0.000 0.000 48
1 535 952 553 0.000 0.000 48
1 536 952 553 0.000 0.000 45
1 537 952 553 0.000 0.000 49
1 538 952 553 0.000 0.000 46
1 539 952 553 0.000 0.000 48
1 540 952 553 0.000 0.000 47
1 541 952 553 0.000 0.000 51
1 542 952 553 0.000 0.000 51
1 543 952 553 0.000 0.000 50
1 544 952 553 0.000 0.000 51
1 545 952 553 0.000 0.000 55
1 546 952 553 0.000 0.000 55
1 547 952 553 0.000 0.000 51
1 548 952 553 0.000 0.000 55
1 549 952 553 0.000 0.000 54
1 550 953 552 0.182 0.091 46
1 551 953 552 0.000 0.000 44
1 552 953 552 0.000 0.000 46
1 553 953 552 0.000 0.000 44
1 554 953 552 0.000 0.000 44
1 555 953 552 0.000 0.000 45
1 556 953 552 0.000 0.000 45
1 557 953 552 0.000 0.000 46
1 558 953 552 0.000 0.000 43
1 559 953 552 0.000 0.000 44
1 560 953 552 0.000 0.000 44
1 561 953 552 0.000 0.000 46
1 562 953 552 0.000 0.000 44
1 563 953 552 0.000 0.000 44
1 564 953 552 0.000 0.000 44
1 565 953 552 0.000 0.000 45
1 566 953 552 0.000 0.000 45
1 567 954 552 0.129 0.065 47
1 568 954 552 0.000 0.000 46
1 569 954 552 0.000 0.000 47
1 570 954 552 0.000 0.000 48
1 571 954 552 0.000 0.000 47
1 572 954 550 0.258 0.129 48
1 573 954 549 0.129 0.065 44
1 574 954 549 0.000 0.000 44
1 575 952 549 0.258 0.129 40
1 576 952 549 0.000 0.000 42
1 577 952 549 0.000 0.000 42
1 578 952 549 0.000 0.000 40
1 579 952 549 0.000 0.000 41
1 580 952 550 0.129 0.065 44
1 581 952 550 0.000 0.000 43
1 582 952 550 0.000 0.000 43
1 583 952 550 0.000 0.000 46
1 584 952 550 0.000 0.000 45
1 585 952 550 0.000 0.000 47
1 586 952 550 0.000 0.000 46
1 587 952 550 0.000 0.000 43
1 588 952 550 0.000 0.000 42
1 589 952 550 0.000 0.000 43
1 590 952 550 0.000 0.000 42
1 591 952 550 0.000 0.000 42
1 592 952 550 0.000 0.000 43
1 593 952 550 0.000 0.000 42
1 594 952 550 0.000 0.000 42
1 595 952 550 0.000 0.000 40
1 596 952 550 0.000 0.000 42
1 597 952 550 0.000 0.000 40
1 598 952 550 0.000 0.000 40
1 599 952 550 0.000 0.000 42
1 600 952 550 0.000 0.000 41
1 601 952 550 0.000 0.000 41
1 602 952 550 0.000 0.000 39
1 603 952 550 0.000 0.000 41
1 604 952 550 0.000 0.000 42
1 605 952 550 0.000 0.000 43
1 606 953 552 0.288 0.144 49
1 607 953 552 0.000 0.000 50
1 608 953 552 0.000 0.000 48
1 609 953 552 0.000 0.000 48
1 610 953 552 0.000 0.000 48
1 611 953 552 0.000 0.000 49
1 612 953 552 0.000 0.000 49
1 613 953 552 0.000 0.000 48
1 614 953 552 0.000 0.000 48
1 615 953 552 0.000 0.000 48
1 616 953 552 0.000 0.000 47
1 617 953 552 0.000 0.000 48
1 618 953 552 0.000 0.000 49
1 619 953 552 0.000 0.000 47
1 620 953 552 0.000 0.000 46
1 621 953 552 0.000 0.000 48
1 622 953 552 0.000 0.000 49
1 623 953 552 0.000 0.000 47
1 624 953 552 0.000 0.000 47
1 625 953 552 0.000 0.000 48
1 626 953 553 0.129 0.065 46
1 627 952 553 0.129 0.065 46
1 628 953 553 0.129 0.065 47
1 629 953 553 0.000 0.000 49
1 630 953 553 0.000 0.000 48
1 631 953 553 0.000 0.000 48
1 632 953 553 0.000 0.000 46
1 633 953 553 0.000 0.000 48
1 634 953 553 0.000 0.000 47
1 635 953 553 0.000 0.000 47
1 636 953 553 0.000 0.000 50
1 637 953 553 0.000 0.000 50
1 638 953 553 0.000 0.000 48
1 639 953 553 0.000 0.000 48
1 640 953 553 0.000 0.000 49
1 641 952 553 0.129 0.065 44
1 642 952 553 0.000 0.000 43
1 643 952 553 0.000 0.000 47
1 644 952 553 0.000 0.000 48
1 645 952 553 0.000 0.000 45
1 646 952 553 0.000 0.000 46
1 647 949 553 0.387 0.194 52
1 648 949 554 0.129 0.065 51
1 649 949 554 0.000 0.000 49
1 650 949 554 0.000 0.000 47
1 651 949 554 0.000 0.000 49
1 652 949 554 0.000 0.000 51
1 653 949 554 0.000 0.000 48
1 654 949 554 0.000 0.000 47
1 655 949 554 0.000 0.000 45
1 656 949 554 0.000 0.000 46
1 657 949 554 0.000 0.000 47
1 658 949 554 0.000 0.000 48
1 659 949 554 0.000 0.000 47
1 660 949 554 0.000 0.000 47
1 661 949 554 0.000 0.000 47
1 662 949 554 0.000 0.000 48
1 663 949 554 0.000 0.000 48
1 664 949 554 0.000 0.000 47
1 665 949 554 0.000 0.000 47
1 666 949 554 0.000 0.000 46
1 667 949 554 0.000 0.000 46
1 668 949 554 0.000 0.000 47
1 669 949 554 0.000 0.000 47
1 670 949 554 0.000 0.000 48
1 671 949 554 0.000 0.000 45
1 672 949 554 0.000 0.000 47
1 673 949 554 0.000 0.000 48
1 674 949 554 0.000 0.000 47
1 675 949 554 0.000 0.000 47
1 676 949 554 0.000 0.000 47
1 677 949 554 0.000 0.000 49
1 678 949 554 0.000 0.000 48
1 679 949 554 0.000 0.000 47
1 680 949 554 0.000 0.000 48
1 681 949 554 0.000 0.000 47
1 682 949 554 0.000 0.000 48
1 683 949 554 0.000 0.000 47
1 684 949 554 0.000 0.000 48
1 685 949 554 0.000 0.000 47
1 686 949 554 0.000 0.000 48
1 687 949 554 0.000 0.000 48
1 688 949 554 0.000 0.000 48
1 689 949 554 0.000 0.000 47
1 690 949 554 0.000 0.000 47
1 691 949 554 0.000 0.000 47
1 692 949 554 0.000 0.000 47
1 693 949 554 0.000 0.000 49
1 694 949 554 0.000 0.000 48
1 695 949 554 0.000 0.000 52
1 696 949 554 0.000 0.000 49
1 697 949 554 0.000 0.000 48
1 698 949 554 0.000 0.000 49
1 699 949 554 0.000 0.000 51
1 700 949 554 0.000 0.000 51
1 701 949 554 0.000 0.000 51
1 702 949 554 0.000 0.000 52
1 703 949 554 0.000 0.000 53
1 704 949 554 0.000 0.000 53
1 705 949 554 0.000 0.000 52
1 706 949 554 0.000 0.000 59
1 707 949 554 0.000 0.000 55
1 708 949 554 0.000 0.000 54
1 709 949 554 0.000 0.000 58
1 710 949 554 0.000 0.000 59
1 711 949 554 0.000 0.000 65
1 712 949 554 0.000 0.000 61
1 713 949 554 0.000 0.000 68
1 714 949 554 0.000 0.000 71
1 715 949 554 0.000 0.000 68
1 716 949 554 0.000 0.000 65
1 717 949 554 0.000 0.000 73
1 718 950 554 0.129 0.065 56
1 719 950 554 0.000 0.000 53
1 720 950 554 0.000 0.000 56
1 721 952 554 0.258 0.129 43
1 722 952 554 0.000 0.000 43
1 723 952 554 0.000 0.000 44
1 724 952 554 0.000 0.000 46
1 725 952 554 0.000 0.000 44
1 726 952 554 0.000 0.000 44
1 727 952 554 0.000 0.000 44
1 728 952 554 0.000 0.000 43
1 729 952 554 0.000 0.000 44
1 730 952 554 0.000 0.000 45
1 731 952 554 0.000 0.000 44
1 732 952 554 0.000 0.000 44
1 733 952 554 0.000 0.000 44
1 734 952 554 0.000 0.000 45
1 735 952 554 0.000 0.000 44
1 736 952 554 0.000 0.000 44
1 737 952 554 0.000 0.000 43
1 738 952 554 0.000 0.000 45
1 739 952 554 0.000 0.000 46
1 740 952 554 0.000 0.000 44
1 741 952 554 0.000 0.000 45
1 742 952 554 0.000 0.000 45
1 743 952 554 0.000 0.000 45
1 744 952 554 0.000 0.000 44
1 745 952 554 0.000 0.000 45
1 746 952 554 0.000 0.000 46
1 747 952 554 0.000 0.000 46
1 748 952 554 0.000 0.000 44
1 749 954 553 0.288 0.144 50
1 750 954 553 0.000 0.000 48
1 751 953 553 0.129 0.065 49
1 752 953 553 0.000 0.000 51
1 753 953 553 0.000 0.000 50
1 754 953 553 0.000 0.000 50
1 755 953 553 0.000 0.000 49
1 756 953 553 0.000 0.000 50
1 757 953 553 0.000 0.000 50
1 758 953 553 0.000 0.000 50
1 759 953 553 0.000 0.000 51
1 760 953 553 0.000 0.000 49
1 761 953 553 0.000 0.000 51
1 762 953 553 0.000 0.000 49
1 763 953 553 0.000 0.000 47
1 764 953 553 0.000 0.000 48
1 765 950 554 0.408 0.204 90
1 766 950 554 0.000 0.000 89
1 767 954 553 0.532 0.266 47
1 768 954 553 0.000 0.000 46
1 769 954 553 0.000 0.000 47
1 770 954 553 0.000 0.000 46
1 771 954 553 0.000 0.000 47
1 772 954 553 0.000 0.000 45
1 773 954 553 0.000 0.000 45
1 774 954 553 0.000 0.000 47
1 775 954 553 0.000 0.000 46
1 776 954 553 0.000 0.000 45
1 777 954 553 0.000 0.000 45
1 778 954 553 0.000 0.000 45
1 779 954 553 0.000 0.000 45
1 780 954 553 0.000 0.000 44
1 781 954 553 0.000 0.000 44
1 782 954 553 0.000 0.000 46
1 783 954 553 0.000 0.000 45
1 784 954 553 0.000 0.000 43
1 785 954 553 0.000 0.000 45
1 786 954 553 0.000 0.000 43
1 787 954 553 0.000 0.000 43
1 788 954 553 0.000 0.000 44
1 789 954 553 0.000 0.000 43
1 790 954 553 0.000 0.000 46
1 791 954 553 0.000 0.000 45
1 792 954 549 0.516 0.258 40
1 793 954 549 0.000 0.000 41
1 794 954 549 0.000 0.000 39
1 795 954 549 0.000 0.000 41
1 796 954 549 0.000 0.000 40
1 797 954 549 0.000 0.000 41
1 798 954 549 0.000 0.000 40
1 799 954 549 0.000 0.000 40
1 800 954 549 0.000 0.000 40
1 801 954 549 0.000 0.000 40
1 802 954 549 0.000 0.000 40
1 803 954 549 0.000 0.000 42
1 804 954 549 0.000 0.000 41
1 805 954 549 0.000 0.000 41
1 806 954 549 0.000 0.000 41
1 807 954 549 0.000 0.000 40
1 808 954 549 0.000 0.000 42
1 809 954 549 0.000 0.000 42
1 810 954 549 0.000 0.000 41
1 811 954 549 0.000 0.000 40
1 812 954 549 0.000 0.000 40
1 813 954 549 0.000 0.000 40
1 814 954 549 0.000 0.000 41
1 815 954 549 0.000 0.000 39
1 816 954 549 0.000 0.000 39
1 817 954 549 0.000 0.000 41
1 818 954 549 0.000 0.000 40
1 819 954 549 0.000 0.000 40
1 820 954 549 0.000 0.000 40
1 821 954 549 0.000 0.000 39
1 822 954 549 0.000 0.000 41
1 823 954 549 0.000 0.000 42
1 824 954 549 0.000 0.000 41
1 825 954 549 0.000 0.000 40
1 826 954 549 0.000 0.000 41
1 827 954 549 0.000 0.000 41
1 828 954 549 0.000 0.000 42
1 829 954 549 0.000 0.000 41
1 830 954 549 0.000 0.000 39
1 831 954 549 0.000 0.000 41
1 832 954 549 0.000 0.000 40
1 833 954 549 0.000 0.000 41
1 834 954 549 0.000 0.000 41
1 835 954 549 0.000 0.000 41
1 836 954 549 0.000 0.000 40
1 837 954 549 0.000 0.000 41
1 838 954 549 0.000 0.000 41
1 839 954 549 0.000 0.000 40
1 840 954 549 0.000 0.000 40
1 841 954 549 0.000 0.000 42
1 842 954 549 0.000 0.000 39
1 843 954 549 0.000 0.000 39
1 844 954 549 0.000 0.000 42
1 845 954 549 0.000 0.000 41
1 846 954 549 0.000 0.000 41
1 847 954 549 0.000 0.000 41
1 848 954 549 0.000 0.000 39
1 849 954 549 0.000 0.000 38
1 850 954 549 0.000 0.000 42
1 851 954 549 0.000 0.000 42
1 852 954 549 0.000 0.000 42
1 853 954 549 0.000 0.000 41
1 854 954 549 0.000 0.000 42
1 855 954 549 0.000 0.000 39
1 856 954 549 0.000 0.000 40
1 857 953 549 0.129 0.065 43
1 858 953 550 0.129 0.065 41
1 859 953 550 0.000 0.000 41
1 860 953 550 0.000 0.000 40
1 861 953 550 0.000 0.000 41
1 862 953 550 0.000 0.000 39
1 863 953 550 0.000 0.000 39
1 864 953 550 0.000 0.000 41
1 865 953 550 0.000 0.000 41
1 866 953 550 0.000 0.000 40
1 867 953 550 0.000 0.000 42
1 868 953 550 0.000 0.000 42
1 869 953 550 0.000 0.000 41
1 870 953 550 0.000 0.000 43
1 871 953 550 0.000 0.000 42
1 872 953 550 0.000 0.000 44
1 873 953 550 0.000 0.000 45
1 874 953 550 0.000 0.000 44
1 875 953 550 0.000 0.000 45
1 876 953 550 0.000 0.000 46
1 877 953 550 0.000 0.000 46
1 878 953 550 0.000 0.000 49
1 879 953 550 0.000 0.000 49
1 880 953 550 0.000 0.000 47
1 881 953 550 0.000 0.000 49
1 882 953 550 0.000 0.000 50
1 883 953 550 0.000 0.000 51
1 884 954 550 0.129 0.065 45
1 885 954 550 0.000 0.000 43
1 886 954 550 0.000 0.000 45
1 887 954 550 0.000 0.000 46
1 888 954 550 0.000 0.000 46
1 889 954 550 0.000 0.000 45
1 890 954 550 0.000 0.000 46
1 891 954 550 0.000 0.000 49
1 892 954 550 0.000 0.000 49
1 893 954 550 0.000 0.000 48
1 894 954 550 0.000 0.000 49
1 895 954 550 0.000 0.000 49
1 896 954 550 0.000 0.000 51
1 897 954 550 0.000 0.000 51
1 898 954 550 0.000 0.000 49
1 899 954 550 0.000 0.000 50
1 900 954 550 0.000 0.000 48
1 901 954 550 0.000 0.000 48
1 902 954 550 0.000 0.000 48
1 903 954 550 0.000 0.000 46
1 904 954 550 0.000 0.000 48
1 905 954 550 0.000 0.000 48
1 906 954 550 0.000 0.000 49
1 907 954 550 0.000 0.000 47
1 908 954 550 0.000 0.000 48
1 909 954 550 0.000 0.000 51
1 910 954 550 0.000 0.000 51
1 911 958 549 0.532 0.266 59
1 912 954 545 0.730 0.365 43
1 913 954 545 0.000 0.000 43
1 914 954 545 0.000 0.000 41
1 915 954 545 0.000 0.000 40
1 916 954 545 0.000 0.000 42
1 917 954 545 0.000 0.000 46
1 918 954 545 0.000 0.000 54
1 919 954 545 0.000 0.000 62
1 920 954 545 0.000 0.000 60
1 921 954 545 0.000 0.000 54
1 922 954 545 0.000 0.000 58
1 923 954 545 0.000 0.000 65
1 924 954 545 0.000 0.000 63
1 925 954 545 0.000 0.000 62
1 926 954 545 0.000 0.000 68
1 927 954 545 0.000 0.000 70
1 928 953 546 0.182 0.091 50
1 929 953 546 0.000 0.000 51
1 930 953 546 0.000 0.000 50
1 931 953 546 0.000 0.000 54
1 932 953 546 0.000 0.000 55
1 933 953 546 0.000 0.000 51
1 934 952 546 0.129 0.065 44
1 935 952 546 0.000 0.000 43
1 936 952 546 0.000 0.000 43
1 937 952 546 0.000 0.000 46
1 938 950 546 0.258 0.129 43
1 939 950 546 0.000 0.000 46
1 940 950 546 0.000 0.000 45
1 941 950 546 0.000 0.000 44
1 942 950 546 0.000 0.000 45
1 943 950 546 0.000 0.000 47
1 944 950 546 0.000 0.000 46
1 945 950 546 0.000 0.000 47
1 946 950 546 0.000 0.000 45
1 947 950 546 0.000 0.000 45
1 948 950 546 0.000 0.000 47
1 949 950 546 0.000 0.000 47
1 950 950 546 0.000 0.000 47
1 951 950 546 0.000 0.000 48
1 952 950 546 0.000 0.000 49
1 953 950 546 0.000 0.000 47
1 954 950 546 0.000 0.000 48
1 955 950 546 0.000 0.000 46
1 956 950 546 0.000 0.000 46
1 957 950 546 0.000 0.000 47
1 958 950 546 0.000 0.000 44
1 959 950 546 0.000 0.000 44
1 960 950 546 0.000 0.000 47
1 961 950 546 0.000 0.000 47
1 962 950 546 0.000 0.000 47
1 963 950 546 0.000 0.000 46
1 964 950 546 0.000 0.000 47
1 965 950 546 0.000 0.000 47
1 966 949 546 0.129 0.065 49
1 967 949 546 0.000 0.000 47
1 968 949 546 0.000 0.000 48
1 969 949 546 0.000 0.000 48
1 970 949 546 0.000 0.000 50
1 971 949 546 0.000 0.000 49
1 972 949 546 0.000 0.000 48
1 973 949 546 0.000 0.000 47
1 974 949 546 0.000 0.000 46
1 975 949 546 0.000 0.000 47
1 976 949 546 0.000 0.000 47
1 977 949 546 0.000 0.000 47
1 978 949 546 0.000 0.000 44
1 979 949 546 0.000 0.000 44
1 980 949 546 0.000 0.000 44
1 981 949 546 0.000 0.000 43
1 982 949 546 0.000 0.000 46
1 983 949 546 0.000 0.000 45
1 984 949 546 0.000 0.000 44
1 985 949 546 0.000 0.000 46
1 986 949 546 0.000 0.000 42
1 987 949 546 0.000 0.000 43
1 988 948 546 0.129 0.065 45
1 989 948 546 0.000 0.000 43
1 990 948 546 0.000 0.000 44
1 991 948 546 0.000 0.000 44
1 992 948 546 0.000 0.000 44
1 993 948 546 0.000 0.000 45
1 994 948 546 0.000 0.000 44
1 995 948 546 0.000 0.000 47
1 996 948 546 0.000 0.000 48
1 997 948 546 0.000 0.000 47
1 998 948 546 0.000 0.000 51
1 999 946 546 0.258 0.129 45
1 1000 946 546 0.000 0.000 45
1 1001 946 546 0.000 0.000 48
1 1002 946 546 0.000 0.000 45
1 1003 946 546 0.000 0.000 47
1 1004 946 546 0.000 0.000 48
1 1005 945 546 0.129 0.065 47
1 1006 945 546 0.000 0.000 48
1 1007 945 546 0.000 0.000 48
1 1008 945 546 0.000 0.000 48
1 1009 945 546 0.000 0.000 47
1 1010 944 546 0.129 0.065 50
1 1011 944 546 0.000 0.000 47
1 1012 944 546 0.000 0.000 50
1 1013 944 546 0.000 0.000 49
1 1014 944 546 0.000 0.000 48
1 1015 944 546 0.000 0.000 49
1 1016 944 546 0.000 0.000 49
1 1017 944 546 0.000 0.000 48
1 1018 944 546 0.000 0.000 51
1 1019 944 546 0.000 0.000 52
1 1020 944 546 0.000 0.000 53
1 1021 944 546 0.000 0.000 53
1 1022 944 546 0.000 0.000 56
1 1023 944 546 0.000 0.000 57
1 1024 944 546 0.000 0.000 59
1 1025 942 546 0.258 0.129 82
1 1026 942 546 0.000 0.000 89
1 1027 942 546 0.000 0.000 90
1 1028 948 545 0.785 0.392 74
1 1029 945 545 0.387 0.194 48
1 1030 945 545 0.000 0.000 49
1 1031 945 545 0.000 0.000 46
1 1032 945 545 0.000 0.000 48
1 1033 945 545 0.000 0.000 48
1 1034 945 545 0.000 0.000 48
1 1035 942 542 0.547 0.274 43
1 1036 942 542 0.000 0.000 43
1 1037 942 542 0.000 0.000 41
1 1038 942 542 0.000 0.000 40
1 1039 942 542 0.000 0.000 43
1 1040 942 542 0.000 0.000 41
1 1041 942 542 0.000 0.000 42
1 1042 942 542 0.000 0.000 43
1 1043 942 542 0.000 0.000 44
1 1044 942 542 0.000 0.000 45
1 1045 942 542 0.000 0.000 43
1 1046 942 542 0.000 0.000 44
1 1047 942 542 0.000 0.000 46
1 1048 942 542 0.000 0.000 45
1 1049 942 542 0.000 0.000 45
1 1050 942 542 0.000 0.000 45
1 1051 942 542 0.000 0.000 47
1 1052 942 542 0.000 0.000 48
1 1053 942 542 0.000 0.000 47
1 1054 942 542 0.000 0.000 47
1 1055 942 542 0.000 0.000 46
1 1056 942 542 0.000 0.000 46
1 1057 942 542 0.000 0.000 47
1 1058 942 542 0.000 0.000 46
1 1059 942 542 0.000 0.000 45
1 1060 941 542 0.129 0.065 47
1 1061 941 542 0.000 0.000 47
1 1062 941 542 0.000 0.000 47
1 1063 941 542 0.000 0.000 48
1 1064 941 542 0.000 0.000 45
1 1065 941 542 0.000 0.000 46
1 1066 941 542 0.000 0.000 44
1 1067 941 542 0.000 0.000 46
1 1068 940 542 0.129 0.065 48
1 1069 940 542 0.000 0.000 48
1 1070 940 542 0.000 0.000 48
1 1071 940 542 0.000 0.000 46
1 1072 940 542 0.000 0.000 46
1 1073 941 541 0.182 0.091 45
1 1074 941 541 0.000 0.000 48
1 1075 941 541 0.000 0.000 46
1 1076 941 541 0.000 0.000 46
1 1077 941 541 0.000 0.000 50
1 1078 940 541 0.129 0.065 47
1 1079 940 541 0.000 0.000 50
1 1080 942 540 0.288 0.144 48
1 1081 942 540 0.000 0.000 49
1 1082 942 540 0.000 0.000 50
1 1083 942 540 0.000 0.000 51
1 1084 942 540 0.000 0.000 50
1 1085 942 540 0.000 0.000 45
1 1086 941 540 0.129 0.065 44
1 1087 941 540 0.000 0.000 45
1 1088 941 540 0.000 0.000 43
1 1089 941 540 0.000 0.000 44
1 1090 941 540 0.000 0.000 44
1 1091 941 540 0.000 0.000 45
1 1092 941 540 0.000 0.000 44
1 1093 941 540 0.000 0.000 43
1 1094 941 540 0.000 0.000 43
1 1095 941 540 0.000 0.000 43
1 1096 941 540 0.000 0.000 44
1 1097 941 540 0.000 0.000 44
1 1098 941 540 0.000 0.000 45
1 1099 941 540 0.000 0.000 44
1 1100 941 540 0.000 0.000 46
1 1101 941 540 0.000 0.000 45
1 1102 941 540 0.000 0.000 42
1 1103 940 540 0.129 0.065 43
1 1104 940 540 0.000 0.000 44
1 1105 940 540 0.000 0.000 44
1 1106 940 540 0.000 0.000 43
1 1107 940 540 0.000 0.000 45
1 1108 940 540 0.000 0.000 44
1 1109 940 540 0.000 0.000 43
1 1110 940 540 0.000 0.000 43
1 1111 940 540 0.000 0.000 43
1 1112 940 540 0.000 0.000 44
1 1113 940 540 0.000 0.000 44
1 1114 938 540 0.258 0.129 53
1 1115 937 540 0.129 0.065 64
1 1116 938 540 0.129 0.065 52
1 1117 938 540 0.000 0.000 53
1 1118 938 540 0.000 0.000 51
1 1119 938 540 0.000 0.000 52
1 1120 938 540 0.000 0.000 50
1 1121 938 540 0.000 0.000 54
1 1122 938 540 0.000 0.000 52
1 1123 938 540 0.000 0.000 53
1 1124 938 540 0.000 0.000 53
1 1125 938 540 0.000 0.000 54
1 1126 938 540 0.000 0.000 54
1 1127 938 540 0.000 0.000 55
1 1128 938 540 0.000 0.000 55
1 1129 938 540 0.000 0.000 54
1 1130 944 540 0.774 0.387 68
1 1131 944 540 0.000 0.000 70
1 1132 944 540 0.000 0.000 70
1 1133 942 540 0.258 0.129 44
1 1134 942 540 0.000 0.000 43
1 1135 940 540 0.258 0.129 43
1 1136 940 540 0.000 0.000 41
1 1137 940 540 0.000 0.000 43
1 1138 940 540 0.000 0.000 43
1 1139 940 540 0.000 0.000 43
1 1140 940 540 0.000 0.000 44
1 1141 940 540 0.000 0.000 41
1 1142 940 540 0.000 0.000 42
1 1143 940 540 0.000 0.000 42
1 1144 940 540 0.000 0.000 43
1 1145 942 541 0.288 0.144 49
1 1146 942 541 0.000 0.000 49
1 1147 942 541 0.000 0.000 47
1 1148 942 541 0.000 0.000 47
1 1149 942 541 0.000 0.000 49
1 1150 942 541 0.000 0.000 51
1 1151 942 541 0.000 0.000 49
1 1152 942 541 0.000 0.000 50
1 1153 942 541 0.000 0.000 47
1 1154 942 541 0.000 0.000 45
1 1155 942 541 0.000 0.000 47
1 1156 942 541 0.000 0.000 48
1 1157 942 541 0.000 0.000 46
1 1158 942 541 0.000 0.000 45
1 1159 942 541 0.000 0.000 45
1 1160 942 541 0.000 0.000 44
1 1161 942 541 0.000 0.000 44
1 1162 942 541 0.000 0.000 43
1 1163 942 541 0.000 0.000 45
1 1164 942 541 0.000 0.000 45
1 1165 942 541 0.000 0.000 43
1 1166 941 542 8.736 4.368 49
1 1169 941 542 0.000 0.000 47
1 1172 941 542 0.000 0.000 48
1 1175 941 542 0.000 0.000 48
1 1178 941 542 0.000 0.000 52
1 1181 941 542 0.000 0.000 51
1 1184 941 542 0.000 0.000 50
1 1187 941 542 0.000 0.000 46
1 1190 941 542 0.000 0.000 46
1 1193 941 542 0.000 0.000 45
1 1196 941 542 0.000 0.000 41
1 1199 941 542 0.000 0.000 43
1 1202 941 542 0.000 0.000 46
1 1205 941 542 0.000 0.000 49
1 1208 941 542 0.000 0.000 50
1 1211 941 542 0.000 0.000 50
1 1214 941 544 0.258 0.129 42
1 1217 941 544 0.000 0.000 43
1 1220 941 544 0.000 0.000 42
1 1223 941 544 0.000 0.000 42
1 1226 941 544 0.000 0.000 44
1 1229 941 544 0.000 0.000 44
1 1232 941 544 0.000 0.000 44
1 1235 941 544 0.000 0.000 45
1 1238 941 544 0.000 0.000 47
1 1241 941 544 0.000 0.000 46
1 1244 941 544 0.000 0.000 48
1 1247 941 544 0.000 0.000 48
1 1250 941 544 0.000 0.000 50
1 1253 941 544 0.000 0.000 48
1 1256 941 544 0.000 0.000 50
1 1259 941 544 0.000 0.000 49
1 1262 941 544 0.000 0.000 49
1 1265 941 544 0.000 0.000 50
1 1268 942 543 0.182 0.091 47
1 1271 942 543 0.000 0.000 45
1 1274 942 543 0.000 0.000 46
1 1277 942 543 0.000 0.000 46
1 1280 942 543 0.000 0.000 44
1 1283 942 543 0.000 0.000 46
1 1286 942 543 0.000 0.000 45
1 1289 942 543 0.000 0.000 45
1 1292 942 543 0.000 0.000 48
1 1295 942 543 0.000 0.000 47
1 1298 942 543 0.000 0.000 49
1 1301 942 543 0.000 0.000 47
1 1304 942 543 0.000 0.000 49
1 1307 942 543 0.000 0.000 53
1 1310 942 542 0.129 0.065 49
1 1313 942 542 0.000 0.000 48
1 1316 942 542 0.000 0.000 52
1 1319 941 542 0.129 0.065 45
1 1322 941 542 0.000 0.000 47
1 1325 941 542 0.000 0.000 46
1 1328 941 542 0.000 0.000 47
1 1331 940 539 0.408 0.204 48
1 1334 940 539 0.000 0.000 47
1 1337 940 539 0.000 0.000 43
1 1340 940 539 0.000 0.000 47
1 1343 940 539 0.000 0.000 47
1 1346 940 539 0.000 0.000 45
1 1349 940 539 0.000 0.000 49
1 1352 940 539 0.000 0.000 46
1 1355 940 539 0.000 0.000 46
1 1358 940 539 0.000 0.000 47
1 1361 940 539 0.000 0.000 46
1 1364 940 539 0.000 0.000 47
1 1367 940 539 0.000 0.000 48
1 1370 940 539 0.000 0.000 44
1 1373 940 539 0.000 0.000 46
1 1376 940 539 0.000 0.000 47
1 1379 940 539 0.000 0.000 47
1 1382 940 539 0.000 0.000 50
1 1385 940 539 0.000 0.000 51
1 1388 940 539 0.000 0.000 52
1 1391 940 539 0.000 0.000 52
1 1394 940 539 0.000 0.000 49
1 1397 940 539 0.000 0.000 50
1 1400 940 539 0.000 0.000 53
1 1403 940 539 0.000 0.000 50
1 1406 940 539 0.000 0.000 49
1 1409 940 539 0.000 0.000 45
1 1412 940 539 0.000 0.000 48
1 1415 937 539 0.387 0.194 48
1 1418 937 539 0.000 0.000 50
1 1421 937 539 0.000 0.000 47
1 1424 937 539 0.000 0.000 52
1 1427 937 539 0.000 0.000 53
1 1430 937 539 0.000 0.000 68
1 1433 937 539 0.000 0.000 80
1 1436 937 539 0.000 0.000 84
1 1439 935 542 0.465 0.233 48
1 1442 935 542 0.000 0.000 45
1 1445 935 542 0.000 0.000 45
1 1448 935 542 0.000 0.000 50
1 1451 935 542 0.000 0.000 53
1 1454 935 542 0.000 0.000 56
1 1457 933 543 0.288 0.144 50
1 1460 933 543 0.000 0.000 50
1 1463 933 543 0.000 0.000 51
1 1466 933 543 0.000 0.000 52
1 1469 933 543 0.000 0.000 53
1 1472 933 543 0.000 0.000 52
1 1475 933 543 0.000 0.000 51
1 1478 933 543 0.000 0.000 51
1 1481 933 543 0.000 0.000 50
1 1484 933 543 0.000 0.000 53
1 1487 933 543 0.000 0.000 50
1 1490 933 543 0.000 0.000 51
1 1493 933 543 0.000 0.000 52
1 1496 933 543 0.000 0.000 54
1 1499 933 543 0.000 0.000 51
1 1502 933 543 0.000 0.000 52
1 1505 933 543 0.000 0.000 52
1 1508 933 543 0.000 0.000 54
1 1511 933 543 0.000 0.000 53
1 1514 933 543 0.000 0.000 52
1 1517 933 543 0.000 0.000 52
1 1520 933 542 0.129 0.065 52
1 1523 933 542 0.000 0.000 52
1 1526 933 542 0.000 0.000 51
1 1529 933 542 0.000 0.000 51
1 1532 933 542 0.000 0.000 55
1 1535 933 542 0.000 0.000 57
1 1538 933 542 0.000 0.000 61
1 1541 933 542 0.000 0.000 68
1 1544 933 542 0.000 0.000 68
1 1547 933 542 0.000 0.000 63
1 1550 933 542 0.000 0.000 60
1 1553 933 542 0.000 0.000 49
1 1556 933 542 0.000 0.000 45
1 1559 933 542 0.000 0.000 44
1 1562 933 542 0.000 0.000 44
1 1565 933 542 0.000 0.000 46
1 1568 933 542 0.000 0.000 52
1 1571 933 542 0.000 0.000 53
1 1574 933 542 0.000 0.000 58
1 1577 933 542 0.000 0.000 50
1 1580 933 542 0.000 0.000 46
1 1583 933 542 0.000 0.000 48
1 1586 933 542 0.000 0.000 51
1 1589 933 542 0.000 0.000 60
1 1592 933 542 0.000 0.000 67
1 1595 933 542 0.000 0.000 75
1 1598 931 542 0.258 0.129 69
1 1601 931 542 0.000 0.000 73
1 1604 930 544 0.288 0.144 48
1 1607 930 544 0.000 0.000 50
1 1610 930 544 0.000 0.000 51
1 1613 930 544 0.000 0.000 53
1 1616 930 544 0.000 0.000 55
1 1619 930 544 0.000 0.000 56
1 1622 930 544 0.000 0.000 57
1 1625 930 544 0.000 0.000 57
1 1628 929 544 0.129 0.065 59
1 1631 931 545 0.288 0.144 53
1 1634 931 545 0.000 0.000 54
1 1637 931 545 0.000 0.000 55
1 1640 931 545 0.000 0.000 50
1 1643 931 545 0.000 0.000 51
1 1646 931 545 0.000 0.000 56
1 1649 931 545 0.000 0.000 54
1 1652 931 545 0.000 0.000 51
1 1655 931 545 0.000 0.000 48
1 1658 931 545 0.000 0.000 47
1 1661 930 545 0.129 0.065 53
1 1664 930 546 0.129 0.065 46
1 1667 930 546 0.000 0.000 46
1 1670 930 546 0.000 0.000 47
1 1673 930 546 0.000 0.000 44
1 1676 930 546 0.000 0.000 46
1 1679 930 546 0.000 0.000 46
1 1682 930 546 0.000 0.000 46
1 1685 930 546 0.000 0.000 46
1 1688 930 546 0.000 0.000 47
1 1691 930 546 0.000 0.000 47
1 1694 930 546 0.000 0.000 48
1 1697 930 546 0.000 0.000 47
1 1700 930 546 0.000 0.000 49
1 1703 930 546 0.000 0.000 49
1 1706 930 546 0.000 0.000 49
1 1709 930 546 0.000 0.000 50
1 1712 929 545 0.182 0.091 50
1 1715 930 544 0.182 0.091 47
1 1718 930 544 0.000 0.000 47
1 1721 930 544 0.000 0.000 49
1 1724 930 544 0.000 0.000 49
1 1727 930 544 0.000 0.000 51
1 1730 930 544 0.000 0.000 52
1 1733 930 544 0.000 0.000 54
1 1736 930 544 0.000 0.000 54
1 1739 930 544 0.000 0.000 54
1 1742 930 544 0.000 0.000 54
1 1745 931 543 0.182 0.091 47
1 1748 931 543 0.000 0.000 48
1 1751 931 543 0.000 0.000 45
1 1754 931 543 0.000 0.000 45
1 1757 931 543 0.000 0.000 45
1 1760 931 543 0.000 0.000 46
1 1763 931 543 0.000 0.000 45
1 1766 933 542 0.288 0.144 56
1 1769 933 542 0.000 0.000 54
1 1772 933 542 0.000 0.000 56
1 1775 933 542 0.000 0.000 59
1 1778 933 542 0.000 0.000 58
1 1781 933 542 0.000 0.000 54
1 1784 933 542 0.000 0.000 54
1 1787 933 542 0.000 0.000 52
1 1790 933 542 0.000 0.000 51
1 1793 933 542 0.000 0.000 47
1 1796 933 542 0.000 0.000 48
1 1799 933 542 0.000 0.000 47
1 1802 933 542 0.000 0.000 50
1 1805 933 542 0.000 0.000 56
1 1808 933 542 0.000 0.000 58
1 1811 933 542 0.000 0.000 65
1 1814 933 542 0.000 0.000 69
1 1817 933 542 0.000 0.000 72
1 1820 933 542 0.000 0.000 75
1 1823 931 545 0.465 0.233 55
1 1826 931 545 0.000 0.000 58
1 1829 931 545 0.000 0.000 53
1 1832 931 545 0.000 0.000 49
1 1835 931 545 0.000 0.000 48
1 1838 931 545 0.000 0.000 48
1 1841 931 545 0.000 0.000 52
1 1844 931 545 0.000 0.000 55
1 1847 931 545 0.000 0.000 61
1 1850 931 545 0.000 0.000 59
1 1853 931 545 0.000 0.000 57
1 1856 931 545 0.000 0.000 57
1 1859 931 545 0.000 0.000 57
1 1862 931 545 0.000 0.000 60
1 1865 931 545 0.000 0.000 61
1 1868 931 545 0.000 0.000 63
1 1871 930 547 0.288 0.144 55
1 1874 930 547 0.000 0.000 58
1 1877 930 547 0.000 0.000 57
1 1880 930 547 0.000 0.000 56
1 1883 930 547 0.000 0.000 56
1 1886 930 547 0.000 0.000 58
1 1889 930 547 0.000 0.000 55
1 1892 930 547 0.000 0.000 56
1 1895 930 547 0.000 0.000 57
1 1898 930 547 0.000 0.000 57
1 1901 930 547 0.000 0.000 57
1 1904 930 547 0.000 0.000 56
1 1907 930 547 0.000 0.000 56
1 1910 930 547 0.000 0.000 55
1 1913 930 547 0.000 0.000 53
1 1916 930 547 0.000 0.000 49
1 1919 930 547 0.000 0.000 54
1 1922 930 547 0.000 0.000 53
1 1925 930 547 0.000 0.000 54
1 1928 930 547 0.000 0.000 56
1 1931 930 547 0.000 0.000 51
1 1934 930 547 0.000 0.000 50
1 1937 930 547 0.000 0.000 49
1 1940 930 547 0.000 0.000 48
1 1943 930 547 0.000 0.000 54
1 1946 930 547 0.000 0.000 59
1 1949 930 547 0.000 0.000 70
1 1952 930 547 0.000 0.000 76
1 1955 929 547 0.129 0.065 62
1 1958 929 547 0.000 0.000 66
1 1961 929 547 0.000 0.000 73
1 1964 929 547 0.000 0.000 75
1 1967 928 547 0.129 0.065 69
1 1970 927 547 0.129 0.065 63
1 1973 927 547 0.000 0.000 76
1 1976 924 547 0.387 0.194 52
1 1979 924 547 0.000 0.000 54
1 1982 924 547 0.000 0.000 56
1 1985 923 547 0.129 0.065 50
1 1988 923 547 0.000 0.000 51
1 1991 923 547 0.000 0.000 52
1 1994 923 547 0.000 0.000 56
1 1997 923 547 0.000 0.000 58
1 2000 923 547 0.000 0.000 58
1 2003 923 547 0.000 0.000 57
1 2006 923 547 0.000 0.000 55
1 2009 924 547 0.129 0.065 52
1 2012 924 547 0.000 0.000 51
1 2015 924 547 0.000 0.000 52
1 2018 924 547 0.000 0.000 50
1 2021 924 547 0.000 0.000 52
1 2024 924 547 0.000 0.000 49
1 2027 924 547 0.000 0.000 51
1 2030 924 547 0.000 0.000 50
1 2033 923 549 0.288 0.144 51
1 2036 923 549 0.000 0.000 50
1 2039 923 549 0.000 0.000 50
1 2042 923 549 0.000 0.000 51
1 2045 923 549 0.000 0.000 50
1 2048 923 549 0.000 0.000 48
1 2051 923 549 0.000 0.000 49
1 2054 923 549 0.000 0.000 48
1 2057 923 549 0.000 0.000 50
1 2060 923 549 0.000 0.000 52
1 2063 923 549 0.000 0.000 54
1 2066 923 549 0.000 0.000 54
1 2069 923 549 0.000 0.000 55
1 2072 923 549 0.000 0.000 61
1 2075 923 549 0.000 0.000 64
1 2078 923 549 0.000 0.000 62
1 2081 924 549 0.129 0.065 55
1 2084 924 549 0.000 0.000 51
1 2087 924 549 0.000 0.000 54
1 2090 924 549 0.000 0.000 55
1 2093 924 549 0.000 0.000 53
1 2096 924 549 0.000 0.000 56
1 2099 924 549 0.000 0.000 70
1 2102 924 547 0.258 0.129 61
1 2105 924 547 0.000 0.000 63
1 2108 924 547 0.000 0.000 66
1 2111 923 547 0.129 0.065 63
1 2114 922 546 0.182 0.091 55
1 2117 922 546 0.000 0.000 58
1 2120 922 546 0.000 0.000 63
1 2123 922 546 0.000 0.000 60
1 2126 922 546 0.000 0.000 54
1 2129 922 546 0.000 0.000 53
1 2132 922 546 0.000 0.000 49
1 2135 922 546 0.000 0.000 50
1 2138 922 546 0.000 0.000 52
1 2141 922 546 0.000 0.000 54
1 2144 922 546 0.000 0.000 57
1 2147 922 546 0.000 0.000 56
1 2150 922 546 0.000 0.000 58
1 2153 922 546 0.000 0.000 61
1 2156 922 546 0.000 0.000 58
1 2159 922 546 0.000 0.000 60
1 2162 922 546 0.000 0.000 60
1 2165 922 546 0.000 0.000 60
1 2168 922 546 0.000 0.000 60
1 2171 923 547 0.182 0.091 53
1 2174 923 549 0.258 0.129 59
1 2177 923 549 0.000 0.000 58
1 2180 923 549 0.000 0.000 56
1 2183 923 549 0.000 0.000 62
1 2186 923 549 0.000 0.000 60
1 2189 923 549 0.000 0.000 58
1 2192 923 549 0.000 0.000 54
1 2195 923 549 0.000 0.000 52
1 2198 923 549 0.000 0.000 49
1 2201 923 549 0.000 0.000 50
1 2204 923 549 0.000 0.000 53
1 2207 923 549 0.000 0.000 58
1 2210 923 549 0.000 0.000 58
1 2213 923 549 0.000 0.000 60
1 2216 923 549 0.000 0.000 57
1 2219 923 549 0.000 0.000 56
1 2222 923 547 0.258 0.129 52
1 2225 923 547 0.000 0.000 52
1 2228 923 547 0.000 0.000 55
1 2231 923 547 0.000 0.000 55
1 2234 923 547 0.000 0.000 59
1 2237 923 547 0.000 0.000 62
1 2240 923 547 0.000 0.000 62
1 2243 923 547 0.000 0.000 62
1 2246 923 547 0.000 0.000 63
1 2249 923 547 0.000 0.000 64
1 2252 923 547 0.000 0.000 66
1 2255 923 547 0.000 0.000 68
1 2258 923 547 0.000 0.000 66
1 2261 923 547 0.000 0.000 66
1 2264 923 547 0.000 0.000 68
1 2267 923 547 0.000 0.000 68
1 2270 923 547 0.000 0.000 68
1 2273 923 547 0.000 0.000 68
1 2276 923 547 0.000 0.000 72
1 2279 923 547 0.000 0.000 69
1 2282 923 547 0.000 0.000 75
1 2285 923 547 0.000 0.000 72
1 2288 923 547 0.000 0.000 72
1 2291 923 547 0.000 0.000 72
1 2294 922 545 0.288 0.144 60
1 2297 921 547 0.288 0.144 52
1 2300 921 547 0.000 0.000 55
1 2303 921 547 0.000 0.000 53
1 2306 921 547 0.000 0.000 57
1 2309 921 547 0.000 0.000 56
1 2312 921 547 0.000 0.000 56
1 2315 921 547 0.000 0.000 56
1 2318 921 547 0.000 0.000 56
1 2321 921 547 0.000 0.000 53
1 2324 921 547 0.000 0.000 50
1 2327 921 547 0.000 0.000 49
1 2330 921 547 0.000 0.000 51
1 2333 921 547 0.000 0.000 51
1 2336 921 547 0.000 0.000 51
1 2339 921 547 0.000 0.000 51
1 2342 921 547 0.000 0.000 53
1 2345 921 547 0.000 0.000 73
1 2348 921 547 0.000 0.000 73
1 2351 921 547 0.000 0.000 46
1 2354 921 547 0.000 0.000 44
1 2357 921 547 0.000 0.000 44
1 2360 921 547 0.000 0.000 46
1 2363 921 550 0.387 0.194 50
1 2366 922 550 0.129 0.065 56
1 2369 922 550 0.000 0.000 54
1 2372 922 550 0.000 0.000 52
1 2375 922 550 0.000 0.000 50
1 2378 922 550 0.000 0.000 48
1 2381 922 550 0.000 0.000 46
1 2384 922 550 0.000 0.000 45
1 2387 922 550 0.000 0.000 44
1 2390 922 550 0.000 0.000 47
1 2393 922 550 0.000 0.000 44
1 2396 922 550 0.000 0.000 46
1 2399 922 550 0.000 0.000 45
1 2402 922 550 0.000 0.000 46
1 2405 922 550 0.000 0.000 47
1 2408 922 550 0.000 0.000 45
1 2411 922 550 0.000 0.000 44
1 2414 922 550 0.000 0.000 46
1 2417 922 550 0.000 0.000 45
1 2420 922 550 0.000 0.000 45
1 2423 922 550 0.000 0.000 45
1 2426 922 550 0.000 0.000 45
1 2429 922 550 0.000 0.000 47
1 2432 922 550 0.000 0.000 46
1 2435 922 550 0.000 0.000 44
1 2438 922 550 0.000 0.000 44
1 2441 922 550 0.000 0.000 45
1 2444 922 550 0.000 0.000 40
1 2447 922 550 0.000 0.000 43
1 2450 922 550 0.000 0.000 44
1 2453 922 550 0.000 0.000 44
1 2456 922 550 0.000 0.000 42
1 2459 922 550 0.000 0.000 43
1 2462 922 550 0.000 0.000 42
1 2465 922 550 0.000 0.000 44
1 2468 922 550 0.000 0.000 43
1 2471 923 550 0.129 0.065 41
1 2474 923 550 0.000 0.000 42
1 2477 923 550 0.000 0.000 41
1 2480 923 550 0.000 0.000 42
1 2483 923 550 0.000 0.000 44
1 2486 923 550 0.000 0.000 46
1 2489 923 550 0.000 0.000 49
1 2492 923 550 0.000 0.000 57
1 2495 923 550 0.000 0.000 61
1 2498 923 550 0.000 0.000 69
1 2501 923 550 0.000 0.000 74
1 2504 923 550 0.000 0.000 87
1 2507 924 552 0.288 0.144 49
1 2510 924 552 0.000 0.000 57
1 2513 924 553 0.129 0.065 44
1 2516 924 553 0.000 0.000 61
1 2519 924 553 0.000 0.000 83
1 2522 924 553 0.000 0.000 90
1 2525 922 556 0.465 0.233 51
1 2528 922 556 0.000 0.000 55
1 2531 921 556 0.129 0.065 49
1 2534 921 556 0.000 0.000 48
1 2537 921 556 0.000 0.000 42
1 2540 921 556 0.000 0.000 44
1 2543 921 556 0.000 0.000 41
1 2546 921 556 0.000 0.000 45
1 2549 921 556 0.000 0.000 41
1 2552 921 556 0.000 0.000 46
1 2555 921 556 0.000 0.000 45
1 2558 920 557 0.182 0.091 51
1 2561 919 557 0.129 0.065 57
1 2564 919 557 0.000 0.000 58
1 2567 919 557 0.000 0.000 57
1 2570 919 557 0.000 0.000 53
1 2573 919 557 0.000 0.000 58
1 2576 919 557 0.000 0.000 57
1 2579 919 557 0.000 0.000 54
1 2582 919 557 0.000 0.000 49
1 2585 919 557 0.000 0.000 48
1 2588 919 557 0.000 0.000 47
1 2591 919 557 0.000 0.000 57
1 2594 919 557 0.000 0.000 72
1 2597 919 557 0.000 0.000 79
1 2600 917 558 0.288 0.144 50
1 2603 916 558 0.129 0.065 48
1 2606 916 558 0.000 0.000 45
1 2609 916 558 0.000 0.000 48
1 2612 916 558 0.000 0.000 46
1 2615 916 558 0.000 0.000 43
1 2618 916 558 0.000 0.000 49
1 2621 916 558 0.000 0.000 49
1 2624 916 558 0.000 0.000 64
1 2627 916 558 0.000 0.000 76
1 2630 916 558 0.000 0.000 86
1 2633 914 559 0.288 0.144 47
1 2636 914 559 0.000 0.000 58
1 2639 914 560 0.129 0.065 62
1 2642 914 560 0.000 0.000 83
1 2645 913 561 0.182 0.091 64
1 2648 913 561 0.000 0.000 49
1 2651 913 561 0.000 0.000 49
1 2654 913 561 0.000 0.000 49
1 2657 912 561 0.129 0.065 51
1 2660 912 561 0.000 0.000 48
1 2663 912 561 0.000 0.000 48
1 2666 912 561 0.000 0.000 46
1 2669 912 561 0.000 0.000 45
1 2672 912 561 0.000 0.000 47
1 2675 912 561 0.000 0.000 47
1 2678 912 561 0.000 0.000 49
1 2681 912 561 0.000 0.000 51
1 2684 912 561 0.000 0.000 47
1 2687 912 561 0.000 0.000 49
1 2690 912 561 0.000 0.000 48
1 2693 912 561 0.000 0.000 46
1 2696 912 561 0.000 0.000 50
1 2699 912 561 0.000 0.000 50
1 2702 912 561 0.000 0.000 53
1 2705 912 561 0.000 0.000 50
1 2708 912 561 0.000 0.000 50
1 2711 912 561 0.000 0.000 50
1 2714 912 561 0.000 0.000 54
1 2717 912 561 0.000 0.000 46
1 2720 912 561 0.000 0.000 48
1 2723 912 561 0.000 0.000 46
1 2726 912 561 0.000 0.000 46
1 2729 912 561 0.000 0.000 45
1 2732 912 561 0.000 0.000 48
1 2735 912 561 0.000 0.000 47
1 2738 912 561 0.000 0.000 51
1 2741 912 561 0.000 0.000 53
1 2744 912 561 0.000 0.000 54
1 2747 912 561 0.000 0.000 55
1 2750 912 561 0.000 0.000 57
1 2753 912 561 0.000 0.000 58
1 2756 912 561 0.000 0.000 53
1 2759 912 561 0.000 0.000 52
1 2762 912 561 0.000 0.000 49
1 2765 912 561 0.000 0.000 47
1 2768 912 561 0.000 0.000 46
1 2771 912 561 0.000 0.000 45
1 2774 912 561 0.000 0.000 44
1 2777 912 561 0.000 0.000 49
1 2780 912 561 0.000 0.000 59
1 2783 912 561 0.000 0.000 68
1 2786 912 561 0.000 0.000 62
1 2789 909 563 0.465 0.233 53
1 2792 909 563 0.000 0.000 53
1 2795 909 563 0.000 0.000 53
1 2798 909 563 0.000 0.000 54
1 2801 909 563 0.000 0.000 56
1 2804 909 563 0.000 0.000 54
1 2807 909 563 0.000 0.000 54
1 2810 909 563 0.000 0.000 54
1 2813 909 563 0.000 0.000 54
1 2816 909 563 0.000 0.000 53
1 2819 909 563 0.000 0.000 55
1 2822 909 563 0.000 0.000 50
1 2825 909 563 0.000 0.000 47
1 2828 909 563 0.000 0.000 46
1 2831 909 563 0.000 0.000 46
1 2834 909 563 0.000 0.000 46
1 2837 909 563 0.000 0.000 46
1 2840 909 563 0.000 0.000 44
1 2843 909 563 0.000 0.000 48
1 2846 909 563 0.000 0.000 48
1 2849 909 563 0.000 0.000 54
1 2852 909 559 0.516 0.258 45
1 2855 909 559 0.000 0.000 48
1 2858 909 559 0.000 0.000 45
1 2861 910 560 0.182 0.091 54
1 2864 910 560 0.000 0.000 49
1 2867 910 560 0.000 0.000 52
1 2870 910 560 0.000 0.000 51
1 2873 910 560 0.000 0.000 49
1 2876 910 560 0.000 0.000 49
1 2879 910 560 0.000 0.000 48
1 2882 910 560 0.000 0.000 48
1 2885 910 560 0.000 0.000 50
1 2888 910 560 0.000 0.000 47
1 2891 910 560 0.000 0.000 50
1 2894 910 560 0.000 0.000 51
1 2897 910 560 0.000 0.000 51
1 2900 910 560 0.000 0.000 53
1 2903 910 560 0.000 0.000 54
1 2906 910 560 0.000 0.000 53
1 2909 910 560 0.000 0.000 53
1 2912 910 560 0.000 0.000 51
1 2915 910 560 0.000 0.000 50
1 2918 910 560 0.000 0.000 52
1 2921 910 560 0.000 0.000 50
1 2924 910 560 0.000 0.000 53
1 2927 910 560 0.000 0.000 50
1 2930 910 560 0.000 0.000 53
1 2933 910 560 0.000 0.000 49
1 2936 910 560 0.000 0.000 52
1 2939 910 560 0.000 0.000 54
1 2942 910 560 0.000 0.000 52
1 2945 910 560 0.000 0.000 50
1 2948 910 560 0.000 0.000 52
1 2951 910 560 0.000 0.000 52
1 2954 910 560 0.000 0.000 51
1 2957 910 560 0.000 0.000 51
1 2960 910 560 0.000 0.000 54
1 2963 910 560 0.000 0.000 53
1 2966 910 560 0.000 0.000 51
1 2969 910 560 0.000 0.000 50
1 2972 910 560 0.000 0.000 52
1 2975 910 560 0.000 0.000 52
1 2978 910 560 0.000 0.000 49
1 2981 910 560 0.000 0.000 52
1 2984 910 560 0.000 0.000 52
1 2987 910 560 0.000 0.000 53
1 2990 910 560 0.000 0.000 52
1 2993 910 560 0.000 0.000 49
1 2996 910 560 0.000 0.000 53
1 2999 910 560 0.000 0.000 51
1 3002 910 560 0.000 0.000 56
1 3005 910 560 0.000 0.000 60
1 3008 910 560 0.000 0.000 61
1 3011 910 560 0.000 0.000 70
1 3014 910 560 0.000 0.000 69
1 3017 910 560 0.000 0.000 81
1 3020 910 560 0.000 0.000 81
1 3023 910 560 0.000 0.000 88
1 3026 910 560 0.000 0.000 90
1 3029 910 560 0.000 0.000 92
1 3032 912 560 0.258 0.129 67
1 3035 912 560 0.000 0.000 67
1 3038 912 560 0.000 0.000 75
1 3041 912 560 0.000 0.000 83
1 3044 912 560 0.000 0.000 88
1 3047 912 560 0.000 0.000 94
1 3050 912 560 0.000 0.000 105
1 3053 912 556 0.516 0.258 52
1 3056 912 556 0.000 0.000 60
1 3059 912 556 0.000 0.000 60
1 3062 909 557 0.408 0.204 52
1 3065 909 556 0.129 0.065 55
1 3068 909 556 0.000 0.000 57
1 3071 909 556 0.000 0.000 53
1 3074 909 556 0.000 0.000 52
1 3077 909 556 0.000 0.000 53
1 3080 909 556 0.000 0.000 50
1 3083 909 556 0.000 0.000 54
1 3086 909 556 0.000 0.000 51
1 3089 909 556 0.000 0.000 50
1 3092 909 556 0.000 0.000 52
1 3095 909 556 0.000 0.000 52
1 3098 908 556 0.129 0.065 57
1 3101 907 553 0.408 0.204 41
1 3104 907 553 0.000 0.000 45
1 3107 907 553 0.000 0.000 43
1 3110 907 553 0.000 0.000 44
1 3113 907 553 0.000 0.000 41
1 3116 907 553 0.000 0.000 42
1 3119 907 553 0.000 0.000 41
1 3122 907 553 0.000 0.000 39
1 3125 907 553 0.000 0.000 43
1 3128 907 553 0.000 0.000 58
1 3131 907 553 0.000 0.000 63
1 3134 907 553 0.000 0.000 69
1 3137 907 553 0.000 0.000 73
1 3140 907 553 0.000 0.000 81
1 3143 907 553 0.000 0.000 82
1 3146 906 553 0.129 0.065 72
1 3149 906 553 0.000 0.000 67
1 3152 906 553 0.000 0.000 67
1 3155 906 553 0.000 0.000 69
1 3158 906 553 0.000 0.000 73
1 3161 904 553 0.258 0.129 57
1 3164 903 553 0.129 0.065 58
1 3167 902 551 0.288 0.144 55
1 3170 902 551 0.000 0.000 45
1 3173 902 551 0.000 0.000 43
1 3176 902 551 0.000 0.000 43
1 3179 902 551 0.000 0.000 45
1 3182 902 551 0.000 0.000 48
1 3185 902 551 0.000 0.000 58
1 3188 902 551 0.000 0.000 62
1 3191 902 551 0.000 0.000 66
1 3194 902 551 0.000 0.000 68
1 3197 902 551 0.000 0.000 82
1 3200 902 551 0.000 0.000 87
1 3203 902 551 0.000 0.000 90
1 3206 902 551 0.000 0.000 96
1 3209 900 550 0.288 0.144 59
1 3212 900 550 0.000 0.000 60
1 3215 900 550 0.000 0.000 59
1 3218 900 550 0.000 0.000 58
1 3221 897 549 0.408 0.204 54
1 3224 897 549 0.000 0.000 54
1 3227 897 549 0.000 0.000 55
1 3230 897 549 0.000 0.000 55
1 3233 897 549 0.000 0.000 54
1 3236 897 549 0.000 0.000 57
1 3239 897 549 0.000 0.000 55
1 3242 897 549 0.000 0.000 54
1 3245 897 549 0.000 0.000 56
1 3248 897 549 0.000 0.000 56
1 3251 897 549 0.000 0.000 55
1 3254 897 549 0.000 0.000 51
1 3257 897 549 0.000 0.000 50
1 3260 897 549 0.000 0.000 50
1 3263 897 549 0.000 0.000 47
1 3266 897 549 0.000 0.000 44
1 3269 897 549 0.000 0.000 46
1 3272 897 549 0.000 0.000 48
1 3275 897 549 0.000 0.000 46
1 3278 897 549 0.000 0.000 47
1 3281 897 549 0.000 0.000 48
1 3284 899 549 0.258 0.129 42
1 3287 899 549 0.000 0.000 43
1 3290 899 549 0.000 0.000 43
1 3293 899 549 0.000 0.000 45
1 3296 899 549 0.000 0.000 45
1 3299 899 549 0.000 0.000 45
1 3302 899 549 0.000 0.000 45
1 3305 899 549 0.000 0.000 48
1 3308 899 549 0.000 0.000 57
1 3311 899 549 0.000 0.000 63
1 3314 899 549 0.000 0.000 75
1 3317 899 549 0.000 0.000 67
1 3320 899 549 0.000 0.000 78
1 3323 899 549 0.000 0.000 73
1 3326 899 549 0.000 0.000 77
1 3329 899 551 0.258 0.129 47
1 3332 899 551 0.000 0.000 48
1 3335 899 551 0.000 0.000 51
1 3338 899 551 0.000 0.000 53
1 3341 899 551 0.000 0.000 56
1 3344 899 551 0.000 0.000 51
1 3347 899 551 0.000 0.000 58
1 3350 899 551 0.000 0.000 56
1 3353 899 551 0.000 0.000 57
1 3356 899 551 0.000 0.000 56
1 3359 899 551 0.000 0.000 57
1 3362 899 551 0.000 0.000 56
1 3365 899 551 0.000 0.000 55
1 3368 899 551 0.000 0.000 55
1 3371 901 552 0.288 0.144 43
1 3374 901 552 0.000 0.000 43
1 3377 901 552 0.000 0.000 45
1 3380 901 552 0.000 0.000 46
1 3383 901 552 0.000 0.000 47
1 3386 901 552 0.000 0.000 46
1 3389 901 552 0.000 0.000 46
1 3392 901 552 0.000 0.000 50
1 3395 901 552 0.000 0.000 46
1 3398 901 552 0.000 0.000 47
1 3401 901 552 0.000 0.000 45
1 3404 901 552 0.000 0.000 46
1 3407 901 552 0.000 0.000 46
1 3410 901 552 0.000 0.000 51
1 3413 901 552 0.000 0.000 58
1 3416 900 550 0.288 0.144 42
1 3419 900 550 0.000 0.000 42
1 3422 900 550 0.000 0.000 45
1 3425 900 550 0.000 0.000 42
1 3428 900 550 0.000 0.000 51
1 3431 900 550 0.000 0.000 53
1 3434 897 549 0.408 0.204 42
1 3437 897 549 0.000 0.000 47
1 3440 897 549 0.000 0.000 49
1 3443 897 549 0.000 0.000 50
1 3446 897 549 0.000 0.000 52
1 3449 897 549 0.000 0.000 51
1 3452 897 549 0.000 0.000 56
1 3455 897 549 0.000 0.000 53
1 3458 897 549 0.000 0.000 54
1 3461 897 549 0.000 0.000 52
1 3464 897 549 0.000 0.000 52
1 3467 897 549 0.000 0.000 51
1 3470 897 549 0.000 0.000 51
1 3473 897 549 0.000 0.000 52
1 3476 897 549 0.000 0.000 54
1 3479 897 549 0.000 0.000 51
1 3482 897 549 0.000 0.000 52
1 3485 897 549 0.000 0.000 53
1 3488 897 549 0.000 0.000 53
1 3491 897 549 0.000 0.000 54
1 3494 897 549 0.000 0.000 53
1 3497 897 549 0.000 0.000 53
1 3500 897 549 0.000 0.000 49
1 3503 897 549 0.000 0.000 50
1 3506 897 549 0.000 0.000 54
1 3509 897 549 0.000 0.000 53
1 3512 897 549 0.000 0.000 53
1 3515 897 549 0.000 0.000 50
1 3518 897 549 0.000 0.000 56
1 3521 897 549 0.000 0.000 55
1 3524 897 549 0.000 0.000 55
1 3527 897 549 0.000 0.000 51
1 3530 897 549 0.000 0.000 54
1 3533 897 549 0.000 0.000 55
1 3536 897 549 0.000 0.000 52
1 3539 897 549 0.000 0.000 47
1 3542 897 549 0.000 0.000 45
1 3545 897 549 0.000 0.000 49
1 3548 897 549 0.000 0.000 55
1 3551 897 549 0.000 0.000 71
1 3554 897 549 0.000 0.000 79
1 3557 895 549 0.258 0.129 53
1 3560 895 549 0.000 0.000 62
1 3563 895 550 0.129 0.065 64
1 3566 895 550 0.000 0.000 78
1 3569 895 550 0.000 0.000 88
1 3572 894 551 0.182 0.091 74
1 3575 893 551 0.129 0.065 66
1 3578 893 551 0.000 0.000 70
1 3581 892 551 0.129 0.065 55
1 3584 892 551 0.000 0.000 58
1 3587 892 551 0.000 0.000 56
1 3590 892 551 0.000 0.000 55
1 3593 892 552 0.129 0.065 62
1 3596 892 552 0.000 0.000 58
1 3599 890 552 0.258 0.129 56
1 3602 890 552 0.000 0.000 55
1 3605 890 552 0.000 0.000 53
1 3608 890 552 0.000 0.000 54
1 3611 890 552 0.000 0.000 57
1 3614 890 552 0.000 0.000 55
1 3617 890 552 0.000 0.000 56
1 3620 890 552 0.000 0.000 57
1 3623 890 552 0.000 0.000 57
1 3626 890 552 0.000 0.000 55
1 3629 890 552 0.000 0.000 51
1 3632 890 552 0.000 0.000 55
1 3635 890 552 0.000 0.000 56
1 3638 890 552 0.000 0.000 54
1 3641 890 552 0.000 0.000 53
1 3644 890 552 0.000 0.000 55
1 3647 890 552 0.000 0.000 53
1 3650 890 552 0.000 0.000 58
1 3653 890 552 0.000 0.000 55
1 3656 890 552 0.000 0.000 58
1 3659 890 552 0.000 0.000 56
1 3662 890 552 0.000 0.000 53
1 3665 890 552 0.000 0.000 59
1 3668 890 552 0.000 0.000 62
1 3671 890 552 0.000 0.000 67
1 3674 890 552 0.000 0.000 79
1 3677 890 552 0.000 0.000 81
1 3680 894 552 0.516 0.258 56
1 3683 894 552 0.000 0.000 56
1 3686 894 552 0.000 0.000 53
1 3689 894 552 0.000 0.000 53
1 3692 894 552 0.000 0.000 60
1 3695 894 552 0.000 0.000 68
1 3698 894 552 0.000 0.000 79
1 3701 894 552 0.000 0.000 83
1 3704 893 552 0.129 0.065 70
1 3707 893 552 0.000 0.000 76
1 3710 893 552 0.000 0.000 79
1 3713 890 550 0.465 0.233 63
1 3716 890 550 0.000 0.000 74
1 3719 890 550 0.000 0.000 78
1 3722 889 551 0.182 0.091 66
1 3725 889 551 0.000 0.000 74
1 3728 889 551 0.000 0.000 79
1 3731 889 551 0.000 0.000 85
1 3734 889 551 0.000 0.000 86
1 3737 889 551 0.000 0.000 94
1 3740 889 551 0.000 0.000 93
1 3743 889 552 0.129 0.065 91
1 3746 889 552 0.000 0.000 92
1 3749 887 553 0.288 0.144 70
1 3752 887 553 0.000 0.000 73
1 3755 887 553 0.000 0.000 76
1 3758 887 553 0.000 0.000 71
1 3761 887 553 0.000 0.000 77
1 3764 887 553 0.000 0.000 77
1 3767 887 553 0.000 0.000 78
1 3770 887 553 0.000 0.000 75
1 3773 887 553 0.000 0.000 75
1 3776 887 553 0.000 0.000 79
1 3779 887 553 0.000 0.000 77
1 3782 887 553 0.000 0.000 76
1 3785 887 553 0.000 0.000 77
1 3788 887 553 0.000 0.000 72
1 3791 887 553 0.000 0.000 62
1 3794 887 553 0.000 0.000 56
1 3797 887 553 0.000 0.000 50
1 3800 887 553 0.000 0.000 51
1 3803 887 553 0.000 0.000 48
1 3806 887 553 0.000 0.000 49
1 3809 887 553 0.000 0.000 45
1 3812 887 553 0.000 0.000 47
1 3815 887 553 0.000 0.000 44
1 3818 887 553 0.000 0.000 46
1 3821 887 553 0.000 0.000 46
1 3824 888 553 0.129 0.065 45
1 3827 888 553 0.000 0.000 46
1 3830 888 553 0.000 0.000 48
1 3833 888 554 0.129 0.065 53
1 3836 888 554 0.000 0.000 53
1 3839 888 554 0.000 0.000 52
1 3842 888 554 0.000 0.000 49
1 3845 888 554 0.000 0.000 50
1 3848 888 554 0.000 0.000 53
1 3851 888 554 0.000 0.000 54
1 3854 888 554 0.000 0.000 56
1 3857 888 554 0.000 0.000 55
1 3860 888 554 0.000 0.000 55
1 3863 888 554 0.000 0.000 55
1 3866 888 554 0.000 0.000 54
1 3869 888 554 0.000 0.000 56
1 3872 888 554 0.000 0.000 56
1 3875 888 554 0.000 0.000 53
1 3878 888 554 0.000 0.000 51
1 3881 888 554 0.000 0.000 52
1 3884 888 554 0.000 0.000 54
1 3887 888 554 0.000 0.000 56
1 3890 888 554 0.000 0.000 53
1 3893 888 554 0.000 0.000 54
1 3896 888 554 0.000 0.000 53
1 3899 888 554 0.000 0.000 53
1 3902 888 554 0.000 0.000 56
1 3905 888 554 0.000 0.000 54
1 3908 888 554 0.000 0.000 56
1 3911 888 554 0.000 0.000 55
1 3914 888 554 0.000 0.000 54
1 3917 888 554 0.000 0.000 54
1 3920 888 554 0.000 0.000 53
1 3923 888 554 0.000 0.000 52
1 3926 888 554 0.000 0.000 53
1 3929 888 554 0.000 0.000 52
1 3932 888 554 0.000 0.000 48
1 3935 888 554 0.000 0.000 50
1 3938 888 554 0.000 0.000 53
1 3941 888 554 0.000 0.000 48
1 3944 888 554 0.000 0.000 56
1 3947 888 554 0.000 0.000 56
1 3950 888 554 0.000 0.000 56
1 3953 888 554 0.000 0.000 57
1 3956 888 554 0.000 0.000 54
1 3959 888 554 0.000 0.000 48
1 3962 888 554 0.000 0.000 49
1 3965 888 554 0.000 0.000 50
1 3968 888 554 0.000 0.000 54
1 3971 888 554 0.000 0.000 68
1 3974 888 554 0.000 0.000 75
1 3977 888 554 0.000 0.000 80
1 3980 888 557 0.387 0.194 47
1 3983 888 557 0.000 0.000 48
1 3986 888 557 0.000 0.000 50
1 3989 888 557 0.000 0.000 48
1 3992 888 557 0.000 0.000 46
1 3995 888 557 0.000 0.000 45
1 3998 888 557 0.000 0.000 47
1 4001 888 557 0.000 0.000 49
1 4004 888 557 0.000 0.000 48
1 4007 888 557 0.000 0.000 47
1 4010 888 557 0.000 0.000 46
1 4013 888 557 0.000 0.000 48
1 4016 888 557 0.000 0.000 48
1 4019 888 557 0.000 0.000 47
1 4022 888 557 0.000 0.000 46
1 4025 888 557 0.000 0.000 46
1 4028 888 557 0.000 0.000 49
1 4031 888 557 0.000 0.000 45
1 4034 888 557 0.000 0.000 48
1 4037 888 557 0.000 0.000 48
1 4040 888 557 0.000 0.000 48
1 4043 888 557 0.000 0.000 49
1 4046 888 557 0.000 0.000 48
1 4049 888 557 0.000 0.000 47
1 4052 888 557 0.000 0.000 52
1 4055 888 557 0.000 0.000 49
1 4058 888 557 0.000 0.000 49
1 4061 888 557 0.000 0.000 52
1 4064 888 557 0.000 0.000 53
1 4067 888 557 0.000 0.000 61
1 4070 888 557 0.000 0.000 69
1 4073 888 557 0.000 0.000 75
1 4076 888 557 0.000 0.000 82
1 4079 888 557 0.000 0.000 85
1 4082 888 557 0.000 0.000 87
1 4085 888 557 0.000 0.000 94
1 4088 888 557 0.000 0.000 102
1 4091 888 557 0.000 0.000 106
1 4094 888 557 0.000 0.000 104
1 4097 888 557 0.000 0.000 100
1 4100 888 557 0.000 0.000 96
1 4103 888 557 0.000 0.000 96
1 4106 888 557 0.000 0.000 96
1 4109 888 557 0.000 0.000 98
1 4112 888 557 0.000 0.000 99
1 4115 888 557 0.000 0.000 97
1 4118 888 557 0.000 0.000 96
1 4121 888 557 0.000 0.000 100
1 4124 888 557 0.000 0.000 97
1 4127 888 557 0.000 0.000 99
1 4130 888 557 0.000 0.000 98
1 4133 888 557 0.000 0.000 99
1 4136 888 557 0.000 0.000 96
1 4139 888 557 0.000 0.000 97
1 4142 888 557 0.000 0.000 98
1 4145 888 557 0.000 0.000 98
1 4148 888 557 0.000 0.000 95
1 4151 888 557 0.000 0.000 98
1 4154 880 557 1.032 0.516 49
1 4157 880 557 0.000 0.000 47
1 4160 880 557 0.000 0.000 47
1 4163 880 557 0.000 0.000 48
1 4166 880 557 0.000 0.000 47
1 4169 880 557 0.000 0.000 50
1 4172 880 557 0.000 0.000 49
1 4175 880 557 0.000 0.000 49
1 4178 880 557 0.000 0.000 51
1 4181 880 557 0.000 0.000 54
1 4184 880 557 0.000 0.000 56
1 4187 880 557 0.000 0.000 57
1 4190 880 557 0.000 0.000 58
1 4193 880 557 0.000 0.000 52
1 4196 880 557 0.000 0.000 51
1 4199 880 557 0.000 0.000 47
1 4202 880 557 0.000 0.000 46
1 4205 880 557 0.000 0.000 49
1 4208 880 557 0.000 0.000 57
1 4211 880 557 0.000 0.000 55
1 4214 880 557 0.000 0.000 50
1 4217 880 557 0.000 0.000 53
1 4220 880 557 0.000 0.000 55
1 4223 880 557 0.000 0.000 57
1 4226 880 557 0.000 0.000 57
1 4229 880 557 0.000 0.000 62
1 4232 880 557 0.000 0.000 61
1 4235 880 557 0.000 0.000 58
1 4238 880 557 0.000 0.000 62
1 4241 880 557 0.000 0.000 71
1 4244 880 557 0.000 0.000 62
1 4247 880 554 0.387 0.194 64
1 4250 880 554 0.000 0.000 69
1 4253 880 554 0.000 0.000 65
1 4256 878 554 0.258 0.129 62
1 4259 878 554 0.000 0.000 68
1 4262 878 554 0.000 0.000 69
1 4265 879 557 0.408 0.204 60
1 4268 879 557 0.000 0.000 56
1 4271 879 557 0.000 0.000 53
1 4274 879 557 0.000 0.000 53
1 4277 879 557 0.000 0.000 51
1 4280 879 557 0.000 0.000 52
1 4283 879 557 0.000 0.000 49
1 4286 879 557 0.000 0.000 49
1 4289 879 557 0.000 0.000 50
1 4292 879 557 0.000 0.000 49
1 4295 879 557 0.000 0.000 49
1 4298 879 557 0.000 0.000 48
1 4301 879 557 0.000 0.000 49
1 4304 879 557 0.000 0.000 46
1 4307 879 557 0.000 0.000 48
1 4310 879 557 0.000 0.000 48
1 4313 879 557 0.000 0.000 48
1 4316 879 557 0.000 0.000 50
1 4319 879 557 0.000 0.000 50
1 4322 879 557 0.000 0.000 50
1 4325 879 557 0.000 0.000 50
1 4328 879 557 0.000 0.000 55
1 4331 879 557 0.000 0.000 53
1 4334 879 557 0.000 0.000 57
1 4337 879 557 0.000 0.000 55
1 4340 879 557 0.000 0.000 56
1 4343 879 557 0.000 0.000 56
1 4346 879 557 0.000 0.000 55
1 4349 879 557 0.000 0.000 54
1 4352 879 556 0.129 0.065 54
1 4355 879 556 0.000 0.000 50
1 4358 879 556 0.000 0.000 48
1 4361 879 556 0.000 0.000 47
1 4364 879 556 0.000 0.000 47
1 4367 879 556 0.000 0.000 50
1 4370 879 556 0.000 0.000 53
1 4373 879 556 0.000 0.000 56
1 4376 879 556 0.000 0.000 55
1 4379 879 556 0.000 0.000 58
1 4382 879 556 0.000 0.000 60
1 4385 879 556 0.000 0.000 61
1 4388 879 556 0.000 0.000 60
1 4391 879 556 0.000 0.000 54
1 4394 879 556 0.000 0.000 56
1 4397 878 556 0.129 0.065 52
1 4400 878 556 0.000 0.000 52
1 4403 878 556 0.000 0.000 55
1 4406 878 556 0.000 0.000 56
1 4409 878 556 0.000 0.000 56
1 4412 878 556 0.000 0.000 68
1 4415 878 556 0.000 0.000 67
1 4418 878 556 0.000 0.000 64
1 4421 878 556 0.000 0.000 68
1 4424 878 556 0.000 0.000 69
1 4427 876 552 0.577 0.288 63
1 4430 876 552 0.000 0.000 102
1 4433 878 557 0.695 0.347 77
1 4436 878 557 0.000 0.000 75
1 4439 878 557 0.000 0.000 70
1 4442 878 557 0.000 0.000 70
1 4445 878 557 0.000 0.000 77
1 4448 878 557 0.000 0.000 67
1 4451 878 559 0.258 0.129 87
1 4454 878 559 0.000 0.000 89
1 4457 878 559 0.000 0.000 91
1 4460 878 559 0.000 0.000 93
1 4463 878 559 0.000 0.000 92
1 4466 878 559 0.000 0.000 92
1 4469 878 559 0.000 0.000 91
1 4472 878 559 0.000 0.000 86
1 4475 878 559 0.000 0.000 83
1 4478 878 559 0.000 0.000 82
1 4481 878 559 0.000 0.000 80
1 4484 878 559 0.000 0.000 83
1 4487 878 559 0.000 0.000 80
1 4490 878 559 0.000 0.000 76
1 4493 878 559 0.000 0.000 81
1 4496 878 559 0.000 0.000 73
1 4499 878 559 0.000 0.000 75
1 4502 878 559 0.000 0.000 69
1 4505 878 559 0.000 0.000 69
1 4508 879 560 0.182 0.091 85
1 4511 879 560 0.000 0.000 84
1 4514 879 560 0.000 0.000 86
1 4517 879 560 0.000 0.000 83
1 4520 879 560 0.000 0.000 82
1 4523 879 560 0.000 0.000 86
1 4526 879 560 0.000 0.000 87
1 4529 880 563 0.408 0.204 45
1 4532 880 563 0.000 0.000 47
1 4535 880 563 0.000 0.000 45
1 4538 880 563 0.000 0.000 46
1 4541 880 563 0.000 0.000 47
1 4544 880 563 0.000 0.000 47
1 4547 880 561 0.258 0.129 68
1 4550 880 561 0.000 0.000 73
1 4553 880 561 0.000 0.000 72
1 4556 880 561 0.000 0.000 68
1 4559 880 561 0.000 0.000 70
1 4562 880 561 0.000 0.000 69
1 4565 880 561 0.000 0.000 62
1 4568 880 561 0.000 0.000 73
1 4571 880 561 0.000 0.000 77
1 4574 880 561 0.000 0.000 68
1 4577 880 561 0.000 0.000 75
1 4580 880 561 0.000 0.000 74
1 4583 880 561 0.000 0.000 78
1 4586 880 561 0.000 0.000 77
1 4589 880 561 0.000 0.000 79
1 4592 880 561 0.000 0.000 79
1 4595 880 561 0.000 0.000 76
1 4598 880 561 0.000 0.000 86
1 4601 880 561 0.000 0.000 83
1 4604 880 561 0.000 0.000 88
1 4607 880 561 0.000 0.000 87
1 4610 880 561 0.000 0.000 87
1 4613 880 561 0.000 0.000 89
1 4616 880 561 0.000 0.000 81
1 4619 880 561 0.000 0.000 77
1 4622 880 561 0.000 0.000 76
1 4625 880 561 0.000 0.000 75
1 4628 880 561 0.000 0.000 68
1 4631 880 561 0.000 0.000 63
1 4634 880 561 0.000 0.000 57
1 4637 880 561 0.000 0.000 63
1 4640 880 561 0.000 0.000 75
1 4643 880 561 0.000 0.000 101
1 4646 880 561 0.000 0.000 109
1 4649 876 565 0.730 0.365 46
1 4652 876 565 0.000 0.000 52
1 4655 876 565 0.000 0.000 52
1 4658 876 565 0.000 0.000 57
1 4661 876 565 0.000 0.000 56
1 4664 876 565 0.000 0.000 58
1 4667 876 565 0.000 0.000 55
1 4670 876 565 0.000 0.000 57
1 4673 878 566 0.288 0.144 81
1 4676 878 566 0.000 0.000 71
1 4679 878 566 0.000 0.000 75
1 4682 878 566 0.000 0.000 70
1 4685 878 566 0.000 0.000 74
1 4688 878 566 0.000 0.000 77
1 4691 878 566 0.000 0.000 81
1 4694 878 566 0.000 0.000 79
1 4697 878 566 0.000 0.000 68
1 4700 878 566 0.000 0.000 71
1 4703 878 566 0.000 0.000 65
1 4706 878 566 0.000 0.000 65
1 4709 878 566 0.000 0.000 61
1 4712 878 566 0.000 0.000 55
1 4715 878 566 0.000 0.000 55
1 4718 878 566 0.000 0.000 54
1 4721 878 566 0.000 0.000 56
1 4724 878 566 0.000 0.000 73
1 4727 878 566 0.000 0.000 95
1 4730 878 566 0.000 0.000 104
1 4733 878 563 0.387 0.194 103
1 4736 873 570 1.110 0.555 42
1 4739 873 570 0.000 0.000 47
1 4742 873 570 0.000 0.000 48
1 4745 873 570 0.000 0.000 44
1 4748 873 567 0.387 0.194 74
1 4751 873 567 0.000 0.000 73
1 4754 873 567 0.000 0.000 60
1 4757 873 567 0.000 0.000 37
1 4760 873 567 0.000 0.000 37
1 4763 873 567 0.000 0.000 50
1 4766 873 567 0.000 0.000 90
1 4769 874 567 0.129 0.065 74
1 4772 874 567 0.000 0.000 85
1 4775 875 567 0.129 0.065 47
1 4778 876 566 0.182 0.091 38
1 4781 876 566 0.000 0.000 36
1 4784 876 566 0.000 0.000 36
1 4787 878 566 0.258 0.129 45
1 4790 879 565 0.182 0.091 47
1 4793 879 565 0.000 0.000 48
1 4796 878 565 0.129 0.065 38
1 4799 878 565 0.000 0.000 36
1 4802 878 565 0.000 0.000 38
1 4805 878 565 0.000 0.000 37
1 4808 878 565 0.000 0.000 38
1 4811 878 565 0.000 0.000 40
1 4814 878 565 0.000 0.000 38
1 4817 878 565 0.000 0.000 41
1 4820 878 565 0.000 0.000 40
1 4823 878 565 0.000 0.000 40
1 4826 878 565 0.000 0.000 41
1 4829 878 565 0.000 0.000 43
1 4832 878 565 0.000 0.000 41
1 4835 878 565 0.000 0.000 42
1 4838 878 565 0.000 0.000 42
1 4841 878 565 0.000 0.000 42
1 4844 878 565 0.000 0.000 44
1 4847 879 563 0.288 0.144 54
1 4850 879 563 0.000 0.000 53
1 4853 879 563 0.000 0.000 58
1 4856 879 563 0.000 0.000 66
1 4859 879 563 0.000 0.000 74
1 4862 879 563 0.000 0.000 78
1 4865 879 563 0.000 0.000 80
1 4868 879 563 0.000 0.000 80
1 4871 879 563 0.000 0.000 75
1 4874 879 563 0.000 0.000 80
1 4877 879 563 0.000 0.000 79
1 4880 879 563 0.000 0.000 71
1 4883 878 566 0.408 0.204 41
1 4886 878 566 0.000 0.000 44
1 4889 878 566 0.000 0.000 44
1 4892 878 566 0.000 0.000 49
1 4895 878 566 0.000 0.000 48
1 4898 878 566 0.000 0.000 56
1 4901 878 566 0.000 0.000 63
1 4904 878 566 0.000 0.000 72
1 4907 878 566 0.000 0.000 78
1 4910 878 566 0.000 0.000 75
1 4913 878 566 0.000 0.000 82
1 4916 878 566 0.000 0.000 81
1 4919 878 566 0.000 0.000 84
1 4922 878 566 0.000 0.000 83
1 4925 878 566 0.000 0.000 85
1 4928 878 566 0.000 0.000 80
1 4931 878 566 0.000 0.000 81
1 4934 878 566 0.000 0.000 85
1 4937 878 566 0.000 0.000 86
1 4940 878 566 0.000 0.000 84
1 4943 878 566 0.000 0.000 81
1 4946 878 566 0.000 0.000 82
1 4949 878 566 0.000 0.000 84
1 4952 878 566 0.000 0.000 83
1 4955 878 566 0.000 0.000 84
1 4958 878 566 0.000 0.000 83
1 4961 878 566 0.000 0.000 77
1 4964 878 566 0.000 0.000 75
1 4967 878 566 0.000 0.000 59
1 4970 878 566 0.000 0.000 54
1 4973 878 566 0.000 0.000 49
1 4976 878 566 0.000 0.000 51
1 4979 878 566 0.000 0.000 47
1 4982 878 566 0.000 0.000 48
1 4985 878 566 0.000 0.000 47
1 4988 878 566 0.000 0.000 45
1 4991 878 566 0.000 0.000 44
1 4994 878 566 0.000 0.000 44
1 4997 878 566 0.000 0.000 43
1 5000 878 566 0.000 0.000 44
1 5003 878 566 0.000 0.000 44
1 5006 878 566 0.000 0.000 41
1 5009 876 563 0.465 0.233 52
1 5012 879 565 0.465 0.233 49
1 5015 879 565 0.000 0.000 49
1 5018 879 565 0.000 0.000 48
1 5021 879 565 0.000 0.000 49
1 5024 879 565 0.000 0.000 52
1 5027 879 565 0.000 0.000 49
1 5030 879 565 0.000 0.000 46
1 5033 879 565 0.000 0.000 46
1 5036 879 565 0.000 0.000 43
1 5039 879 565 0.000 0.000 43
1 5042 879 565 0.000 0.000 43
1 5045 879 565 0.000 0.000 42
1 5048 879 565 0.000 0.000 40
1 5051 879 565 0.000 0.000 42
1 5054 879 564 0.129 0.065 49
1 5057 879 564 0.000 0.000 48
1 5060 879 564 0.000 0.000 50
1 5063 879 564 0.000 0.000 49
1 5066 879 564 0.000 0.000 49
1 5069 879 564 0.000 0.000 47
1 5072 879 564 0.000 0.000 47
1 5075 879 564 0.000 0.000 52
1 5078 879 564 0.000 0.000 50
1 5081 879 564 0.000 0.000 50
1 5084 879 564 0.000 0.000 50
1 5087 879 564 0.000 0.000 51
1 5090 879 564 0.000 0.000 50
1 5093 879 564 0.000 0.000 50
1 5096 879 564 0.000 0.000 52
1 5099 879 564 0.000 0.000 51
1 5102 879 564 0.000 0.000 52
1 5105 879 564 0.000 0.000 51
1 5108 879 564 0.000 0.000 50
1 5111 879 564 0.000 0.000 48
1 5114 879 564 0.000 0.000 49
1 5117 879 564 0.000 0.000 49
1 5120 879 564 0.000 0.000 49
1 5123 879 564 0.000 0.000 50
1 5126 879 564 0.000 0.000 53
1 5129 879 564 0.000 0.000 52
1 5132 879 564 0.000 0.000 52
1 5135 879 564 0.000 0.000 48
1 5138 879 564 0.000 0.000 45
1 5141 879 564 0.000 0.000 43
1 5144 878 564 0.129 0.065 38
1 5147 878 564 0.000 0.000 40
1 5150 880 563 0.288 0.144 55
1 5153 880 563 0.000 0.000 52
1 5156 880 563 0.000 0.000 49
1 5159 880 563 0.000 0.000 40
1 5162 880 563 0.000 0.000 40
1 5165 880 563 0.000 0.000 40
1 5168 880 563 0.000 0.000 43
1 5171 880 563 0.000 0.000 46
1 5174 880 563 0.000 0.000 51
1 5177 880 563 0.000 0.000 63
1 5180 880 560 0.387 0.194 45
1 5183 878 560 0.258 0.129 60
1 5186 878 560 0.000 0.000 56
1 5189 878 560 0.000 0.000 50
1 5192 878 560 0.000 0.000 51
1 5195 878 560 0.000 0.000 50
1 5198 878 560 0.000 0.000 49
1 5201 878 560 0.000 0.000 48
1 5204 878 560 0.000 0.000 47
1 5207 876 558 0.365 0.182 72
1 5210 876 558 0.000 0.000 69
1 5213 876 558 0.000 0.000 69
1 5216 876 558 0.000 0.000 72
1 5219 876 558 0.000 0.000 68
1 5222 876 558 0.000 0.000 71
1 5225 876 558 0.000 0.000 70
1 5228 876 558 0.000 0.000 76
1 5231 876 558 0.000 0.000 76
1 5234 876 558 0.000 0.000 67
1 5237 876 558 0.000 0.000 74
1 5240 876 558 0.000 0.000 75
1 5243 876 558 0.000 0.000 79
1 5246 876 558 0.000 0.000 73
1 5249 876 558 0.000 0.000 77
1 5252 876 558 0.000 0.000 58
1 5255 876 558 0.000 0.000 57
1 5258 876 558 0.000 0.000 47
1 5261 876 558 0.000 0.000 48
1 5264 876 558 0.000 0.000 62
1 5267 872 558 0.516 0.258 76
1 5270 872 558 0.000 0.000 86
1 5273 872 558 0.000 0.000 78
1 5276 872 558 0.000 0.000 61
1 5279 872 558 0.000 0.000 66
1 5282 872 558 0.000 0.000 84
1 5285 872 558 0.000 0.000 63
1 5288 872 558 0.000 0.000 53
1 5291 872 558 0.000 0.000 56
1 5294 872 558 0.000 0.000 83
1 5297 874 560 0.365 0.182 75
1 5300 874 560 0.000 0.000 64
1 5303 874 560 0.000 0.000 75
1 5306 874 560 0.000 0.000 98
1 5309 874 560 0.000 0.000 97
1 5312 876 564 0.577 0.288 53
1 5315 879 564 0.387 0.194 52
1 5318 879 564 0.000 0.000 62
1 5321 879 564 0.000 0.000 70
1 5324 879 564 0.000 0.000 77
1 5327 878 564 0.129 0.065 85
1 5330 876 561 0.465 0.233 38
1 5333 876 561 0.000 0.000 39
1 5336 876 561 0.000 0.000 39
1 5339 876 561 0.000 0.000 38
1 5342 876 561 0.000 0.000 41
1 5345 876 561 0.000 0.000 42
1 5348 876 561 0.000 0.000 42
1 5351 876 561 0.000 0.000 44
1 5354 876 561 0.000 0.000 44
1 5357 876 561 0.000 0.000 43
1 5360 876 561 0.000 0.000 44
1 5363 876 558 0.387 0.194 74
1 5366 876 558 0.000 0.000 77
1 5369 876 558 0.000 0.000 77
1 5372 876 558 0.000 0.000 77
1 5375 876 558 0.000 0.000 80
1 5378 876 558 0.000 0.000 79
1 5381 876 558 0.000 0.000 81
1 5384 876 558 0.000 0.000 77
1 5387 876 558 0.000 0.000 76
1 5390 876 558 0.000 0.000 74
1 5393 876 558 0.000 0.000 74
1 5396 876 558 0.000 0.000 72
1 5399 876 558 0.000 0.000 73
1 5402 876 558 0.000 0.000 63
1 5405 878 560 0.365 0.182 64
1 5408 878 560 0.000 0.000 59
1 5411 878 560 0.000 0.000 65
1 5414 878 560 0.000 0.000 64
1 5417 878 560 0.000 0.000 65
1 5420 878 560 0.000 0.000 71
1 5423 878 560 0.000 0.000 64
1 5426 875 560 0.387 0.194 48
1 5429 876 560 0.129 0.065 61
1 5432 878 560 0.258 0.129 57
1 5435 878 560 0.000 0.000 71
1 5438 878 560 0.000 0.000 63
1 5441 878 560 0.000 0.000 76
1 5444 878 560 0.000 0.000 75
1 5447 878 560 0.000 0.000 79
1 5450 878 560 0.000 0.000 79
1 5453 878 560 0.000 0.000 73
1 5456 878 560 0.000 0.000 63
1 5459 878 560 0.000 0.000 56
1 5462 878 560 0.000 0.000 54
1 5465 878 561 0.129 0.065 75
1 5468 878 561 0.000 0.000 64
1 5471 878 561 0.000 0.000 66
1 5474 878 561 0.000 0.000 64
1 5477 878 564 0.387 0.194 53
1 5480 878 564 0.000 0.000 51
1 5483 878 564 0.000 0.000 52
1 5486 878 564 0.000 0.000 54
1 5489 878 564 0.000 0.000 55
1 5492 878 564 0.000 0.000 52
1 5495 878 564 0.000 0.000 53
1 5498 878 564 0.000 0.000 51
1 5501 879 563 0.182 0.091 58
1 5504 879 563 0.000 0.000 61
1 5507 879 563 0.000 0.000 66
1 5510 879 563 0.000 0.000 66
1 5513 879 563 0.000 0.000 67
1 5516 879 563 0.000 0.000 58
1 5519 879 563 0.000 0.000 52
1 5522 879 563 0.000 0.000 50
1 5525 879 563 0.000 0.000 50
1 5528 879 563 0.000 0.000 46
1 5531 878 563 0.129 0.065 47
1 5534 878 563 0.000 0.000 47
1 5537 878 563 0.000 0.000 43
1 5540 878 563 0.000 0.000 45
1 5543 878 563 0.000 0.000 45
1 5546 878 563 0.000 0.000 48
1 5549 878 563 0.000 0.000 45
1 5552 878 561 0.258 0.129 60
1 5555 878 561 0.000 0.000 51
1 5558 878 561 0.000 0.000 50
1 5561 878 561 0.000 0.000 49
1 5564 878 561 0.000 0.000 49
1 5567 878 561 0.000 0.000 46
1 5570 878 561 0.000 0.000 47
1 5573 878 561 0.000 0.000 47
1 5576 878 561 0.000 0.000 49
1 5579 878 561 0.000 0.000 54
1 5582 876 558 0.465 0.233 85
1 5585 876 558 0.000 0.000 83
1 5588 876 558 0.000 0.000 82
1 5591 876 558 0.000 0.000 81
1 5594 876 558 0.000 0.000 81
1 5597 876 558 0.000 0.000 78
1 5600 876 558 0.000 0.000 84
1 5603 876 558 0.000 0.000 81
1 5606 876 558 0.000 0.000 82
1 5609 876 558 0.000 0.000 85
1 5612 876 558 0.000 0.000 81
1 5615 876 558 0.000 0.000 82
1 5618 876 558 0.000 0.000 84
1 5621 876 558 0.000 0.000 82
1 5624 876 558 0.000 0.000 82
1 5627 876 558 0.000 0.000 83
1 5630 876 558 0.000 0.000 81
1 5633 876 558 0.000 0.000 82
1 5636 876 558 0.000 0.000 80
1 5639 876 558 0.000 0.000 82
1 5642 876 558 0.000 0.000 85
1 5645 876 558 0.000 0.000 85
1 5648 876 558 0.000 0.000 87
1 5651 876 558 0.000 0.000 84
1 5654 876 558 0.000 0.000 84
1 5657 876 558 0.000 0.000 86
1 5660 876 558 0.000 0.000 85
1 5663 876 558 0.000 0.000 82
1 5666 876 558 0.000 0.000 85
1 5669 876 559 0.129 0.065 62
1 5672 876 559 0.000 0.000 61
1 5675 876 559 0.000 0.000 49
1 5678 876 559 0.000 0.000 48
1 5681 876 559 0.000 0.000 44
1 5684 876 559 0.000 0.000 47
1 5687 875 559 0.129 0.065 46
1 5690 874 560 0.182 0.091 47
1 5693 874 558 0.258 0.129 52
1 5696 874 558 0.000 0.000 50
1 5699 874 558 0.000 0.000 45
1 5702 874 558 0.000 0.000 40
1 5705 874 556 0.258 0.129 65
1 5708 874 556 0.000 0.000 46
1 5711 874 556 0.000 0.000 50
1 5714 874 556 0.000 0.000 82
1 5717 878 556 0.516 0.258 49
1 5720 878 556 0.000 0.000 47
1 5723 878 556 0.000 0.000 44
1 5726 878 556 0.000 0.000 42
1 5729 878 556 0.000 0.000 41
1 5732 878 554 0.258 0.129 69
1 5735 878 554 0.000 0.000 62
1 5738 878 554 0.000 0.000 57
1 5741 878 554 0.000 0.000 56
1 5744 878 554 0.000 0.000 58
1 5747 878 554 0.000 0.000 54
1 5750 878 554 0.000 0.000 60
1 5753 878 554 0.000 0.000 58
1 5756 878 554 0.000 0.000 59
1 5759 878 554 0.000 0.000 56
1 5762 879 552 0.288 0.144 76
1 5765 879 553 0.129 0.065 79
1 5768 879 553 0.000 0.000 77
1 5771 879 553 0.000 0.000 83
1 5774 879 553 0.000 0.000 82
1 5777 879 553 0.000 0.000 84
1 5780 879 553 0.000 0.000 84
1 5783 879 553 0.000 0.000 82
1 5786 879 553 0.000 0.000 78
1 5789 879 553 0.000 0.000 73
1 5792 879 553 0.000 0.000 70
1 5795 879 553 0.000 0.000 67
1 5798 880 554 0.182 0.091 75
1 5801 880 554 0.000 0.000 62
1 5804 880 554 0.000 0.000 54
1 5807 880 554 0.000 0.000 49
1 5810 880 554 0.000 0.000 51
1 5813 880 554 0.000 0.000 60
1 5816 881 556 0.288 0.144 67
1 5819 881 556 0.000 0.000 59
1 5822 881 556 0.000 0.000 57
1 5825 881 556 0.000 0.000 47
1 5828 881 556 0.000 0.000 46
1 5831 881 556 0.000 0.000 47
1 5834 881 556 0.000 0.000 52
1 5837 880 554 0.288 0.144 50
1 5840 880 554 0.000 0.000 51
1 5843 878 556 0.365 0.182 70
1 5846 878 556 0.000 0.000 71
1 5849 878 556 0.000 0.000 70
1 5852 878 556 0.000 0.000 76
1 5855 878 556 0.000 0.000 65
1 5858 878 556 0.000 0.000 54
1 5861 878 556 0.000 0.000 52
1 5864 878 556 0.000 0.000 52
1 5867 878 556 0.000 0.000 50
1 5870 876 559 0.465 0.233 66
1 5873 876 559 0.000 0.000 77
1 5876 876 559 0.000 0.000 79
1 5879 876 559 0.000 0.000 85
1 5882 876 559 0.000 0.000 85
1 5885 876 559 0.000 0.000 86
1 5888 876 559 0.000 0.000 86
1 5891 876 559 0.000 0.000 86
1 5894 876 559 0.000 0.000 83
1 5897 876 559 0.000 0.000 85
1 5900 876 559 0.000 0.000 84
1 5903 876 559 0.000 0.000 84
1 5906 876 559 0.000 0.000 82
1 5909 876 559 0.000 0.000 81
1 5912 876 559 0.000 0.000 81
1 5915 876 559 0.000 0.000 84
1 5918 876 559 0.000 0.000 84
1 5921 876 559 0.000 0.000 83
1 5924 876 559 0.000 0.000 78
1 5927 876 559 0.000 0.000 64
1 5930 876 559 0.000 0.000 61
1 5933 876 559 0.000 0.000 53
1 5936 876 559 0.000 0.000 44
1 5939 876 559 0.000 0.000 45
1 5942 876 559 0.000 0.000 46
1 5945 876 559 0.000 0.000 43
1 5948 876 558 0.129 0.065 62
1 5951 876 558 0.000 0.000 60
1 5954 876 558 0.000 0.000 66
1 5957 876 558 0.000 0.000 58
1 5960 876 558 0.000 0.000 70
1 5963 876 558 0.000 0.000 63
1 5966 876 558 0.000 0.000 70
1 5969 876 558 0.000 0.000 64
1 5972 876 558 0.000 0.000 69
1 5975 876 558 0.000 0.000 59
1 5978 876 558 0.000 0.000 54
1 5981 876 558 0.000 0.000 46
1 5984 876 557 0.129 0.065 70
1 5987 878 557 0.258 0.129 56
1 5990 878 557 0.000 0.000 57
1 5993 878 557 0.000 0.000 47
1 5996 878 557 0.000 0.000 48
1 5999 878 557 0.000 0.000 45
1 6002 878 557 0.000 0.000 42
1 6005 876 556 0.288 0.144 59
1 6008 876 556 0.000 0.000 57
1 6011 876 556 0.000 0.000 45
1 6014 876 556 0.000 0.000 49
1 6017 876 556 0.000 0.000 45
1 6020 876 556 0.000 0.000 49
1 6023 876 556 0.000 0.000 45
1 6026 876 556 0.000 0.000 45
1 6029 876 556 0.000 0.000 49
1 6032 876 556 0.000 0.000 46
1 6035 876 556 0.000 0.000 44
1 6038 876 556 0.000 0.000 45
1 6041 876 556 0.000 0.000 43
1 6044 876 556 0.000 0.000 44
1 6047 876 556 0.000 0.000 43
1 6050 876 556 0.000 0.000 52
1 6053 876 556 0.000 0.000 58
1 6056 876 556 0.000 0.000 70
1 6059 876 556 0.000 0.000 68
1 6062 876 556 0.000 0.000 72
1 6065 876 556 0.000 0.000 66
1 6068 876 556 0.000 0.000 57
1 6071 876 556 0.000 0.000 63
1 6074 876 556 0.000 0.000 61
1 6077 876 556 0.000 0.000 68
1 6080 876 556 0.000 0.000 60
1 6083 876 556 0.000 0.000 59
1 6086 876 557 0.129 0.065 79
1 6089 876 557 0.000 0.000 72
1 6092 876 557 0.000 0.000 65
1 6095 876 557 0.000 0.000 58
1 6098 876 557 0.000 0.000 53
1 6101 876 557 0.000 0.000 48
1 6104 876 557 0.000 0.000 48
1 6107 876 557 0.000 0.000 47
1 6110 876 559 0.258 0.129 76
1 6113 876 559 0.000 0.000 71
1 6116 876 559 0.000 0.000 73
1 6119 876 559 0.000 0.000 65
1 6122 876 559 0.000 0.000 73
1 6125 876 561 0.258 0.129 59
1 6128 876 561 0.000 0.000 61
1 6131 876 561 0.000 0.000 64
1 6134 876 561 0.000 0.000 66
1 6137 876 561 0.000 0.000 62
1 6140 876 561 0.000 0.000 68
1 6143 876 561 0.000 0.000 68
1 6146 876 561 0.000 0.000 67
1 6149 876 561 0.000 0.000 69
1 6152 876 561 0.000 0.000 71
1 6155 876 561 0.000 0.000 72
1 6158 876 561 0.000 0.000 70
1 6161 876 561 0.000 0.000 67
1 6164 876 561 0.000 0.000 63
1 6167 876 561 0.000 0.000 71
1 6170 876 561 0.000 0.000 65
1 6173 876 561 0.000 0.000 60
1 6176 876 561 0.000 0.000 72
1 6179 876 561 0.000 0.000 70
1 6182 876 561 0.000 0.000 67
1 6185 876 561 0.000 0.000 71
1 6188 876 561 0.000 0.000 67
1 6191 876 561 0.000 0.000 69
1 6194 876 561 0.000 0.000 66
1 6197 876 561 0.000 0.000 73
1 6200 876 561 0.000 0.000 65
1 6203 876 561 0.000 0.000 68
1 6206 876 561 0.000 0.000 53
1 6209 876 561 0.000 0.000 53
1 6212 876 561 0.000 0.000 49
1 6215 876 561 0.000 0.000 47
1 6218 874 563 0.365 0.182 45
1 6221 874 563 0.000 0.000 48
1 6224 873 563 0.129 0.065 53
1 6227 872 563 0.129 0.065 50
1 6230 873 563 0.129 0.065 71
1 6233 873 563 0.000 0.000 69
1 6236 873 563 0.000 0.000 76
1 6239 873 563 0.000 0.000 64
1 6242 873 563 0.000 0.000 54
1 6245 873 563 0.000 0.000 49
1 6248 873 563 0.000 0.000 95
1 6251 878 565 0.695 0.347 71
1 6254 878 565 0.000 0.000 86
1 6257 878 565 0.000 0.000 81
1 6260 878 565 0.000 0.000 84
1 6263 878 565 0.000 0.000 79
1 6266 878 565 0.000 0.000 77
1 6269 878 565 0.000 0.000 72
1 6272 878 565 0.000 0.000 63
1 6275 878 565 0.000 0.000 64
1 6278 878 565 0.000 0.000 65
1 6281 878 565 0.000 0.000 62
1 6284 878 565 0.000 0.000 63
1 6287 878 565 0.000 0.000 63
1 6290 878 565 0.000 0.000 61
1 6293 878 565 0.000 0.000 61
1 6296 878 565 0.000 0.000 63
1 6299 878 566 0.129 0.065 75
1 6302 879 567 0.182 0.091 74
1 6305 879 567 0.000 0.000 72
1 6308 879 567 0.000 0.000 71
1 6311 879 567 0.000 0.000 67
1 6314 879 567 0.000 0.000 69
1 6317 879 567 0.000 0.000 61
1 6320 879 567 0.000 0.000 54
1 6323 879 567 0.000 0.000 55
1 6326 879 567 0.000 0.000 50
1 6329 879 567 0.000 0.000 43
1 6332 879 567 0.000 0.000 38
1 6335 879 567 0.000 0.000 39
1 6338 881 566 0.288 0.144 70
1 6341 881 566 0.000 0.000 69
1 6344 881 566 0.000 0.000 58
1 6347 881 566 0.000 0.000 59
1 6350 881 566 0.000 0.000 52
1 6353 881 566 0.000 0.000 48
1 6356 881 566 0.000 0.000 45
1 6359 881 566 0.000 0.000 46
1 6362 881 566 0.000 0.000 57
1 6365 881 566 0.000 0.000 68
1 6368 879 563 0.465 0.233 73
1 6371 879 563 0.000 0.000 46
1 6374 879 563 0.000 0.000 46
1 6377 879 563 0.000 0.000 46
1 6380 879 563 0.000 0.000 48
1 6383 878 563 0.129 0.065 57
1 6386 878 563 0.000 0.000 51
1 6389 878 563 0.000 0.000 49
1 6392 878 563 0.000 0.000 48
1 6395 878 565 0.258 0.129 79
1 6398 878 565 0.000 0.000 82
1 6401 878 565 0.000 0.000 70
1 6404 878 565 0.000 0.000 67
1 6407 878 565 0.000 0.000 62
1 6410 878 565 0.000 0.000 57
1 6413 878 565 0.000 0.000 54
1 6416 878 565 0.000 0.000 50
1 6419 878 565 0.000 0.000 54
1 6422 878 566 0.129 0.065 78
1 6425 878 566 0.000 0.000 77
1 6428 878 566 0.000 0.000 77
1 6431 878 566 0.000 0.000 73
1 6434 878 566 0.000 0.000 74
1 6437 878 566 0.000 0.000 73
1 6440 878 566 0.000 0.000 72
1 6443 878 566 0.000 0.000 73
1 6446 878 566 0.000 0.000 73
1 6449 878 568 0.258 0.129 60
1 6452 878 568 0.000 0.000 53
1 6455 878 568 0.000 0.000 48
1 6458 878 568 0.000 0.000 48
1 6461 878 568 0.000 0.000 47
1 6464 878 568 0.000 0.000 44
1 6467 879 566 0.288 0.144 64
1 6470 879 566 0.000 0.000 57
1 6473 879 566 0.000 0.000 56
1 6476 879 566 0.000 0.000 52
1 6479 879 566 0.000 0.000 51
1 6482 879 566 0.000 0.000 47
1 6485 879 566 0.000 0.000 46
1 6488 879 566 0.000 0.000 45
1 6491 879 566 0.000 0.000 44
1 6494 878 566 0.129 0.065 43
1 6497 878 566 0.000 0.000 46
1 6500 878 566 0.000 0.000 46
1 6503 878 566 0.000 0.000 46
1 6506 878 566 0.000 0.000 47
1 6509 878 566 0.000 0.000 51
1 6512 878 566 0.000 0.000 51
1 6515 878 566 0.000 0.000 59
1 6518 878 566 0.000 0.000 60
1 6521 878 566 0.000 0.000 67
1 6524 878 566 0.000 0.000 67
1 6527 876 564 0.365 0.182 60
1 6530 876 564 0.000 0.000 63
1 6533 876 564 0.000 0.000 57
1 6536 876 564 0.000 0.000 58
1 6539 876 564 0.000 0.000 53
1 6542 876 564 0.000 0.000 61
1 6545 876 564 0.000 0.000 53
1 6548 876 564 0.000 0.000 53
1 6551 876 564 0.000 0.000 61
1 6554 876 564 0.000 0.000 59
1 6557 876 564 0.000 0.000 59
1 6560 876 564 0.000 0.000 73
1 6563 876 564 0.000 0.000 67
1 6566 876 564 0.000 0.000 76
1 6569 876 564 0.000 0.000 67
1 6572 876 564 0.000 0.000 61
1 6575 876 564 0.000 0.000 59
1 6578 876 564 0.000 0.000 59
1 6581 876 564 0.000 0.000 52
1 6584 876 564 0.000 0.000 50
1 6587 876 566 0.258 0.129 72
1 6590 876 566 0.000 0.000 66
1 6593 876 566 0.000 0.000 66
1 6596 876 566 0.000 0.000 64
1 6599 876 566 0.000 0.000 64
1 6602 876 566 0.000 0.000 63
1 6605 876 566 0.000 0.000 61
1 6608 876 566 0.000 0.000 57
1 6611 876 566 0.000 0.000 54
1 6614 876 566 0.000 0.000 55
1 6617 876 566 0.000 0.000 55
1 6620 876 566 0.000 0.000 53
1 6623 876 566 0.000 0.000 46
1 6626 876 566 0.000 0.000 48
1 6629 876 566 0.000 0.000 48
1 6632 876 566 0.000 0.000 50
1 6635 876 566 0.000 0.000 50
1 6638 876 566 0.000 0.000 49
1 6641 876 566 0.000 0.000 49
1 6644 876 566 0.000 0.000 50
1 6647 876 566 0.000 0.000 51
1 6650 878 568 0.365 0.182 72
1 6653 878 568 0.000 0.000 73
1 6656 878 568 0.000 0.000 73
1 6659 878 568 0.000 0.000 73
1 6662 878 568 0.000 0.000 75
1 6665 878 568 0.000 0.000 71
1 6668 878 568 0.000 0.000 73
1 6671 878 568 0.000 0.000 75
1 6674 878 568 0.000 0.000 72
1 6677 878 568 0.000 0.000 69
1 6680 878 568 0.000 0.000 70
1 6683 878 568 0.000 0.000 72
1 6686 878 568 0.000 0.000 77
1 6689 878 568 0.000 0.000 77
1 6692 878 568 0.000 0.000 76
1 6695 878 568 0.000 0.000 76
1 6698 878 568 0.000 0.000 76
1 6701 878 568 0.000 0.000 78
1 6704 878 568 0.000 0.000 78
1 6707 878 568 0.000 0.000 79
1 6710 878 568 0.000 0.000 81
1 6713 878 568 0.000 0.000 81
1 6716 878 568 0.000 0.000 81
1 6719 878 568 0.000 0.000 82
1 6722 878 568 0.000 0.000 78
1 6725 878 568 0.000 0.000 78
1 6728 878 568 0.000 0.000 80
1 6731 878 568 0.000 0.000 81
1 6734 878 568 0.000 0.000 71
1 6737 878 568 0.000 0.000 67
1 6740 878 568 0.000 0.000 64
1 6743 878 568 0.000 0.000 59
1 6746 878 568 0.000 0.000 54
1 6749 879 568 0.129 0.065 70
1 6752 879 568 0.000 0.000 61
1 6755 879 568 0.000 0.000 66
1 6758 879 568 0.000 0.000 64
1 6761 879 568 0.000 0.000 49
1 6764 879 568 0.000 0.000 50
1 6767 879 568 0.000 0.000 42
1 6770 879 568 0.000 0.000 48
1 6773 879 571 0.387 0.194 65
1 6776 879 571 0.000 0.000 54
1 6779 879 571 0.000 0.000 52
1 6782 879 571 0.000 0.000 50
1 6785 879 571 0.000 0.000 49
1 6788 879 571 0.000 0.000 49
1 6791 876 573 0.465 0.233 62
1 6794 876 573 0.000 0.000 65
1 6797 876 573 0.000 0.000 69
1 6800 876 573 0.000 0.000 65
1 6803 876 573 0.000 0.000 69
1 6806 876 573 0.000 0.000 66
1 6809 876 573 0.000 0.000 68
1 6812 876 573 0.000 0.000 69
1 6815 876 573 0.000 0.000 66
1 6818 876 573 0.000 0.000 67
1 6821 876 573 0.000 0.000 62
1 6824 876 573 0.000 0.000 67
1 6827 876 573 0.000 0.000 67
1 6830 876 573 0.000 0.000 61
1 6833 876 573 0.000 0.000 62
1 6836 876 573 0.000 0.000 66
1 6839 876 573 0.000 0.000 68
1 6842 876 573 0.000 0.000 65
1 6845 876 573 0.000 0.000 63
1 6848 876 573 0.000 0.000 60
1 6851 876 573 0.000 0.000 51
1 6854 876 574 0.129 0.065 47
1 6857 876 574 0.000 0.000 45
1 6860 875 574 0.129 0.065 48
1 6863 875 574 0.000 0.000 46
1 6866 875 574 0.000 0.000 47
1 6869 875 574 0.000 0.000 60
1 6872 874 574 0.129 0.065 51
1 6875 874 574 0.000 0.000 57
1 6878 873 574 0.129 0.065 49
1 6881 872 574 0.129 0.065 65
1 6884 872 574 0.000 0.000 67
1 6887 872 574 0.000 0.000 48
1 6890 872 574 0.000 0.000 39
1 6893 872 574 0.000 0.000 46
1 6896 872 574 0.000 0.000 76
1 6899 874 574 0.258 0.129 50
1 6902 878 572 0.577 0.288 59
1 6905 876 572 0.258 0.129 66
1 6908 876 572 0.000 0.000 64
1 6911 876 572 0.000 0.000 57
1 6914 876 572 0.000 0.000 49
1 6917 876 572 0.000 0.000 45
1 6920 876 572 0.000 0.000 39
1 6923 876 572 0.000 0.000 33
1 6926 876 572 0.000 0.000 36
1 6929 876 572 0.000 0.000 45
1 6932 876 570 0.258 0.129 40
1 6935 876 570 0.000 0.000 41
1 6938 876 570 0.000 0.000 40
1 6941 876 570 0.000 0.000 39
1 6944 876 570 0.000 0.000 38
1 6947 876 570 0.000 0.000 38
1 6950 876 570 0.000 0.000 39
1 6953 876 570 0.000 0.000 40
1 6956 876 570 0.000 0.000 40
1 6959 878 570 0.258 0.129 58
1 6962 878 570 0.000 0.000 54
1 6965 878 570 0.000 0.000 52
1 6968 878 570 0.000 0.000 55
1 6971 878 570 0.000 0.000 53
1 6974 878 570 0.000 0.000 53
1 6977 878 570 0.000 0.000 54
1 6980 878 570 0.000 0.000 52
1 6983 878 570 0.000 0.000 55
1 6986 878 570 0.000 0.000 56
1 6989 878 570 0.000 0.000 60
1 6992 878 570 0.000 0.000 70
1 6995 878 570 0.000 0.000 72
1 6998 878 570 0.000 0.000 69
1 7001 878 570 0.000 0.000 73
1 7004 878 570 0.000 0.000 76
1 7007 878 570 0.000 0.000 77
1 7010 878 570 0.000 0.000 77
1 7013 878 570 0.000 0.000 72
1 7016 878 570 0.000 0.000 68
1 7019 878 570 0.000 0.000 59
1 7022 878 570 0.000 0.000 61
1 7025 878 570 0.000 0.000 57
1 7028 878 570 0.000 0.000 51
1 7031 878 570 0.000 0.000 47
1 7034 878 570 0.000 0.000 47
1 7037 878 570 0.000 0.000 46
1 7040 878 570 0.000 0.000 44
1 7043 878 570 0.000 0.000 44
1 7046 878 570 0.000 0.000 56
1 7049 878 570 0.000 0.000 58
1 7052 878 570 0.000 0.000 57
1 7055 878 571 0.129 0.065 45
1 7058 878 571 0.000 0.000 42
1 7061 878 571 0.000 0.000 44
1 7064 875 571 0.387 0.194 49
1 7067 876 573 0.288 0.144 67
1 7070 876 573 0.000 0.000 64
1 7073 876 573 0.000 0.000 66
1 7076 876 573 0.000 0.000 64
1 7079 876 573 0.000 0.000 65
1 7082 876 573 0.000 0.000 60
1 7085 876 573 0.000 0.000 68
1 7088 876 573 0.000 0.000 56
1 7091 876 573 0.000 0.000 58
1 7094 876 573 0.000 0.000 51
1 7097 876 573 0.000 0.000 47
1 7100 876 573 0.000 0.000 43
1 7103 876 573 0.000 0.000 41
1 7106 876 573 0.000 0.000 37
1 7109 876 573 0.000 0.000 38
1 7112 876 573 0.000 0.000 37
1 7115 876 573 0.000 0.000 38
1 7118 876 573 0.000 0.000 45
1 7121 876 573 0.000 0.000 44
1 7124 876 573 0.000 0.000 46
1 7127 876 573 0.000 0.000 51
1 7130 876 573 0.000 0.000 44
1 7133 878 570 0.465 0.233 64
1 7136 878 570 0.000 0.000 64
1 7139 878 570 0.000 0.000 73
1 7142 878 570 0.000 0.000 68
1 7145 878 570 0.000 0.000 71
1 7148 878 570 0.000 0.000 78
1 7151 878 570 0.000 0.000 69
1 7154 878 570 0.000 0.000 75
1 7157 878 570 0.000 0.000 76
1 7160 878 570 0.000 0.000 78
1 7163 878 570 0.000 0.000 72
1 7166 878 570 0.000 0.000 71
1 7169 878 570 0.000 0.000 77
1 7172 878 570 0.000 0.000 69
1 7175 878 570 0.000 0.000 65
1 7178 878 570 0.000 0.000 62
1 7181 878 570 0.000 0.000 66
1 7184 878 570 0.000 0.000 60
1 7187 878 570 0.000 0.000 60
1 7190 878 570 0.000 0.000 63
1 7193 878 570 0.000 0.000 63
1 7196 878 570 0.000 0.000 63
1 7199 878 570 0.000 0.000 62
1 7202 878 570 0.000 0.000 64
1 7205 878 570 0.000 0.000 65
1 7208 878 570 0.000 0.000 67
1 7211 878 570 0.000 0.000 65
1 7214 878 570 0.000 0.000 66
1 7217 878 570 0.000 0.000 65
1 7220 878 570 0.000 0.000 63
1 7223 878 570 0.000 0.000 65
1 7226 878 570 0.000 0.000 68
1 7229 878 570 0.000 0.000 67
1 7232 878 570 0.000 0.000 66
1 7235 878 570 0.000 0.000 68
1 7238 879 570 0.129 0.065 62
1 7241 879 570 0.000 0.000 58
1 7244 879 570 0.000 0.000 56
1 7247 879 570 0.000 0.000 62
1 7250 878 570 0.129 0.065 62
1 7253 878 570 0.000 0.000 63
1 7256 878 570 0.000 0.000 64
1 7259 878 570 0.000 0.000 64
1 7262 878 570 0.000 0.000 66
1 7265 878 570 0.000 0.000 60
1 7268 878 570 0.000 0.000 56
1 7271 878 570 0.000 0.000 52
1 7274 878 570 0.000 0.000 52
1 7277 878 570 0.000 0.000 45
1 7280 878 570 0.000 0.000 40
1 7283 879 570 0.129 0.065 50
1 7286 879 570 0.000 0.000 44
1 7289 880 568 0.288 0.144 78
1 7292 880 568 0.000 0.000 73
1 7295 880 568 0.000 0.000 62
1 7298 880 568 0.000 0.000 56
1 7301 880 568 0.000 0.000 46
1 7304 880 568 0.000 0.000 44
1 7307 880 568 0.000 0.000 50
1 7310 880 568 0.000 0.000 64
1 7313 876 566 0.577 0.288 69
1 7316 876 566 0.000 0.000 67
1 7319 876 566 0.000 0.000 66
1 7322 876 566 0.000 0.000 63
1 7325 876 566 0.000 0.000 56
1 7328 876 566 0.000 0.000 51
1 7331 876 566 0.000 0.000 47
1 7334 876 566 0.000 0.000 47
1 7337 876 566 0.000 0.000 42
1 7340 876 566 0.000 0.000 42
1 7343 876 566 0.000 0.000 43
1 7346 876 566 0.000 0.000 41
1 7349 876 566 0.000 0.000 41
1 7352 876 566 0.000 0.000 43
1 7355 876 566 0.000 0.000 43
1 7358 876 566 0.000 0.000 44
1 7361 876 566 0.000 0.000 43
1 7364 876 566 0.000 0.000 45
1 7367 876 564 0.258 0.129 69
1 7370 875 564 0.129 0.065 76
1 7373 875 564 0.000 0.000 79
1 7376 875 564 0.000 0.000 76
1 7379 875 564 0.000 0.000 74
1 7382 875 564 0.000 0.000 68
1 7385 875 564 0.000 0.000 60
1 7388 875 564 0.000 0.000 53
1 7391 875 564 0.000 0.000 50
1 7394 875 564 0.000 0.000 50
1 7397 875 564 0.000 0.000 64
1 7400 873 565 0.288 0.144 49
1 7403 873 565 0.000 0.000 47
1 7406 873 565 0.000 0.000 48
1 7409 872 565 0.129 0.065 46
1 7412 872 565 0.000 0.000 49
1 7415 871 565 0.129 0.065 73
1 7418 871 565 0.000 0.000 62
1 7421 871 565 0.000 0.000 47
1 7424 871 565 0.000 0.000 47
1 7427 871 565 0.000 0.000 61
1 7430 871 565 0.000 0.000 76
1 7433 873 567 0.365 0.182 46
1 7436 873 567 0.000 0.000 84
1 7439 873 567 0.000 0.000 96
1 7442 873 567 0.000 0.000 91
1 7445 873 567 0.000 0.000 94
1 7448 874 567 0.129 0.065 53
1 7451 874 567 0.000 0.000 43
1 7454 874 567 0.000 0.000 41
1 7457 874 567 0.000 0.000 39
1 7460 874 567 0.000 0.000 38
1 7463 874 567 0.000 0.000 40
1 7466 874 567 0.000 0.000 39
1 7469 876 567 0.258 0.129 41
1 7472 876 567 0.000 0.000 43
1 7475 876 566 0.129 0.065 47
1 7478 876 566 0.000 0.000 47
1 7481 876 566 0.000 0.000 50
1 7484 876 566 0.000 0.000 48
1 7487 876 566 0.000 0.000 49
1 7490 876 566 0.000 0.000 50
1 7493 876 566 0.000 0.000 48
1 7496 875 566 0.129 0.065 42
1 7499 875 566 0.000 0.000 39
1 7502 875 566 0.000 0.000 38
1 7505 875 566 0.000 0.000 37
1 7508 875 566 0.000 0.000 38
1 7511 875 566 0.000 0.000 39
1 7514 875 566 0.000 0.000 40
1 7517 875 566 0.000 0.000 43
1 7520 875 566 0.000 0.000 49
1 7523 875 566 0.000 0.000 53
1 7526 875 566 0.000 0.000 47
1 7529 875 566 0.000 0.000 51
1 7532 875 566 0.000 0.000 55
1 7535 875 566 0.000 0.000 56
1 7538 875 566 0.000 0.000 63
1 7541 875 566 0.000 0.000 54
1 7544 875 566 0.000 0.000 58
1 7547 875 566 0.000 0.000 54
1 7550 875 566 0.000 0.000 53
1 7553 875 566 0.000 0.000 51
1 7556 875 566 0.000 0.000 57
1 7559 875 566 0.000 0.000 55
1 7562 875 566 0.000 0.000 56
1 7565 875 566 0.000 0.000 52
1 7568 875 566 0.000 0.000 54
1 7571 875 566 0.000 0.000 52
1 7574 875 566 0.000 0.000 52
1 7577 875 566 0.000 0.000 50
1 7580 876 566 0.129 0.065 68
1 7583 876 566 0.000 0.000 66
1 7586 876 566 0.000 0.000 65
1 7589 876 566 0.000 0.000 57
1 7592 876 566 0.000 0.000 49
1 7595 876 566 0.000 0.000 43
1 7598 876 566 0.000 0.000 42
1 7601 876 566 0.000 0.000 44
1 7604 876 566 0.000 0.000 43
1 7607 876 566 0.000 0.000 51
1 7610 876 566 0.000 0.000 57
1 7613 876 566 0.000 0.000 61
1 7616 876 566 0.000 0.000 55
1 7619 876 566 0.000 0.000 60
1 7622 876 566 0.000 0.000 53
1 7625 876 566 0.000 0.000 53
1 7628 876 566 0.000 0.000 49
1 7631 876 566 0.000 0.000 59
1 7634 876 566 0.000 0.000 53
1 7637 876 566 0.000 0.000 59
1 7640 876 566 0.000 0.000 57
1 7643 876 566 0.000 0.000 58
1 7646 876 566 0.000 0.000 53
1 7649 876 566 0.000 0.000 49
1 7652 876 566 0.000 0.000 43
1 7655 876 566 0.000 0.000 45
1 7658 876 566 0.000 0.000 44
1 7661 876 566 0.000 0.000 44
1 7664 876 566 0.000 0.000 45
1 7667 876 566 0.000 0.000 52
1 7670 876 566 0.000 0.000 53
1 7673 876 566 0.000 0.000 60
1 7676 876 566 0.000 0.000 62
1 7679 876 566 0.000 0.000 63
1 7682 876 566 0.000 0.000 71
1 7685 876 566 0.000 0.000 73
1 7688 876 566 0.000 0.000 71
1 7691 876 566 0.000 0.000 71
1 7694 876 566 0.000 0.000 70
1 7697 876 566 0.000 0.000 66
1 7700 876 567 0.129 0.065 48
1 7703 876 567 0.000 0.000 48
1 7706 876 567 0.000 0.000 47
1 7709 876 567 0.000 0.000 45
1 7712 876 567 0.000 0.000 43
1 7715 876 567 0.000 0.000 43
1 7718 876 566 0.129 0.065 49
1 7721 876 566 0.000 0.000 53
1 7724 876 566 0.000 0.000 50
1 7727 876 566 0.000 0.000 52
1 7730 876 566 0.000 0.000 51
1 7733 876 566 0.000 0.000 54
1 7736 876 566 0.000 0.000 50
1 7739 876 566 0.000 0.000 51
1 7742 876 566 0.000 0.000 52
1 7745 876 566 0.000 0.000 56
1 7748 876 566 0.000 0.000 53
1 7751 875 564 0.288 0.144 70
1 7754 875 564 0.000 0.000 73
1 7757 875 564 0.000 0.000 72
1 7760 875 564 0.000 0.000 67
1 7763 875 564 0.000 0.000 70
1 7766 875 564 0.000 0.000 66
1 7769 875 564 0.000 0.000 72
1 7772 875 564 0.000 0.000 77
1 7775 875 564 0.000 0.000 70
1 7778 875 564 0.000 0.000 75
1 7781 875 564 0.000 0.000 75
1 7784 875 564 0.000 0.000 73
1 7787 875 564 0.000 0.000 78
1 7790 875 564 0.000 0.000 74
1 7793 875 564 0.000 0.000 70
1 7796 875 564 0.000 0.000 73
1 7799 875 564 0.000 0.000 77
1 7802 875 564 0.000 0.000 73
1 7805 875 564 0.000 0.000 68
1 7808 875 564 0.000 0.000 63
1 7811 875 564 0.000 0.000 53
1 7814 875 564 0.000 0.000 48
1 7817 874 564 0.129 0.065 56
1 7820 874 564 0.000 0.000 51
1 7823 873 564 0.129 0.065 62
1 7826 873 564 0.000 0.000 55
1 7829 873 564 0.000 0.000 47
1 7832 873 564 0.000 0.000 42
1 7835 873 564 0.000 0.000 40
1 7838 873 564 0.000 0.000 43
1 7841 873 561 0.387 0.194 49
1 7844 873 561 0.000 0.000 80
1 7847 873 561 0.000 0.000 78
1 7850 873 561 0.000 0.000 90
1 7853 873 561 0.000 0.000 89
1 7856 876 560 0.408 0.204 62
1 7859 876 560 0.000 0.000 50
1 7862 876 560 0.000 0.000 52
1 7865 876 560 0.000 0.000 47
1 7868 876 560 0.000 0.000 48
1 7871 876 560 0.000 0.000 41
1 7874 876 560 0.000 0.000 41
1 7877 876 560 0.000 0.000 43
1 7880 876 560 0.000 0.000 45
1 7883 876 560 0.000 0.000 43
1 7886 876 560 0.000 0.000 42
1 7889 878 560 0.258 0.129 59
1 7892 878 560 0.000 0.000 54
1 7895 878 560 0.000 0.000 56
1 7898 878 560 0.000 0.000 57
1 7901 878 560 0.000 0.000 58
1 7904 878 560 0.000 0.000 58
1 7907 878 560 0.000 0.000 59
1 7910 878 560 0.000 0.000 58
1 7913 878 560 0.000 0.000 57
1 7916 878 560 0.000 0.000 57
1 7919 878 560 0.000 0.000 58
1 7922 878 560 0.000 0.000 59
1 7925 878 560 0.000 0.000 52
1 7928 878 560 0.000 0.000 51
1 7931 878 560 0.000 0.000 49
1 7934 878 560 0.000 0.000 46
1 7937 878 560 0.000 0.000 45
1 7940 878 560 0.000 0.000 52
1 7943 878 560 0.000 0.000 52
1 7946 880 560 0.258 0.129 71
1 7949 880 560 0.000 0.000 63
1 7952 880 560 0.000 0.000 58
1 7955 880 560 0.000 0.000 55
1 7958 880 560 0.000 0.000 46
1 7961 880 560 0.000 0.000 46
1 7964 880 560 0.000 0.000 51
1 7967 880 560 0.000 0.000 57
1 7970 878 563 0.465 0.233 45
1 7973 878 563 0.000 0.000 46
1 7976 878 563 0.000 0.000 46
1 7979 878 563 0.000 0.000 48
1 7982 878 563 0.000 0.000 47
1 7985 878 563 0.000 0.000 49
1 7988 878 563 0.000 0.000 45
1 7991 876 563 0.258 0.129 66
1 7994 876 563 0.000 0.000 68
1 7997 876 563 0.000 0.000 70
1 8000 876 563 0.000 0.000 68
1 8003 876 563 0.000 0.000 62
1 8006 875 563 0.129 0.065 46
1 8009 875 563 0.000 0.000 43
1 8012 875 563 0.000 0.000 47
1 8015 875 563 0.000 0.000 48
1 8018 875 563 0.000 0.000 46
1 8021 875 563 0.000 0.000 45
1 8024 875 563 0.000 0.000 49
1 8027 875 563 0.000 0.000 45
1 8030 875 563 0.000 0.000 43
1 8033 875 563 0.000 0.000 45
1 8036 875 563 0.000 0.000 44
1 8039 876 566 0.408 0.204 62
1 8042 876 566 0.000 0.000 64
1 8045 876 566 0.000 0.000 65
1 8048 876 566 0.000 0.000 65
1 8051 876 566 0.000 0.000 63
1 8054 876 566 0.000 0.000 54
1 8057 876 566 0.000 0.000 50
1 8060 876 566 0.000 0.000 47
1 8063 876 566 0.000 0.000 45
1 8066 876 566 0.000 0.000 42
1 8069 876 566 0.000 0.000 43
1 8072 876 566 0.000 0.000 54
1 8075 876 566 0.000 0.000 47
1 8078 876 566 0.000 0.000 47
1 8081 876 564 0.258 0.129 62
1 8084 876 564 0.000 0.000 60
1 8087 876 564 0.000 0.000 61
1 8090 876 564 0.000 0.000 62
1 8093 876 564 0.000 0.000 64
1 8096 876 564 0.000 0.000 65
1 8099 876 564 0.000 0.000 68
1 8102 876 564 0.000 0.000 65
1 8105 876 564 0.000 0.000 65
1 8108 876 564 0.000 0.000 57
1 8111 876 564 0.000 0.000 58
1 8114 876 564 0.000 0.000 55
1 8117 876 564 0.000 0.000 50
1 8120 876 564 0.000 0.000 42
1 8123 876 564 0.000 0.000 41
1 8126 875 561 0.408 0.204 59
1 8129 875 561 0.000 0.000 63
1 8132 875 561 0.000 0.000 62
1 8135 875 561 0.000 0.000 64
1 8138 875 561 0.000 0.000 61
1 8141 875 561 0.000 0.000 60
1 8144 875 561 0.000 0.000 58
1 8147 875 561 0.000 0.000 54
1 8150 875 561 0.000 0.000 55
1 8153 875 561 0.000 0.000 52
1 8156 875 561 0.000 0.000 52
1 8159 875 561 0.000 0.000 55
1 8162 875 561 0.000 0.000 50
1 8165 875 561 0.000 0.000 50
1 8168 875 561 0.000 0.000 52
1 8171 875 561 0.000 0.000 53
1 8174 876 561 0.129 0.065 64
1 8177 876 561 0.000 0.000 66
1 8180 876 561 0.000 0.000 69
1 8183 876 561 0.000 0.000 67
1 8186 876 561 0.000 0.000 64
1 8189 876 561 0.000 0.000 66
1 8192 876 561 0.000 0.000 68
1 8195 876 561 0.000 0.000 61
1 8198 876 561 0.000 0.000 57
1 8201 876 561 0.000 0.000 51
1 8204 876 561 0.000 0.000 47
1 8207 876 561 0.000 0.000 45
1 8210 876 561 0.000 0.000 44
1 8213 876 561 0.000 0.000 44
1 8216 876 561 0.000 0.000 40
1 8219 876 561 0.000 0.000 41
1 8222 876 561 0.000 0.000 44
1 8225 876 561 0.000 0.000 50
1 8228 876 561 0.000 0.000 66
1 8231 876 561 0.000 0.000 82
1 8234 876 563 0.258 0.129 45
1 8237 876 563 0.000 0.000 43
1 8240 876 563 0.000 0.000 42
1 8243 876 564 0.129 0.065 51
1 8246 876 565 0.129 0.065 67
1 8249 876 565 0.000 0.000 72
1 8252 876 565 0.000 0.000 72
1 8255 876 565 0.000 0.000 72
1 8258 876 565 0.000 0.000 65
1 8261 876 565 0.000 0.000 62
1 8264 876 565 0.000 0.000 69
1 8267 876 565 0.000 0.000 66
1 8270 876 565 0.000 0.000 64
1 8273 876 565 0.000 0.000 64
1 8276 876 565 0.000 0.000 74
1 8279 875 565 0.129 0.065 69
1 8282 875 565 0.000 0.000 65
1 8285 875 565 0.000 0.000 68
1 8288 875 565 0.000 0.000 67
1 8291 875 565 0.000 0.000 67
1 8294 875 565 0.000 0.000 66
1 8297 875 565 0.000 0.000 69
1 8300 875 565 0.000 0.000 71
1 8303 875 565 0.000 0.000 68
1 8306 875 565 0.000 0.000 64
1 8309 875 565 0.000 0.000 65
1 8312 875 565 0.000 0.000 66
1 8315 875 565 0.000 0.000 63
1 8318 875 565 0.000 0.000 58
1 8321 875 565 0.000 0.000 63
1 8324 875 565 0.000 0.000 65
1 8327 875 565 0.000 0.000 61
1 8330 875 565 0.000 0.000 60
1 8333 875 565 0.000 0.000 61
1 8336 875 565 0.000 0.000 52
1 8339 875 565 0.000 0.000 56
1 8342 875 565 0.000 0.000 46
1 8345 875 565 0.000 0.000 46
1 8348 875 565 0.000 0.000 52
1 8351 875 565 0.000 0.000 71
1 8354 875 565 0.000 0.000 79
1 8357 875 565 0.000 0.000 91
1 8360 873 566 0.288 0.144 40
1 8363 873 566 0.000 0.000 43
1 8366 873 566 0.000 0.000 49
1 8369 873 566 0.000 0.000 55
1 8372 873 566 0.000 0.000 80
1 8375 873 566 0.000 0.000 83
1 8378 874 571 0.658 0.329 55
1 8381 874 571 0.000 0.000 41
1 8384 874 571 0.000 0.000 55
1 8387 876 571 0.258 0.129 59
1 8390 876 571 0.000 0.000 53
1 8393 876 571 0.000 0.000 54
1 8396 876 571 0.000 0.000 56
1 8399 876 571 0.000 0.000 52
1 8402 876 571 0.000 0.000 52
1 8405 876 571 0.000 0.000 52
1 8408 876 571 0.000 0.000 47
1 8411 876 571 0.000 0.000 50
1 8414 876 571 0.000 0.000 49
1 8417 876 571 0.000 0.000 51
1 8420 876 571 0.000 0.000 50
1 8423 876 571 0.000 0.000 48
1 8426 878 573 0.365 0.182 64
1 8429 878 573 0.000 0.000 62
1 8432 878 573 0.000 0.000 64
1 8435 878 573 0.000 0.000 66
1 8438 878 573 0.000 0.000 65
1 8441 878 573 0.000 0.000 64
1 8444 878 573 0.000 0.000 62
1 8447 878 573 0.000 0.000 59
1 8450 878 573 0.000 0.000 58
1 8453 878 573 0.000 0.000 53
1 8456 878 573 0.000 0.000 48
1 8459 878 573 0.000 0.000 43
1 8462 878 573 0.000 0.000 41
1 8465 878 573 0.000 0.000 42
1 8468 880 571 0.365 0.182 72
1 8471 880 571 0.000 0.000 65
1 8474 880 571 0.000 0.000 59
1 8477 880 571 0.000 0.000 56
1 8480 880 571 0.000 0.000 64
1 8483 880 571 0.000 0.000 68
1 8486 880 571 0.000 0.000 52
1 8489 880 571 0.000 0.000 53
1 8492 880 571 0.000 0.000 52
1 8495 876 568 0.645 0.323 48
1 8498 879 568 0.387 0.194 61
1 8501 879 568 0.000 0.000 51
1 8504 879 568 0.000 0.000 57
1 8507 879 568 0.000 0.000 58
1 8510 876 571 0.547 0.274 42
1 8513 876 571 0.000 0.000 49
1 8516 876 571 0.000 0.000 55
1 8519 876 571 0.000 0.000 65
1 8522 876 571 0.000 0.000 67
1 8525 876 571 0.000 0.000 62
1 8528 876 571 0.000 0.000 62
1 8531 876 571 0.000 0.000 62
1 8534 876 571 0.000 0.000 53
1 8537 876 571 0.000 0.000 55
1 8540 876 571 0.000 0.000 50
1 8543 876 571 0.000 0.000 48
1 8546 876 571 0.000 0.000 49
1 8549 876 571 0.000 0.000 47
1 8552 876 571 0.000 0.000 48
1 8555 876 571 0.000 0.000 46
1 8558 878 572 0.288 0.144 78
1 8561 878 572 0.000 0.000 78
1 8564 878 572 0.000 0.000 77
1 8567 878 572 0.000 0.000 71
1 8570 878 572 0.000 0.000 72
1 8573 878 572 0.000 0.000 72
1 8576 878 572 0.000 0.000 71
1 8579 878 572 0.000 0.000 76
1 8582 878 572 0.000 0.000 74
1 8585 878 572 0.000 0.000 75
1 8588 878 572 0.000 0.000 72
1 8591 878 572 0.000 0.000 70
1 8594 878 572 0.000 0.000 64
1 8597 878 572 0.000 0.000 64
1 8600 878 572 0.000 0.000 59
1 8603 878 572 0.000 0.000 58
1 8606 878 572 0.000 0.000 54
1 8609 878 572 0.000 0.000 52
1 8612 876 571 0.288 0.144 62
1 8615 876 571 0.000 0.000 64
1 8618 876 571 0.000 0.000 61
1 8621 876 571 0.000 0.000 60
1 8624 876 571 0.000 0.000 57
1 8627 876 571 0.000 0.000 53
1 8630 876 571 0.000 0.000 51
1 8633 876 571 0.000 0.000 44
1 8636 876 571 0.000 0.000 47
1 8639 876 571 0.000 0.000 46
1 8642 876 571 0.000 0.000 41
1 8645 876 571 0.000 0.000 41
1 8648 876 570 0.129 0.065 52
1 8651 876 570 0.000 0.000 49
1 8654 876 570 0.000 0.000 52
1 8657 876 570 0.000 0.000 51
1 8660 876 570 0.000 0.000 49
1 8663 876 570 0.000 0.000 51
1 8666 876 570 0.000 0.000 49
1 8669 876 570 0.000 0.000 49
1 8672 876 570 0.000 0.000 50
1 8675 876 570 0.000 0.000 48
1 8678 876 570 0.000 0.000 48
1 8681 876 570 0.000 0.000 47
1 8684 876 570 0.000 0.000 50
1 8687 876 570 0.000 0.000 59
1 8690 876 570 0.000 0.000 56
1 8693 876 570 0.000 0.000 65
1 8696 876 570 0.000 0.000 68
1 8699 876 570 0.000 0.000 69
1 8702 876 570 0.000 0.000 71
1 8705 876 570 0.000 0.000 73
1 8708 876 570 0.000 0.000 71
1 8711 876 570 0.000 0.000 69
1 8714 876 570 0.000 0.000 60
1 8717 876 570 0.000 0.000 61
1 8720 876 570 0.000 0.000 56
1 8723 876 570 0.000 0.000 47
1 8726 876 570 0.000 0.000 48
1 8729 876 570 0.000 0.000 49
1 8732 876 570 0.000 0.000 55
1 8735 876 570 0.000 0.000 51
1 8738 876 570 0.000 0.000 52
1 8741 876 570 0.000 0.000 53
1 8744 876 570 0.000 0.000 50
1 8747 876 570 0.000 0.000 50
1 8750 876 570 0.000 0.000 51
1 8753 876 570 0.000 0.000 51
1 8756 876 570 0.000 0.000 51
1 8759 876 570 0.000 0.000 46
1 8762 876 570 0.000 0.000 46
1 8765 878 571 0.288 0.144 59
1 8768 878 571 0.000 0.000 53
1 8771 878 572 0.129 0.065 74
1 8774 878 572 0.000 0.000 71
1 8777 878 572 0.000 0.000 68
1 8780 878 572 0.000 0.000 68
1 8783 878 572 0.000 0.000 68
1 8786 878 572 0.000 0.000 67
1 8789 878 572 0.000 0.000 69
1 8792 878 572 0.000 0.000 67
1 8795 878 572 0.000 0.000 69
1 8798 878 572 0.000 0.000 59
1 8801 878 572 0.000 0.000 66
1 8804 878 572 0.000 0.000 63
1 8807 878 572 0.000 0.000 66
1 8810 878 572 0.000 0.000 68
1 8813 878 572 0.000 0.000 64
1 8816 878 572 0.000 0.000 66
1 8819 878 572 0.000 0.000 66
1 8822 878 572 0.000 0.000 64
1 8825 878 572 0.000 0.000 65
1 8828 878 572 0.000 0.000 65
1 8831 878 572 0.000 0.000 66
1 8834 878 572 0.000 0.000 65
1 8837 878 572 0.000 0.000 63
1 8840 878 572 0.000 0.000 66
1 8843 878 572 0.000 0.000 59
1 8846 878 572 0.000 0.000 60
1 8849 878 572 0.000 0.000 61
1 8852 878 572 0.000 0.000 66
1 8855 878 572 0.000 0.000 64
1 8858 878 572 0.000 0.000 65
1 8861 878 572 0.000 0.000 62
1 8864 878 572 0.000 0.000 64
1 8867 878 572 0.000 0.000 61
1 8870 876 572 0.258 0.129 47
1 8873 876 572 0.000 0.000 48
1 8876 876 572 0.000 0.000 54
1 8879 878 574 0.365 0.182 62
1 8882 878 574 0.000 0.000 55
1 8885 878 574 0.000 0.000 56
1 8888 878 574 0.000 0.000 57
1 8891 879 574 0.129 0.065 69
1 8894 879 574 0.000 0.000 69
1 8897 879 574 0.000 0.000 63
1 8900 879 574 0.000 0.000 54
1 8903 879 574 0.000 0.000 40
1 8906 879 574 0.000 0.000 47
1 8909 879 574 0.000 0.000 72
1 8912 879 574 0.000 0.000 94
1 8915 876 577 0.547 0.274 65
1 8918 876 577 0.000 0.000 67
1 8921 876 577 0.000 0.000 69
1 8924 876 577 0.000 0.000 68
1 8927 876 577 0.000 0.000 64
1 8930 876 577 0.000 0.000 57
1 8933 875 578 0.182 0.091 57
1 8936 875 578 0.000 0.000 54
1 8939 875 578 0.000 0.000 47
1 8942 875 578 0.000 0.000 48
1 8945 875 578 0.000 0.000 52
1 8948 875 578 0.000 0.000 47
1 8951 875 578 0.000 0.000 48
1 8954 876 580 0.288 0.144 61
1 8957 876 580 0.000 0.000 64
1 8960 876 579 0.129 0.065 71
1 8963 876 579 0.000 0.000 72
1 8966 876 579 0.000 0.000 74
1 8969 876 579 0.000 0.000 73
1 8972 876 579 0.000 0.000 66
1 8975 876 579 0.000 0.000 70
1 8978 876 579 0.000 0.000 62
1 8981 876 579 0.000 0.000 57
1 8984 876 579 0.000 0.000 51
1 8987 876 579 0.000 0.000 49
1 8990 876 579 0.000 0.000 60
1 8993 875 579 0.129 0.065 53
1 8996 875 579 0.000 0.000 62
1 8999 872 580 0.408 0.204 63
1 9002 872 580 0.000 0.000 46
