# Supplementary material for: Topologically controlled synthesis of active colloidal bipeds
Source: Nat Commun. 2024 Jul 9;15:5735. doi: 10.1038/s41467-024-50023-7 (PMC11231253; doi:10.1038/s41467-024-50023-7)
Supplement: Supplementary file 11 — Source Data [file 41467_2024_50023_MOESM11_ESM.zip › figurerawdata/s3n1b1n2.txt]

Track n� Slice n� X Y Distance Velocity Pixel Value
1 4 772 557 -1.000 -1.000 49
1 4 773 557 0.129 0.064 55
1 8 773 557 0.000 0.000 50
1 12 773 557 0.000 0.000 49
1 16 773 557 0.000 0.000 48
1 20 773 557 0.000 0.000 50
1 24 773 557 0.000 0.000 51
1 28 773 557 0.000 0.000 50
1 32 775 558 0.288 0.144 51
1 36 775 558 0.000 0.000 55
1 40 775 558 0.000 0.000 53
1 44 775 558 0.000 0.000 52
1 48 775 558 0.000 0.000 53
1 52 775 558 0.000 0.000 54
1 56 775 558 0.000 0.000 55
1 60 775 558 0.000 0.000 55
1 64 773 558 0.258 0.129 59
1 68 773 558 0.000 0.000 60
1 72 773 558 0.000 0.000 60
1 76 773 558 0.000 0.000 58
1 80 773 558 0.000 0.000 58
1 84 772 556 0.288 0.144 56
1 88 772 556 0.000 0.000 54
1 92 772 556 0.000 0.000 50
1 96 772 556 0.000 0.000 52
1 100 772 556 0.000 0.000 52
1 104 772 556 0.000 0.000 55
1 108 772 556 0.000 0.000 56
1 112 772 556 0.000 0.000 56
1 116 772 556 0.000 0.000 54
1 120 772 556 0.000 0.000 54
1 124 772 556 0.000 0.000 54
1 128 772 556 0.000 0.000 53
1 132 772 553 0.387 0.193 55
1 136 772 553 0.000 0.000 52
1 140 772 553 0.000 0.000 50
1 144 771 553 0.129 0.064 54
1 148 771 553 0.000 0.000 53
1 152 771 553 0.000 0.000 51
1 156 771 553 0.000 0.000 51
1 160 771 553 0.000 0.000 50
1 164 771 553 0.000 0.000 53
1 168 771 553 0.000 0.000 55
1 172 772 554 0.182 0.091 57
1 176 772 554 0.000 0.000 51
1 180 772 554 0.000 0.000 50
1 184 772 554 0.000 0.000 54
1 188 772 554 0.000 0.000 66
1 192 773 557 0.408 0.204 58
1 196 773 557 0.000 0.000 55
1 200 773 557 0.000 0.000 57
1 204 773 557 0.000 0.000 52
1 208 773 557 0.000 0.000 56
1 212 773 557 0.000 0.000 55
1 216 773 557 0.000 0.000 59
1 220 773 557 0.000 0.000 60
1 224 773 557 0.000 0.000 56
1 228 773 557 0.000 0.000 60
1 232 773 557 0.000 0.000 56
1 236 773 557 0.000 0.000 54
1 240 773 557 0.000 0.000 49
1 244 773 557 0.000 0.000 49
1 248 773 557 0.000 0.000 53
1 252 773 557 0.000 0.000 52
1 256 773 557 0.000 0.000 52
1 260 773 557 0.000 0.000 51
1 264 773 559 0.258 0.129 55
1 268 773 559 0.000 0.000 55
1 272 773 559 0.000 0.000 54
1 276 773 559 0.000 0.000 57
1 280 773 559 0.000 0.000 53
1 284 773 559 0.000 0.000 56
1 288 773 559 0.000 0.000 55
1 292 773 559 0.000 0.000 56
1 296 773 559 0.000 0.000 54
1 300 773 559 0.000 0.000 56
1 304 773 559 0.000 0.000 54
1 308 773 559 0.000 0.000 54
1 312 773 559 0.000 0.000 52
1 316 773 559 0.000 0.000 52
1 320 773 559 0.000 0.000 53
1 324 773 559 0.000 0.000 56
1 328 773 559 0.000 0.000 52
1 332 773 559 0.000 0.000 52
1 336 773 559 0.000 0.000 53
1 340 773 559 0.000 0.000 55
1 344 773 559 0.000 0.000 60
1 348 773 559 0.000 0.000 61
1 352 773 559 0.000 0.000 69
1 356 773 559 0.000 0.000 73
1 360 776 558 0.408 0.204 53
1 364 776 558 0.000 0.000 52
1 368 776 558 0.000 0.000 68
1 372 776 558 0.000 0.000 91
1 376 778 556 0.365 0.182 53
1 380 778 556 0.000 0.000 57
1 384 778 556 0.000 0.000 65
1 388 778 556 0.000 0.000 69
1 392 778 556 0.000 0.000 75
1 396 782 556 0.516 0.258 51
1 400 782 556 0.000 0.000 52
1 404 782 556 0.000 0.000 65
1 408 782 556 0.000 0.000 66
1 412 782 557 0.129 0.064 52
1 416 780 558 0.288 0.144 50
1 420 780 558 0.000 0.000 53
1 424 780 558 0.000 0.000 52
1 428 780 558 0.000 0.000 53
1 432 780 558 0.000 0.000 53
1 436 780 558 0.000 0.000 53
1 440 780 558 0.000 0.000 58
1 444 780 558 0.000 0.000 58
1 448 780 558 0.000 0.000 57
1 452 780 558 0.000 0.000 58
1 456 780 558 0.000 0.000 55
1 460 779 557 0.182 0.091 56
1 464 779 557 0.000 0.000 50
1 468 779 557 0.000 0.000 51
1 472 779 557 0.000 0.000 58
1 476 779 557 0.000 0.000 72
1 480 779 557 0.000 0.000 67
1 484 779 557 0.000 0.000 53
1 488 777 557 0.258 0.129 53
1 492 777 557 0.000 0.000 49
1 496 777 557 0.000 0.000 62
1 500 778 557 0.129 0.064 53
1 504 778 557 0.000 0.000 60
1 508 778 557 0.000 0.000 64
1 512 780 557 0.258 0.129 53
1 516 780 554 0.387 0.193 55
1 520 780 554 0.000 0.000 59
1 524 780 554 0.000 0.000 62
1 528 780 554 0.000 0.000 72
1 532 780 554 0.000 0.000 73
1 536 780 554 0.000 0.000 80
1 540 780 554 0.000 0.000 88
1 544 782 554 0.258 0.129 61
1 548 783 554 0.129 0.064 52
1 552 783 554 0.000 0.000 54
1 556 783 554 0.000 0.000 55
1 560 784 554 0.129 0.064 52
1 564 784 554 0.000 0.000 55
1 568 784 554 0.000 0.000 53
1 572 784 554 0.000 0.000 55
1 576 784 554 0.000 0.000 54
1 580 784 554 0.000 0.000 53
1 584 784 554 0.000 0.000 54
1 588 784 554 0.000 0.000 56
1 592 784 554 0.000 0.000 56
1 596 784 554 0.000 0.000 60
1 600 784 554 0.000 0.000 61
1 604 784 554 0.000 0.000 60
1 608 784 554 0.000 0.000 57
1 612 784 554 0.000 0.000 57
1 616 784 554 0.000 0.000 52
1 620 784 554 0.000 0.000 61
1 624 784 554 0.000 0.000 63
1 628 784 554 0.000 0.000 67
1 632 782 554 0.258 0.129 56
1 636 780 556 0.365 0.182 52
1 640 780 556 0.000 0.000 53
1 644 780 556 0.000 0.000 50
1 648 780 556 0.000 0.000 54
1 652 780 556 0.000 0.000 60
1 656 780 556 0.000 0.000 59
1 660 780 556 0.000 0.000 63
1 664 780 556 0.000 0.000 70
1 668 780 556 0.000 0.000 66
1 672 782 557 0.288 0.144 53
1 676 782 557 0.000 0.000 52
1 680 782 557 0.000 0.000 52
1 684 782 557 0.000 0.000 50
1 688 782 557 0.000 0.000 50
1 692 782 557 0.000 0.000 53
1 696 782 557 0.000 0.000 52
1 700 782 557 0.000 0.000 50
1 704 782 557 0.000 0.000 51
1 708 782 557 0.000 0.000 53
1 712 782 557 0.000 0.000 55
1 716 782 557 0.000 0.000 55
1 720 782 557 0.000 0.000 51
1 724 783 557 0.129 0.064 52
1 728 783 557 0.000 0.000 50
1 732 783 557 0.000 0.000 51
1 736 783 557 0.000 0.000 49
1 740 784 553 0.532 0.266 56
1 744 784 553 0.000 0.000 59
1 748 784 553 0.000 0.000 57
1 752 784 553 0.000 0.000 56
1 756 784 553 0.000 0.000 59
1 760 784 553 0.000 0.000 55
1 764 784 554 0.129 0.064 59
1 768 784 554 0.000 0.000 58
1 772 784 554 0.000 0.000 55
1 776 784 554 0.000 0.000 55
1 780 784 554 0.000 0.000 52
1 784 784 554 0.000 0.000 54
1 788 784 554 0.000 0.000 53
1 792 784 554 0.000 0.000 51
1 796 784 554 0.000 0.000 51
1 800 784 554 0.000 0.000 54
1 804 784 554 0.000 0.000 52
1 808 784 554 0.000 0.000 55
1 812 784 554 0.000 0.000 54
1 816 784 554 0.000 0.000 51
1 820 784 554 0.000 0.000 56
1 824 784 554 0.000 0.000 53
1 828 784 554 0.000 0.000 54
1 832 784 554 0.000 0.000 53
1 836 784 554 0.000 0.000 53
1 840 784 554 0.000 0.000 54
1 844 784 554 0.000 0.000 52
1 848 784 554 0.000 0.000 52
1 852 784 554 0.000 0.000 51
1 856 784 554 0.000 0.000 54
1 860 784 554 0.000 0.000 53
1 864 784 554 0.000 0.000 53
1 868 784 554 0.000 0.000 54
1 872 785 554 0.129 0.064 55
1 876 785 554 0.000 0.000 54
1 880 785 554 0.000 0.000 54
1 884 785 554 0.000 0.000 56
1 888 785 554 0.000 0.000 61
1 892 785 554 0.000 0.000 67
1 896 785 554 0.000 0.000 78
1 900 785 554 0.000 0.000 99
1 904 787 554 0.258 0.129 84
1 908 787 554 0.000 0.000 86
1 912 787 554 0.000 0.000 92
1 916 790 556 0.465 0.233 56
1 920 790 556 0.000 0.000 59
1 924 790 556 0.000 0.000 56
1 928 790 556 0.000 0.000 54
1 932 790 556 0.000 0.000 55
1 936 790 556 0.000 0.000 54
1 940 790 556 0.000 0.000 53
1 944 790 556 0.000 0.000 58
1 948 790 556 0.000 0.000 55
1 952 791 556 0.129 0.064 51
1 956 792 556 0.129 0.064 53
1 960 792 556 0.000 0.000 52
1 964 792 553 0.387 0.193 62
1 968 792 553 0.000 0.000 61
1 972 792 553 0.000 0.000 60
1 976 792 553 0.000 0.000 57
1 980 792 553 0.000 0.000 55
1 984 792 553 0.000 0.000 57
1 988 792 553 0.000 0.000 58
1 992 792 553 0.000 0.000 71
1 996 792 553 0.000 0.000 72
1 1000 792 553 0.000 0.000 78
1 1004 792 553 0.000 0.000 86
1 1008 792 553 0.000 0.000 89
1 1012 791 553 0.129 0.064 81
1 1016 791 553 0.000 0.000 80
1 1020 791 553 0.000 0.000 81
1 1024 791 553 0.000 0.000 80
1 1028 790 554 0.182 0.091 66
1 1032 790 554 0.000 0.000 73
1 1036 790 554 0.000 0.000 78
1 1040 790 557 0.387 0.193 51
1 1044 790 557 0.000 0.000 60
1 1048 790 557 0.000 0.000 67
1 1052 790 557 0.000 0.000 65
1 1056 790 557 0.000 0.000 61
1 1060 790 557 0.000 0.000 62
1 1064 792 557 0.258 0.129 55
1 1068 792 557 0.000 0.000 52
1 1072 792 557 0.000 0.000 52
1 1076 792 557 0.000 0.000 51
1 1080 792 557 0.000 0.000 55
1 1084 792 557 0.000 0.000 54
1 1088 792 557 0.000 0.000 53
1 1092 792 554 0.387 0.193 64
1 1096 792 554 0.000 0.000 66
1 1100 792 554 0.000 0.000 63
1 1104 792 554 0.000 0.000 62
1 1108 792 554 0.000 0.000 63
1 1112 792 554 0.000 0.000 63
1 1116 792 554 0.000 0.000 64
1 1120 792 554 0.000 0.000 63
1 1124 792 554 0.000 0.000 61
1 1128 792 554 0.000 0.000 60
1 1132 792 554 0.000 0.000 55
1 1136 792 554 0.000 0.000 60
1 1140 792 554 0.000 0.000 60
1 1144 792 554 0.000 0.000 58
1 1148 792 556 0.258 0.129 53
1 1152 792 556 0.000 0.000 51
1 1156 792 556 0.000 0.000 55
1 1160 792 556 0.000 0.000 53
1 1164 792 556 0.000 0.000 51
1 1168 792 556 0.000 0.000 51
1 1172 792 556 0.000 0.000 52
1 1176 792 556 0.000 0.000 56
1 1180 792 556 0.000 0.000 56
1 1184 792 556 0.000 0.000 58
1 1188 792 556 0.000 0.000 60
1 1192 792 556 0.000 0.000 61
1 1196 792 556 0.000 0.000 64
1 1200 792 556 0.000 0.000 67
1 1204 792 556 0.000 0.000 71
1 1208 792 556 0.000 0.000 74
1 1212 793 556 0.129 0.064 67
1 1216 793 556 0.000 0.000 71
1 1220 794 557 0.182 0.091 56
1 1224 794 557 0.000 0.000 55
1 1228 794 557 0.000 0.000 56
1 1232 794 557 0.000 0.000 54
1 1236 794 557 0.000 0.000 57
1 1240 794 557 0.000 0.000 56
1 1244 794 557 0.000 0.000 56
1 1248 794 557 0.000 0.000 58
1 1252 794 557 0.000 0.000 56
1 1256 794 557 0.000 0.000 59
1 1260 794 557 0.000 0.000 55
1 1264 794 557 0.000 0.000 53
1 1268 794 557 0.000 0.000 53
1 1272 794 557 0.000 0.000 52
1 1276 794 557 0.000 0.000 54
1 1280 794 557 0.000 0.000 54
1 1284 794 557 0.000 0.000 56
1 1288 794 557 0.000 0.000 57
1 1292 794 557 0.000 0.000 58
1 1296 794 557 0.000 0.000 58
1 1300 794 557 0.000 0.000 57
1 1304 794 557 0.000 0.000 56
1 1308 793 557 0.129 0.064 54
1 1312 793 557 0.000 0.000 53
1 1316 793 557 0.000 0.000 54
1 1320 793 557 0.000 0.000 52
1 1324 793 557 0.000 0.000 55
1 1328 793 557 0.000 0.000 53
1 1332 793 557 0.000 0.000 52
1 1336 793 554 0.387 0.193 62
1 1340 793 554 0.000 0.000 60
1 1344 793 554 0.000 0.000 60
1 1348 793 554 0.000 0.000 62
1 1352 793 554 0.000 0.000 60
1 1356 793 554 0.000 0.000 60
1 1360 793 554 0.000 0.000 61
1 1364 793 554 0.000 0.000 60
1 1368 793 554 0.000 0.000 60
1 1372 793 554 0.000 0.000 60
1 1376 793 554 0.000 0.000 58
1 1380 793 554 0.000 0.000 60
1 1384 793 554 0.000 0.000 59
1 1388 793 554 0.000 0.000 56
1 1392 793 554 0.000 0.000 59
1 1396 793 554 0.000 0.000 55
1 1400 793 554 0.000 0.000 54
1 1404 793 554 0.000 0.000 54
1 1408 793 554 0.000 0.000 59
1 1412 793 554 0.000 0.000 61
1 1416 793 554 0.000 0.000 70
1 1420 793 554 0.000 0.000 73
1 1424 793 554 0.000 0.000 70
1 1428 793 554 0.000 0.000 69
1 1432 791 554 0.258 0.129 54
1 1436 791 554 0.000 0.000 57
1 1440 790 553 0.182 0.091 56
1 1444 790 553 0.000 0.000 53
1 1448 790 553 0.000 0.000 55
1 1452 790 553 0.000 0.000 55
1 1456 790 553 0.000 0.000 60
1 1460 790 553 0.000 0.000 61
1 1464 790 553 0.000 0.000 67
1 1468 790 553 0.000 0.000 77
1 1472 790 553 0.000 0.000 73
1 1476 790 553 0.000 0.000 82
1 1480 790 553 0.000 0.000 92
1 1484 790 553 0.000 0.000 84
1 1488 790 553 0.000 0.000 92
1 1492 790 553 0.000 0.000 87
1 1496 790 553 0.000 0.000 92
1 1500 790 553 0.000 0.000 83
1 1504 790 553 0.000 0.000 91
1 1508 790 552 0.129 0.064 66
1 1512 790 551 0.129 0.064 55
1 1516 789 551 0.129 0.064 56
1 1520 789 551 0.000 0.000 57
1 1524 789 551 0.000 0.000 58
1 1528 789 551 0.000 0.000 62
1 1532 789 551 0.000 0.000 69
1 1536 789 551 0.000 0.000 75
1 1540 789 551 0.000 0.000 73
1 1544 789 551 0.000 0.000 74
1 1548 789 551 0.000 0.000 72
1 1552 789 552 0.129 0.064 59
1 1556 789 552 0.000 0.000 54
1 1560 789 552 0.000 0.000 53
1 1564 789 552 0.000 0.000 53
1 1568 789 552 0.000 0.000 53
1 1572 789 552 0.000 0.000 54
1 1576 790 552 0.129 0.064 54
1 1580 790 552 0.000 0.000 59
1 1584 790 552 0.000 0.000 67
1 1588 790 552 0.000 0.000 67
1 1592 792 552 0.258 0.129 59
1 1596 792 552 0.000 0.000 56
1 1600 792 552 0.000 0.000 59
1 1604 792 552 0.000 0.000 64
1 1608 792 552 0.000 0.000 68
1 1612 792 552 0.000 0.000 70
1 1616 792 553 0.129 0.064 58
1 1620 792 553 0.000 0.000 60
1 1624 792 553 0.000 0.000 59
1 1628 793 554 0.182 0.091 58
1 1632 793 554 0.000 0.000 59
1 1636 793 554 0.000 0.000 58
1 1640 793 554 0.000 0.000 59
1 1644 793 554 0.000 0.000 58
1 1648 793 554 0.000 0.000 59
1 1652 793 554 0.000 0.000 58
1 1656 793 554 0.000 0.000 62
1 1660 793 554 0.000 0.000 63
1 1664 793 554 0.000 0.000 64
1 1668 793 554 0.000 0.000 64
1 1672 793 554 0.000 0.000 63
1 1676 793 554 0.000 0.000 66
1 1680 793 554 0.000 0.000 63
1 1684 793 554 0.000 0.000 63
1 1688 793 554 0.000 0.000 64
1 1692 793 554 0.000 0.000 60
1 1696 793 554 0.000 0.000 60
1 1700 793 554 0.000 0.000 60
1 1704 793 554 0.000 0.000 50
1 1708 793 554 0.000 0.000 53
1 1712 793 554 0.000 0.000 54
1 1716 793 554 0.000 0.000 52
1 1720 793 554 0.000 0.000 50
1 1724 793 554 0.000 0.000 54
1 1728 793 554 0.000 0.000 55
1 1732 794 554 0.129 0.064 50
1 1736 794 554 0.000 0.000 51
1 1740 794 554 0.000 0.000 53
1 1744 794 554 0.000 0.000 56
1 1748 794 554 0.000 0.000 59
1 1752 794 554 0.000 0.000 58
1 1756 794 554 0.000 0.000 58
1 1760 796 554 0.258 0.129 64
1 1764 796 554 0.000 0.000 60
1 1768 796 554 0.000 0.000 62
1 1772 796 554 0.000 0.000 59
1 1776 796 554 0.000 0.000 61
1 1780 796 554 0.000 0.000 62
1 1784 796 554 0.000 0.000 58
1 1788 796 552 0.258 0.129 55
1 1792 796 552 0.000 0.000 63
1 1796 796 552 0.000 0.000 68
1 1800 796 552 0.000 0.000 68
1 1804 796 552 0.000 0.000 78
1 1808 794 552 0.258 0.129 60
1 1812 794 552 0.000 0.000 59
1 1816 794 552 0.000 0.000 60
1 1820 794 552 0.000 0.000 61
1 1824 794 552 0.000 0.000 61
1 1828 794 552 0.000 0.000 70
1 1832 794 552 0.000 0.000 73
1 1836 794 552 0.000 0.000 77
1 1840 794 552 0.000 0.000 79
1 1844 794 552 0.000 0.000 82
1 1848 794 552 0.000 0.000 82
1 1852 794 552 0.000 0.000 81
1 1856 794 556 0.516 0.258 56
1 1860 794 556 0.000 0.000 55
1 1864 794 556 0.000 0.000 56
1 1868 794 556 0.000 0.000 54
1 1872 794 556 0.000 0.000 55
1 1876 794 556 0.000 0.000 56
1 1880 794 556 0.000 0.000 55
1 1884 794 556 0.000 0.000 53
1 1888 794 556 0.000 0.000 54
1 1892 794 556 0.000 0.000 56
1 1896 794 556 0.000 0.000 54
1 1900 794 556 0.000 0.000 54
1 1904 794 556 0.000 0.000 54
1 1908 794 556 0.000 0.000 54
1 1912 794 556 0.000 0.000 56
1 1916 794 556 0.000 0.000 58
1 1920 794 556 0.000 0.000 53
1 1924 794 556 0.000 0.000 56
1 1928 794 556 0.000 0.000 58
1 1932 793 556 0.129 0.064 57
1 1936 793 556 0.000 0.000 55
1 1940 793 556 0.000 0.000 56
1 1944 793 556 0.000 0.000 63
1 1948 793 556 0.000 0.000 64
1 1952 793 556 0.000 0.000 74
1 1956 793 556 0.000 0.000 79
1 1960 793 556 0.000 0.000 82
1 1964 791 557 0.288 0.144 62
1 1968 791 557 0.000 0.000 65
1 1972 791 557 0.000 0.000 71
1 1976 791 557 0.000 0.000 71
1 1980 791 557 0.000 0.000 70
1 1984 791 557 0.000 0.000 77
1 1988 791 560 0.387 0.193 60
1 1992 791 560 0.000 0.000 60
1 1996 791 560 0.000 0.000 66
1 2000 791 560 0.000 0.000 72
1 2004 791 560 0.000 0.000 73
1 2008 789 563 0.465 0.233 64
1 2012 789 563 0.000 0.000 68
1 2016 789 560 0.387 0.193 68
1 2020 789 560 0.000 0.000 67
1 2024 790 560 0.129 0.064 70
1 2028 790 561 0.129 0.064 61
1 2032 790 561 0.000 0.000 60
1 2036 790 561 0.000 0.000 64
1 2040 790 561 0.000 0.000 60
1 2044 790 561 0.000 0.000 61
1 2048 790 561 0.000 0.000 60
1 2052 790 561 0.000 0.000 63
1 2056 790 561 0.000 0.000 65
1 2060 790 561 0.000 0.000 68
1 2064 790 561 0.000 0.000 56
1 2068 790 561 0.000 0.000 62
1 2072 790 561 0.000 0.000 59
1 2076 790 561 0.000 0.000 67
1 2080 790 561 0.000 0.000 61
1 2084 790 558 0.387 0.193 64
1 2088 790 558 0.000 0.000 63
1 2092 790 558 0.000 0.000 59
1 2096 790 558 0.000 0.000 61
1 2100 790 558 0.000 0.000 61
1 2104 790 558 0.000 0.000 65
1 2108 790 558 0.000 0.000 67
1 2112 790 558 0.000 0.000 74
1 2116 790 558 0.000 0.000 76
1 2120 792 558 0.258 0.129 70
1 2124 792 558 0.000 0.000 73
1 2128 792 558 0.000 0.000 82
1 2132 792 559 0.129 0.064 83
1 2136 793 561 0.288 0.144 66
1 2140 793 561 0.000 0.000 66
1 2144 793 561 0.000 0.000 71
1 2148 793 561 0.000 0.000 72
1 2152 796 563 0.465 0.233 69
1 2156 796 563 0.000 0.000 69
1 2160 796 563 0.000 0.000 71
1 2164 796 563 0.000 0.000 71
1 2168 796 563 0.000 0.000 72
1 2172 796 563 0.000 0.000 70
1 2176 796 563 0.000 0.000 70
1 2180 796 563 0.000 0.000 70
1 2184 796 563 0.000 0.000 71
1 2188 796 563 0.000 0.000 72
1 2192 796 563 0.000 0.000 71
1 2196 796 563 0.000 0.000 66
1 2200 796 563 0.000 0.000 64
1 2204 796 563 0.000 0.000 56
1 2208 796 563 0.000 0.000 55
1 2212 796 563 0.000 0.000 55
1 2216 796 563 0.000 0.000 55
1 2220 794 560 0.465 0.233 66
1 2224 794 560 0.000 0.000 60
1 2228 794 560 0.000 0.000 55
1 2232 794 560 0.000 0.000 57
1 2236 794 560 0.000 0.000 56
1 2240 794 560 0.000 0.000 59
1 2244 794 560 0.000 0.000 56
1 2248 794 560 0.000 0.000 58
1 2252 794 560 0.000 0.000 58
1 2256 794 560 0.000 0.000 56
1 2260 794 560 0.000 0.000 59
1 2264 794 560 0.000 0.000 64
1 2268 794 560 0.000 0.000 63
1 2272 794 560 0.000 0.000 61
1 2276 794 560 0.000 0.000 60
1 2280 794 560 0.000 0.000 64
1 2284 794 560 0.000 0.000 61
1 2288 794 560 0.000 0.000 62
1 2292 794 560 0.000 0.000 63
1 2296 794 560 0.000 0.000 64
1 2300 794 560 0.000 0.000 64
1 2304 794 560 0.000 0.000 58
1 2308 794 560 0.000 0.000 61
1 2312 794 560 0.000 0.000 61
1 2316 794 560 0.000 0.000 57
1 2320 794 560 0.000 0.000 59
1 2324 794 560 0.000 0.000 60
1 2328 794 560 0.000 0.000 64
1 2332 794 560 0.000 0.000 65
1 2336 794 560 0.000 0.000 62
1 2340 794 560 0.000 0.000 64
1 2344 794 560 0.000 0.000 73
1 2348 794 560 0.000 0.000 76
1 2352 794 560 0.000 0.000 70
1 2356 794 560 0.000 0.000 71
1 2360 794 563 0.387 0.193 49
1 2364 794 563 0.000 0.000 53
1 2368 794 563 0.000 0.000 53
1 2372 796 563 0.258 0.129 48
1 2376 796 563 0.000 0.000 48
1 2380 796 563 0.000 0.000 47
1 2384 796 563 0.000 0.000 51
1 2388 796 563 0.000 0.000 51
1 2392 796 563 0.000 0.000 53
1 2396 796 563 0.000 0.000 50
1 2400 796 563 0.000 0.000 47
1 2404 796 563 0.000 0.000 55
1 2408 796 563 0.000 0.000 51
1 2412 796 563 0.000 0.000 52
1 2416 796 563 0.000 0.000 55
1 2420 796 563 0.000 0.000 53
1 2424 796 563 0.000 0.000 52
1 2428 796 563 0.000 0.000 54
1 2432 797 565 0.288 0.144 50
1 2436 797 565 0.000 0.000 52
1 2440 797 565 0.000 0.000 49
1 2444 797 565 0.000 0.000 53
1 2448 797 565 0.000 0.000 49
1 2452 797 565 0.000 0.000 49
1 2456 797 565 0.000 0.000 51
1 2460 797 565 0.000 0.000 51
1 2464 797 565 0.000 0.000 53
1 2468 797 565 0.000 0.000 58
1 2472 797 565 0.000 0.000 59
1 2476 797 565 0.000 0.000 53
1 2480 797 565 0.000 0.000 51
1 2484 797 565 0.000 0.000 51
1 2488 797 565 0.000 0.000 54
1 2492 797 565 0.000 0.000 54
1 2496 797 565 0.000 0.000 64
1 2500 799 564 0.288 0.144 48
1 2504 799 564 0.000 0.000 50
1 2508 799 564 0.000 0.000 50
1 2512 799 564 0.000 0.000 55
1 2516 799 564 0.000 0.000 97
1 2520 801 563 0.288 0.144 60
1 2524 801 563 0.000 0.000 59
1 2528 801 563 0.000 0.000 62
1 2532 801 563 0.000 0.000 63
1 2536 804 563 0.387 0.193 47
1 2540 804 563 0.000 0.000 56
1 2544 804 563 0.000 0.000 55
1 2548 804 563 0.000 0.000 58
1 2552 804 563 0.000 0.000 58
1 2556 804 563 0.000 0.000 58
1 2560 804 563 0.000 0.000 54
1 2564 804 563 0.000 0.000 54
1 2568 804 563 0.000 0.000 55
1 2572 804 563 0.000 0.000 58
1 2576 804 563 0.000 0.000 60
1 2580 804 563 0.000 0.000 66
1 2584 804 563 0.000 0.000 77
1 2588 804 563 0.000 0.000 76
1 2592 804 563 0.000 0.000 80
1 2596 803 564 0.182 0.091 66
1 2600 803 564 0.000 0.000 70
1 2604 803 564 0.000 0.000 77
1 2608 803 564 0.000 0.000 94
1 2612 803 564 0.000 0.000 100
1 2616 803 564 0.000 0.000 87
1 2620 799 565 0.532 0.266 52
1 2624 799 565 0.000 0.000 47
1 2628 799 565 0.000 0.000 60
1 2632 799 565 0.000 0.000 58
1 2636 801 564 0.288 0.144 51
1 2640 801 564 0.000 0.000 57
1 2644 801 564 0.000 0.000 54
1 2648 801 564 0.000 0.000 68
1 2652 801 564 0.000 0.000 77
1 2656 801 564 0.000 0.000 92
1 2660 801 564 0.000 0.000 101
1 2664 801 564 0.000 0.000 100
1 2668 801 564 0.000 0.000 97
1 2672 805 563 0.532 0.266 57
1 2676 805 563 0.000 0.000 61
1 2680 805 563 0.000 0.000 67
1 2684 805 563 0.000 0.000 65
1 2688 805 563 0.000 0.000 65
1 2692 805 563 0.000 0.000 70
1 2696 805 563 0.000 0.000 69
1 2700 805 563 0.000 0.000 73
1 2704 805 563 0.000 0.000 64
1 2708 805 563 0.000 0.000 71
1 2712 805 563 0.000 0.000 74
1 2716 805 563 0.000 0.000 71
1 2720 805 563 0.000 0.000 60
1 2724 805 563 0.000 0.000 53
1 2728 805 563 0.000 0.000 51
1 2732 806 560 0.408 0.204 52
1 2736 806 560 0.000 0.000 48
1 2740 806 560 0.000 0.000 49
1 2744 806 560 0.000 0.000 56
1 2748 806 560 0.000 0.000 59
1 2752 806 560 0.000 0.000 71
1 2756 806 560 0.000 0.000 73
1 2760 806 560 0.000 0.000 82
1 2764 806 560 0.000 0.000 87
1 2768 806 560 0.000 0.000 89
1 2772 806 560 0.000 0.000 91
1 2776 806 561 0.129 0.064 84
1 2780 806 561 0.000 0.000 88
1 2784 806 561 0.000 0.000 89
1 2788 806 561 0.000 0.000 90
1 2792 806 563 0.258 0.129 71
1 2796 805 565 0.288 0.144 50
1 2800 805 565 0.000 0.000 52
1 2804 804 564 0.182 0.091 52
1 2808 804 564 0.000 0.000 53
1 2812 804 564 0.000 0.000 48
1 2816 804 564 0.000 0.000 50
1 2820 804 564 0.000 0.000 48
1 2824 804 564 0.000 0.000 48
1 2828 804 564 0.000 0.000 47
1 2832 804 564 0.000 0.000 51
1 2836 804 564 0.000 0.000 51
1 2840 804 564 0.000 0.000 52
1 2844 804 564 0.000 0.000 54
1 2848 804 564 0.000 0.000 52
1 2852 804 564 0.000 0.000 49
1 2856 804 564 0.000 0.000 51
1 2860 804 564 0.000 0.000 47
1 2864 804 564 0.000 0.000 49
1 2868 804 564 0.000 0.000 49
1 2872 804 561 0.387 0.193 49
1 2876 804 561 0.000 0.000 50
1 2880 804 561 0.000 0.000 50
1 2884 804 561 0.000 0.000 54
1 2888 804 561 0.000 0.000 52
1 2892 804 561 0.000 0.000 51
1 2896 804 561 0.000 0.000 57
1 2900 804 561 0.000 0.000 60
1 2904 804 561 0.000 0.000 58
1 2908 804 561 0.000 0.000 57
1 2912 804 561 0.000 0.000 58
1 2916 804 561 0.000 0.000 58
1 2920 804 561 0.000 0.000 57
1 2924 805 560 0.182 0.091 50
1 2928 805 560 0.000 0.000 51
1 2932 805 560 0.000 0.000 49
1 2936 805 560 0.000 0.000 51
1 2940 805 560 0.000 0.000 50
1 2944 805 560 0.000 0.000 51
1 2948 805 560 0.000 0.000 50
1 2952 805 560 0.000 0.000 50
1 2956 805 561 0.129 0.064 55
1 2960 805 561 0.000 0.000 53
1 2964 805 561 0.000 0.000 52
1 2968 805 561 0.000 0.000 53
1 2972 805 561 0.000 0.000 55
1 2976 805 561 0.000 0.000 51
1 2980 805 561 0.000 0.000 53
1 2984 805 561 0.000 0.000 53
1 2988 805 561 0.000 0.000 54
1 2992 805 561 0.000 0.000 56
1 2996 805 561 0.000 0.000 54
1 3000 805 561 0.000 0.000 54
1 3004 805 561 0.000 0.000 56
1 3008 805 561 0.000 0.000 59
1 3012 805 561 0.000 0.000 64
1 3016 805 561 0.000 0.000 71
1 3020 805 561 0.000 0.000 82
1 3024 805 561 0.000 0.000 86
1 3028 805 561 0.000 0.000 99
1 3032 805 561 0.000 0.000 105
1 3036 810 565 0.826 0.413 53
1 3040 810 565 0.000 0.000 52
1 3044 810 565 0.000 0.000 60
1 3048 810 565 0.000 0.000 72
1 3052 810 565 0.000 0.000 86
1 3056 810 565 0.000 0.000 88
1 3060 811 565 0.129 0.064 69
1 3064 811 565 0.000 0.000 72
1 3068 811 565 0.000 0.000 92
1 3072 811 565 0.000 0.000 90
1 3076 811 565 0.000 0.000 97
1 3080 813 564 0.288 0.144 51
1 3084 813 564 0.000 0.000 51
1 3088 813 564 0.000 0.000 48
1 3092 813 564 0.000 0.000 48
1 3096 813 564 0.000 0.000 48
1 3100 813 564 0.000 0.000 51
1 3104 813 564 0.000 0.000 48
1 3108 813 564 0.000 0.000 52
1 3112 813 564 0.000 0.000 51
1 3116 813 564 0.000 0.000 52
1 3120 813 564 0.000 0.000 52
1 3124 813 564 0.000 0.000 54
1 3128 813 564 0.000 0.000 58
1 3132 813 564 0.000 0.000 61
1 3136 811 563 0.288 0.144 52
1 3140 810 563 0.129 0.064 56
1 3144 810 563 0.000 0.000 54
1 3148 810 563 0.000 0.000 56
1 3152 810 563 0.000 0.000 57
1 3156 810 563 0.000 0.000 47
1 3160 810 563 0.000 0.000 51
1 3164 810 563 0.000 0.000 65
1 3168 810 563 0.000 0.000 69
1 3172 810 563 0.000 0.000 72
1 3176 810 565 0.258 0.129 49
1 3180 810 565 0.000 0.000 58
1 3184 810 565 0.000 0.000 78
1 3188 810 565 0.000 0.000 75
1 3192 810 565 0.000 0.000 82
1 3196 813 564 0.408 0.204 53
1 3200 813 564 0.000 0.000 50
1 3204 814 564 0.129 0.064 57
1 3208 814 564 0.000 0.000 54
1 3212 814 564 0.000 0.000 53
1 3216 814 564 0.000 0.000 54
1 3220 814 564 0.000 0.000 51
1 3224 814 564 0.000 0.000 52
1 3228 814 564 0.000 0.000 51
1 3232 814 564 0.000 0.000 52
1 3236 814 564 0.000 0.000 52
1 3240 814 563 0.129 0.064 53
1 3244 814 563 0.000 0.000 56
1 3248 814 563 0.000 0.000 55
1 3252 814 563 0.000 0.000 56
1 3256 814 563 0.000 0.000 55
1 3260 814 563 0.000 0.000 55
1 3264 814 563 0.000 0.000 58
1 3268 814 563 0.000 0.000 53
1 3272 814 563 0.000 0.000 51
1 3276 814 563 0.000 0.000 51
1 3280 814 563 0.000 0.000 54
1 3284 814 563 0.000 0.000 53
1 3288 814 563 0.000 0.000 52
1 3292 814 563 0.000 0.000 51
1 3296 814 563 0.000 0.000 52
1 3300 814 563 0.000 0.000 51
1 3304 814 563 0.000 0.000 49
1 3308 814 563 0.000 0.000 49
1 3312 814 563 0.000 0.000 51
1 3316 814 563 0.000 0.000 49
1 3320 814 563 0.000 0.000 51
1 3324 814 563 0.000 0.000 54
1 3328 814 563 0.000 0.000 57
1 3332 814 563 0.000 0.000 60
1 3336 816 563 0.258 0.129 59
1 3340 816 563 0.000 0.000 77
1 3344 816 563 0.000 0.000 80
1 3348 816 563 0.000 0.000 79
1 3352 816 565 0.258 0.129 60
1 3356 816 565 0.000 0.000 57
1 3360 816 565 0.000 0.000 57
1 3364 816 565 0.000 0.000 56
1 3368 816 565 0.000 0.000 58
1 3372 816 565 0.000 0.000 60
1 3376 816 565 0.000 0.000 58
1 3380 816 565 0.000 0.000 62
1 3384 814 565 0.258 0.129 54
1 3388 814 565 0.000 0.000 49
1 3392 814 565 0.000 0.000 48
1 3396 814 565 0.000 0.000 53
1 3400 814 565 0.000 0.000 55
1 3404 814 565 0.000 0.000 55
1 3408 814 565 0.000 0.000 59
1 3412 814 565 0.000 0.000 53
1 3416 814 565 0.000 0.000 58
1 3420 814 565 0.000 0.000 56
1 3424 814 565 0.000 0.000 56
1 3428 814 565 0.000 0.000 56
1 3432 814 565 0.000 0.000 55
1 3436 814 565 0.000 0.000 52
1 3440 814 564 0.129 0.064 54
1 3444 814 564 0.000 0.000 53
1 3448 814 564 0.000 0.000 55
1 3452 814 564 0.000 0.000 53
1 3456 814 564 0.000 0.000 55
1 3460 814 564 0.000 0.000 55
1 3464 814 564 0.000 0.000 55
1 3468 813 560 0.532 0.266 70
1 3472 813 561 0.129 0.064 54
1 3476 813 561 0.000 0.000 52
1 3480 813 561 0.000 0.000 53
1 3484 813 561 0.000 0.000 54
1 3488 813 561 0.000 0.000 51
1 3492 813 561 0.000 0.000 51
1 3496 813 561 0.000 0.000 50
1 3500 813 561 0.000 0.000 53
1 3504 813 561 0.000 0.000 52
1 3508 813 561 0.000 0.000 55
1 3512 813 561 0.000 0.000 53
1 3516 813 561 0.000 0.000 54
1 3520 813 561 0.000 0.000 54
1 3524 813 561 0.000 0.000 52
1 3528 813 561 0.000 0.000 51
1 3532 813 561 0.000 0.000 52
1 3536 813 561 0.000 0.000 52
1 3540 813 561 0.000 0.000 60
1 3544 813 561 0.000 0.000 63
1 3548 813 561 0.000 0.000 67
1 3552 813 561 0.000 0.000 71
1 3556 813 561 0.000 0.000 69
1 3560 813 561 0.000 0.000 64
1 3564 813 561 0.000 0.000 60
1 3568 813 561 0.000 0.000 62
1 3572 813 561 0.000 0.000 59
1 3576 813 561 0.000 0.000 55
1 3580 813 561 0.000 0.000 55
1 3584 813 561 0.000 0.000 65
1 3588 813 561 0.000 0.000 87
1 3592 813 561 0.000 0.000 99
1 3596 813 561 0.000 0.000 105
1 3600 811 558 0.465 0.233 53
1 3604 811 558 0.000 0.000 53
1 3608 811 558 0.000 0.000 55
1 3612 811 558 0.000 0.000 51
1 3616 811 558 0.000 0.000 52
1 3620 811 558 0.000 0.000 52
1 3624 811 558 0.000 0.000 52
1 3628 811 558 0.000 0.000 53
1 3632 811 558 0.000 0.000 53
1 3636 811 558 0.000 0.000 53
1 3640 811 558 0.000 0.000 53
1 3644 811 558 0.000 0.000 50
1 3648 811 558 0.000 0.000 51
1 3652 811 558 0.000 0.000 49
1 3656 811 558 0.000 0.000 50
1 3660 811 558 0.000 0.000 60
1 3664 811 558 0.000 0.000 88
1 3668 811 558 0.000 0.000 91
1 3672 811 558 0.000 0.000 87
1 3676 811 561 0.387 0.193 59
1 3680 811 561 0.000 0.000 53
1 3684 811 561 0.000 0.000 53
1 3688 811 561 0.000 0.000 60
1 3692 811 561 0.000 0.000 62
1 3696 811 561 0.000 0.000 61
1 3700 811 561 0.000 0.000 57
1 3704 811 561 0.000 0.000 56
1 3708 811 561 0.000 0.000 56
1 3712 811 561 0.000 0.000 52
1 3716 811 561 0.000 0.000 64
1 3720 811 561 0.000 0.000 61
1 3724 811 561 0.000 0.000 58
1 3728 813 561 0.258 0.129 52
1 3732 813 561 0.000 0.000 54
1 3736 813 561 0.000 0.000 53
1 3740 813 561 0.000 0.000 62
1 3744 813 561 0.000 0.000 65
1 3748 813 561 0.000 0.000 63
1 3752 813 561 0.000 0.000 68
1 3756 813 561 0.000 0.000 67
1 3760 813 561 0.000 0.000 68
1 3764 813 561 0.000 0.000 71
1 3768 813 561 0.000 0.000 68
1 3772 813 561 0.000 0.000 73
1 3776 813 561 0.000 0.000 74
1 3780 813 561 0.000 0.000 70
1 3784 813 561 0.000 0.000 73
1 3788 813 561 0.000 0.000 66
1 3792 813 561 0.000 0.000 60
1 3796 813 561 0.000 0.000 62
1 3800 813 561 0.000 0.000 53
1 3804 813 561 0.000 0.000 52
1 3808 813 561 0.000 0.000 49
1 3812 813 561 0.000 0.000 50
1 3816 813 561 0.000 0.000 50
1 3820 813 561 0.000 0.000 47
1 3824 813 561 0.000 0.000 55
1 3828 813 561 0.000 0.000 55
1 3832 813 561 0.000 0.000 58
1 3836 813 561 0.000 0.000 64
1 3840 813 561 0.000 0.000 60
1 3844 813 561 0.000 0.000 59
1 3848 813 561 0.000 0.000 57
1 3852 813 561 0.000 0.000 58
1 3856 813 561 0.000 0.000 55
1 3860 813 561 0.000 0.000 58
1 3864 813 561 0.000 0.000 55
1 3868 817 561 0.516 0.258 55
1 3872 817 560 0.129 0.064 59
1 3876 817 560 0.000 0.000 61
1 3880 817 560 0.000 0.000 55
1 3884 817 560 0.000 0.000 55
1 3888 817 560 0.000 0.000 55
1 3892 817 560 0.000 0.000 56
1 3896 817 560 0.000 0.000 52
1 3900 817 560 0.000 0.000 56
1 3904 817 560 0.000 0.000 53
1 3908 817 560 0.000 0.000 53
1 3912 817 560 0.000 0.000 53
1 3916 817 560 0.000 0.000 57
1 3920 817 560 0.000 0.000 63
1 3924 817 560 0.000 0.000 71
1 3928 817 560 0.000 0.000 75
1 3932 817 560 0.000 0.000 82
1 3936 817 560 0.000 0.000 84
1 3940 817 560 0.000 0.000 87
1 3944 817 560 0.000 0.000 87
1 3948 817 560 0.000 0.000 87
1 3952 817 560 0.000 0.000 87
1 3956 817 560 0.000 0.000 92
1 3960 817 560 0.000 0.000 92
1 3964 814 560 0.387 0.193 78
1 3968 814 560 0.000 0.000 82
1 3972 814 560 0.000 0.000 84
1 3976 814 563 0.387 0.193 55
1 3980 814 563 0.000 0.000 59
1 3984 814 563 0.000 0.000 58
1 3988 814 563 0.000 0.000 61
1 3992 814 563 0.000 0.000 59
1 3996 814 563 0.000 0.000 59
1 4000 814 563 0.000 0.000 58
1 4004 814 563 0.000 0.000 58
1 4008 814 563 0.000 0.000 58
1 4012 814 563 0.000 0.000 60
1 4016 814 563 0.000 0.000 60
1 4020 814 563 0.000 0.000 61
1 4024 814 563 0.000 0.000 62
1 4028 814 563 0.000 0.000 59
1 4032 814 563 0.000 0.000 59
1 4036 814 563 0.000 0.000 62
1 4040 814 563 0.000 0.000 64
1 4044 814 564 0.129 0.064 52
1 4048 814 564 0.000 0.000 54
1 4052 814 564 0.000 0.000 54
1 4056 814 565 0.129 0.064 50
1 4060 814 565 0.000 0.000 50
1 4064 814 565 0.000 0.000 52
1 4068 814 565 0.000 0.000 56
1 4072 814 565 0.000 0.000 61
1 4076 814 565 0.000 0.000 68
1 4080 814 565 0.000 0.000 75
1 4084 814 565 0.000 0.000 80
1 4088 814 565 0.000 0.000 88
1 4092 814 565 0.000 0.000 88
1 4096 812 565 0.258 0.129 73
1 4100 812 565 0.000 0.000 76
1 4104 812 565 0.000 0.000 80
1 4108 812 565 0.000 0.000 81
1 4112 812 565 0.000 0.000 81
1 4116 812 565 0.000 0.000 85
1 4120 812 565 0.000 0.000 89
1 4124 812 565 0.000 0.000 96
1 4128 812 568 0.387 0.193 84
1 4132 812 568 0.000 0.000 85
1 4136 812 568 0.000 0.000 86
1 4140 812 568 0.000 0.000 84
1 4144 812 568 0.000 0.000 89
1 4148 812 568 0.000 0.000 86
1 4152 812 568 0.000 0.000 87
1 4156 812 568 0.000 0.000 87
1 4160 812 568 0.000 0.000 88
1 4164 812 568 0.000 0.000 86
1 4168 812 568 0.000 0.000 84
1 4172 812 568 0.000 0.000 84
1 4176 813 568 0.129 0.064 93
1 4180 813 568 0.000 0.000 90
1 4184 813 568 0.000 0.000 88
1 4188 813 568 0.000 0.000 83
1 4192 811 570 0.365 0.182 53
1 4196 811 570 0.000 0.000 56
1 4200 811 570 0.000 0.000 53
1 4204 811 570 0.000 0.000 91
1 4208 811 570 0.000 0.000 82
1 4212 811 566 0.516 0.258 50
1 4216 811 566 0.000 0.000 51
1 4220 811 566 0.000 0.000 58
1 4224 811 566 0.000 0.000 68
1 4228 811 566 0.000 0.000 67
1 4232 811 566 0.000 0.000 67
1 4236 811 566 0.000 0.000 67
1 4240 811 566 0.000 0.000 65
1 4244 811 570 0.516 0.258 55
1 4248 811 570 0.000 0.000 57
1 4252 811 570 0.000 0.000 59
1 4256 811 570 0.000 0.000 67
1 4260 811 570 0.000 0.000 71
1 4264 812 570 0.129 0.064 71
1 4268 812 570 0.000 0.000 72
1 4272 812 570 0.000 0.000 80
1 4276 816 571 0.532 0.266 59
1 4280 816 571 0.000 0.000 62
1 4284 816 571 0.000 0.000 58
1 4288 816 571 0.000 0.000 55
1 4292 816 571 0.000 0.000 60
1 4296 816 571 0.000 0.000 59
1 4300 816 571 0.000 0.000 56
1 4304 816 571 0.000 0.000 55
1 4308 816 571 0.000 0.000 58
1 4312 816 571 0.000 0.000 57
1 4316 816 571 0.000 0.000 52
1 4320 816 571 0.000 0.000 54
1 4324 816 571 0.000 0.000 57
1 4328 816 571 0.000 0.000 58
1 4332 816 571 0.000 0.000 60
1 4336 816 571 0.000 0.000 57
1 4340 816 571 0.000 0.000 56
1 4344 816 571 0.000 0.000 54
1 4348 816 571 0.000 0.000 58
1 4352 816 571 0.000 0.000 56
1 4356 816 571 0.000 0.000 57
1 4360 816 571 0.000 0.000 62
1 4364 816 571 0.000 0.000 65
1 4368 814 568 0.465 0.233 53
1 4372 814 568 0.000 0.000 53
1 4376 814 568 0.000 0.000 51
1 4380 814 568 0.000 0.000 52
1 4384 814 568 0.000 0.000 52
1 4388 814 568 0.000 0.000 57
1 4392 814 568 0.000 0.000 57
1 4396 814 568 0.000 0.000 63
1 4400 814 568 0.000 0.000 58
1 4404 814 568 0.000 0.000 63
1 4408 814 568 0.000 0.000 64
1 4412 814 568 0.000 0.000 63
1 4416 814 568 0.000 0.000 67
1 4420 814 568 0.000 0.000 67
1 4424 814 566 0.258 0.129 87
1 4428 814 566 0.000 0.000 56
1 4432 814 566 0.000 0.000 82
1 4436 814 566 0.000 0.000 99
1 4440 814 566 0.000 0.000 105
1 4444 816 568 0.365 0.182 59
1 4448 816 568 0.000 0.000 60
1 4452 816 568 0.000 0.000 72
1 4456 816 568 0.000 0.000 111
1 4460 816 568 0.000 0.000 117
1 4464 816 568 0.000 0.000 115
1 4468 816 568 0.000 0.000 113
1 4472 816 571 0.387 0.193 59
1 4476 816 571 0.000 0.000 65
1 4480 816 571 0.000 0.000 61
1 4484 816 571 0.000 0.000 68
1 4488 816 571 0.000 0.000 69
1 4492 816 571 0.000 0.000 62
1 4496 816 571 0.000 0.000 62
1 4500 816 571 0.000 0.000 60
1 4504 816 571 0.000 0.000 60
1 4508 816 571 0.000 0.000 62
1 4512 816 571 0.000 0.000 62
1 4516 816 571 0.000 0.000 64
1 4520 816 571 0.000 0.000 68
1 4524 818 572 0.288 0.144 57
1 4528 817 573 0.182 0.091 77
1 4532 816 573 0.129 0.064 79
1 4536 816 573 0.000 0.000 78
1 4540 816 573 0.000 0.000 79
1 4544 816 573 0.000 0.000 82
1 4548 816 573 0.000 0.000 81
1 4552 816 573 0.000 0.000 77
1 4556 816 573 0.000 0.000 79
1 4560 816 573 0.000 0.000 78
1 4564 817 576 0.408 0.204 49
1 4568 817 576 0.000 0.000 48
1 4572 817 576 0.000 0.000 50
1 4576 817 576 0.000 0.000 50
1 4580 817 576 0.000 0.000 49
1 4584 817 576 0.000 0.000 52
1 4588 817 576 0.000 0.000 51
1 4592 817 576 0.000 0.000 51
1 4596 817 576 0.000 0.000 52
1 4600 817 576 0.000 0.000 51
1 4604 817 576 0.000 0.000 50
1 4608 817 576 0.000 0.000 48
1 4612 817 576 0.000 0.000 46
1 4616 817 576 0.000 0.000 41
1 4620 817 576 0.000 0.000 39
1 4624 817 576 0.000 0.000 47
1 4628 819 576 0.258 0.129 44
1 4632 819 576 0.000 0.000 85
1 4636 819 576 0.000 0.000 96
1 4640 823 572 0.730 0.365 62
1 4644 823 572 0.000 0.000 74
1 4648 823 572 0.000 0.000 73
1 4652 823 572 0.000 0.000 61
1 4656 823 572 0.000 0.000 64
1 4660 823 572 0.000 0.000 64
1 4664 823 572 0.000 0.000 68
1 4668 823 572 0.000 0.000 60
1 4672 823 572 0.000 0.000 59
1 4676 824 572 0.129 0.064 54
1 4680 824 572 0.000 0.000 54
1 4684 824 573 0.129 0.064 69
1 4688 824 573 0.000 0.000 68
1 4692 824 573 0.000 0.000 66
1 4696 824 573 0.000 0.000 68
1 4700 824 573 0.000 0.000 64
1 4704 824 573 0.000 0.000 64
1 4708 824 573 0.000 0.000 62
1 4712 824 573 0.000 0.000 59
1 4716 824 576 0.387 0.193 50
1 4720 824 576 0.000 0.000 50
1 4724 824 576 0.000 0.000 53
1 4728 824 576 0.000 0.000 67
1 4732 820 574 0.577 0.288 61
1 4736 820 574 0.000 0.000 67
1 4740 820 574 0.000 0.000 61
1 4744 820 574 0.000 0.000 63
1 4748 820 574 0.000 0.000 62
1 4752 820 574 0.000 0.000 60
1 4756 820 574 0.000 0.000 42
1 4760 820 574 0.000 0.000 40
1 4764 820 574 0.000 0.000 42
1 4768 820 574 0.000 0.000 55
1 4772 820 572 0.258 0.129 82
1 4776 823 573 0.408 0.204 50
1 4780 823 573 0.000 0.000 46
1 4784 823 573 0.000 0.000 37
1 4788 823 573 0.000 0.000 45
1 4792 823 573 0.000 0.000 47
1 4796 823 573 0.000 0.000 55
1 4800 823 573 0.000 0.000 58
1 4804 824 572 0.182 0.091 41
1 4808 825 572 0.129 0.064 44
1 4812 825 572 0.000 0.000 46
1 4816 825 572 0.000 0.000 46
1 4820 825 572 0.000 0.000 43
1 4824 825 572 0.000 0.000 44
1 4828 825 571 0.129 0.064 47
1 4832 825 571 0.000 0.000 45
1 4836 825 571 0.000 0.000 42
1 4840 825 571 0.000 0.000 43
1 4844 825 571 0.000 0.000 43
1 4848 825 571 0.000 0.000 42
1 4852 825 571 0.000 0.000 44
1 4856 827 571 0.258 0.129 54
1 4860 827 571 0.000 0.000 48
1 4864 825 567 0.577 0.288 70
1 4868 825 567 0.000 0.000 69
1 4872 825 568 0.129 0.064 56
1 4876 824 571 0.408 0.204 56
1 4880 824 571 0.000 0.000 67
1 4884 825 571 0.129 0.064 82
1 4888 825 571 0.000 0.000 78
1 4892 825 571 0.000 0.000 71
1 4896 825 571 0.000 0.000 69
1 4900 825 571 0.000 0.000 66
1 4904 825 571 0.000 0.000 66
1 4908 825 571 0.000 0.000 57
1 4912 825 571 0.000 0.000 54
1 4916 824 572 0.182 0.091 72
1 4920 823 572 0.129 0.064 65
1 4924 823 572 0.000 0.000 62
1 4928 824 573 0.182 0.091 78
1 4932 824 573 0.000 0.000 78
1 4936 824 573 0.000 0.000 72
1 4940 824 573 0.000 0.000 68
1 4944 825 574 0.182 0.091 81
1 4948 825 574 0.000 0.000 83
1 4952 825 574 0.000 0.000 78
1 4956 825 574 0.000 0.000 71
1 4960 825 574 0.000 0.000 76
1 4964 825 574 0.000 0.000 70
1 4968 825 574 0.000 0.000 62
1 4972 825 574 0.000 0.000 52
1 4976 825 574 0.000 0.000 50
1 4980 825 574 0.000 0.000 47
1 4984 825 574 0.000 0.000 46
1 4988 825 574 0.000 0.000 46
1 4992 825 574 0.000 0.000 45
1 4996 827 574 0.258 0.129 64
1 5000 826 574 0.129 0.064 51
1 5004 826 574 0.000 0.000 49
1 5008 826 574 0.000 0.000 50
1 5012 826 574 0.000 0.000 53
1 5016 826 574 0.000 0.000 50
1 5020 826 573 0.129 0.064 51
1 5024 826 573 0.000 0.000 51
1 5028 826 573 0.000 0.000 49
1 5032 826 573 0.000 0.000 49
1 5036 826 573 0.000 0.000 49
1 5040 826 573 0.000 0.000 49
1 5044 826 573 0.000 0.000 53
1 5048 826 573 0.000 0.000 54
1 5052 826 573 0.000 0.000 59
1 5056 826 573 0.000 0.000 56
1 5060 826 573 0.000 0.000 57
1 5064 826 573 0.000 0.000 56
1 5068 826 573 0.000 0.000 55
1 5072 826 573 0.000 0.000 54
1 5076 826 573 0.000 0.000 55
1 5080 826 573 0.000 0.000 55
1 5084 826 573 0.000 0.000 52
1 5088 826 573 0.000 0.000 53
1 5092 826 571 0.258 0.129 54
1 5096 826 571 0.000 0.000 54
1 5100 826 571 0.000 0.000 55
1 5104 826 571 0.000 0.000 53
1 5108 826 571 0.000 0.000 56
1 5112 826 571 0.000 0.000 51
1 5116 826 571 0.000 0.000 53
1 5120 826 571 0.000 0.000 45
1 5124 826 571 0.000 0.000 42
1 5128 826 571 0.000 0.000 42
1 5132 826 571 0.000 0.000 39
1 5136 826 571 0.000 0.000 38
1 5140 828 570 0.288 0.144 75
1 5144 828 570 0.000 0.000 73
1 5148 828 570 0.000 0.000 77
1 5152 828 570 0.000 0.000 67
1 5156 828 570 0.000 0.000 68
1 5160 828 570 0.000 0.000 54
1 5164 828 570 0.000 0.000 101
1 5168 828 570 0.000 0.000 103
1 5172 832 572 0.577 0.288 74
1 5176 832 572 0.000 0.000 70
1 5180 832 572 0.000 0.000 65
1 5184 832 572 0.000 0.000 44
1 5188 832 572 0.000 0.000 43
1 5192 832 572 0.000 0.000 38
1 5196 832 572 0.000 0.000 40
1 5200 832 572 0.000 0.000 38
1 5204 832 572 0.000 0.000 38
1 5208 833 572 0.129 0.064 43
1 5212 833 572 0.000 0.000 44
1 5216 833 572 0.000 0.000 48
1 5220 833 572 0.000 0.000 49
1 5224 834 572 0.129 0.064 50
1 5228 834 572 0.000 0.000 51
1 5232 834 572 0.000 0.000 51
1 5236 834 572 0.000 0.000 50
1 5240 834 571 0.129 0.064 54
1 5244 834 571 0.000 0.000 54
1 5248 834 571 0.000 0.000 51
1 5252 834 571 0.000 0.000 48
1 5256 834 571 0.000 0.000 47
1 5260 834 571 0.000 0.000 56
1 5264 834 571 0.000 0.000 79
1 5268 834 571 0.000 0.000 102
1 5272 831 571 0.387 0.193 49
1 5276 831 571 0.000 0.000 45
1 5280 831 571 0.000 0.000 47
1 5284 831 571 0.000 0.000 50
1 5288 831 571 0.000 0.000 57
1 5292 831 571 0.000 0.000 50
1 5296 831 571 0.000 0.000 61
1 5300 832 572 0.182 0.091 56
1 5304 832 573 0.129 0.064 63
1 5308 832 573 0.000 0.000 56
1 5312 833 573 0.129 0.064 69
1 5316 834 574 0.182 0.091 63
1 5320 834 574 0.000 0.000 56
1 5324 834 574 0.000 0.000 57
1 5328 834 574 0.000 0.000 52
1 5332 834 574 0.000 0.000 53
1 5336 834 574 0.000 0.000 49
1 5340 834 574 0.000 0.000 46
1 5344 834 574 0.000 0.000 48
1 5348 834 574 0.000 0.000 47
1 5352 834 573 0.129 0.064 57
1 5356 834 573 0.000 0.000 54
1 5360 834 573 0.000 0.000 52
1 5364 834 573 0.000 0.000 51
1 5368 834 573 0.000 0.000 50
1 5372 834 573 0.000 0.000 52
1 5376 834 571 0.258 0.129 66
1 5380 834 571 0.000 0.000 72
1 5384 834 571 0.000 0.000 73
1 5388 834 571 0.000 0.000 83
1 5392 834 571 0.000 0.000 83
1 5396 834 571 0.000 0.000 77
1 5400 834 571 0.000 0.000 75
1 5404 834 571 0.000 0.000 60
1 5408 834 571 0.000 0.000 61
1 5412 834 571 0.000 0.000 59
1 5416 834 572 0.129 0.064 85
1 5420 834 572 0.000 0.000 80
1 5424 834 572 0.000 0.000 70
1 5428 834 572 0.000 0.000 68
1 5432 834 572 0.000 0.000 65
1 5436 834 572 0.000 0.000 60
1 5440 834 572 0.000 0.000 62
1 5444 834 572 0.000 0.000 61
1 5448 834 572 0.000 0.000 52
1 5452 834 572 0.000 0.000 56
1 5456 834 572 0.000 0.000 53
1 5460 834 572 0.000 0.000 55
1 5464 834 572 0.000 0.000 50
1 5468 835 572 0.129 0.064 53
1 5472 835 573 0.129 0.064 55
1 5476 835 573 0.000 0.000 53
1 5480 835 573 0.000 0.000 56
1 5484 835 574 0.129 0.064 57
1 5488 837 574 0.258 0.129 57
1 5492 838 576 0.288 0.144 47
1 5496 838 577 0.129 0.064 50
1 5500 838 577 0.000 0.000 49
1 5504 838 577 0.000 0.000 51
1 5508 838 577 0.000 0.000 48
1 5512 838 577 0.000 0.000 49
1 5516 838 577 0.000 0.000 51
1 5520 838 577 0.000 0.000 60
1 5524 838 577 0.000 0.000 80
1 5528 838 577 0.000 0.000 84
1 5532 838 577 0.000 0.000 86
1 5536 835 574 0.547 0.274 71
1 5540 835 574 0.000 0.000 74
1 5544 835 574 0.000 0.000 58
1 5548 835 574 0.000 0.000 57
1 5552 835 574 0.000 0.000 57
1 5556 835 574 0.000 0.000 57
1 5560 835 574 0.000 0.000 51
1 5564 835 574 0.000 0.000 53
1 5568 835 574 0.000 0.000 51
1 5572 835 574 0.000 0.000 51
1 5576 835 574 0.000 0.000 51
1 5580 835 574 0.000 0.000 51
1 5584 835 574 0.000 0.000 51
1 5588 834 573 0.182 0.091 53
1 5592 834 573 0.000 0.000 54
1 5596 834 573 0.000 0.000 53
1 5600 834 573 0.000 0.000 56
1 5604 834 573 0.000 0.000 54
1 5608 834 573 0.000 0.000 55
1 5612 834 573 0.000 0.000 53
1 5616 834 573 0.000 0.000 57
1 5620 834 573 0.000 0.000 54
1 5624 834 573 0.000 0.000 55
1 5628 834 573 0.000 0.000 55
1 5632 834 573 0.000 0.000 56
1 5636 834 573 0.000 0.000 55
1 5640 834 573 0.000 0.000 54
1 5644 834 573 0.000 0.000 53
1 5648 834 573 0.000 0.000 54
1 5652 834 573 0.000 0.000 54
1 5656 834 573 0.000 0.000 53
1 5660 834 573 0.000 0.000 55
1 5664 834 573 0.000 0.000 52
1 5668 833 571 0.288 0.144 73
1 5672 833 572 0.129 0.064 54
1 5676 833 572 0.000 0.000 53
1 5680 833 572 0.000 0.000 49
1 5684 833 572 0.000 0.000 50
1 5688 833 572 0.000 0.000 52
1 5692 831 571 0.288 0.144 58
1 5696 831 571 0.000 0.000 51
1 5700 831 571 0.000 0.000 45
1 5704 831 571 0.000 0.000 46
1 5708 831 571 0.000 0.000 50
1 5712 831 571 0.000 0.000 50
1 5716 831 568 0.387 0.193 60
1 5720 831 568 0.000 0.000 60
1 5724 832 568 0.129 0.064 47
1 5728 832 568 0.000 0.000 51
1 5732 832 567 0.129 0.064 45
1 5736 830 567 0.258 0.129 61
1 5740 830 567 0.000 0.000 58
1 5744 830 567 0.000 0.000 61
1 5748 830 567 0.000 0.000 61
1 5752 830 567 0.000 0.000 61
1 5756 830 567 0.000 0.000 59
1 5760 830 567 0.000 0.000 56
1 5764 830 567 0.000 0.000 59
1 5768 830 567 0.000 0.000 59
1 5772 830 567 0.000 0.000 59
1 5776 830 567 0.000 0.000 61
1 5780 830 567 0.000 0.000 60
1 5784 830 567 0.000 0.000 62
1 5788 830 567 0.000 0.000 67
1 5792 830 567 0.000 0.000 74
1 5796 830 567 0.000 0.000 60
1 5800 830 567 0.000 0.000 116
1 5804 830 567 0.000 0.000 115
1 5808 830 567 0.000 0.000 113
1 5812 830 567 0.000 0.000 111
1 5816 830 571 0.516 0.258 70
1 5820 830 571 0.000 0.000 54
1 5824 830 571 0.000 0.000 39
1 5828 830 571 0.000 0.000 44
1 5832 831 571 0.129 0.064 47
1 5836 832 570 0.182 0.091 53
1 5840 832 570 0.000 0.000 52
1 5844 832 570 0.000 0.000 52
1 5848 832 570 0.000 0.000 40
1 5852 832 570 0.000 0.000 43
1 5856 832 570 0.000 0.000 50
1 5860 832 570 0.000 0.000 54
1 5864 834 570 0.258 0.129 73
1 5868 834 570 0.000 0.000 64
1 5872 834 570 0.000 0.000 55
1 5876 834 570 0.000 0.000 50
1 5880 834 570 0.000 0.000 50
1 5884 834 570 0.000 0.000 50
1 5888 834 570 0.000 0.000 49
1 5892 833 570 0.129 0.064 51
1 5896 833 571 0.129 0.064 65
1 5900 833 572 0.129 0.064 75
1 5904 833 572 0.000 0.000 81
1 5908 833 572 0.000 0.000 78
1 5912 833 572 0.000 0.000 79
1 5916 833 572 0.000 0.000 78
1 5920 833 572 0.000 0.000 74
1 5924 833 572 0.000 0.000 71
1 5928 833 572 0.000 0.000 63
1 5932 833 572 0.000 0.000 58
1 5936 833 572 0.000 0.000 51
1 5940 833 572 0.000 0.000 47
1 5944 833 572 0.000 0.000 46
1 5948 833 572 0.000 0.000 42
1 5952 833 572 0.000 0.000 42
1 5956 834 572 0.129 0.064 50
1 5960 834 572 0.000 0.000 51
1 5964 834 572 0.000 0.000 52
1 5968 834 572 0.000 0.000 53
1 5972 834 572 0.000 0.000 50
1 5976 834 572 0.000 0.000 46
1 5980 834 572 0.000 0.000 48
1 5984 834 572 0.000 0.000 44
1 5988 835 572 0.129 0.064 49
1 5992 835 571 0.129 0.064 56
1 5996 835 571 0.000 0.000 51
1 6000 835 571 0.000 0.000 48
1 6004 835 571 0.000 0.000 44
1 6008 835 571 0.000 0.000 47
1 6012 835 571 0.000 0.000 47
1 6016 835 571 0.000 0.000 48
1 6020 835 571 0.000 0.000 48
1 6024 835 570 0.129 0.064 44
1 6028 835 570 0.000 0.000 44
1 6032 835 570 0.000 0.000 44
1 6036 835 570 0.000 0.000 47
1 6040 835 570 0.000 0.000 44
1 6044 835 570 0.000 0.000 45
1 6048 835 570 0.000 0.000 45
1 6052 835 568 0.258 0.129 83
1 6056 835 568 0.000 0.000 81
1 6060 835 568 0.000 0.000 71
1 6064 835 568 0.000 0.000 55
1 6068 835 568 0.000 0.000 54
1 6072 835 568 0.000 0.000 49
1 6076 835 571 0.387 0.193 56
1 6080 835 570 0.129 0.064 61
1 6084 835 570 0.000 0.000 55
1 6088 835 570 0.000 0.000 54
1 6092 835 570 0.000 0.000 53
1 6096 834 570 0.129 0.064 53
1 6100 833 570 0.129 0.064 50
1 6104 833 570 0.000 0.000 48
1 6108 833 570 0.000 0.000 63
1 6112 833 570 0.000 0.000 73
1 6116 833 571 0.129 0.064 48
1 6120 833 571 0.000 0.000 49
1 6124 833 571 0.000 0.000 49
1 6128 834 572 0.182 0.091 66
1 6132 834 572 0.000 0.000 60
1 6136 834 572 0.000 0.000 62
1 6140 834 572 0.000 0.000 63
1 6144 834 573 0.129 0.064 69
1 6148 834 573 0.000 0.000 74
1 6152 834 573 0.000 0.000 67
1 6156 834 573 0.000 0.000 66
1 6160 834 573 0.000 0.000 67
1 6164 834 573 0.000 0.000 68
1 6168 834 573 0.000 0.000 68
1 6172 834 573 0.000 0.000 64
1 6176 834 573 0.000 0.000 66
1 6180 834 573 0.000 0.000 64
1 6184 834 573 0.000 0.000 56
1 6188 834 573 0.000 0.000 55
1 6192 834 573 0.000 0.000 54
1 6196 834 573 0.000 0.000 52
1 6200 834 573 0.000 0.000 50
1 6204 834 573 0.000 0.000 49
1 6208 834 573 0.000 0.000 49
1 6212 834 573 0.000 0.000 56
1 6216 834 573 0.000 0.000 80
1 6220 834 573 0.000 0.000 90
1 6224 831 574 0.408 0.204 67
1 6228 831 574 0.000 0.000 61
1 6232 831 574 0.000 0.000 50
1 6236 831 574 0.000 0.000 48
1 6240 831 574 0.000 0.000 56
1 6244 831 574 0.000 0.000 68
1 6248 832 577 0.408 0.204 59
1 6252 832 577 0.000 0.000 71
1 6256 832 577 0.000 0.000 51
1 6260 832 577 0.000 0.000 56
1 6264 832 577 0.000 0.000 71
1 6268 832 577 0.000 0.000 73
1 6272 832 577 0.000 0.000 81
1 6276 832 578 0.129 0.064 59
1 6280 831 579 0.182 0.091 56
1 6284 831 579 0.000 0.000 55
1 6288 831 579 0.000 0.000 58
1 6292 831 579 0.000 0.000 56
1 6296 831 579 0.000 0.000 58
1 6300 831 579 0.000 0.000 60
1 6304 831 579 0.000 0.000 60
1 6308 831 579 0.000 0.000 59
1 6312 831 579 0.000 0.000 65
1 6316 831 579 0.000 0.000 62
1 6320 831 579 0.000 0.000 59
1 6324 831 579 0.000 0.000 61
1 6328 831 579 0.000 0.000 51
1 6332 831 579 0.000 0.000 67
1 6336 831 579 0.000 0.000 80
1 6340 831 579 0.000 0.000 93
1 6344 831 577 0.258 0.129 50
1 6348 831 577 0.000 0.000 51
1 6352 831 577 0.000 0.000 55
1 6356 831 577 0.000 0.000 63
1 6360 831 577 0.000 0.000 72
1 6364 831 577 0.000 0.000 71
1 6368 831 577 0.000 0.000 55
1 6372 831 577 0.000 0.000 42
1 6376 831 577 0.000 0.000 41
1 6380 831 577 0.000 0.000 47
1 6384 831 576 0.129 0.064 79
1 6388 831 576 0.000 0.000 91
1 6392 832 577 0.182 0.091 76
1 6396 833 577 0.129 0.064 78
1 6400 833 577 0.000 0.000 91
1 6404 834 579 0.288 0.144 45
1 6408 834 579 0.000 0.000 51
1 6412 835 579 0.129 0.064 55
1 6416 837 579 0.258 0.129 75
1 6420 837 579 0.000 0.000 73
1 6424 837 579 0.000 0.000 76
1 6428 838 579 0.129 0.064 54
1 6432 838 580 0.129 0.064 59
1 6436 838 580 0.000 0.000 56
1 6440 838 580 0.000 0.000 56
1 6444 838 580 0.000 0.000 56
1 6448 838 580 0.000 0.000 55
1 6452 838 580 0.000 0.000 54
1 6456 838 580 0.000 0.000 52
1 6460 838 580 0.000 0.000 50
1 6464 838 580 0.000 0.000 48
1 6468 838 580 0.000 0.000 46
1 6472 838 580 0.000 0.000 48
1 6476 838 580 0.000 0.000 51
1 6480 838 580 0.000 0.000 61
1 6484 837 579 0.182 0.091 45
1 6488 837 579 0.000 0.000 47
1 6492 837 579 0.000 0.000 63
1 6496 835 579 0.258 0.129 50
1 6500 835 579 0.000 0.000 49
1 6504 835 579 0.000 0.000 54
1 6508 835 579 0.000 0.000 53
1 6512 835 579 0.000 0.000 57
1 6516 835 579 0.000 0.000 62
1 6520 833 578 0.288 0.144 45
1 6524 833 578 0.000 0.000 45
1 6528 833 578 0.000 0.000 43
1 6532 833 578 0.000 0.000 41
1 6536 833 578 0.000 0.000 41
1 6540 833 576 0.258 0.129 56
1 6544 833 576 0.000 0.000 50
1 6548 833 576 0.000 0.000 54
1 6552 833 576 0.000 0.000 44
1 6556 833 576 0.000 0.000 45
1 6560 833 576 0.000 0.000 44
1 6564 833 576 0.000 0.000 46
1 6568 833 576 0.000 0.000 45
1 6572 833 576 0.000 0.000 49
1 6576 833 576 0.000 0.000 55
1 6580 833 576 0.000 0.000 65
1 6584 835 577 0.288 0.144 63
1 6588 835 577 0.000 0.000 55
1 6592 835 577 0.000 0.000 49
1 6596 835 579 0.258 0.129 72
1 6600 835 579 0.000 0.000 70
1 6604 835 579 0.000 0.000 72
1 6608 835 579 0.000 0.000 68
1 6612 835 579 0.000 0.000 63
1 6616 835 579 0.000 0.000 70
1 6620 835 579 0.000 0.000 68
1 6624 835 579 0.000 0.000 69
1 6628 835 579 0.000 0.000 66
1 6632 835 579 0.000 0.000 59
1 6636 835 579 0.000 0.000 57
1 6640 835 579 0.000 0.000 53
1 6644 835 579 0.000 0.000 50
1 6648 835 579 0.000 0.000 50
1 6652 835 579 0.000 0.000 50
1 6656 837 579 0.258 0.129 57
1 6660 837 579 0.000 0.000 56
1 6664 837 580 0.129 0.064 73
1 6668 837 580 0.000 0.000 77
1 6672 837 580 0.000 0.000 71
1 6676 837 580 0.000 0.000 71
1 6680 837 580 0.000 0.000 72
1 6684 837 580 0.000 0.000 74
1 6688 837 580 0.000 0.000 73
1 6692 837 580 0.000 0.000 69
1 6696 837 580 0.000 0.000 74
1 6700 837 580 0.000 0.000 73
1 6704 837 580 0.000 0.000 69
1 6708 837 580 0.000 0.000 68
1 6712 838 581 0.182 0.091 54
1 6716 838 581 0.000 0.000 56
1 6720 837 581 0.129 0.064 71
1 6724 837 581 0.000 0.000 72
1 6728 837 581 0.000 0.000 70
1 6732 837 581 0.000 0.000 75
1 6736 837 581 0.000 0.000 79
1 6740 837 581 0.000 0.000 73
1 6744 837 581 0.000 0.000 60
1 6748 837 581 0.000 0.000 57
1 6752 837 581 0.000 0.000 50
1 6756 838 581 0.129 0.064 47
1 6760 838 581 0.000 0.000 39
1 6764 838 581 0.000 0.000 59
1 6768 838 581 0.000 0.000 95
1 6772 840 581 0.258 0.129 68
1 6776 841 579 0.288 0.144 39
1 6780 841 579 0.000 0.000 41
1 6784 842 579 0.129 0.064 41
1 6788 842 579 0.000 0.000 44
1 6792 844 578 0.288 0.144 58
1 6796 844 578 0.000 0.000 54
1 6800 844 578 0.000 0.000 47
1 6804 844 578 0.000 0.000 44
1 6808 844 578 0.000 0.000 49
1 6812 842 578 0.258 0.129 72
1 6816 842 579 0.129 0.064 51
1 6820 842 580 0.129 0.064 51
1 6824 844 580 0.258 0.129 67
1 6828 844 580 0.000 0.000 62
1 6832 844 580 0.000 0.000 59
1 6836 844 580 0.000 0.000 60
1 6840 844 580 0.000 0.000 61
1 6844 844 580 0.000 0.000 54
1 6848 844 580 0.000 0.000 49
1 6852 844 580 0.000 0.000 47
1 6856 844 580 0.000 0.000 50
1 6860 842 580 0.258 0.129 60
1 6864 842 580 0.000 0.000 50
1 6868 840 583 0.465 0.233 53
1 6872 840 583 0.000 0.000 55
1 6876 840 583 0.000 0.000 55
1 6880 840 581 0.258 0.129 59
1 6884 840 581 0.000 0.000 54
1 6888 840 581 0.000 0.000 44
1 6892 840 581 0.000 0.000 53
1 6896 841 581 0.129 0.064 49
1 6900 844 580 0.408 0.204 49
1 6904 842 578 0.365 0.182 57
1 6908 842 578 0.000 0.000 49
1 6912 842 578 0.000 0.000 44
1 6916 842 578 0.000 0.000 42
1 6920 844 578 0.258 0.129 56
1 6924 844 578 0.000 0.000 41
1 6928 846 578 0.258 0.129 49
1 6932 846 578 0.000 0.000 46
1 6936 846 578 0.000 0.000 44
1 6940 847 577 0.182 0.091 56
1 6944 848 577 0.129 0.064 53
1 6948 849 577 0.129 0.064 51
1 6952 849 577 0.000 0.000 50
1 6956 849 576 0.129 0.064 49
1 6960 849 576 0.000 0.000 51
1 6964 849 576 0.000 0.000 50
1 6968 849 576 0.000 0.000 49
1 6972 849 576 0.000 0.000 50
1 6976 849 576 0.000 0.000 48
1 6980 849 576 0.000 0.000 50
1 6984 849 576 0.000 0.000 48
1 6988 849 576 0.000 0.000 47
1 6992 849 576 0.000 0.000 49
1 6996 849 576 0.000 0.000 49
1 7000 849 576 0.000 0.000 48
1 7004 849 576 0.000 0.000 57
1 7008 849 576 0.000 0.000 68
1 7012 847 577 0.288 0.144 59
1 7016 847 577 0.000 0.000 59
1 7020 847 577 0.000 0.000 52
1 7024 847 577 0.000 0.000 51
1 7028 847 577 0.000 0.000 62
1 7032 847 577 0.000 0.000 76
1 7036 845 580 0.465 0.233 52
1 7040 845 580 0.000 0.000 53
1 7044 845 580 0.000 0.000 55
1 7048 845 580 0.000 0.000 54
1 7052 845 580 0.000 0.000 53
1 7056 845 580 0.000 0.000 58
1 7060 845 580 0.000 0.000 59
1 7064 845 580 0.000 0.000 64
1 7068 845 580 0.000 0.000 67
1 7072 845 580 0.000 0.000 70
1 7076 845 580 0.000 0.000 73
1 7080 845 580 0.000 0.000 76
1 7084 845 580 0.000 0.000 72
1 7088 845 580 0.000 0.000 68
1 7092 845 580 0.000 0.000 66
1 7096 845 580 0.000 0.000 64
1 7100 845 580 0.000 0.000 60
1 7104 845 580 0.000 0.000 51
1 7108 845 580 0.000 0.000 52
1 7112 845 580 0.000 0.000 45
1 7116 845 580 0.000 0.000 42
1 7120 845 580 0.000 0.000 43
1 7124 845 580 0.000 0.000 53
1 7128 846 580 0.129 0.064 54
1 7132 846 580 0.000 0.000 58
1 7136 847 580 0.129 0.064 57
1 7140 847 580 0.000 0.000 59
1 7144 847 580 0.000 0.000 59
1 7148 847 579 0.129 0.064 49
1 7152 847 578 0.129 0.064 58
1 7156 847 578 0.000 0.000 57
1 7160 847 578 0.000 0.000 58
1 7164 847 578 0.000 0.000 53
1 7168 847 578 0.000 0.000 52
1 7172 847 578 0.000 0.000 52
1 7176 847 578 0.000 0.000 52
1 7180 847 578 0.000 0.000 50
1 7184 848 578 0.129 0.064 53
1 7188 849 576 0.288 0.144 47
1 7192 849 576 0.000 0.000 47
1 7196 849 576 0.000 0.000 47
1 7200 849 576 0.000 0.000 48
1 7204 849 576 0.000 0.000 50
1 7208 849 576 0.000 0.000 49
1 7212 849 576 0.000 0.000 47
1 7216 849 576 0.000 0.000 47
1 7220 849 576 0.000 0.000 50
1 7224 849 576 0.000 0.000 50
1 7228 849 576 0.000 0.000 48
1 7232 849 576 0.000 0.000 49
1 7236 849 576 0.000 0.000 48
1 7240 849 576 0.000 0.000 49
1 7244 849 576 0.000 0.000 48
1 7248 849 576 0.000 0.000 48
1 7252 849 576 0.000 0.000 48
1 7256 849 576 0.000 0.000 48
1 7260 849 576 0.000 0.000 48
1 7264 849 576 0.000 0.000 48
1 7268 849 576 0.000 0.000 51
1 7272 849 576 0.000 0.000 58
1 7276 849 576 0.000 0.000 65
1 7280 849 576 0.000 0.000 69
1 7284 849 576 0.000 0.000 72
1 7288 849 576 0.000 0.000 68
1 7292 849 576 0.000 0.000 65
1 7296 849 576 0.000 0.000 57
1 7300 849 576 0.000 0.000 97
1 7304 849 576 0.000 0.000 93
1 7308 849 579 0.387 0.193 86
1 7312 852 579 0.387 0.193 46
1 7316 852 579 0.000 0.000 46
1 7320 852 579 0.000 0.000 40
1 7324 852 579 0.000 0.000 44
1 7328 853 579 0.129 0.064 40
1 7332 853 579 0.000 0.000 47
1 7336 855 579 0.258 0.129 53
1 7340 855 579 0.000 0.000 52
1 7344 855 579 0.000 0.000 53
1 7348 855 579 0.000 0.000 56
1 7352 855 579 0.000 0.000 55
1 7356 855 579 0.000 0.000 57
1 7360 855 579 0.000 0.000 55
1 7364 855 579 0.000 0.000 62
1 7368 855 578 0.129 0.064 46
1 7372 855 578 0.000 0.000 46
1 7376 855 578 0.000 0.000 45
1 7380 854 576 0.288 0.144 55
1 7384 854 574 0.258 0.129 69
1 7388 854 574 0.000 0.000 85
1 7392 854 574 0.000 0.000 93
1 7396 854 577 0.387 0.193 62
1 7400 854 577 0.000 0.000 87
1 7404 854 577 0.000 0.000 105
1 7408 854 577 0.000 0.000 112
1 7412 853 577 0.129 0.064 76
1 7416 851 578 0.288 0.144 59
1 7420 851 578 0.000 0.000 67
1 7424 851 578 0.000 0.000 54
1 7428 851 578 0.000 0.000 49
1 7432 851 578 0.000 0.000 48
1 7436 851 578 0.000 0.000 58
1 7440 851 578 0.000 0.000 65
1 7444 852 580 0.288 0.144 54
1 7448 852 580 0.000 0.000 44
1 7452 852 580 0.000 0.000 44
1 7456 852 580 0.000 0.000 45
1 7460 852 580 0.000 0.000 47
1 7464 852 580 0.000 0.000 59
1 7468 853 580 0.129 0.064 46
1 7472 853 580 0.000 0.000 53
1 7476 854 579 0.182 0.091 48
1 7480 854 579 0.000 0.000 45
1 7484 854 579 0.000 0.000 46
1 7488 855 578 0.182 0.091 50
1 7492 855 578 0.000 0.000 52
1 7496 855 578 0.000 0.000 50
1 7500 855 578 0.000 0.000 51
1 7504 855 578 0.000 0.000 49
1 7508 855 578 0.000 0.000 52
1 7512 855 578 0.000 0.000 51
1 7516 855 578 0.000 0.000 50
1 7520 855 578 0.000 0.000 52
1 7524 855 578 0.000 0.000 54
1 7528 855 578 0.000 0.000 54
1 7532 855 578 0.000 0.000 58
1 7536 855 578 0.000 0.000 67
1 7540 855 578 0.000 0.000 67
1 7544 855 578 0.000 0.000 74
1 7548 855 578 0.000 0.000 75
1 7552 855 578 0.000 0.000 74
1 7556 855 578 0.000 0.000 74
1 7560 855 578 0.000 0.000 71
1 7564 855 578 0.000 0.000 75
1 7568 855 578 0.000 0.000 69
1 7572 855 578 0.000 0.000 66
1 7576 855 578 0.000 0.000 69
1 7580 855 578 0.000 0.000 64
1 7584 855 578 0.000 0.000 61
1 7588 855 578 0.000 0.000 54
1 7592 855 578 0.000 0.000 49
1 7596 855 578 0.000 0.000 47
1 7600 855 578 0.000 0.000 46
1 7604 855 578 0.000 0.000 51
1 7608 855 578 0.000 0.000 57
1 7612 855 578 0.000 0.000 66
1 7616 855 579 0.129 0.064 46
1 7620 855 579 0.000 0.000 48
1 7624 855 579 0.000 0.000 47
1 7628 855 579 0.000 0.000 47
1 7632 855 579 0.000 0.000 46
1 7636 855 579 0.000 0.000 48
1 7640 855 579 0.000 0.000 46
1 7644 855 579 0.000 0.000 46
1 7648 855 579 0.000 0.000 46
1 7652 855 580 0.129 0.064 63
1 7656 856 580 0.129 0.064 64
1 7660 856 580 0.000 0.000 63
1 7664 856 580 0.000 0.000 49
1 7668 856 580 0.000 0.000 44
1 7672 856 580 0.000 0.000 41
1 7676 856 580 0.000 0.000 42
1 7680 856 581 0.129 0.064 50
1 7684 856 581 0.000 0.000 50
1 7688 856 581 0.000 0.000 62
1 7692 856 581 0.000 0.000 69
1 7696 856 581 0.000 0.000 74
1 7700 856 581 0.000 0.000 75
1 7704 856 581 0.000 0.000 79
1 7708 856 581 0.000 0.000 78
1 7712 854 580 0.288 0.144 57
1 7716 854 580 0.000 0.000 54
1 7720 854 580 0.000 0.000 54
1 7724 854 580 0.000 0.000 58
1 7728 854 580 0.000 0.000 51
1 7732 854 580 0.000 0.000 51
1 7736 855 580 0.129 0.064 63
1 7740 855 580 0.000 0.000 65
1 7744 855 580 0.000 0.000 61
1 7748 855 580 0.000 0.000 63
1 7752 855 580 0.000 0.000 59
1 7756 855 580 0.000 0.000 59
1 7760 855 580 0.000 0.000 58
1 7764 855 580 0.000 0.000 60
1 7768 855 580 0.000 0.000 59
1 7772 854 578 0.288 0.144 58
1 7776 854 578 0.000 0.000 56
1 7780 855 578 0.129 0.064 48
1 7784 855 578 0.000 0.000 50
1 7788 855 578 0.000 0.000 48
1 7792 855 578 0.000 0.000 50
1 7796 855 578 0.000 0.000 47
1 7800 855 578 0.000 0.000 46
1 7804 855 578 0.000 0.000 51
1 7808 855 578 0.000 0.000 60
1 7812 855 578 0.000 0.000 79
1 7816 854 576 0.288 0.144 49
1 7820 853 576 0.129 0.064 49
1 7824 853 577 0.129 0.064 51
1 7828 853 577 0.000 0.000 56
1 7832 853 577 0.000 0.000 66
1 7836 853 577 0.000 0.000 68
1 7840 853 577 0.000 0.000 76
1 7844 853 577 0.000 0.000 80
1 7848 853 577 0.000 0.000 84
1 7852 853 577 0.000 0.000 84
1 7856 853 577 0.000 0.000 101
1 7860 852 576 0.182 0.091 80
1 7864 852 576 0.000 0.000 82
1 7868 852 576 0.000 0.000 84
1 7872 852 574 0.258 0.129 67
1 7876 852 574 0.000 0.000 75
1 7880 852 573 0.129 0.064 50
1 7884 852 573 0.000 0.000 46
1 7888 852 573 0.000 0.000 47
1 7892 852 573 0.000 0.000 46
1 7896 852 573 0.000 0.000 45
1 7900 852 573 0.000 0.000 47
1 7904 852 573 0.000 0.000 47
1 7908 852 573 0.000 0.000 47
1 7912 852 573 0.000 0.000 46
1 7916 852 573 0.000 0.000 47
1 7920 852 573 0.000 0.000 51
1 7924 852 573 0.000 0.000 56
1 7928 852 573 0.000 0.000 51
1 7932 852 573 0.000 0.000 85
1 7936 852 573 0.000 0.000 101
1 7940 851 576 0.408 0.204 64
1 7944 851 576 0.000 0.000 66
1 7948 851 576 0.000 0.000 64
1 7952 851 576 0.000 0.000 59
1 7956 851 576 0.000 0.000 53
1 7960 851 576 0.000 0.000 51
1 7964 851 576 0.000 0.000 44
1 7968 851 576 0.000 0.000 46
1 7972 851 576 0.000 0.000 55
1 7976 851 576 0.000 0.000 55
1 7980 851 576 0.000 0.000 91
1 7984 852 574 0.288 0.144 49
1 7988 852 574 0.000 0.000 50
1 7992 852 574 0.000 0.000 52
1 7996 852 574 0.000 0.000 57
1 8000 852 574 0.000 0.000 61
1 8004 853 574 0.129 0.064 59
1 8008 853 574 0.000 0.000 77
1 8012 853 574 0.000 0.000 88
1 8016 853 577 0.387 0.193 63
1 8020 853 577 0.000 0.000 64
1 8024 853 577 0.000 0.000 61
1 8028 853 577 0.000 0.000 62
1 8032 853 577 0.000 0.000 59
1 8036 853 577 0.000 0.000 60
1 8040 853 577 0.000 0.000 56
1 8044 853 577 0.000 0.000 59
1 8048 853 578 0.129 0.064 59
1 8052 855 578 0.258 0.129 52
1 8056 855 579 0.129 0.064 48
1 8060 855 579 0.000 0.000 47
1 8064 855 579 0.000 0.000 60
1 8068 855 579 0.000 0.000 63
1 8072 855 578 0.129 0.064 51
1 8076 855 578 0.000 0.000 48
1 8080 855 578 0.000 0.000 48
1 8084 855 578 0.000 0.000 47
1 8088 855 578 0.000 0.000 49
1 8092 854 576 0.288 0.144 66
1 8096 854 576 0.000 0.000 56
1 8100 854 576 0.000 0.000 58
1 8104 854 576 0.000 0.000 59
1 8108 854 576 0.000 0.000 54
1 8112 854 576 0.000 0.000 50
1 8116 854 576 0.000 0.000 44
1 8120 854 576 0.000 0.000 44
1 8124 854 576 0.000 0.000 40
1 8128 855 576 0.129 0.064 49
1 8132 855 576 0.000 0.000 44
1 8136 855 576 0.000 0.000 43
1 8140 855 576 0.000 0.000 43
1 8144 856 576 0.129 0.064 52
1 8148 856 576 0.000 0.000 54
1 8152 858 576 0.258 0.129 77
1 8156 858 576 0.000 0.000 82
1 8160 858 574 0.258 0.129 49
1 8164 856 573 0.288 0.144 68
1 8168 856 573 0.000 0.000 70
1 8172 856 573 0.000 0.000 70
1 8176 856 573 0.000 0.000 70
1 8180 856 573 0.000 0.000 69
1 8184 856 573 0.000 0.000 65
1 8188 856 573 0.000 0.000 65
1 8192 856 573 0.000 0.000 51
1 8196 856 573 0.000 0.000 47
1 8200 856 573 0.000 0.000 47
1 8204 856 573 0.000 0.000 49
1 8208 856 573 0.000 0.000 57
1 8212 856 573 0.000 0.000 72
1 8216 856 576 0.387 0.193 45
1 8220 853 577 0.408 0.204 50
1 8224 853 577 0.000 0.000 50
1 8228 853 577 0.000 0.000 55
1 8232 853 577 0.000 0.000 61
1 8236 853 577 0.000 0.000 58
1 8240 853 577 0.000 0.000 54
1 8244 853 577 0.000 0.000 53
1 8248 853 577 0.000 0.000 53
1 8252 853 577 0.000 0.000 52
1 8256 853 577 0.000 0.000 50
1 8260 853 577 0.000 0.000 48
1 8264 853 577 0.000 0.000 51
1 8268 853 577 0.000 0.000 48
1 8272 853 577 0.000 0.000 48
1 8276 853 577 0.000 0.000 48
1 8280 853 577 0.000 0.000 48
1 8284 853 577 0.000 0.000 48
1 8288 853 577 0.000 0.000 46
1 8292 853 577 0.000 0.000 49
1 8296 853 577 0.000 0.000 46
1 8300 853 577 0.000 0.000 46
1 8304 853 577 0.000 0.000 49
1 8308 853 577 0.000 0.000 48
1 8312 853 577 0.000 0.000 46
1 8316 853 577 0.000 0.000 48
1 8320 853 577 0.000 0.000 50
1 8324 853 577 0.000 0.000 51
1 8328 853 577 0.000 0.000 46
1 8332 853 577 0.000 0.000 43
1 8336 853 577 0.000 0.000 45
1 8340 853 577 0.000 0.000 43
1 8344 853 578 0.129 0.064 48
1 8348 853 578 0.000 0.000 46
1 8352 853 578 0.000 0.000 49
1 8356 853 578 0.000 0.000 56
1 8360 851 579 0.288 0.144 52
1 8364 851 579 0.000 0.000 43
1 8368 851 579 0.000 0.000 50
1 8372 851 579 0.000 0.000 65
1 8376 851 579 0.000 0.000 76
1 8380 852 580 0.182 0.091 54
1 8384 852 580 0.000 0.000 68
1 8388 852 580 0.000 0.000 89
1 8392 852 580 0.000 0.000 104
1 8396 852 580 0.000 0.000 108
1 8400 852 580 0.000 0.000 103
1 8404 852 580 0.000 0.000 106
1 8408 851 585 0.658 0.329 54
1 8412 849 585 0.258 0.129 53
1 8416 849 585 0.000 0.000 53
1 8420 849 585 0.000 0.000 52
1 8424 852 585 0.387 0.193 50
1 8428 851 585 0.129 0.064 56
1 8432 851 585 0.000 0.000 60
1 8436 851 585 0.000 0.000 59
1 8440 851 585 0.000 0.000 63
1 8444 851 585 0.000 0.000 63
1 8448 851 585 0.000 0.000 62
1 8452 851 585 0.000 0.000 54
1 8456 851 585 0.000 0.000 49
1 8460 851 585 0.000 0.000 56
1 8464 851 585 0.000 0.000 102
1 8468 851 580 0.645 0.322 57
1 8472 851 580 0.000 0.000 63
1 8476 851 580 0.000 0.000 67
1 8480 851 580 0.000 0.000 66
1 8484 851 580 0.000 0.000 62
1 8488 851 580 0.000 0.000 53
1 8492 851 580 0.000 0.000 44
1 8496 851 580 0.000 0.000 43
1 8500 851 580 0.000 0.000 47
1 8504 851 580 0.000 0.000 55
1 8508 852 583 0.408 0.204 41
1 8512 852 583 0.000 0.000 39
1 8516 853 583 0.129 0.064 43
1 8520 853 583 0.000 0.000 48
1 8524 853 583 0.000 0.000 48
1 8528 853 583 0.000 0.000 49
1 8532 853 583 0.000 0.000 48
1 8536 853 583 0.000 0.000 51
1 8540 854 584 0.182 0.091 56
1 8544 854 585 0.129 0.064 47
1 8548 854 585 0.000 0.000 70
1 8552 854 586 0.129 0.064 74
1 8556 855 587 0.182 0.091 48
1 8560 856 587 0.129 0.064 40
1 8564 856 587 0.000 0.000 42
1 8568 858 587 0.258 0.129 51
1 8572 858 587 0.000 0.000 49
1 8576 858 587 0.000 0.000 49
1 8580 858 587 0.000 0.000 50
1 8584 858 587 0.000 0.000 52
1 8588 858 587 0.000 0.000 49
1 8592 858 587 0.000 0.000 47
1 8596 858 587 0.000 0.000 55
1 8600 858 587 0.000 0.000 85
1 8604 858 587 0.000 0.000 92
1 8608 856 587 0.258 0.129 78
1 8612 854 586 0.288 0.144 59
1 8616 855 585 0.182 0.091 45
1 8620 855 585 0.000 0.000 49
1 8624 855 585 0.000 0.000 53
1 8628 855 585 0.000 0.000 55
1 8632 855 584 0.129 0.064 45
1 8636 855 584 0.000 0.000 47
1 8640 855 584 0.000 0.000 52
1 8644 855 584 0.000 0.000 59
1 8648 855 584 0.000 0.000 74
1 8652 854 584 0.129 0.064 64
1 8656 854 583 0.129 0.064 50
1 8660 854 583 0.000 0.000 47
1 8664 854 583 0.000 0.000 46
1 8668 854 583 0.000 0.000 44
1 8672 854 583 0.000 0.000 44
1 8676 854 583 0.000 0.000 46
1 8680 854 583 0.000 0.000 46
1 8684 854 583 0.000 0.000 53
1 8688 854 583 0.000 0.000 49
1 8692 854 581 0.258 0.129 49
1 8696 854 581 0.000 0.000 50
1 8700 855 581 0.129 0.064 59
1 8704 855 581 0.000 0.000 56
1 8708 855 581 0.000 0.000 51
1 8712 855 581 0.000 0.000 46
1 8716 855 581 0.000 0.000 43
1 8720 858 581 0.387 0.193 75
1 8724 858 581 0.000 0.000 85
1 8728 856 584 0.465 0.233 61
1 8732 856 584 0.000 0.000 63
1 8736 855 585 0.182 0.091 46
1 8740 854 585 0.129 0.064 44
1 8744 855 585 0.129 0.064 49
1 8748 856 585 0.129 0.064 51
1 8752 856 585 0.000 0.000 57
1 8756 856 585 0.000 0.000 51
1 8760 856 585 0.000 0.000 54
1 8764 856 585 0.000 0.000 56
1 8768 856 585 0.000 0.000 56
1 8772 856 585 0.000 0.000 63
1 8776 856 585 0.000 0.000 55
1 8780 856 585 0.000 0.000 52
1 8784 856 585 0.000 0.000 50
1 8788 856 585 0.000 0.000 51
1 8792 856 585 0.000 0.000 51
1 8796 856 585 0.000 0.000 51
1 8800 856 585 0.000 0.000 52
1 8804 856 585 0.000 0.000 49
1 8808 856 586 0.129 0.064 55
1 8812 856 587 0.129 0.064 47
1 8816 856 587 0.000 0.000 48
1 8820 856 587 0.000 0.000 47
1 8824 856 587 0.000 0.000 46
1 8828 856 587 0.000 0.000 46
1 8832 856 587 0.000 0.000 46
1 8836 856 587 0.000 0.000 44
1 8840 856 587 0.000 0.000 49
1 8844 856 587 0.000 0.000 49
1 8848 856 587 0.000 0.000 45
1 8852 856 587 0.000 0.000 45
1 8856 856 587 0.000 0.000 45
1 8860 858 587 0.258 0.129 54
1 8864 858 587 0.000 0.000 55
1 8868 858 587 0.000 0.000 54
1 8872 858 587 0.000 0.000 52
1 8876 858 587 0.000 0.000 55
1 8880 858 587 0.000 0.000 46
1 8884 858 587 0.000 0.000 41
1 8888 858 587 0.000 0.000 40
1 8892 858 587 0.000 0.000 48
1 8896 858 587 0.000 0.000 80
1 8900 858 587 0.000 0.000 100
1 8904 860 587 0.258 0.129 92
1 8908 860 584 0.387 0.193 64
1 8912 861 584 0.129 0.064 56
1 8916 861 584 0.000 0.000 88
1 8920 864 581 0.547 0.274 51
1 8924 864 583 0.258 0.129 53
1 8928 865 583 0.129 0.064 44
1 8932 866 585 0.288 0.144 49
1 8936 866 585 0.000 0.000 51
1 8940 866 585 0.000 0.000 52
1 8944 866 585 0.000 0.000 53
1 8948 865 585 0.129 0.064 57
1 8952 865 585 0.000 0.000 52
1 8956 865 585 0.000 0.000 52
1 8960 865 585 0.000 0.000 50
1 8964 865 585 0.000 0.000 50
1 8968 865 585 0.000 0.000 50
1 8972 865 585 0.000 0.000 51
1 8976 865 585 0.000 0.000 51
1 8980 865 585 0.000 0.000 52
1 8984 862 585 0.387 0.193 67
1 8988 862 586 0.129 0.064 56
1 8992 862 586 0.000 0.000 54
1 8996 862 586 0.000 0.000 49
