# Supplementary material for: Topologically controlled synthesis of active colloidal bipeds
Source: Nat Commun. 2024 Jul 9;15:5735. doi: 10.1038/s41467-024-50023-7 (PMC11231253; doi:10.1038/s41467-024-50023-7)
Supplement: Supplementary file 11 — Source Data [file 41467_2024_50023_MOESM11_ESM.zip › figurerawdata/s3n1b1n3.txt]

Track n� Slice n� X Y Distance Velocity Pixel Value
1 1 709 534 -1 -1 57
1 2 709 536 0.258 0.129 58
1 3 709 536 0 0 59
1 4 709 536 0 0 58
1 5 709 536 0 0 60
1 6 709 536 0 0 60
1 7 709 536 0 0 58
1 8 709 536 0 0 57
1 9 709 536 0 0 57
1 10 709 536 0 0 54
1 11 709 536 0 0 53
1 12 709 536 0 0 56
1 13 709 536 0 0 55
1 14 709 536 0 0 57
1 15 709 536 0 0 56
1 16 709 536 0 0 55
1 17 709 536 0 0 55
1 18 709 536 0 0 56
1 19 709 536 0 0 56
1 20 709 536 0 0 55
1 21 709 536 0 0 54
1 22 709 536 0 0 53
1 23 709 536 0 0 54
1 24 709 536 0 0 54
1 25 709 536 0 0 52
1 26 709 536 0 0 55
1 27 709 536 0 0 53
1 28 709 536 0 0 55
1 29 709 536 0 0 53
1 30 709 536 0 0 53
1 31 709 536 0 0 51
1 32 709 536 0 0 55
1 33 709 536 0 0 53
1 34 709 536 0 0 53
1 35 709 536 0 0 50
1 36 709 536 0 0 54
1 37 709 536 0 0 53
1 38 709 536 0 0 53
1 39 709 536 0 0 54
1 40 709 536 0 0 52
1 41 709 536 0 0 49
1 42 709 536 0 0 51
1 43 709 536 0 0 52
1 44 709 536 0 0 53
1 45 709 536 0 0 54
1 46 709 536 0 0 52
1 47 709 536 0 0 52
1 48 709 536 0 0 56
1 49 709 534 0.258 0.129 49
1 50 709 534 0 0 48
1 51 709 534 0 0 49
1 52 709 534 0 0 48
1 53 709 534 0 0 49
1 54 709 534 0 0 49
1 55 712 536 0.465 0.233 58
1 56 712 536 0 0 59
1 57 712 536 0 0 59
1 58 712 536 0 0 59
1 59 712 536 0 0 60
1 60 712 536 0 0 61
1 61 712 536 0 0 62
1 62 712 536 0 0 63
1 63 712 536 0 0 60
1 64 712 536 0 0 62
1 65 712 536 0 0 61
1 66 712 536 0 0 64
1 67 712 536 0 0 60
1 68 712 536 0 0 64
1 69 712 536 0 0 63
1 70 712 536 0 0 65
1 71 712 536 0 0 69
1 72 710 533 0.465 0.233 46
1 73 710 533 0 0 45
1 74 710 534 0.129 0.064 51
1 75 710 534 0 0 50
1 76 710 534 0 0 52
1 77 710 534 0 0 50
1 78 710 534 0 0 52
1 79 710 534 0 0 52
1 80 710 534 0 0 54
1 81 710 534 0 0 56
1 82 710 534 0 0 57
1 83 710 534 0 0 56
1 84 710 534 0 0 56
1 85 710 534 0 0 56
1 86 710 534 0 0 58
1 87 710 534 0 0 60
1 88 710 534 0 0 60
1 89 710 534 0 0 62
1 90 710 534 0 0 59
1 91 710 534 0 0 62
1 92 710 534 0 0 58
1 93 710 534 0 0 59
1 94 710 534 0 0 61
1 95 710 534 0 0 61
1 96 710 534 0 0 61
1 97 710 534 0 0 61
1 98 710 534 0 0 60
1 99 710 534 0 0 66
1 100 710 534 0 0 70
1 101 710 534 0 0 74
1 102 710 534 0 0 73
1 103 710 534 0 0 72
1 104 710 534 0 0 71
1 105 710 534 0 0 68
1 106 710 534 0 0 76
1 107 710 534 0 0 73
1 108 710 534 0 0 72
1 109 710 534 0 0 69
1 110 710 534 0 0 71
1 111 710 534 0 0 80
1 112 708 533 0.288 0.144 55
1 113 708 533 0 0 55
1 114 708 533 0 0 54
1 115 708 533 0 0 54
1 116 708 533 0 0 53
1 117 708 533 0 0 56
1 118 708 533 0 0 54
1 119 708 533 0 0 54
1 120 708 533 0 0 56
1 121 708 533 0 0 53
1 122 708 533 0 0 55
1 123 708 533 0 0 55
1 124 708 533 0 0 53
1 125 708 533 0 0 56
1 126 708 533 0 0 58
1 127 708 533 0 0 56
1 128 708 533 0 0 59
1 129 708 533 0 0 58
1 130 708 533 0 0 57
1 131 708 533 0 0 59
1 132 708 533 0 0 60
1 133 709 532 0.182 0.091 60
1 134 709 532 0 0 57
1 135 709 532 0 0 57
1 136 709 532 0 0 59
1 137 709 532 0 0 56
1 138 709 532 0 0 55
1 139 709 532 0 0 56
1 140 709 532 0 0 57
1 141 709 532 0 0 59
1 142 709 532 0 0 56
1 143 709 532 0 0 55
1 144 709 532 0 0 56
1 145 709 532 0 0 56
1 146 709 532 0 0 56
1 147 709 532 0 0 56
1 148 709 532 0 0 57
1 149 709 532 0 0 57
1 150 709 532 0 0 57
1 151 709 532 0 0 58
1 152 709 532 0 0 57
1 153 709 532 0 0 57
1 154 709 532 0 0 58
1 155 709 532 0 0 55
1 156 709 532 0 0 59
1 157 709 532 0 0 57
1 158 709 532 0 0 55
1 159 709 532 0 0 58
1 160 709 532 0 0 56
1 161 709 532 0 0 55
1 162 709 532 0 0 55
1 163 709 532 0 0 57
1 164 709 532 0 0 54
1 165 709 532 0 0 53
1 166 709 532 0 0 54
1 167 709 532 0 0 55
1 168 709 532 0 0 54
1 169 709 532 0 0 53
1 170 709 532 0 0 55
1 171 709 532 0 0 57
1 172 709 532 0 0 53
1 173 709 532 0 0 53
1 174 709 532 0 0 53
1 175 709 532 0 0 49
1 176 709 532 0 0 48
1 177 708 532 0.129 0.064 55
1 178 708 532 0 0 54
1 179 710 533 0.288 0.144 49
1 180 710 533 0 0 51
1 181 710 533 0 0 51
1 182 710 533 0 0 52
1 183 710 533 0 0 52
1 184 710 533 0 0 49
1 185 710 533 0 0 49
1 186 710 533 0 0 50
1 187 710 533 0 0 49
1 188 710 533 0 0 47
1 189 710 533 0 0 47
1 190 710 533 0 0 50
1 191 710 533 0 0 49
1 192 710 533 0 0 46
1 193 710 533 0 0 49
1 194 710 533 0 0 48
1 195 710 533 0 0 47
1 196 710 533 0 0 46
1 197 710 533 0 0 46
1 198 710 533 0 0 46
1 199 710 533 0 0 47
1 200 710 533 0 0 46
1 201 710 533 0 0 48
1 202 710 533 0 0 46
1 203 710 533 0 0 45
1 204 710 533 0 0 44
1 205 710 533 0 0 45
1 206 710 533 0 0 45
1 207 710 533 0 0 45
1 208 710 533 0 0 46
1 209 710 533 0 0 44
1 210 710 533 0 0 45
1 211 710 533 0 0 47
1 212 710 533 0 0 44
1 213 710 533 0 0 43
1 214 710 533 0 0 46
1 215 710 533 0 0 45
1 216 710 533 0 0 45
1 217 710 533 0 0 46
1 218 710 533 0 0 47
1 219 710 533 0 0 46
1 220 710 533 0 0 47
1 221 710 533 0 0 45
1 222 710 533 0 0 46
1 223 710 533 0 0 47
1 224 710 533 0 0 45
1 225 710 533 0 0 45
1 226 710 533 0 0 44
1 227 710 533 0 0 45
1 228 710 533 0 0 44
1 229 710 533 0 0 47
1 230 710 533 0 0 45
1 231 710 533 0 0 45
1 232 710 533 0 0 45
1 233 710 533 0 0 47
1 234 710 533 0 0 46
1 235 710 533 0 0 48
1 236 710 533 0 0 50
1 237 710 533 0 0 50
1 238 710 533 0 0 50
1 239 710 533 0 0 53
1 240 710 533 0 0 54
1 241 710 533 0 0 54
1 242 710 533 0 0 55
1 243 710 536 0.387 0.193 53
1 244 710 536 0 0 52
1 245 710 536 0 0 53
1 246 710 536 0 0 53
1 247 710 536 0 0 54
1 248 710 536 0 0 55
1 249 710 536 0 0 56
1 250 710 536 0 0 56
1 251 710 536 0 0 54
1 252 710 536 0 0 53
1 253 710 536 0 0 54
1 254 710 536 0 0 53
1 255 710 536 0 0 53
1 256 710 536 0 0 54
1 257 710 536 0 0 53
1 258 710 536 0 0 54
1 259 710 536 0 0 55
1 260 710 536 0 0 52
1 261 710 536 0 0 54
1 262 710 536 0 0 53
1 263 710 536 0 0 53
1 264 710 536 0 0 53
1 265 710 536 0 0 51
1 266 710 536 0 0 55
1 267 710 536 0 0 53
1 268 710 536 0 0 52
1 269 710 536 0 0 53
1 270 710 536 0 0 56
1 271 710 536 0 0 53
1 272 710 536 0 0 57
1 273 710 536 0 0 54
1 274 710 536 0 0 54
1 275 710 536 0 0 55
1 276 710 536 0 0 52
1 277 710 536 0 0 54
1 278 710 536 0 0 54
1 279 710 536 0 0 55
1 280 710 536 0 0 51
1 281 710 536 0 0 53
1 282 710 536 0 0 54
1 283 710 536 0 0 55
1 284 710 536 0 0 55
1 285 710 536 0 0 55
1 286 710 536 0 0 55
1 287 710 536 0 0 53
1 288 710 536 0 0 55
1 289 710 536 0 0 54
1 290 710 536 0 0 56
1 291 710 536 0 0 53
1 292 710 536 0 0 53
1 293 710 536 0 0 53
1 294 710 536 0 0 53
1 295 710 536 0 0 53
1 296 710 536 0 0 53
1 297 710 536 0 0 53
1 298 710 536 0 0 55
1 299 710 536 0 0 52
1 300 710 536 0 0 52
1 301 710 536 0 0 53
1 302 710 536 0 0 53
1 303 710 536 0 0 55
1 304 710 536 0 0 54
1 305 710 536 0 0 53
1 306 710 536 0 0 52
1 307 710 536 0 0 53
1 308 710 536 0 0 55
1 309 710 536 0 0 55
1 310 710 536 0 0 53
1 311 710 536 0 0 55
1 312 710 536 0 0 53
1 313 710 536 0 0 53
1 314 710 536 0 0 56
1 315 710 536 0 0 55
1 316 710 536 0 0 58
1 317 710 536 0 0 56
1 318 710 536 0 0 57
1 319 710 536 0 0 56
1 320 710 536 0 0 59
1 321 710 536 0 0 59
1 322 710 536 0 0 55
1 323 710 536 0 0 58
1 324 710 536 0 0 56
1 325 710 536 0 0 56
1 326 710 536 0 0 56
1 327 710 536 0 0 57
1 328 710 536 0 0 57
1 329 710 536 0 0 55
1 330 710 536 0 0 57
1 331 710 536 0 0 54
1 332 710 536 0 0 57
1 333 710 536 0 0 58
1 334 710 536 0 0 56
1 335 710 536 0 0 56
1 336 710 536 0 0 54
1 337 710 536 0 0 56
1 338 710 536 0 0 53
1 339 710 536 0 0 54
1 340 710 536 0 0 53
1 341 710 536 0 0 54
1 342 710 536 0 0 53
1 343 710 536 0 0 54
1 344 710 536 0 0 53
1 345 710 536 0 0 52
1 346 710 536 0 0 53
1 347 710 536 0 0 51
1 348 710 536 0 0 55
1 349 710 536 0 0 54
1 350 710 536 0 0 56
1 351 710 536 0 0 57
1 352 710 536 0 0 57
1 353 710 536 0 0 56
1 354 710 536 0 0 60
1 355 710 536 0 0 62
1 356 710 536 0 0 62
1 357 716 534 0.816 0.408 69
1 358 716 534 0 0 66
1 359 716 534 0 0 62
1 360 716 534 0 0 60
1 361 716 534 0 0 60
1 362 716 534 0 0 58
1 363 716 534 0 0 59
1 364 716 534 0 0 56
1 365 716 534 0 0 55
1 366 716 534 0 0 52
1 367 716 534 0 0 53
1 368 716 534 0 0 55
1 369 716 534 0 0 56
1 370 716 534 0 0 58
1 371 716 534 0 0 57
1 372 716 534 0 0 57
1 373 716 534 0 0 58
1 374 716 534 0 0 55
1 375 716 534 0 0 56
1 376 716 534 0 0 57
1 377 716 534 0 0 56
1 378 716 534 0 0 58
1 379 716 534 0 0 57
1 380 716 534 0 0 57
1 381 716 534 0 0 54
1 382 721 533 0.658 0.329 74
1 383 721 533 0 0 71
1 384 721 533 0 0 70
1 385 721 533 0 0 73
1 386 721 533 0 0 72
1 387 721 533 0 0 70
1 388 721 533 0 0 70
1 389 721 533 0 0 74
1 390 721 533 0 0 74
1 391 721 533 0 0 67
1 392 721 533 0 0 73
1 393 721 533 0 0 76
1 394 721 533 0 0 77
1 395 721 533 0 0 74
1 396 721 533 0 0 80
1 397 721 533 0 0 78
1 398 721 533 0 0 81
1 399 721 533 0 0 79
1 400 721 533 0 0 83
1 401 721 533 0 0 82
1 402 721 533 0 0 82
1 403 721 533 0 0 83
1 404 721 533 0 0 84
1 405 721 533 0 0 86
1 406 721 533 0 0 87
1 407 721 533 0 0 82
1 408 720 534 0.182 0.091 66
1 409 720 534 0 0 68
1 410 720 534 0 0 68
1 411 720 534 0 0 72
1 412 720 534 0 0 70
1 413 720 534 0 0 70
1 414 720 534 0 0 69
1 415 720 534 0 0 72
1 416 720 534 0 0 71
1 417 720 534 0 0 69
1 418 720 534 0 0 74
1 419 720 534 0 0 72
1 420 720 534 0 0 70
1 421 720 534 0 0 74
1 422 720 534 0 0 72
1 423 720 534 0 0 72
1 424 720 534 0 0 72
1 425 720 534 0 0 72
1 426 720 534 0 0 72
1 427 720 534 0 0 71
1 428 720 534 0 0 71
1 429 720 534 0 0 71
1 430 720 534 0 0 69
1 431 720 534 0 0 74
1 432 720 534 0 0 73
1 433 720 534 0 0 72
1 434 720 534 0 0 72
1 435 720 534 0 0 77
1 436 720 534 0 0 75
1 437 720 534 0 0 74
1 438 720 534 0 0 76
1 439 720 534 0 0 74
1 440 720 534 0 0 76
1 441 720 534 0 0 77
1 442 717 540 0.865 0.433 101
1 443 718 538 0.288 0.144 62
1 444 718 538 0 0 61
1 445 718 538 0 0 63
1 446 718 538 0 0 62
1 447 718 538 0 0 65
1 448 718 538 0 0 65
1 449 718 538 0 0 67
1 450 718 538 0 0 69
1 451 718 538 0 0 69
1 452 718 538 0 0 73
1 453 718 538 0 0 72
1 454 718 538 0 0 73
1 455 718 538 0 0 85
1 456 718 538 0 0 80
1 457 718 538 0 0 85
1 458 718 538 0 0 86
1 459 718 538 0 0 94
1 460 718 538 0 0 95
1 461 718 538 0 0 97
1 462 718 538 0 0 99
1 463 718 538 0 0 100
1 464 718 538 0 0 100
1 465 718 538 0 0 103
1 466 718 538 0 0 99
1 467 718 538 0 0 101
1 468 718 538 0 0 101
1 469 718 538 0 0 101
1 470 718 538 0 0 101
1 471 718 538 0 0 97
1 472 718 538 0 0 100
1 473 714 537 0.532 0.266 54
1 474 714 537 0 0 52
1 475 714 537 0 0 53
1 476 714 537 0 0 53
1 477 714 537 0 0 54
1 478 714 537 0 0 54
1 479 714 537 0 0 53
1 480 714 537 0 0 52
1 481 714 537 0 0 52
1 482 714 537 0 0 51
1 483 714 537 0 0 51
1 484 714 537 0 0 53
1 485 714 537 0 0 54
1 486 714 537 0 0 54
1 487 714 537 0 0 54
1 488 714 537 0 0 55
1 489 714 537 0 0 58
1 490 714 537 0 0 65
1 491 714 537 0 0 81
1 492 714 537 0 0 84
1 493 714 537 0 0 83
1 494 714 537 0 0 87
1 495 714 537 0 0 91
1 496 714 537 0 0 87
1 497 714 537 0 0 91
1 498 714 537 0 0 91
1 499 714 537 0 0 95
1 500 714 537 0 0 99
1 501 714 537 0 0 99
1 502 718 534 0.645 0.322 54
1 503 718 534 0 0 52
1 504 718 534 0 0 54
1 505 718 534 0 0 52
1 506 718 534 0 0 51
1 507 718 534 0 0 53
1 508 718 534 0 0 52
1 509 718 534 0 0 51
1 510 718 534 0 0 52
1 511 718 534 0 0 52
1 512 718 534 0 0 53
1 513 718 534 0 0 53
1 514 718 534 0 0 55
1 515 718 534 0 0 54
1 516 718 534 0 0 57
1 517 718 534 0 0 56
1 518 718 534 0 0 55
1 519 718 534 0 0 54
1 520 718 534 0 0 53
1 521 718 534 0 0 56
1 522 718 534 0 0 53
1 523 718 534 0 0 52
1 524 718 534 0 0 52
1 525 718 534 0 0 53
1 526 718 534 0 0 52
1 527 718 534 0 0 52
1 528 718 534 0 0 53
1 529 718 534 0 0 52
1 530 718 534 0 0 54
1 531 718 534 0 0 54
1 532 718 534 0 0 69
1 533 718 534 0 0 78
1 534 721 530 0.645 0.322 60
1 535 721 530 0 0 57
1 536 721 530 0 0 62
1 537 721 530 0 0 61
1 538 721 530 0 0 61
1 539 721 530 0 0 62
1 540 721 530 0 0 65
1 541 721 530 0 0 61
1 542 721 530 0 0 62
1 543 721 530 0 0 60
1 544 721 530 0 0 58
1 545 721 530 0 0 63
1 546 721 530 0 0 60
1 547 721 530 0 0 59
1 548 721 530 0 0 58
1 549 721 530 0 0 59
1 550 721 530 0 0 58
1 551 721 530 0 0 56
1 552 721 530 0 0 56
1 553 721 530 0 0 56
1 554 721 530 0 0 56
1 555 721 530 0 0 58
1 556 721 530 0 0 58
1 557 721 530 0 0 56
1 558 721 530 0 0 57
1 559 721 530 0 0 59
1 560 721 530 0 0 57
1 561 721 530 0 0 58
1 562 721 530 0 0 59
1 563 721 530 0 0 58
1 564 721 530 0 0 56
1 565 721 530 0 0 58
1 566 721 530 0 0 59
1 567 721 530 0 0 59
1 568 721 530 0 0 55
1 569 721 530 0 0 58
1 570 721 530 0 0 57
1 571 721 530 0 0 56
1 572 721 530 0 0 56
1 573 721 530 0 0 55
1 574 721 530 0 0 57
1 575 721 530 0 0 58
1 576 721 530 0 0 57
1 577 721 530 0 0 57
1 578 721 530 0 0 57
1 579 721 530 0 0 57
1 580 721 530 0 0 56
1 581 721 530 0 0 55
1 582 721 530 0 0 56
1 583 721 530 0 0 60
1 584 721 530 0 0 61
1 585 721 530 0 0 60
1 586 721 530 0 0 60
1 587 721 530 0 0 58
1 588 721 530 0 0 59
1 589 721 530 0 0 60
1 590 721 530 0 0 61
1 591 721 530 0 0 61
1 592 721 530 0 0 59
1 593 721 530 0 0 62
1 594 721 530 0 0 63
1 595 721 530 0 0 63
1 596 721 530 0 0 62
1 597 721 530 0 0 60
1 598 721 530 0 0 60
1 599 721 530 0 0 60
1 600 721 530 0 0 59
1 601 721 530 0 0 61
1 602 721 530 0 0 61
1 603 721 530 0 0 57
1 604 721 530 0 0 53
1 605 721 530 0 0 54
1 606 721 530 0 0 52
1 607 721 530 0 0 51
1 608 721 530 0 0 53
1 609 721 530 0 0 52
1 610 721 530 0 0 53
1 611 721 530 0 0 56
1 612 721 530 0 0 55
1 613 721 530 0 0 60
1 614 721 530 0 0 58
1 615 721 530 0 0 63
1 616 721 530 0 0 64
1 617 721 530 0 0 59
1 618 721 530 0 0 68
1 619 721 530 0 0 64
1 620 721 530 0 0 65
1 621 721 534 0.516 0.258 60
1 622 721 534 0 0 60
1 623 721 534 0 0 59
1 624 721 534 0 0 63
1 625 721 534 0 0 67
1 626 721 534 0 0 63
1 627 721 534 0 0 62
1 628 721 534 0 0 61
1 629 721 534 0 0 60
1 630 721 534 0 0 60
1 631 721 534 0 0 62
1 632 721 534 0 0 61
1 633 721 534 0 0 65
1 634 721 534 0 0 68
1 635 721 534 0 0 62
1 636 721 534 0 0 65
1 637 721 534 0 0 63
1 638 721 534 0 0 62
1 639 721 534 0 0 62
1 640 721 533 0.129 0.064 65
1 641 721 533 0 0 63
1 642 721 533 0 0 60
1 643 721 533 0 0 67
1 644 721 533 0 0 69
1 645 721 533 0 0 65
1 646 721 533 0 0 68
1 647 721 533 0 0 67
1 648 721 533 0 0 65
1 649 721 533 0 0 67
1 650 721 533 0 0 66
1 651 721 533 0 0 70
1 652 721 533 0 0 69
1 653 721 533 0 0 68
1 654 721 533 0 0 68
1 655 721 533 0 0 71
1 656 721 533 0 0 72
1 657 721 533 0 0 66
1 658 721 533 0 0 66
1 659 721 533 0 0 67
1 660 721 533 0 0 67
1 661 721 533 0 0 66
1 662 721 533 0 0 64
1 663 721 533 0 0 61
1 664 721 533 0 0 61
1 665 721 533 0 0 60
1 666 721 533 0 0 60
1 667 721 533 0 0 61
1 668 721 533 0 0 62
1 669 721 533 0 0 61
1 670 721 533 0 0 59
1 671 721 533 0 0 61
1 672 721 533 0 0 60
1 673 721 533 0 0 63
1 674 721 533 0 0 61
1 675 721 533 0 0 61
1 676 721 533 0 0 59
1 677 721 533 0 0 55
1 678 721 533 0 0 58
1 679 721 533 0 0 57
1 680 721 533 0 0 58
1 681 720 536 0.408 0.204 59
1 682 720 536 0 0 59
1 683 720 536 0 0 59
1 684 720 536 0 0 58
1 685 720 536 0 0 57
1 686 720 536 0 0 57
1 687 720 536 0 0 59
1 688 720 536 0 0 57
1 689 720 536 0 0 58
1 690 720 536 0 0 56
1 691 720 536 0 0 55
1 692 720 536 0 0 57
1 693 720 536 0 0 57
1 694 720 536 0 0 55
1 695 720 536 0 0 57
1 696 720 536 0 0 54
1 697 720 536 0 0 54
1 698 720 536 0 0 52
1 699 720 536 0 0 53
1 700 720 536 0 0 52
1 701 720 536 0 0 53
1 702 720 536 0 0 50
1 703 720 536 0 0 50
1 704 720 536 0 0 52
1 705 720 536 0 0 52
1 706 720 536 0 0 55
1 707 720 536 0 0 52
1 708 720 536 0 0 53
1 709 720 536 0 0 52
1 710 720 536 0 0 53
1 711 722 532 0.577 0.288 55
1 712 722 533 0.129 0.064 57
1 713 722 533 0 0 57
1 714 722 533 0 0 55
1 715 722 533 0 0 55
1 716 722 533 0 0 57
1 717 722 533 0 0 59
1 718 722 533 0 0 58
1 719 722 533 0 0 57
1 720 722 533 0 0 59
1 721 722 533 0 0 60
1 722 722 533 0 0 61
1 723 722 533 0 0 60
1 724 722 533 0 0 57
1 725 722 533 0 0 62
1 726 722 533 0 0 59
1 727 722 533 0 0 57
1 728 722 533 0 0 58
1 729 722 533 0 0 59
1 730 722 533 0 0 60
1 731 722 533 0 0 58
1 732 722 533 0 0 57
1 733 722 533 0 0 60
1 734 722 533 0 0 58
1 735 722 533 0 0 56
1 736 722 533 0 0 58
1 737 722 533 0 0 60
1 738 722 533 0 0 58
1 739 722 533 0 0 58
1 740 722 533 0 0 59
1 741 722 533 0 0 58
1 742 722 533 0 0 59
1 743 722 533 0 0 59
1 744 722 533 0 0 58
1 745 722 533 0 0 60
1 746 722 533 0 0 59
1 747 722 533 0 0 58
1 748 722 533 0 0 57
1 749 722 533 0 0 58
1 750 722 533 0 0 57
1 751 722 533 0 0 57
1 752 722 533 0 0 58
1 753 722 533 0 0 58
1 754 722 533 0 0 57
1 755 722 533 0 0 58
1 756 722 533 0 0 58
1 757 722 533 0 0 57
1 758 722 533 0 0 57
1 759 722 533 0 0 57
1 760 722 533 0 0 57
1 761 722 533 0 0 57
1 762 722 533 0 0 58
1 763 722 533 0 0 59
1 764 722 533 0 0 62
1 765 722 533 0 0 59
1 766 722 533 0 0 59
1 767 722 533 0 0 59
1 768 722 533 0 0 58
1 769 722 533 0 0 57
1 770 722 533 0 0 58
1 771 722 533 0 0 58
1 772 722 533 0 0 57
1 773 722 533 0 0 57
1 774 722 533 0 0 57
1 775 722 533 0 0 58
1 776 722 532 0.129 0.064 57
1 777 722 532 0 0 57
1 778 722 532 0 0 59
1 779 722 532 0 0 58
1 780 722 532 0 0 57
1 781 722 532 0 0 57
1 782 722 532 0 0 59
1 783 722 532 0 0 59
1 784 722 532 0 0 60
1 785 722 532 0 0 56
1 786 722 532 0 0 58
1 787 722 532 0 0 58
1 788 722 532 0 0 58
1 789 722 532 0 0 58
1 790 722 532 0 0 55
1 791 722 532 0 0 59
1 792 722 532 0 0 58
1 793 722 532 0 0 60
1 794 722 532 0 0 59
1 795 722 532 0 0 59
1 796 722 532 0 0 59
1 797 722 532 0 0 59
1 798 722 532 0 0 59
1 799 722 532 0 0 59
1 800 722 532 0 0 58
1 801 722 532 0 0 59
1 802 722 532 0 0 58
1 803 722 532 0 0 60
1 804 722 532 0 0 60
1 805 722 532 0 0 58
1 806 722 532 0 0 59
1 807 722 532 0 0 58
1 808 722 532 0 0 58
1 809 722 532 0 0 58
1 810 722 532 0 0 60
1 811 722 532 0 0 56
1 812 722 532 0 0 58
1 813 722 532 0 0 58
1 814 722 532 0 0 58
1 815 722 532 0 0 59
1 816 722 532 0 0 58
1 817 722 532 0 0 60
1 818 722 532 0 0 57
1 819 722 532 0 0 58
1 820 722 532 0 0 60
1 821 722 532 0 0 58
1 822 722 532 0 0 59
1 823 722 532 0 0 59
1 824 722 532 0 0 59
1 825 722 532 0 0 60
1 826 722 532 0 0 60
1 827 722 532 0 0 56
1 828 722 532 0 0 58
1 829 722 532 0 0 56
1 830 722 532 0 0 57
1 831 722 532 0 0 59
1 832 722 532 0 0 57
1 833 722 532 0 0 58
1 834 722 532 0 0 57
1 835 722 532 0 0 55
1 836 722 532 0 0 58
1 837 722 532 0 0 57
1 838 722 532 0 0 58
1 839 722 532 0 0 58
1 840 722 532 0 0 57
1 841 722 532 0 0 57
1 842 722 532 0 0 58
1 843 722 532 0 0 58
1 844 722 532 0 0 58
1 845 722 532 0 0 56
1 846 722 532 0 0 57
1 847 722 532 0 0 55
1 848 722 532 0 0 58
1 849 722 532 0 0 56
1 850 722 532 0 0 57
1 851 722 532 0 0 55
1 852 722 532 0 0 56
1 853 722 532 0 0 55
1 854 722 532 0 0 57
1 855 722 532 0 0 57
1 856 722 532 0 0 56
1 857 722 532 0 0 57
1 858 722 532 0 0 56
1 859 722 532 0 0 57
1 860 722 532 0 0 57
1 861 722 532 0 0 57
1 862 722 532 0 0 57
1 863 722 532 0 0 56
1 864 722 532 0 0 57
1 865 722 532 0 0 56
1 866 722 532 0 0 56
1 867 722 532 0 0 57
1 868 722 532 0 0 58
1 869 722 532 0 0 60
1 870 722 532 0 0 62
1 871 722 532 0 0 59
1 872 722 532 0 0 63
1 873 722 532 0 0 60
1 874 722 532 0 0 61
1 875 722 532 0 0 61
1 876 722 532 0 0 59
1 877 722 532 0 0 57
1 878 722 532 0 0 58
1 879 722 532 0 0 57
1 880 722 532 0 0 56
1 881 722 532 0 0 56
1 882 722 532 0 0 56
1 883 722 532 0 0 55
1 884 722 532 0 0 53
1 885 722 532 0 0 55
1 886 722 532 0 0 55
1 887 722 532 0 0 56
1 888 725 530 0.465 0.233 50
1 889 725 530 0 0 51
1 890 725 530 0 0 51
1 891 725 530 0 0 55
1 892 725 530 0 0 55
1 893 725 530 0 0 63
1 894 725 530 0 0 65
1 895 725 530 0 0 64
1 896 728 534 0.645 0.322 63
1 897 728 533 0.129 0.064 62
1 898 728 533 0 0 54
1 899 728 533 0 0 52
1 900 728 533 0 0 54
1 901 728 533 0 0 53
1 902 728 533 0 0 50
1 903 728 533 0 0 49
1 904 728 533 0 0 49
1 905 728 533 0 0 47
1 906 728 533 0 0 49
1 907 728 533 0 0 52
1 908 728 533 0 0 57
1 909 728 533 0 0 56
1 910 728 533 0 0 56
1 911 728 533 0 0 61
1 912 728 533 0 0 63
1 913 728 533 0 0 62
1 914 728 533 0 0 66
1 915 728 533 0 0 64
1 916 728 533 0 0 59
1 917 728 533 0 0 63
1 918 728 533 0 0 60
1 919 728 533 0 0 59
1 920 728 533 0 0 58
1 921 728 533 0 0 56
1 922 728 533 0 0 54
1 923 730 533 0.258 0.129 56
1 924 730 533 0 0 55
1 925 730 533 0 0 56
1 926 730 533 0 0 56
1 927 730 533 0 0 56
1 928 730 533 0 0 58
1 929 730 530 0.387 0.193 54
1 930 730 530 0 0 56
1 931 730 530 0 0 55
1 932 730 530 0 0 50
1 933 730 530 0 0 52
1 934 730 530 0 0 53
1 935 730 530 0 0 52
1 936 730 530 0 0 51
1 937 730 530 0 0 51
1 938 730 530 0 0 50
1 939 730 530 0 0 48
1 940 730 530 0 0 48
1 941 730 530 0 0 47
1 942 730 530 0 0 49
1 943 730 530 0 0 51
1 944 730 530 0 0 50
1 945 730 530 0 0 48
1 946 730 530 0 0 51
1 947 730 530 0 0 49
1 948 730 530 0 0 52
1 949 730 530 0 0 52
1 950 730 530 0 0 53
1 951 730 530 0 0 55
1 952 732 530 0.258 0.129 78
1 953 732 530 0 0 78
1 954 732 530 0 0 77
1 955 732 530 0 0 75
1 956 732 530 0 0 79
1 957 732 530 0 0 81
1 958 732 530 0 0 81
1 959 732 530 0 0 76
1 960 732 530 0 0 82
1 961 732 530 0 0 81
1 962 732 530 0 0 81
1 963 732 530 0 0 80
1 964 732 530 0 0 79
1 965 732 530 0 0 83
1 966 732 530 0 0 79
1 967 732 530 0 0 82
1 968 732 530 0 0 83
1 969 732 530 0 0 78
1 970 732 530 0 0 79
1 971 732 530 0 0 82
1 972 732 530 0 0 82
1 973 732 530 0 0 84
1 974 732 530 0 0 84
1 975 732 530 0 0 86
1 976 732 530 0 0 82
1 977 732 530 0 0 89
1 978 732 530 0 0 85
1 979 730 530 0.258 0.129 66
1 980 730 530 0 0 64
1 981 730 530 0 0 64
1 982 730 530 0 0 68
1 983 730 530 0 0 69
1 984 730 530 0 0 70
1 985 730 530 0 0 76
1 986 730 530 0 0 72
1 987 730 530 0 0 77
1 988 730 530 0 0 76
1 989 730 530 0 0 75
1 990 730 530 0 0 75
1 991 730 530 0 0 79
1 992 730 530 0 0 82
1 993 730 530 0 0 81
1 994 730 530 0 0 86
1 995 730 530 0 0 84
1 996 730 530 0 0 92
1 997 730 530 0 0 89
1 998 730 530 0 0 89
1 999 730 530 0 0 90
1 1000 730 530 0 0 91
1 1001 730 530 0 0 95
1 1002 730 530 0 0 94
1 1003 730 530 0 0 94
1 1004 730 530 0 0 99
1 1005 730 530 0 0 97
1 1006 730 530 0 0 98
1 1007 730 530 0 0 98
1 1008 730 530 0 0 99
1 1009 725 532 0.695 0.347 56
1 1010 725 532 0 0 57
1 1011 725 532 0 0 53
1 1012 726 530 0.288 0.144 59
1 1013 726 530 0 0 61
1 1014 726 530 0 0 60
1 1015 726 530 0 0 58
1 1016 726 530 0 0 57
1 1017 726 530 0 0 59
1 1018 726 530 0 0 61
1 1019 726 530 0 0 67
1 1020 726 530 0 0 69
1 1021 726 530 0 0 71
1 1022 726 530 0 0 72
1 1023 726 530 0 0 71
1 1024 726 530 0 0 75
1 1025 728 532 0.365 0.182 63
1 1026 728 532 0 0 58
1 1027 728 532 0 0 58
1 1028 728 532 0 0 62
1 1029 728 532 0 0 60
1 1030 728 532 0 0 60
1 1031 728 532 0 0 65
1 1032 728 532 0 0 64
1 1033 728 532 0 0 68
1 1034 728 532 0 0 66
1 1035 728 532 0 0 66
1 1036 728 532 0 0 63
1 1037 728 532 0 0 66
1 1038 728 532 0 0 70
1 1039 728 532 0 0 68
1 1040 728 532 0 0 68
1 1041 728 532 0 0 68
1 1042 728 532 0 0 70
1 1043 728 532 0 0 69
1 1044 728 532 0 0 63
1 1045 728 532 0 0 62
1 1046 728 532 0 0 59
1 1047 728 532 0 0 58
1 1048 728 532 0 0 55
1 1049 728 532 0 0 58
1 1050 728 532 0 0 57
1 1051 728 532 0 0 58
1 1052 728 532 0 0 55
1 1053 728 532 0 0 51
1 1054 728 532 0 0 52
1 1055 728 532 0 0 53
1 1056 730 533 0.288 0.144 51
1 1057 730 533 0 0 51
1 1058 730 533 0 0 50
1 1059 730 533 0 0 51
1 1060 730 533 0 0 51
1 1061 730 533 0 0 52
1 1062 730 533 0 0 52
1 1063 730 533 0 0 54
1 1064 730 533 0 0 54
1 1065 730 533 0 0 54
1 1066 730 533 0 0 57
1 1067 730 533 0 0 57
1 1068 730 533 0 0 59
1 1069 730 533 0 0 60
1 1070 730 533 0 0 62
1 1071 730 533 0 0 61
1 1072 730 530 0.387 0.193 57
1 1073 730 530 0 0 57
1 1074 730 530 0 0 54
1 1075 730 532 0.258 0.129 53
1 1076 730 532 0 0 54
1 1077 730 532 0 0 52
1 1078 730 532 0 0 54
1 1079 730 532 0 0 56
1 1080 730 532 0 0 54
1 1081 730 532 0 0 55
1 1082 730 532 0 0 53
1 1083 730 532 0 0 57
1 1084 730 532 0 0 53
1 1085 730 532 0 0 55
1 1086 730 532 0 0 54
1 1087 730 532 0 0 54
1 1088 730 532 0 0 52
1 1089 730 532 0 0 57
1 1090 730 532 0 0 56
1 1091 730 532 0 0 55
1 1092 730 532 0 0 52
1 1093 730 532 0 0 56
1 1094 730 532 0 0 54
1 1095 730 532 0 0 55
1 1096 730 532 0 0 56
1 1097 730 532 0 0 56
1 1098 730 532 0 0 54
1 1099 730 532 0 0 56
1 1100 730 532 0 0 54
1 1101 730 532 0 0 56
1 1102 730 532 0 0 57
1 1103 730 532 0 0 55
1 1104 730 532 0 0 59
1 1105 730 532 0 0 57
1 1106 730 532 0 0 59
1 1107 730 532 0 0 59
1 1108 730 532 0 0 56
1 1109 730 532 0 0 57
1 1110 730 532 0 0 55
1 1111 730 532 0 0 56
1 1112 730 532 0 0 56
1 1113 730 532 0 0 54
1 1114 730 532 0 0 56
1 1115 730 532 0 0 55
1 1116 730 532 0 0 56
1 1117 730 532 0 0 56
1 1118 730 532 0 0 53
1 1119 730 532 0 0 54
1 1120 730 532 0 0 53
1 1121 730 532 0 0 54
1 1122 730 532 0 0 52
1 1123 730 532 0 0 53
1 1124 730 532 0 0 54
1 1125 730 532 0 0 54
1 1126 730 532 0 0 51
1 1127 730 532 0 0 53
1 1128 730 532 0 0 54
1 1129 730 532 0 0 52
1 1130 730 532 0 0 51
1 1131 730 532 0 0 50
1 1132 730 532 0 0 48
1 1133 730 532 0 0 52
1 1134 730 532 0 0 50
1 1135 730 532 0 0 50
1 1136 730 532 0 0 49
1 1137 730 532 0 0 50
1 1138 730 532 0 0 51
1 1139 730 532 0 0 49
1 1140 730 532 0 0 48
1 1141 730 532 0 0 49
1 1142 730 532 0 0 50
1 1143 730 532 0 0 50
1 1144 730 532 0 0 52
1 1145 730 532 0 0 51
1 1146 730 532 0 0 50
1 1147 730 532 0 0 53
1 1148 730 532 0 0 55
1 1149 730 532 0 0 54
1 1150 730 532 0 0 55
1 1151 730 532 0 0 53
1 1152 730 532 0 0 54
1 1153 730 532 0 0 58
1 1154 730 532 0 0 58
1 1155 730 532 0 0 58
1 1156 730 532 0 0 59
1 1157 730 532 0 0 62
1 1158 730 532 0 0 60
1 1159 730 532 0 0 65
1 1160 730 532 0 0 61
1 1161 730 532 0 0 60
1 1162 730 532 0 0 63
1 1163 730 532 0 0 62
1 1164 730 532 0 0 65
1 1165 730 532 0 0 64
1 1166 730 532 0 0 65
1 1167 730 532 0 0 64
1 1168 730 532 0 0 65
1 1169 730 532 0 0 67
1 1170 730 532 0 0 65
1 1171 730 532 0 0 65
1 1172 730 532 0 0 66
1 1173 730 532 0 0 66
1 1174 730 532 0 0 66
1 1175 730 532 0 0 65
1 1176 730 532 0 0 65
1 1177 730 532 0 0 64
1 1178 730 532 0 0 65
1 1179 730 532 0 0 65
1 1180 730 532 0 0 60
1 1181 730 532 0 0 62
1 1182 730 532 0 0 60
1 1183 730 532 0 0 61
1 1184 730 532 0 0 59
1 1185 730 532 0 0 58
1 1186 730 532 0 0 56
1 1187 730 532 0 0 60
1 1188 730 532 0 0 56
1 1189 730 532 0 0 54
1 1190 732 532 0.258 0.129 51
1 1191 732 533 0.129 0.064 49
1 1192 732 533 0 0 48
1 1193 732 533 0 0 49
1 1194 732 533 0 0 50
1 1195 732 533 0 0 51
1 1196 732 533 0 0 51
1 1197 732 533 0 0 54
1 1198 732 533 0 0 51
1 1199 732 533 0 0 51
1 1200 732 533 0 0 51
1 1201 732 533 0 0 51
1 1202 732 533 0 0 51
1 1203 732 533 0 0 55
1 1204 732 533 0 0 53
1 1205 732 533 0 0 58
1 1206 732 533 0 0 60
1 1207 732 533 0 0 65
1 1208 732 533 0 0 63
1 1209 732 533 0 0 58
1 1210 732 533 0 0 66
1 1211 732 533 0 0 64
1 1212 732 533 0 0 63
1 1213 732 533 0 0 65
1 1214 732 533 0 0 69
1 1215 732 533 0 0 65
1 1216 732 533 0 0 67
1 1217 732 533 0 0 66
1 1218 732 533 0 0 66
1 1219 732 533 0 0 68
1 1220 732 533 0 0 64
1 1221 732 533 0 0 65
1 1222 732 533 0 0 64
1 1223 732 533 0 0 66
1 1224 732 533 0 0 63
1 1225 732 533 0 0 65
1 1226 732 533 0 0 64
1 1227 732 533 0 0 68
1 1228 732 533 0 0 65
1 1229 732 533 0 0 67
1 1230 732 533 0 0 71
1 1231 732 533 0 0 69
1 1232 732 533 0 0 64
1 1233 732 533 0 0 64
1 1234 732 533 0 0 66
1 1235 732 533 0 0 65
1 1236 732 533 0 0 66
1 1237 732 533 0 0 67
1 1238 732 533 0 0 65
1 1239 732 533 0 0 67
1 1240 732 533 0 0 68
1 1241 732 533 0 0 66
1 1242 732 533 0 0 67
1 1243 732 533 0 0 66
1 1244 732 533 0 0 68
1 1245 732 533 0 0 65
1 1246 732 533 0 0 60
1 1247 732 533 0 0 65
1 1248 732 533 0 0 68
1 1249 732 533 0 0 67
1 1250 732 533 0 0 65
1 1251 732 533 0 0 64
1 1252 732 533 0 0 68
1 1253 732 533 0 0 66
1 1254 732 533 0 0 69
1 1255 732 533 0 0 68
1 1256 732 533 0 0 68
1 1257 732 533 0 0 66
1 1258 732 533 0 0 70
1 1259 732 533 0 0 69
1 1260 732 533 0 0 66
1 1261 732 536 0.387 0.193 58
1 1262 732 536 0 0 62
1 1263 732 536 0 0 61
1 1264 732 536 0 0 62
1 1265 732 536 0 0 65
1 1266 732 536 0 0 66
1 1267 732 536 0 0 63
1 1268 732 536 0 0 66
1 1269 732 536 0 0 63
1 1270 732 536 0 0 64
1 1271 732 536 0 0 64
1 1272 732 536 0 0 66
1 1273 732 536 0 0 68
1 1274 732 536 0 0 64
1 1275 732 536 0 0 66
1 1276 732 536 0 0 65
1 1277 732 536 0 0 63
1 1278 732 536 0 0 62
1 1279 732 536 0 0 63
1 1280 732 536 0 0 68
1 1281 730 533 0.465 0.233 51
1 1282 730 533 0 0 50
1 1283 730 533 0 0 51
1 1284 730 533 0 0 51
1 1285 730 533 0 0 52
1 1286 730 533 0 0 51
1 1287 730 533 0 0 49
1 1288 730 533 0 0 52
1 1289 730 533 0 0 54
1 1290 730 533 0 0 53
1 1291 730 533 0 0 53
1 1292 730 533 0 0 52
1 1293 730 533 0 0 51
1 1294 730 533 0 0 51
1 1295 730 533 0 0 51
1 1296 730 533 0 0 51
1 1297 730 533 0 0 52
1 1298 730 533 0 0 52
1 1299 730 533 0 0 52
1 1300 730 533 0 0 54
1 1301 730 533 0 0 54
1 1302 730 533 0 0 54
1 1303 730 533 0 0 53
1 1304 730 533 0 0 53
1 1305 730 533 0 0 53
1 1306 730 533 0 0 52
1 1307 730 533 0 0 56
1 1308 730 533 0 0 55
1 1309 730 533 0 0 56
1 1310 730 533 0 0 54
1 1311 730 533 0 0 55
1 1312 730 533 0 0 53
1 1313 730 533 0 0 54
1 1314 730 533 0 0 55
1 1315 730 533 0 0 58
1 1316 730 533 0 0 56
1 1317 730 533 0 0 57
1 1318 730 533 0 0 57
1 1319 729 530 0.408 0.204 54
1 1320 729 530 0 0 53
1 1321 730 532 0.288 0.144 51
1 1322 730 532 0 0 52
1 1323 730 532 0 0 50
1 1324 730 532 0 0 50
1 1325 730 532 0 0 52
1 1326 730 532 0 0 52
1 1327 730 532 0 0 51
1 1328 730 532 0 0 50
1 1329 730 532 0 0 50
1 1330 730 532 0 0 51
1 1331 730 532 0 0 51
1 1332 730 532 0 0 52
1 1333 730 532 0 0 52
1 1334 730 532 0 0 51
1 1335 730 532 0 0 51
1 1336 730 532 0 0 51
1 1337 730 532 0 0 50
1 1338 730 532 0 0 50
1 1339 730 532 0 0 51
1 1340 730 532 0 0 51
1 1341 730 532 0 0 51
1 1342 730 532 0 0 54
1 1343 730 532 0 0 52
1 1344 730 532 0 0 53
1 1345 730 532 0 0 50
1 1346 730 532 0 0 53
1 1347 730 532 0 0 52
1 1348 730 532 0 0 53
1 1349 730 532 0 0 50
1 1350 730 532 0 0 51
1 1351 730 532 0 0 52
1 1352 730 532 0 0 52
1 1353 730 532 0 0 50
1 1354 730 532 0 0 52
1 1355 730 532 0 0 54
1 1356 730 532 0 0 53
1 1357 730 532 0 0 52
1 1358 730 532 0 0 53
1 1359 730 532 0 0 53
1 1360 730 532 0 0 54
1 1361 730 532 0 0 51
1 1362 730 532 0 0 50
1 1363 730 532 0 0 53
1 1364 730 532 0 0 50
1 1365 730 532 0 0 51
1 1366 730 532 0 0 52
1 1367 730 532 0 0 50
1 1368 730 532 0 0 49
1 1369 730 532 0 0 48
1 1370 730 532 0 0 52
1 1371 730 532 0 0 52
1 1372 730 532 0 0 54
1 1373 730 532 0 0 52
1 1374 730 532 0 0 51
1 1375 730 532 0 0 52
1 1376 730 532 0 0 55
1 1377 730 532 0 0 53
1 1378 730 532 0 0 51
1 1379 730 532 0 0 52
1 1380 730 532 0 0 55
1 1381 730 532 0 0 55
1 1382 730 532 0 0 56
1 1383 730 532 0 0 52
1 1384 730 532 0 0 55
1 1385 730 532 0 0 54
1 1386 730 532 0 0 55
1 1387 730 532 0 0 54
1 1388 730 532 0 0 56
1 1389 730 532 0 0 57
1 1390 730 532 0 0 56
1 1391 730 532 0 0 56
1 1392 730 532 0 0 58
1 1393 730 532 0 0 57
1 1394 730 532 0 0 54
1 1395 730 532 0 0 53
1 1396 730 532 0 0 54
1 1397 730 532 0 0 57
1 1398 730 532 0 0 59
1 1399 730 532 0 0 58
1 1400 730 532 0 0 59
1 1401 730 532 0 0 61
1 1402 730 532 0 0 61
1 1403 730 532 0 0 63
1 1404 730 532 0 0 61
1 1405 730 532 0 0 59
1 1406 730 532 0 0 63
1 1407 730 532 0 0 62
1 1408 730 532 0 0 62
1 1409 730 532 0 0 63
1 1410 730 532 0 0 63
1 1411 730 532 0 0 62
1 1412 730 532 0 0 68
1 1413 730 532 0 0 69
1 1414 730 532 0 0 69
1 1415 730 532 0 0 71
1 1416 730 532 0 0 71
1 1417 730 532 0 0 69
1 1418 730 532 0 0 72
1 1419 730 532 0 0 75
1 1420 730 532 0 0 79
1 1421 730 532 0 0 79
1 1422 730 532 0 0 78
1 1423 730 532 0 0 79
1 1424 730 532 0 0 78
1 1425 730 532 0 0 80
1 1426 730 532 0 0 84
1 1427 730 532 0 0 79
1 1428 730 532 0 0 82
1 1429 730 532 0 0 81
1 1430 730 532 0 0 83
1 1431 730 532 0 0 83
1 1432 730 532 0 0 79
1 1433 730 532 0 0 79
1 1434 730 532 0 0 76
1 1435 730 532 0 0 79
1 1436 730 532 0 0 87
1 1437 730 532 0 0 87
1 1438 730 530 0.258 0.129 67
1 1439 730 530 0 0 65
1 1440 729 530 0.129 0.064 64
1 1441 729 529 0.129 0.064 60
1 1442 729 529 0 0 63
1 1443 729 529 0 0 61
1 1444 729 529 0 0 61
1 1445 729 529 0 0 62
1 1446 729 529 0 0 62
1 1447 729 529 0 0 63
1 1448 729 529 0 0 63
1 1449 729 529 0 0 63
1 1450 729 529 0 0 60
1 1451 729 529 0 0 61
1 1452 729 529 0 0 63
1 1453 729 529 0 0 61
1 1454 729 529 0 0 61
1 1455 729 529 0 0 65
1 1456 729 529 0 0 71
1 1457 729 529 0 0 83
1 1458 729 529 0 0 84
1 1459 729 529 0 0 83
1 1460 729 529 0 0 89
1 1461 729 529 0 0 87
1 1462 729 526 0.387 0.193 75
1 1463 729 526 0 0 77
1 1464 729 526 0 0 76
1 1465 729 526 0 0 80
1 1466 729 526 0 0 78
1 1467 729 526 0 0 77
1 1468 729 526 0 0 78
1 1469 729 526 0 0 76
1 1470 729 526 0 0 80
1 1471 729 526 0 0 81
1 1472 729 526 0 0 82
1 1473 729 526 0 0 79
1 1474 729 526 0 0 80
1 1475 729 526 0 0 78
1 1476 729 526 0 0 82
1 1477 729 526 0 0 80
1 1478 729 526 0 0 78
1 1479 729 526 0 0 79
1 1480 729 526 0 0 80
1 1481 729 526 0 0 80
1 1482 729 526 0 0 81
1 1483 729 526 0 0 76
1 1484 729 526 0 0 79
1 1485 729 526 0 0 78
1 1486 729 526 0 0 78
1 1487 729 526 0 0 79
1 1488 729 526 0 0 77
1 1489 729 526 0 0 80
1 1490 729 526 0 0 79
1 1491 729 526 0 0 78
1 1492 729 526 0 0 78
1 1493 729 526 0 0 78
1 1494 729 526 0 0 77
1 1495 729 526 0 0 78
1 1496 729 526 0 0 76
1 1497 729 526 0 0 80
1 1498 729 526 0 0 76
1 1499 729 526 0 0 79
1 1500 729 526 0 0 79
1 1501 729 526 0 0 78
1 1502 729 526 0 0 76
1 1503 729 526 0 0 80
1 1504 729 526 0 0 78
1 1505 729 526 0 0 78
1 1506 729 526 0 0 76
1 1507 729 526 0 0 76
1 1508 728 526 0.129 0.064 62
1 1509 728 526 0 0 63
1 1510 728 526 0 0 62
1 1511 728 526 0 0 64
1 1512 728 526 0 0 64
1 1513 728 526 0 0 61
1 1514 728 526 0 0 61
1 1515 728 526 0 0 61
1 1516 728 526 0 0 63
1 1517 728 526 0 0 61
1 1518 728 526 0 0 58
1 1519 728 526 0 0 59
1 1520 728 526 0 0 57
1 1521 728 526 0 0 59
1 1522 728 526 0 0 57
1 1523 728 526 0 0 60
1 1524 728 526 0 0 59
1 1525 728 526 0 0 55
1 1526 728 526 0 0 54
1 1527 728 526 0 0 59
1 1528 728 526 0 0 60
1 1529 728 526 0 0 63
1 1530 728 526 0 0 69
1 1531 728 526 0 0 74
1 1532 728 526 0 0 90
1 1533 728 526 0 0 91
1 1534 726 530 0.577 0.288 54
1 1535 726 530 0 0 53
1 1536 726 530 0 0 55
1 1537 726 530 0 0 54
1 1538 726 530 0 0 52
1 1539 726 530 0 0 56
1 1540 726 530 0 0 57
1 1541 726 530 0 0 59
1 1542 726 530 0 0 61
1 1543 726 530 0 0 56
1 1544 726 530 0 0 60
1 1545 726 530 0 0 60
1 1546 726 530 0 0 63
1 1547 726 530 0 0 64
1 1548 726 532 0.258 0.129 60
1 1549 726 532 0 0 60
1 1550 726 532 0 0 59
1 1551 726 532 0 0 60
1 1552 726 532 0 0 61
1 1553 726 532 0 0 61
1 1554 728 532 0.258 0.129 58
1 1555 728 532 0 0 61
1 1556 728 532 0 0 61
1 1557 728 532 0 0 58
1 1558 728 532 0 0 59
1 1559 728 532 0 0 62
1 1560 728 530 0.258 0.129 57
1 1561 728 530 0 0 56
1 1562 728 530 0 0 60
1 1563 728 530 0 0 60
1 1564 728 530 0 0 57
1 1565 728 530 0 0 60
1 1566 728 530 0 0 59
1 1567 728 530 0 0 61
1 1568 728 530 0 0 61
1 1569 728 530 0 0 59
1 1570 728 530 0 0 63
1 1571 728 530 0 0 59
1 1572 728 530 0 0 57
1 1573 728 530 0 0 57
1 1574 728 530 0 0 61
1 1575 728 529 0.129 0.064 56
1 1576 728 529 0 0 54
1 1577 728 529 0 0 58
1 1578 728 529 0 0 54
1 1579 728 529 0 0 56
1 1580 728 529 0 0 53
1 1581 728 529 0 0 54
1 1582 728 529 0 0 53
1 1583 728 529 0 0 52
1 1584 728 529 0 0 53
1 1585 728 529 0 0 54
1 1586 728 529 0 0 52
1 1587 728 529 0 0 53
1 1588 728 529 0 0 59
1 1589 728 529 0 0 61
1 1590 728 529 0 0 58
1 1591 728 529 0 0 53
1 1592 728 529 0 0 56
1 1593 730 529 0.258 0.129 53
1 1594 732 529 0.258 0.129 69
1 1595 729 532 0.547 0.274 61
1 1596 729 532 0 0 58
1 1597 729 530 0.258 0.129 66
1 1598 729 530 0 0 66
1 1599 729 530 0 0 67
1 1600 729 530 0 0 65
1 1601 729 530 0 0 62
1 1602 729 530 0 0 62
1 1603 729 530 0 0 60
1 1604 729 530 0 0 59
1 1605 729 530 0 0 58
1 1606 729 530 0 0 56
1 1607 729 530 0 0 55
1 1608 729 530 0 0 57
1 1609 729 530 0 0 58
1 1610 729 530 0 0 54
1 1611 729 530 0 0 56
1 1612 729 530 0 0 56
1 1613 729 530 0 0 56
1 1614 729 530 0 0 56
1 1615 729 530 0 0 56
1 1616 729 530 0 0 57
1 1617 729 530 0 0 54
1 1618 729 530 0 0 56
1 1619 729 530 0 0 55
1 1620 729 530 0 0 55
1 1621 729 530 0 0 55
1 1622 729 530 0 0 56
1 1623 729 530 0 0 55
1 1624 729 530 0 0 55
1 1625 729 530 0 0 57
1 1626 729 530 0 0 56
1 1627 729 530 0 0 55
1 1628 729 530 0 0 55
1 1629 729 530 0 0 56
1 1630 729 530 0 0 55
1 1631 729 530 0 0 57
1 1632 729 530 0 0 57
1 1633 729 530 0 0 61
1 1634 729 530 0 0 60
1 1635 729 530 0 0 60
1 1636 729 530 0 0 57
1 1637 729 530 0 0 63
1 1638 729 530 0 0 64
1 1639 729 530 0 0 66
1 1640 729 530 0 0 63
1 1641 729 530 0 0 63
1 1642 729 530 0 0 60
1 1643 729 530 0 0 62
1 1644 729 530 0 0 60
1 1645 729 530 0 0 61
1 1646 729 530 0 0 61
1 1647 729 533 0.387 0.193 64
1 1648 729 533 0 0 63
1 1649 729 533 0 0 60
1 1650 729 533 0 0 61
1 1651 729 533 0 0 61
1 1652 729 533 0 0 60
1 1653 729 533 0 0 58
1 1654 729 533 0 0 59
1 1655 729 533 0 0 58
1 1656 729 533 0 0 58
1 1657 729 533 0 0 60
1 1658 729 533 0 0 59
1 1659 729 533 0 0 63
1 1660 729 533 0 0 61
1 1661 729 533 0 0 61
1 1662 729 533 0 0 60
1 1663 729 533 0 0 61
1 1664 729 533 0 0 60
1 1665 729 533 0 0 61
1 1666 729 533 0 0 61
1 1667 729 533 0 0 60
1 1668 730 530 0.408 0.204 55
1 1669 730 530 0 0 58
1 1670 730 530 0 0 59
1 1671 730 530 0 0 54
1 1672 730 530 0 0 59
1 1673 730 530 0 0 61
1 1674 730 530 0 0 58
1 1675 730 530 0 0 59
1 1676 730 530 0 0 60
1 1677 730 530 0 0 61
1 1678 730 530 0 0 63
1 1679 730 530 0 0 62
1 1680 730 530 0 0 65
1 1681 730 530 0 0 65
1 1682 730 530 0 0 65
1 1683 730 530 0 0 68
1 1684 730 530 0 0 65
1 1685 730 530 0 0 65
1 1686 730 530 0 0 68
1 1687 730 530 0 0 65
1 1688 730 530 0 0 66
1 1689 730 530 0 0 65
1 1690 730 530 0 0 63
1 1691 730 530 0 0 63
1 1692 730 530 0 0 62
1 1693 730 530 0 0 66
1 1694 730 530 0 0 64
1 1695 730 530 0 0 65
1 1696 730 530 0 0 65
1 1697 730 530 0 0 64
1 1698 730 530 0 0 58
1 1699 730 530 0 0 65
1 1700 730 530 0 0 60
1 1701 730 530 0 0 59
1 1702 730 530 0 0 60
1 1703 730 530 0 0 58
1 1704 730 530 0 0 61
1 1705 730 530 0 0 60
1 1706 730 530 0 0 61
1 1707 730 530 0 0 59
1 1708 730 530 0 0 64
1 1709 730 530 0 0 65
1 1710 730 530 0 0 65
1 1711 730 530 0 0 61
1 1712 730 530 0 0 63
1 1713 730 530 0 0 65
1 1714 730 530 0 0 66
1 1715 730 530 0 0 61
1 1716 730 530 0 0 60
1 1717 730 530 0 0 60
1 1718 730 530 0 0 59
1 1719 730 530 0 0 57
1 1720 730 530 0 0 58
1 1721 730 530 0 0 59
1 1722 730 530 0 0 61
1 1723 730 530 0 0 56
1 1724 730 530 0 0 60
1 1725 730 530 0 0 57
1 1726 730 530 0 0 57
1 1727 730 530 0 0 58
1 1728 730 530 0 0 58
1 1729 730 530 0 0 57
1 1730 730 530 0 0 56
1 1731 730 530 0 0 54
1 1732 730 530 0 0 53
1 1733 732 530 0.258 0.129 56
1 1734 732 530 0 0 57
1 1735 732 530 0 0 56
1 1736 732 530 0 0 55
1 1737 732 530 0 0 58
1 1738 732 530 0 0 61
1 1739 732 530 0 0 60
1 1740 732 530 0 0 59
1 1741 732 530 0 0 58
1 1742 732 530 0 0 59
1 1743 732 530 0 0 60
1 1744 732 530 0 0 59
1 1745 732 530 0 0 59
1 1746 732 530 0 0 58
1 1747 732 530 0 0 58
1 1748 732 530 0 0 59
1 1749 732 530 0 0 59
1 1750 732 530 0 0 59
1 1751 732 530 0 0 58
1 1752 732 530 0 0 59
1 1753 732 529 0.129 0.064 56
1 1754 732 529 0 0 55
1 1755 732 529 0 0 57
1 1756 732 529 0 0 55
1 1757 732 529 0 0 55
1 1758 732 529 0 0 56
1 1759 732 529 0 0 56
1 1760 732 529 0 0 56
1 1761 732 529 0 0 55
1 1762 732 529 0 0 55
1 1763 732 529 0 0 53
1 1764 732 529 0 0 57
1 1765 732 529 0 0 54
1 1766 732 529 0 0 57
1 1767 732 529 0 0 56
1 1768 732 529 0 0 56
1 1769 732 529 0 0 55
1 1770 733 529 0.129 0.064 61
1 1771 733 529 0 0 59
1 1772 733 529 0 0 62
1 1773 733 529 0 0 63
1 1774 733 529 0 0 61
1 1775 733 529 0 0 62
1 1776 733 529 0 0 60
1 1777 733 529 0 0 62
1 1778 733 529 0 0 60
1 1779 733 529 0 0 61
1 1780 733 529 0 0 60
1 1781 733 529 0 0 63
1 1782 733 529 0 0 62
1 1783 733 529 0 0 61
1 1784 733 529 0 0 66
1 1785 733 529 0 0 65
1 1786 733 529 0 0 63
1 1787 733 529 0 0 65
1 1788 733 529 0 0 66
1 1789 733 529 0 0 68
1 1790 733 529 0 0 67
1 1791 733 529 0 0 65
1 1792 733 529 0 0 65
1 1793 733 529 0 0 67
1 1794 733 529 0 0 65
1 1795 733 529 0 0 68
1 1796 733 529 0 0 67
1 1797 733 529 0 0 67
1 1798 733 529 0 0 73
1 1799 733 529 0 0 70
1 1800 733 529 0 0 74
1 1801 732 529 0.129 0.064 58
1 1802 732 529 0 0 65
1 1803 732 529 0 0 63
1 1804 732 529 0 0 61
1 1805 732 529 0 0 62
1 1806 732 529 0 0 61
1 1807 732 529 0 0 63
1 1808 732 529 0 0 64
1 1809 732 529 0 0 62
1 1810 732 529 0 0 62
1 1811 732 529 0 0 65
1 1812 732 529 0 0 69
1 1813 732 529 0 0 66
1 1814 732 529 0 0 65
1 1815 732 529 0 0 65
1 1816 732 529 0 0 66
1 1817 732 529 0 0 67
1 1818 732 533 0.516 0.258 65
1 1819 732 533 0 0 71
1 1820 732 533 0 0 69
1 1821 732 533 0 0 69
1 1822 732 533 0 0 69
1 1823 732 533 0 0 67
1 1824 732 533 0 0 70
1 1825 732 533 0 0 64
1 1826 732 533 0 0 69
1 1827 732 533 0 0 66
1 1828 732 533 0 0 66
1 1829 732 533 0 0 65
1 1830 732 533 0 0 65
1 1831 732 533 0 0 65
1 1832 732 533 0 0 64
1 1833 732 533 0 0 66
1 1834 732 533 0 0 67
1 1835 732 533 0 0 66
1 1836 732 533 0 0 66
1 1837 732 533 0 0 67
1 1838 732 533 0 0 65
1 1839 732 533 0 0 67
1 1840 732 533 0 0 66
1 1841 732 533 0 0 64
1 1842 732 533 0 0 65
1 1843 732 533 0 0 70
1 1844 732 533 0 0 68
1 1845 732 533 0 0 67
1 1846 732 533 0 0 68
1 1847 732 533 0 0 70
1 1848 732 533 0 0 69
1 1849 732 533 0 0 70
1 1850 732 533 0 0 71
1 1851 732 533 0 0 70
1 1852 732 533 0 0 73
1 1853 732 533 0 0 68
1 1854 732 533 0 0 70
1 1855 732 533 0 0 72
1 1856 732 533 0 0 70
1 1857 732 533 0 0 72
1 1858 732 533 0 0 69
1 1859 732 533 0 0 72
1 1860 732 533 0 0 65
1 1861 732 533 0 0 68
1 1862 732 533 0 0 72
1 1863 732 533 0 0 69
1 1864 732 533 0 0 68
1 1865 732 533 0 0 70
1 1866 732 533 0 0 68
1 1867 732 533 0 0 68
1 1868 732 533 0 0 65
1 1869 732 533 0 0 70
1 1870 732 533 0 0 68
1 1871 732 533 0 0 68
1 1872 732 533 0 0 66
1 1873 732 533 0 0 70
1 1874 732 533 0 0 68
1 1875 732 533 0 0 70
1 1876 732 533 0 0 69
1 1877 732 533 0 0 72
1 1878 732 533 0 0 67
1 1879 732 533 0 0 69
1 1880 732 533 0 0 67
1 1881 732 533 0 0 69
1 1882 732 533 0 0 68
1 1883 732 533 0 0 68
1 1884 732 533 0 0 68
1 1885 732 533 0 0 71
1 1886 732 533 0 0 70
1 1887 732 533 0 0 71
1 1888 732 533 0 0 69
1 1889 732 533 0 0 70
1 1890 732 533 0 0 69
1 1891 732 533 0 0 68
1 1892 732 533 0 0 65
1 1893 732 533 0 0 69
1 1894 732 533 0 0 69
1 1895 732 533 0 0 69
1 1896 732 533 0 0 67
1 1897 732 533 0 0 69
1 1898 732 533 0 0 69
1 1899 732 533 0 0 68
1 1900 732 533 0 0 68
1 1901 732 533 0 0 65
1 1902 732 533 0 0 67
1 1903 732 533 0 0 65
1 1904 732 533 0 0 66
1 1905 732 533 0 0 66
1 1906 732 533 0 0 64
1 1907 732 533 0 0 71
1 1908 732 533 0 0 68
1 1909 732 533 0 0 67
1 1910 732 533 0 0 66
1 1911 732 533 0 0 67
1 1912 732 533 0 0 71
1 1913 732 533 0 0 71
1 1914 732 533 0 0 73
1 1915 732 533 0 0 74
1 1916 732 533 0 0 70
1 1917 732 533 0 0 72
1 1918 732 533 0 0 70
1 1919 732 533 0 0 71
1 1920 732 533 0 0 70
1 1921 732 533 0 0 72
1 1922 732 533 0 0 75
1 1923 732 533 0 0 74
1 1924 733 536 0.408 0.204 91
1 1925 733 536 0 0 96
1 1926 733 536 0 0 94
1 1927 733 536 0 0 92
1 1928 733 536 0 0 94
1 1929 733 536 0 0 93
1 1930 733 536 0 0 99
1 1931 733 536 0 0 98
1 1932 733 536 0 0 100
1 1933 730 534 0.465 0.233 56
1 1934 730 534 0 0 55
1 1935 730 534 0 0 56
1 1936 730 534 0 0 59
1 1937 730 534 0 0 61
1 1938 730 534 0 0 57
1 1939 730 534 0 0 60
1 1940 730 534 0 0 60
1 1941 730 534 0 0 60
1 1942 730 534 0 0 63
1 1943 730 534 0 0 63
1 1944 730 534 0 0 65
1 1945 730 534 0 0 63
1 1946 730 534 0 0 67
1 1947 730 534 0 0 66
1 1948 730 534 0 0 70
1 1949 730 534 0 0 71
1 1950 730 534 0 0 73
1 1951 730 534 0 0 70
1 1952 730 534 0 0 72
1 1953 730 534 0 0 77
1 1954 730 534 0 0 72
1 1955 730 534 0 0 74
1 1956 730 534 0 0 77
1 1957 730 534 0 0 78
1 1958 730 534 0 0 72
1 1959 730 534 0 0 76
1 1960 730 534 0 0 77
1 1961 730 534 0 0 77
1 1962 730 534 0 0 78
1 1963 730 534 0 0 78
1 1964 730 534 0 0 80
1 1965 730 534 0 0 79
1 1966 730 534 0 0 79
1 1967 730 534 0 0 80
1 1968 730 534 0 0 81
1 1969 730 534 0 0 81
1 1970 730 534 0 0 82
1 1971 730 534 0 0 78
1 1972 730 534 0 0 81
1 1973 726 538 0.73 0.365 54
1 1974 726 538 0 0 55
1 1975 726 538 0 0 56
1 1976 726 538 0 0 54
1 1977 726 538 0 0 54
1 1978 726 538 0 0 55
1 1979 728 537 0.288 0.144 55
1 1980 728 537 0 0 54
1 1981 728 537 0 0 55
1 1982 728 537 0 0 55
1 1983 728 537 0 0 52
1 1984 728 537 0 0 52
1 1985 728 537 0 0 53
1 1986 728 537 0 0 53
1 1987 728 537 0 0 54
1 1988 728 537 0 0 56
1 1989 728 537 0 0 59
1 1990 728 537 0 0 64
1 1991 728 537 0 0 67
1 1992 728 537 0 0 69
1 1993 728 537 0 0 71
1 1994 728 537 0 0 73
1 1995 728 537 0 0 72
1 1996 724 537 0.516 0.258 57
1 1997 728 541 0.73 0.365 70
1 1998 726 538 0.465 0.233 58
1 1999 726 538 0 0 56
1 2000 726 538 0 0 54
1 2001 726 538 0 0 55
1 2002 726 538 0 0 56
1 2003 726 538 0 0 55
1 2004 726 538 0 0 55
1 2005 726 538 0 0 56
1 2006 726 538 0 0 55
1 2007 726 541 0.387 0.193 59
1 2008 726 541 0 0 61
1 2009 726 541 0 0 59
1 2010 726 541 0 0 59
1 2011 726 540 0.129 0.064 57
1 2012 726 540 0 0 57
1 2013 726 540 0 0 58
1 2014 726 540 0 0 59
1 2015 726 540 0 0 58
1 2016 726 540 0 0 57
1 2017 726 540 0 0 57
1 2018 726 540 0 0 54
1 2019 726 540 0 0 54
1 2020 726 540 0 0 59
1 2021 726 540 0 0 58
1 2022 726 540 0 0 59
1 2023 726 540 0 0 56
1 2024 726 540 0 0 59
1 2025 726 540 0 0 56
1 2026 726 540 0 0 60
1 2027 726 540 0 0 58
1 2028 726 540 0 0 61
1 2029 726 540 0 0 58
1 2030 726 540 0 0 60
1 2031 726 540 0 0 57
1 2032 726 540 0 0 62
1 2033 726 540 0 0 57
1 2034 726 540 0 0 60
1 2035 726 540 0 0 61
1 2036 726 540 0 0 60
1 2037 726 540 0 0 59
1 2038 726 540 0 0 59
1 2039 726 540 0 0 60
1 2040 726 540 0 0 57
1 2041 726 540 0 0 64
1 2042 726 540 0 0 61
1 2043 726 540 0 0 60
1 2044 726 540 0 0 59
1 2045 726 540 0 0 62
1 2046 726 540 0 0 62
1 2047 726 540 0 0 61
1 2048 726 540 0 0 61
1 2049 726 540 0 0 60
1 2050 726 540 0 0 61
1 2051 726 540 0 0 66
1 2052 726 540 0 0 58
1 2053 726 540 0 0 57
1 2054 726 540 0 0 58
1 2055 726 540 0 0 58
1 2056 726 540 0 0 59
1 2057 726 540 0 0 57
1 2058 726 537 0.387 0.193 58
1 2059 726 538 0.129 0.064 67
1 2060 726 538 0 0 69
1 2061 726 538 0 0 65
1 2062 726 538 0 0 61
1 2063 726 538 0 0 58
1 2064 726 538 0 0 56
1 2065 726 538 0 0 58
1 2066 726 538 0 0 60
1 2067 726 538 0 0 58
1 2068 726 538 0 0 58
1 2069 726 538 0 0 62
1 2070 726 538 0 0 63
1 2071 726 538 0 0 63
1 2072 726 537 0.129 0.064 60
1 2073 726 537 0 0 61
1 2074 726 537 0 0 61
1 2075 726 537 0 0 62
1 2076 726 537 0 0 60
1 2077 726 537 0 0 59
1 2078 726 537 0 0 60
1 2079 726 537 0 0 59
1 2080 726 537 0 0 58
1 2081 726 537 0 0 58
1 2082 726 537 0 0 58
1 2083 726 537 0 0 57
1 2084 728 534 0.465 0.233 62
1 2085 728 534 0 0 62
1 2086 728 536 0.258 0.129 52
1 2087 728 536 0 0 52
1 2088 728 536 0 0 55
1 2089 728 536 0 0 53
1 2090 728 536 0 0 55
1 2091 728 536 0 0 54
1 2092 728 536 0 0 53
1 2093 728 536 0 0 54
1 2094 728 536 0 0 53
1 2095 728 536 0 0 53
1 2096 728 536 0 0 56
1 2097 728 536 0 0 57
1 2098 728 536 0 0 57
1 2099 728 536 0 0 61
1 2100 728 536 0 0 62
1 2101 728 537 0.129 0.064 61
1 2102 729 537 0.129 0.064 54
1 2103 729 537 0 0 57
1 2104 729 537 0 0 57
1 2105 729 537 0 0 60
1 2106 729 537 0 0 61
1 2107 729 537 0 0 59
1 2108 729 537 0 0 57
1 2109 729 537 0 0 59
1 2110 729 537 0 0 61
1 2111 729 537 0 0 64
1 2112 729 537 0 0 66
1 2113 729 537 0 0 64
1 2114 729 537 0 0 68
1 2115 729 537 0 0 72
1 2116 729 537 0 0 72
1 2117 729 537 0 0 67
1 2118 729 537 0 0 69
1 2119 729 537 0 0 69
1 2120 729 537 0 0 66
1 2121 729 537 0 0 62
1 2122 729 537 0 0 59
1 2123 729 537 0 0 57
1 2124 729 537 0 0 55
1 2125 729 537 0 0 53
1 2126 729 537 0 0 58
1 2127 729 537 0 0 59
1 2128 729 537 0 0 59
1 2129 729 537 0 0 60
1 2130 729 537 0 0 64
1 2131 729 537 0 0 69
1 2132 733 538 0.532 0.266 54
1 2133 732 540 0.288 0.144 59
1 2134 732 540 0 0 59
1 2135 732 540 0 0 58
1 2136 732 540 0 0 60
1 2137 732 540 0 0 61
1 2138 732 540 0 0 61
1 2139 732 540 0 0 62
1 2140 732 540 0 0 62
1 2141 732 540 0 0 66
1 2142 732 540 0 0 65
1 2143 732 540 0 0 67
1 2144 732 540 0 0 68
1 2145 732 540 0 0 67
1 2146 732 540 0 0 66
1 2147 732 540 0 0 67
1 2148 732 540 0 0 69
1 2149 732 540 0 0 68
1 2150 732 540 0 0 68
1 2151 732 540 0 0 68
1 2152 732 540 0 0 69
1 2153 732 540 0 0 67
1 2154 732 540 0 0 70
1 2155 732 540 0 0 69
1 2156 732 540 0 0 67
1 2157 732 540 0 0 67
1 2158 732 540 0 0 70
1 2159 732 540 0 0 68
1 2160 732 540 0 0 67
1 2161 732 540 0 0 67
1 2162 732 540 0 0 69
1 2163 732 540 0 0 68
1 2164 732 540 0 0 70
1 2165 732 540 0 0 68
1 2166 732 540 0 0 70
1 2167 732 540 0 0 68
1 2168 732 540 0 0 70
1 2169 732 540 0 0 70
1 2170 732 540 0 0 71
1 2171 732 540 0 0 69
1 2172 732 540 0 0 70
1 2173 732 540 0 0 71
1 2174 732 540 0 0 68
1 2175 732 540 0 0 72
1 2176 732 540 0 0 67
1 2177 732 540 0 0 69
1 2178 732 540 0 0 69
1 2179 732 540 0 0 71
1 2180 732 540 0 0 67
1 2181 732 540 0 0 70
1 2182 732 540 0 0 72
1 2183 732 540 0 0 70
1 2184 732 540 0 0 69
1 2185 732 540 0 0 71
1 2186 732 540 0 0 68
1 2187 732 540 0 0 69
1 2188 732 540 0 0 67
1 2189 732 540 0 0 67
1 2190 732 540 0 0 67
1 2191 732 540 0 0 69
1 2192 732 540 0 0 65
1 2193 732 540 0 0 66
1 2194 732 540 0 0 65
1 2195 732 540 0 0 68
1 2196 732 540 0 0 64
1 2197 732 540 0 0 64
1 2198 732 540 0 0 63
1 2199 732 540 0 0 61
1 2200 732 540 0 0 60
1 2201 732 540 0 0 61
1 2202 732 540 0 0 58
1 2203 732 540 0 0 59
1 2204 732 540 0 0 60
1 2205 732 540 0 0 58
1 2206 732 540 0 0 57
1 2207 732 540 0 0 60
1 2208 732 540 0 0 58
1 2209 732 540 0 0 57
1 2210 732 540 0 0 58
1 2211 732 540 0 0 57
1 2212 732 540 0 0 58
1 2213 732 540 0 0 60
1 2214 732 540 0 0 57
1 2215 732 540 0 0 60
1 2216 732 540 0 0 59
1 2217 732 537 0.387 0.193 54
1 2218 732 537 0 0 55
1 2219 732 537 0 0 58
1 2220 732 537 0 0 54
1 2221 732 537 0 0 56
1 2222 732 537 0 0 58
1 2223 732 537 0 0 57
1 2224 732 537 0 0 60
1 2225 732 537 0 0 61
1 2226 732 537 0 0 59
1 2227 732 537 0 0 58
1 2228 732 537 0 0 58
1 2229 732 537 0 0 63
1 2230 732 537 0 0 57
1 2231 732 537 0 0 60
1 2232 732 537 0 0 63
1 2233 732 537 0 0 61
1 2234 732 537 0 0 65
1 2235 732 537 0 0 63
1 2236 732 537 0 0 64
1 2237 732 537 0 0 64
1 2238 732 537 0 0 65
1 2239 732 537 0 0 63
1 2240 732 537 0 0 66
1 2241 732 537 0 0 65
1 2242 732 537 0 0 64
1 2243 732 537 0 0 64
1 2244 732 537 0 0 65
1 2245 732 537 0 0 67
1 2246 732 537 0 0 65
1 2247 732 537 0 0 70
1 2248 730 537 0.258 0.129 55
1 2249 730 537 0 0 56
1 2250 730 537 0 0 57
1 2251 730 537 0 0 56
1 2252 730 537 0 0 52
1 2253 730 537 0 0 53
1 2254 730 537 0 0 57
1 2255 730 537 0 0 56
1 2256 730 537 0 0 56
1 2257 730 537 0 0 55
1 2258 730 537 0 0 56
1 2259 730 537 0 0 57
1 2260 730 537 0 0 61
1 2261 730 537 0 0 58
1 2262 730 537 0 0 59
1 2263 730 537 0 0 60
1 2264 730 537 0 0 60
1 2265 730 537 0 0 58
1 2266 730 537 0 0 59
1 2267 730 537 0 0 63
1 2268 730 537 0 0 62
1 2269 730 537 0 0 59
1 2270 730 537 0 0 58
1 2271 730 537 0 0 58
1 2272 730 537 0 0 59
1 2273 730 537 0 0 58
1 2274 730 537 0 0 60
1 2275 730 537 0 0 61
1 2276 730 537 0 0 62
1 2277 730 537 0 0 58
1 2278 730 537 0 0 59
1 2279 730 537 0 0 59
1 2280 730 537 0 0 59
1 2281 730 537 0 0 60
1 2282 730 537 0 0 59
1 2283 730 537 0 0 57
1 2284 730 537 0 0 60
1 2285 730 537 0 0 57
1 2286 730 537 0 0 56
1 2287 730 537 0 0 57
1 2288 730 537 0 0 55
1 2289 730 537 0 0 56
1 2290 730 537 0 0 56
1 2291 730 537 0 0 58
1 2292 732 537 0.258 0.129 54
1 2293 733 536 0.182 0.091 57
1 2294 733 536 0 0 59
1 2295 733 536 0 0 59
1 2296 733 536 0 0 56
1 2297 733 536 0 0 59
1 2298 733 536 0 0 58
1 2299 733 536 0 0 60
1 2300 733 536 0 0 57
1 2301 733 536 0 0 57
1 2302 733 536 0 0 61
1 2303 733 536 0 0 60
1 2304 733 536 0 0 59
1 2305 733 536 0 0 58
1 2306 733 536 0 0 58
1 2307 733 536 0 0 55
1 2308 733 536 0 0 55
1 2309 733 536 0 0 55
1 2310 733 536 0 0 57
1 2311 733 536 0 0 60
1 2312 733 536 0 0 62
1 2313 733 536 0 0 65
1 2314 733 536 0 0 63
1 2315 733 536 0 0 66
1 2316 733 536 0 0 68
1 2317 733 536 0 0 71
1 2318 733 536 0 0 70
1 2319 733 538 0.258 0.129 56
1 2320 733 538 0 0 57
1 2321 733 538 0 0 55
1 2322 733 538 0 0 57
1 2323 733 538 0 0 56
1 2324 733 538 0 0 55
1 2325 733 538 0 0 58
1 2326 733 538 0 0 61
1 2327 733 538 0 0 58
1 2328 733 538 0 0 60
1 2329 733 538 0 0 57
1 2330 733 538 0 0 56
1 2331 733 538 0 0 59
1 2332 733 538 0 0 56
1 2333 733 538 0 0 60
1 2334 733 538 0 0 58
1 2335 733 538 0 0 56
1 2336 733 538 0 0 61
1 2337 733 538 0 0 57
1 2338 733 538 0 0 58
1 2339 733 538 0 0 56
1 2340 733 538 0 0 55
1 2341 733 538 0 0 55
1 2342 733 538 0 0 58
1 2343 733 538 0 0 61
1 2344 733 538 0 0 60
1 2345 733 538 0 0 61
1 2346 733 538 0 0 62
1 2347 733 538 0 0 59
1 2348 733 538 0 0 62
1 2349 733 538 0 0 62
1 2350 733 538 0 0 59
1 2351 733 538 0 0 58
1 2352 733 538 0 0 62
1 2353 733 538 0 0 61
1 2354 733 538 0 0 65
1 2355 733 538 0 0 67
1 2356 733 538 0 0 67
1 2357 733 538 0 0 59
1 2358 733 538 0 0 60
1 2359 733 538 0 0 61
1 2360 733 538 0 0 69
1 2361 733 538 0 0 74
1 2362 734 538 0.129 0.064 80
1 2363 734 542 0.516 0.258 56
1 2364 734 542 0 0 55
1 2365 734 542 0 0 56
1 2366 734 542 0 0 55
1 2367 734 542 0 0 54
1 2368 734 542 0 0 54
1 2369 734 542 0 0 53
1 2370 734 542 0 0 53
1 2371 734 542 0 0 55
1 2372 734 542 0 0 55
1 2373 734 542 0 0 55
1 2374 734 542 0 0 54
1 2375 734 542 0 0 54
1 2376 734 542 0 0 56
1 2377 734 542 0 0 55
1 2378 734 542 0 0 55
1 2379 734 542 0 0 56
1 2380 734 542 0 0 54
1 2381 734 542 0 0 56
1 2382 734 542 0 0 55
1 2383 734 542 0 0 55
1 2384 734 542 0 0 56
1 2385 734 542 0 0 56
1 2386 734 542 0 0 57
1 2387 734 542 0 0 55
1 2388 734 542 0 0 53
1 2389 734 542 0 0 54
1 2390 734 542 0 0 56
1 2391 734 542 0 0 55
1 2392 734 542 0 0 55
1 2393 734 542 0 0 55
1 2394 734 542 0 0 54
1 2395 734 542 0 0 55
1 2396 734 542 0 0 53
1 2397 734 542 0 0 54
1 2398 734 542 0 0 54
1 2399 734 542 0 0 55
1 2400 734 542 0 0 56
1 2401 734 542 0 0 55
1 2402 734 542 0 0 55
1 2403 734 542 0 0 55
1 2404 734 542 0 0 58
1 2405 734 542 0 0 56
1 2406 734 542 0 0 55
1 2407 734 542 0 0 56
1 2408 734 542 0 0 55
1 2409 734 542 0 0 54
1 2410 734 542 0 0 57
1 2411 734 542 0 0 56
1 2412 734 542 0 0 56
1 2413 734 542 0 0 57
1 2414 734 542 0 0 57
1 2415 734 542 0 0 55
1 2416 734 542 0 0 57
1 2417 734 542 0 0 53
1 2418 734 542 0 0 56
1 2419 734 542 0 0 53
1 2420 734 542 0 0 56
1 2421 734 542 0 0 54
1 2422 734 542 0 0 57
1 2423 736 542 0.258 0.129 80
1 2424 736 542 0 0 73
1 2425 736 542 0 0 83
1 2426 736 542 0 0 82
1 2427 736 542 0 0 77
1 2428 736 542 0 0 72
1 2429 736 542 0 0 74
1 2430 736 542 0 0 79
1 2431 736 542 0 0 72
1 2432 736 542 0 0 75
1 2433 736 542 0 0 83
1 2434 736 542 0 0 77
1 2435 736 542 0 0 76
1 2436 736 542 0 0 79
1 2437 736 542 0 0 77
1 2438 736 542 0 0 80
1 2439 736 542 0 0 77
1 2440 736 542 0 0 76
1 2441 736 542 0 0 75
1 2442 736 542 0 0 74
1 2443 736 542 0 0 73
1 2444 736 542 0 0 74
1 2445 736 542 0 0 74
1 2446 736 542 0 0 79
1 2447 736 542 0 0 72
1 2448 736 542 0 0 72
1 2449 736 542 0 0 75
1 2450 736 542 0 0 71
1 2451 736 542 0 0 75
1 2452 736 542 0 0 72
1 2453 736 542 0 0 73
1 2454 736 542 0 0 75
1 2455 736 542 0 0 74
1 2456 736 542 0 0 71
1 2457 736 542 0 0 81
1 2458 736 542 0 0 76
1 2459 736 542 0 0 74
1 2460 736 542 0 0 68
1 2461 736 542 0 0 71
1 2462 736 542 0 0 70
1 2463 736 542 0 0 71
1 2464 736 542 0 0 74
1 2465 736 542 0 0 71
1 2466 736 542 0 0 68
1 2467 736 542 0 0 66
1 2468 736 542 0 0 67
1 2469 736 542 0 0 67
1 2470 736 542 0 0 67
1 2471 736 542 0 0 67
1 2472 736 542 0 0 63
1 2473 736 542 0 0 63
1 2474 736 542 0 0 67
1 2475 736 542 0 0 64
1 2476 736 542 0 0 62
1 2477 736 542 0 0 61
1 2478 736 542 0 0 61
1 2479 736 542 0 0 59
1 2480 736 542 0 0 59
1 2481 736 542 0 0 56
1 2482 736 542 0 0 57
1 2483 736 542 0 0 55
1 2484 736 542 0 0 55
1 2485 736 542 0 0 54
1 2486 736 542 0 0 54
1 2487 736 542 0 0 51
1 2488 736 542 0 0 56
1 2489 736 542 0 0 61
1 2490 736 542 0 0 57
1 2491 736 542 0 0 59
1 2492 736 542 0 0 57
1 2493 736 542 0 0 58
1 2494 736 542 0 0 60
1 2495 736 542 0 0 58
1 2496 736 542 0 0 52
1 2497 736 542 0 0 51
1 2498 736 542 0 0 50
1 2499 738 541 0.288 0.144 58
1 2500 738 541 0 0 57
1 2501 738 541 0 0 59
1 2502 738 541 0 0 58
1 2503 738 541 0 0 59
1 2504 738 541 0 0 58
1 2505 738 541 0 0 56
1 2506 738 541 0 0 56
1 2507 738 541 0 0 54
1 2508 738 541 0 0 56
1 2509 738 541 0 0 56
1 2510 738 541 0 0 56
1 2511 738 541 0 0 55
1 2512 738 541 0 0 53
1 2513 738 541 0 0 56
1 2514 738 541 0 0 54
1 2515 738 541 0 0 51
1 2516 741 540 0.408 0.204 59
1 2517 741 540 0 0 59
1 2518 741 540 0 0 58
1 2519 741 540 0 0 56
1 2520 741 540 0 0 58
1 2521 741 540 0 0 53
1 2522 741 540 0 0 53
1 2523 741 540 0 0 50
1 2524 741 540 0 0 51
1 2525 741 540 0 0 50
1 2526 741 540 0 0 49
1 2527 741 540 0 0 46
1 2528 741 540 0 0 47
1 2529 741 540 0 0 50
1 2530 741 540 0 0 49
1 2531 741 540 0 0 47
1 2532 741 540 0 0 48
1 2533 741 540 0 0 50
1 2534 741 540 0 0 49
1 2535 741 540 0 0 51
1 2536 741 540 0 0 47
1 2537 741 540 0 0 50
1 2538 741 540 0 0 51
1 2539 741 540 0 0 53
1 2540 741 540 0 0 57
1 2541 741 540 0 0 61
1 2542 742 540 0.129 0.064 79
1 2543 742 540 0 0 74
1 2544 741 540 0.129 0.064 61
1 2545 741 540 0 0 57
1 2546 741 541 0.129 0.064 48
1 2547 741 541 0 0 50
1 2548 741 541 0 0 48
1 2549 741 541 0 0 52
1 2550 741 541 0 0 50
1 2551 741 541 0 0 53
1 2552 741 541 0 0 52
1 2553 741 541 0 0 50
1 2554 741 541 0 0 53
1 2555 741 541 0 0 50
1 2556 741 541 0 0 52
1 2557 741 541 0 0 56
1 2558 741 541 0 0 55
1 2559 741 541 0 0 52
1 2560 741 541 0 0 53
1 2561 741 541 0 0 57
1 2562 741 541 0 0 54
1 2563 741 541 0 0 56
1 2564 741 541 0 0 60
1 2565 741 541 0 0 60
1 2566 741 541 0 0 56
1 2567 741 541 0 0 59
1 2568 741 541 0 0 59
1 2569 741 541 0 0 56
1 2570 741 541 0 0 57
1 2571 741 541 0 0 56
1 2572 741 541 0 0 58
1 2573 741 541 0 0 62
1 2574 741 541 0 0 60
1 2575 741 541 0 0 60
1 2576 741 541 0 0 58
1 2577 741 541 0 0 62
1 2578 741 541 0 0 65
1 2579 741 541 0 0 70
1 2580 741 541 0 0 65
1 2581 741 541 0 0 70
1 2582 740 542 0.182 0.091 55
1 2583 738 542 0.258 0.129 62
1 2584 738 542 0 0 63
1 2585 738 542 0 0 61
1 2586 738 542 0 0 61
1 2587 738 542 0 0 59
1 2588 738 542 0 0 58
1 2589 738 542 0 0 56
1 2590 738 542 0 0 56
1 2591 738 542 0 0 58
1 2592 738 542 0 0 56
1 2593 738 542 0 0 56
1 2594 738 542 0 0 57
1 2595 738 542 0 0 56
1 2596 738 542 0 0 53
1 2597 738 542 0 0 56
1 2598 738 542 0 0 58
1 2599 738 542 0 0 59
1 2600 738 542 0 0 56
1 2601 738 542 0 0 59
1 2602 738 542 0 0 61
1 2603 738 542 0 0 59
1 2604 738 542 0 0 61
1 2605 738 542 0 0 63
1 2606 738 542 0 0 64
1 2607 738 542 0 0 67
1 2608 738 542 0 0 71
1 2609 738 542 0 0 71
1 2610 738 542 0 0 71
1 2611 738 542 0 0 69
1 2612 738 542 0 0 67
1 2613 738 542 0 0 70
1 2614 738 542 0 0 67
1 2615 738 542 0 0 62
1 2616 738 542 0 0 60
1 2617 738 542 0 0 60
1 2618 738 542 0 0 59
1 2619 738 542 0 0 56
1 2620 738 542 0 0 56
1 2621 738 542 0 0 54
1 2622 738 542 0 0 54
1 2623 738 542 0 0 52
1 2624 738 542 0 0 56
1 2625 738 542 0 0 53
1 2626 738 542 0 0 56
1 2627 738 542 0 0 54
1 2628 738 542 0 0 54
1 2629 738 542 0 0 55
1 2630 738 542 0 0 54
1 2631 738 542 0 0 53
1 2632 738 542 0 0 54
1 2633 738 542 0 0 54
1 2634 738 542 0 0 51
1 2635 738 542 0 0 50
1 2636 738 542 0 0 52
1 2637 738 542 0 0 54
1 2638 738 542 0 0 53
1 2639 741 542 0.387 0.193 54
1 2640 741 542 0 0 53
1 2641 741 542 0 0 54
1 2642 741 542 0 0 53
1 2643 741 542 0 0 53
1 2644 741 542 0 0 53
1 2645 741 542 0 0 57
1 2646 741 542 0 0 55
1 2647 741 542 0 0 53
1 2648 741 542 0 0 60
1 2649 741 542 0 0 59
1 2650 741 542 0 0 59
1 2651 741 542 0 0 58
1 2652 741 542 0 0 63
1 2653 741 542 0 0 64
1 2654 741 542 0 0 74
1 2655 741 542 0 0 73
1 2656 741 542 0 0 69
1 2657 741 542 0 0 68
1 2658 741 542 0 0 78
1 2659 741 542 0 0 78
1 2660 741 542 0 0 81
1 2661 742 542 0.129 0.064 83
1 2662 742 542 0 0 89
1 2663 742 542 0 0 93
1 2664 742 538 0.516 0.258 57
1 2665 742 538 0 0 61
1 2666 742 538 0 0 58
1 2667 742 538 0 0 59
1 2668 742 538 0 0 60
1 2669 742 538 0 0 59
1 2670 742 538 0 0 60
1 2671 742 538 0 0 58
1 2672 742 538 0 0 60
1 2673 742 538 0 0 59
1 2674 742 538 0 0 60
1 2675 742 538 0 0 61
1 2676 742 538 0 0 61
1 2677 742 538 0 0 60
1 2678 742 538 0 0 60
1 2679 744 538 0.258 0.129 62
1 2680 744 538 0 0 60
1 2681 744 538 0 0 60
1 2682 744 538 0 0 61
1 2683 744 538 0 0 59
1 2684 744 538 0 0 62
1 2685 744 538 0 0 61
1 2686 744 538 0 0 60
1 2687 744 538 0 0 60
1 2688 744 538 0 0 62
1 2689 744 538 0 0 60
1 2690 744 538 0 0 59
1 2691 744 538 0 0 58
1 2692 744 538 0 0 59
1 2693 744 538 0 0 61
1 2694 744 538 0 0 61
1 2695 744 538 0 0 60
1 2696 744 538 0 0 60
1 2697 744 538 0 0 59
1 2698 744 538 0 0 59
1 2699 744 538 0 0 59
1 2700 744 538 0 0 60
1 2701 744 538 0 0 59
1 2702 744 538 0 0 61
1 2703 744 538 0 0 61
1 2704 744 538 0 0 60
1 2705 744 538 0 0 62
1 2706 744 538 0 0 62
1 2707 744 538 0 0 61
1 2708 744 538 0 0 60
1 2709 744 538 0 0 59
1 2710 744 538 0 0 60
1 2711 744 538 0 0 60
1 2712 744 538 0 0 59
1 2713 744 538 0 0 63
1 2714 744 538 0 0 60
1 2715 744 538 0 0 64
1 2716 744 538 0 0 60
1 2717 744 538 0 0 61
1 2718 744 538 0 0 62
1 2719 744 538 0 0 62
1 2720 744 538 0 0 61
1 2721 744 538 0 0 59
1 2722 744 538 0 0 60
1 2723 744 538 0 0 61
1 2724 744 538 0 0 61
1 2725 744 538 0 0 60
1 2726 744 538 0 0 59
1 2727 744 538 0 0 63
1 2728 744 538 0 0 60
1 2729 744 538 0 0 61
1 2730 744 538 0 0 60
1 2731 745 538 0.129 0.064 64
1 2732 745 538 0 0 60
1 2733 745 538 0 0 64
1 2734 745 538 0 0 64
1 2735 745 538 0 0 64
1 2736 745 538 0 0 65
1 2737 745 538 0 0 68
1 2738 745 538 0 0 71
1 2739 745 538 0 0 71
1 2740 745 538 0 0 72
1 2741 745 538 0 0 74
1 2742 745 538 0 0 75
1 2743 745 538 0 0 77
1 2744 745 538 0 0 78
1 2745 745 538 0 0 82
1 2746 745 538 0 0 82
1 2747 745 538 0 0 86
1 2748 745 538 0 0 85
1 2749 745 538 0 0 87
1 2750 745 538 0 0 86
1 2751 745 538 0 0 84
1 2752 745 538 0 0 86
1 2753 745 538 0 0 90
1 2754 745 538 0 0 90
1 2755 745 538 0 0 92
1 2756 745 538 0 0 91
1 2757 745 538 0 0 94
1 2758 745 538 0 0 98
1 2759 744 538 0.129 0.064 86
1 2760 744 538 0 0 87
1 2761 744 538 0 0 90
1 2762 744 538 0 0 93
1 2763 744 538 0 0 96
1 2764 744 538 0 0 92
1 2765 744 538 0 0 89
1 2766 744 538 0 0 96
1 2767 744 538 0 0 93
1 2768 744 538 0 0 98
1 2769 744 538 0 0 95
1 2770 741 541 0.547 0.274 54
1 2771 741 541 0 0 53
1 2772 741 541 0 0 53
1 2773 741 541 0 0 56
1 2774 741 541 0 0 54
1 2775 741 541 0 0 55
1 2776 741 541 0 0 51
1 2777 741 541 0 0 54
1 2778 741 541 0 0 55
1 2779 741 541 0 0 54
1 2780 741 541 0 0 52
1 2781 741 541 0 0 55
1 2782 741 541 0 0 54
1 2783 741 541 0 0 52
1 2784 741 541 0 0 51
1 2785 741 541 0 0 50
1 2786 741 541 0 0 52
1 2787 741 541 0 0 49
1 2788 741 541 0 0 51
1 2789 741 541 0 0 50
1 2790 741 541 0 0 51
1 2791 741 541 0 0 48
1 2792 741 541 0 0 46
1 2793 741 541 0 0 46
1 2794 741 541 0 0 49
1 2795 741 541 0 0 48
1 2796 741 541 0 0 49
1 2797 741 541 0 0 48
1 2798 741 541 0 0 48
1 2799 741 541 0 0 51
1 2800 741 541 0 0 50
1 2801 741 541 0 0 51
1 2802 741 541 0 0 50
1 2803 741 541 0 0 48
1 2804 741 541 0 0 51
1 2805 741 541 0 0 48
1 2806 741 541 0 0 50
1 2807 741 541 0 0 47
1 2808 741 541 0 0 49
1 2809 741 541 0 0 49
1 2810 741 541 0 0 49
1 2811 741 541 0 0 49
1 2812 741 541 0 0 52
1 2813 741 541 0 0 48
1 2814 741 541 0 0 49
1 2815 741 541 0 0 50
1 2816 741 541 0 0 53
1 2817 741 541 0 0 50
1 2818 742 541 0.129 0.064 46
1 2819 742 541 0 0 47
1 2820 742 541 0 0 45
1 2821 742 541 0 0 48
1 2822 742 541 0 0 46
1 2823 742 541 0 0 47
1 2824 742 541 0 0 47
1 2825 742 541 0 0 48
1 2826 742 541 0 0 46
1 2827 742 541 0 0 49
1 2828 742 541 0 0 48
1 2829 742 541 0 0 46
1 2830 742 541 0 0 48
1 2831 742 541 0 0 51
1 2832 742 541 0 0 54
1 2833 742 541 0 0 58
1 2834 742 541 0 0 57
1 2835 742 541 0 0 59
1 2836 742 541 0 0 58
1 2837 742 541 0 0 60
1 2838 742 541 0 0 60
1 2839 742 541 0 0 61
1 2840 742 541 0 0 62
1 2841 742 541 0 0 65
1 2842 742 541 0 0 62
1 2843 742 541 0 0 61
1 2844 742 541 0 0 61
1 2845 742 541 0 0 63
1 2846 742 541 0 0 65
1 2847 742 541 0 0 65
1 2848 742 541 0 0 65
1 2849 742 541 0 0 63
1 2850 742 541 0 0 65
1 2851 742 541 0 0 64
1 2852 742 541 0 0 60
1 2853 742 541 0 0 58
1 2854 742 541 0 0 58
1 2855 742 541 0 0 57
1 2856 742 541 0 0 57
1 2857 742 541 0 0 59
1 2858 742 541 0 0 55
1 2859 742 541 0 0 55
1 2860 742 541 0 0 56
1 2861 742 541 0 0 57
1 2862 742 541 0 0 57
1 2863 742 541 0 0 58
1 2864 742 541 0 0 55
1 2865 742 541 0 0 58
1 2866 742 541 0 0 57
1 2867 742 541 0 0 55
1 2868 742 541 0 0 55
1 2869 742 540 0.129 0.064 62
1 2870 742 540 0 0 62
1 2871 742 540 0 0 62
1 2872 742 540 0 0 60
1 2873 742 540 0 0 64
1 2874 742 540 0 0 61
1 2875 742 540 0 0 61
1 2876 742 540 0 0 62
1 2877 742 540 0 0 61
1 2878 742 540 0 0 62
1 2879 744 540 0.258 0.129 62
1 2880 744 540 0 0 64
1 2881 744 540 0 0 65
1 2882 744 540 0 0 66
1 2883 744 540 0 0 65
1 2884 744 540 0 0 67
1 2885 744 540 0 0 65
1 2886 744 540 0 0 65
1 2887 744 540 0 0 65
1 2888 744 540 0 0 62
1 2889 744 540 0 0 62
1 2890 744 540 0 0 61
1 2891 744 540 0 0 61
1 2892 744 540 0 0 62
1 2893 744 540 0 0 60
1 2894 744 540 0 0 60
1 2895 744 540 0 0 59
1 2896 744 540 0 0 59
1 2897 744 540 0 0 58
1 2898 744 540 0 0 58
1 2899 744 540 0 0 58
1 2900 744 540 0 0 57
1 2901 744 540 0 0 58
1 2902 745 538 0.288 0.144 66
1 2903 745 538 0 0 67
1 2904 745 538 0 0 63
1 2905 745 538 0 0 63
1 2906 745 534 0.516 0.258 92
1 2907 742 538 0.645 0.322 62
1 2908 742 538 0 0 61
1 2909 742 538 0 0 60
1 2910 742 538 0 0 63
1 2911 742 538 0 0 62
1 2912 744 538 0.258 0.129 55
1 2913 744 538 0 0 55
1 2914 744 538 0 0 53
1 2915 744 538 0 0 53
1 2916 744 538 0 0 57
1 2917 744 538 0 0 57
1 2918 745 536 0.288 0.144 68
1 2919 745 536 0 0 69
1 2920 745 536 0 0 73
1 2921 745 536 0 0 71
1 2922 745 536 0 0 71
1 2923 745 536 0 0 70
1 2924 745 536 0 0 72
1 2925 745 538 0.258 0.129 61
1 2926 745 538 0 0 61
1 2927 745 538 0 0 61
1 2928 745 538 0 0 61
1 2929 745 538 0 0 64
1 2930 745 538 0 0 61
1 2931 745 538 0 0 61
1 2932 745 538 0 0 62
1 2933 745 538 0 0 62
1 2934 745 538 0 0 60
1 2935 745 538 0 0 61
1 2936 745 538 0 0 60
1 2937 745 538 0 0 61
1 2938 745 538 0 0 63
1 2939 745 538 0 0 64
1 2940 745 538 0 0 63
1 2941 745 538 0 0 63
1 2942 745 538 0 0 64
1 2943 745 538 0 0 61
1 2944 745 538 0 0 65
1 2945 745 538 0 0 61
1 2946 745 538 0 0 61
1 2947 745 538 0 0 61
1 2948 745 538 0 0 59
1 2949 745 538 0 0 62
1 2950 745 538 0 0 63
1 2951 745 538 0 0 61
1 2952 745 538 0 0 61
1 2953 745 538 0 0 63
1 2954 745 538 0 0 61
1 2955 745 538 0 0 59
1 2956 745 538 0 0 63
1 2957 745 538 0 0 61
1 2958 745 538 0 0 62
1 2959 745 538 0 0 61
1 2960 745 538 0 0 60
1 2961 745 538 0 0 60
1 2962 745 538 0 0 58
1 2963 745 538 0 0 61
1 2964 745 538 0 0 63
1 2965 745 538 0 0 60
1 2966 745 538 0 0 60
1 2967 745 538 0 0 61
1 2968 745 538 0 0 62
1 2969 745 538 0 0 61
1 2970 745 538 0 0 62
1 2971 745 538 0 0 61
1 2972 745 538 0 0 61
1 2973 745 538 0 0 62
1 2974 746 538 0.129 0.064 71
1 2975 745 538 0.129 0.064 61
1 2976 745 538 0 0 63
1 2977 745 538 0 0 62
1 2978 745 538 0 0 62
1 2979 745 538 0 0 58
1 2980 745 538 0 0 60
1 2981 745 538 0 0 61
1 2982 745 538 0 0 59
1 2983 745 538 0 0 60
1 2984 745 537 0.129 0.064 59
1 2985 745 537 0 0 61
1 2986 745 537 0 0 58
1 2987 745 537 0 0 59
1 2988 745 537 0 0 62
1 2989 745 540 0.387 0.193 63
1 2990 745 540 0 0 61
1 2991 745 540 0 0 63
1 2992 745 540 0 0 61
1 2993 745 540 0 0 58
1 2994 745 540 0 0 61
1 2995 745 540 0 0 59
1 2996 745 540 0 0 58
1 2997 745 540 0 0 57
1 2998 745 540 0 0 58
1 2999 745 540 0 0 60
1 3000 745 540 0 0 56
1 3001 745 540 0 0 57
1 3002 745 540 0 0 56
1 3003 745 540 0 0 58
1 3004 745 540 0 0 56
1 3005 745 540 0 0 55
1 3006 745 540 0 0 56
1 3007 745 540 0 0 55
1 3008 745 540 0 0 54
1 3009 745 540 0 0 55
1 3010 745 540 0 0 52
1 3011 745 540 0 0 56
1 3012 745 540 0 0 53
1 3013 745 540 0 0 52
1 3014 745 540 0 0 57
1 3015 745 540 0 0 56
1 3016 745 540 0 0 55
1 3017 745 540 0 0 56
1 3018 745 540 0 0 56
1 3019 745 538 0.258 0.129 59
1 3020 745 538 0 0 60
1 3021 745 538 0 0 60
1 3022 745 538 0 0 59
1 3023 745 538 0 0 51
1 3024 745 538 0 0 49
1 3025 745 538 0 0 49
1 3026 746 538 0.129 0.064 51
1 3027 746 541 0.387 0.193 60
1 3028 746 541 0 0 57
1 3029 746 541 0 0 58
1 3030 748 541 0.258 0.129 53
1 3031 748 541 0 0 55
1 3032 749 541 0.129 0.064 53
1 3033 749 541 0 0 55
1 3034 749 541 0 0 52
1 3035 749 541 0 0 57
1 3036 749 541 0 0 54
1 3037 749 541 0 0 54
1 3038 749 541 0 0 54
1 3039 749 541 0 0 59
1 3040 749 541 0 0 62
1 3041 752 541 0.387 0.193 74
1 3042 749 541 0.387 0.193 62
1 3043 749 541 0 0 62
1 3044 749 541 0 0 65
1 3045 749 541 0 0 61
1 3046 749 541 0 0 62
1 3047 749 541 0 0 63
1 3048 749 541 0 0 60
1 3049 749 541 0 0 59
1 3050 749 541 0 0 59
1 3051 750 541 0.129 0.064 64
1 3052 750 541 0 0 61
1 3053 750 541 0 0 61
1 3054 750 541 0 0 62
1 3055 750 541 0 0 62
1 3056 750 541 0 0 62
1 3057 750 541 0 0 61
1 3058 750 541 0 0 61
1 3059 750 541 0 0 61
1 3060 750 541 0 0 60
1 3061 750 541 0 0 59
1 3062 750 541 0 0 60
1 3063 750 541 0 0 62
1 3064 750 541 0 0 60
1 3065 750 541 0 0 58
1 3066 750 541 0 0 58
1 3067 750 541 0 0 58
1 3068 750 540 0.129 0.064 61
1 3069 752 540 0.258 0.129 62
1 3070 752 540 0 0 63
1 3071 752 540 0 0 63
1 3072 752 540 0 0 63
1 3073 752 540 0 0 62
1 3074 752 540 0 0 61
1 3075 752 540 0 0 63
1 3076 752 540 0 0 62
1 3077 752 540 0 0 62
1 3078 752 540 0 0 63
1 3079 752 540 0 0 61
1 3080 752 540 0 0 62
1 3081 752 540 0 0 59
1 3082 752 540 0 0 63
1 3083 752 540 0 0 61
1 3084 752 540 0 0 61
1 3085 752 540 0 0 62
1 3086 752 540 0 0 61
1 3087 752 540 0 0 63
1 3088 752 540 0 0 62
1 3089 752 540 0 0 66
1 3090 752 538 0.258 0.129 64
1 3091 752 538 0 0 67
1 3092 752 538 0 0 64
1 3093 752 538 0 0 68
1 3094 752 538 0 0 65
1 3095 752 538 0 0 64
1 3096 750 540 0.365 0.182 63
1 3097 750 540 0 0 63
1 3098 750 540 0 0 64
1 3099 750 540 0 0 62
1 3100 750 540 0 0 61
1 3101 750 540 0 0 63
1 3102 750 540 0 0 61
1 3103 750 540 0 0 63
1 3104 750 540 0 0 63
1 3105 750 540 0 0 63
1 3106 750 540 0 0 60
1 3107 752 540 0.258 0.129 64
1 3108 752 540 0 0 68
1 3109 752 540 0 0 69
1 3110 752 540 0 0 68
1 3111 752 540 0 0 72
1 3112 752 540 0 0 77
1 3113 752 540 0 0 75
1 3114 752 540 0 0 72
1 3115 752 540 0 0 75
1 3116 752 540 0 0 80
1 3117 752 540 0 0 80
1 3118 750 538 0.365 0.182 56
1 3119 750 538 0 0 57
1 3120 750 538 0 0 59
1 3121 750 538 0 0 63
1 3122 750 538 0 0 63
1 3123 750 540 0.258 0.129 61
1 3124 750 540 0 0 64
1 3125 750 540 0 0 64
1 3126 750 540 0 0 68
1 3127 750 540 0 0 67
1 3128 750 540 0 0 70
1 3129 750 540 0 0 70
1 3130 750 540 0 0 72
1 3131 750 540 0 0 71
1 3132 750 540 0 0 78
1 3133 750 540 0 0 76
1 3134 750 540 0 0 88
1 3135 750 540 0 0 87
1 3136 750 540 0 0 88
1 3137 750 540 0 0 89
1 3138 750 540 0 0 91
1 3139 750 540 0 0 95
1 3140 750 540 0 0 100
1 3141 750 540 0 0 104
1 3142 746 540 0.516 0.258 63
1 3143 746 540 0 0 61
1 3144 746 540 0 0 62
1 3145 746 540 0 0 61
1 3146 746 540 0 0 60
1 3147 746 540 0 0 60
1 3148 746 540 0 0 59
1 3149 746 540 0 0 58
1 3150 746 540 0 0 57
1 3151 746 540 0 0 58
1 3152 746 540 0 0 58
1 3153 746 540 0 0 51
1 3154 746 540 0 0 46
1 3155 746 540 0 0 48
1 3156 746 540 0 0 47
1 3157 746 540 0 0 47
1 3158 748 540 0.258 0.129 45
1 3159 748 538 0.258 0.129 79
1 3160 749 542 0.532 0.266 53
1 3161 749 542 0 0 56
1 3162 749 542 0 0 56
1 3163 749 542 0 0 51
1 3164 749 542 0 0 49
1 3165 749 542 0 0 49
1 3166 749 542 0 0 52
1 3167 749 542 0 0 50
1 3168 749 542 0 0 48
1 3169 749 542 0 0 48
1 3170 749 542 0 0 49
1 3171 749 542 0 0 47
1 3172 749 542 0 0 48
1 3173 749 542 0 0 49
1 3174 749 542 0 0 48
1 3175 749 542 0 0 50
1 3176 749 542 0 0 58
1 3177 749 542 0 0 62
1 3178 749 542 0 0 59
1 3179 749 542 0 0 56
1 3180 749 542 0 0 54
1 3181 749 542 0 0 50
1 3182 749 542 0 0 51
1 3183 749 542 0 0 53
1 3184 750 542 0.129 0.064 59
1 3185 750 542 0 0 56
1 3186 750 542 0 0 58
1 3187 750 542 0 0 56
1 3188 750 542 0 0 58
1 3189 750 542 0 0 59
1 3190 750 542 0 0 58
1 3191 750 542 0 0 57
1 3192 750 542 0 0 59
1 3193 750 542 0 0 59
1 3194 752 542 0.258 0.129 58
1 3195 752 542 0 0 58
1 3196 752 542 0 0 60
1 3197 752 542 0 0 61
1 3198 752 542 0 0 60
1 3199 752 542 0 0 59
1 3200 752 542 0 0 58
1 3201 752 542 0 0 60
1 3202 752 542 0 0 61
1 3203 752 542 0 0 65
1 3204 752 542 0 0 63
1 3205 752 542 0 0 60
1 3206 752 542 0 0 67
1 3207 750 541 0.288 0.144 60
1 3208 750 541 0 0 61
1 3209 750 541 0 0 62
1 3210 750 541 0 0 64
1 3211 750 541 0 0 62
1 3212 750 541 0 0 62
1 3213 750 541 0 0 60
1 3214 750 541 0 0 62
1 3215 750 541 0 0 59
1 3216 750 541 0 0 59
1 3217 750 541 0 0 60
1 3218 750 541 0 0 62
1 3219 750 541 0 0 62
1 3220 750 541 0 0 62
1 3221 750 541 0 0 62
1 3222 750 541 0 0 60
1 3223 750 541 0 0 62
1 3224 750 541 0 0 60
1 3225 750 541 0 0 61
1 3226 750 541 0 0 60
1 3227 750 541 0 0 63
1 3228 750 541 0 0 60
1 3229 750 541 0 0 60
1 3230 750 541 0 0 60
1 3231 750 541 0 0 62
1 3232 750 541 0 0 59
1 3233 750 541 0 0 57
1 3234 750 541 0 0 58
1 3235 750 541 0 0 58
1 3236 750 541 0 0 60
1 3237 750 541 0 0 59
1 3238 750 541 0 0 60
1 3239 750 541 0 0 60
1 3240 750 541 0 0 58
1 3241 750 541 0 0 58
1 3242 750 541 0 0 59
1 3243 750 541 0 0 59
1 3244 750 541 0 0 61
1 3245 750 541 0 0 59
1 3246 750 541 0 0 63
1 3247 750 541 0 0 60
1 3248 750 541 0 0 60
1 3249 750 541 0 0 58
1 3250 750 541 0 0 60
1 3251 750 541 0 0 61
1 3252 750 541 0 0 63
1 3253 750 541 0 0 60
1 3254 750 541 0 0 60
1 3255 750 541 0 0 62
1 3256 750 541 0 0 61
1 3257 750 541 0 0 59
1 3258 750 541 0 0 61
1 3259 750 541 0 0 60
1 3260 750 541 0 0 61
1 3261 750 541 0 0 64
1 3262 750 541 0 0 62
1 3263 750 541 0 0 63
1 3264 750 541 0 0 62
1 3265 750 541 0 0 63
1 3266 750 541 0 0 61
1 3267 750 541 0 0 59
1 3268 750 541 0 0 59
1 3269 750 541 0 0 61
1 3270 750 541 0 0 61
1 3271 750 541 0 0 61
1 3272 752 541 0.258 0.129 60
1 3273 752 541 0 0 60
1 3274 752 541 0 0 57
1 3275 752 541 0 0 58
1 3276 752 541 0 0 57
1 3277 752 541 0 0 58
1 3278 752 541 0 0 59
1 3279 752 541 0 0 56
1 3280 752 541 0 0 58
1 3281 752 541 0 0 57
1 3282 752 541 0 0 55
1 3283 752 541 0 0 56
1 3284 752 541 0 0 54
1 3285 753 541 0.129 0.064 66
1 3286 753 542 0.129 0.064 65
1 3287 753 542 0 0 64
1 3288 753 542 0 0 66
1 3289 753 542 0 0 63
1 3290 753 542 0 0 65
1 3291 753 542 0 0 62
1 3292 753 542 0 0 66
1 3293 753 542 0 0 63
1 3294 753 542 0 0 62
1 3295 753 542 0 0 66
1 3296 752 542 0.129 0.064 61
1 3297 752 542 0 0 61
1 3298 752 542 0 0 61
1 3299 752 542 0 0 61
1 3300 752 542 0 0 61
1 3301 752 542 0 0 59
1 3302 752 542 0 0 61
1 3303 752 542 0 0 61
1 3304 752 542 0 0 59
1 3305 752 542 0 0 62
1 3306 752 542 0 0 63
1 3307 752 542 0 0 61
1 3308 752 542 0 0 60
1 3309 752 542 0 0 60
1 3310 753 541 0.182 0.091 57
1 3311 753 541 0 0 56
1 3312 753 541 0 0 57
1 3313 753 541 0 0 56
1 3314 753 541 0 0 55
1 3315 753 541 0 0 55
1 3316 753 541 0 0 55
1 3317 753 541 0 0 52
1 3318 753 541 0 0 51
1 3319 753 541 0 0 52
1 3320 753 541 0 0 50
1 3321 753 541 0 0 49
1 3322 753 541 0 0 50
1 3323 753 541 0 0 50
1 3324 753 541 0 0 50
1 3325 753 541 0 0 50
1 3326 753 541 0 0 48
1 3327 753 541 0 0 47
1 3328 753 541 0 0 47
1 3329 753 541 0 0 47
1 3330 753 541 0 0 48
1 3331 753 541 0 0 46
1 3332 753 541 0 0 48
1 3333 753 541 0 0 49
1 3334 753 541 0 0 50
1 3335 753 541 0 0 57
1 3336 753 541 0 0 54
1 3337 753 541 0 0 53
1 3338 753 541 0 0 54
1 3339 753 541 0 0 60
1 3340 752 541 0.129 0.064 55
1 3341 752 541 0 0 60
1 3342 752 541 0 0 56
1 3343 752 541 0 0 58
1 3344 752 541 0 0 67
1 3345 752 541 0 0 66
1 3346 753 544 0.408 0.204 56
1 3347 753 544 0 0 53
1 3348 753 544 0 0 56
1 3349 753 544 0 0 55
1 3350 753 544 0 0 54
1 3351 753 544 0 0 54
1 3352 753 544 0 0 52
1 3353 753 544 0 0 54
1 3354 753 544 0 0 56
1 3355 753 544 0 0 57
1 3356 753 544 0 0 52
1 3357 753 544 0 0 53
1 3358 753 544 0 0 53
1 3359 753 544 0 0 56
1 3360 753 544 0 0 57
1 3361 753 544 0 0 51
1 3362 753 544 0 0 53
1 3363 753 544 0 0 55
1 3364 753 544 0 0 55
1 3365 753 544 0 0 59
1 3366 753 544 0 0 58
1 3367 753 544 0 0 57
1 3368 753 544 0 0 59
1 3369 753 544 0 0 58
1 3370 753 544 0 0 56
1 3371 753 544 0 0 54
1 3372 753 544 0 0 57
1 3373 753 544 0 0 55
1 3374 753 544 0 0 53
1 3375 753 544 0 0 55
1 3376 753 544 0 0 59
1 3377 753 544 0 0 59
1 3378 753 544 0 0 55
1 3379 753 544 0 0 57
1 3380 753 544 0 0 56
1 3381 753 544 0 0 54
1 3382 753 544 0 0 56
1 3383 753 544 0 0 59
1 3384 753 544 0 0 60
1 3385 753 544 0 0 64
1 3386 753 544 0 0 62
1 3387 753 544 0 0 60
1 3388 753 544 0 0 63
1 3389 753 544 0 0 61
1 3390 753 544 0 0 62
1 3391 753 544 0 0 63
1 3392 753 544 0 0 64
1 3393 753 544 0 0 62
1 3394 753 544 0 0 61
1 3395 753 544 0 0 62
1 3396 752 544 0.129 0.064 60
1 3397 752 544 0 0 59
1 3398 752 544 0 0 61
1 3399 752 545 0.129 0.064 59
1 3400 752 545 0 0 58
1 3401 752 545 0 0 57
1 3402 752 545 0 0 59
1 3403 753 544 0.182 0.091 67
1 3404 753 544 0 0 68
1 3405 753 544 0 0 69
1 3406 753 544 0 0 70
1 3407 753 544 0 0 75
1 3408 753 544 0 0 76
1 3409 753 544 0 0 76
1 3410 753 544 0 0 71
1 3411 753 544 0 0 76
1 3412 753 544 0 0 77
1 3413 753 544 0 0 79
1 3414 753 544 0 0 75
1 3415 753 544 0 0 81
1 3416 752 541 0.408 0.204 59
1 3417 752 541 0 0 62
1 3418 752 541 0 0 63
1 3419 752 541 0 0 64
1 3420 752 541 0 0 65
1 3421 752 541 0 0 63
1 3422 752 541 0 0 59
1 3423 752 541 0 0 58
1 3424 752 541 0 0 58
1 3425 752 541 0 0 60
1 3426 752 541 0 0 61
1 3427 752 541 0 0 59
1 3428 752 541 0 0 64
1 3429 752 541 0 0 61
1 3430 752 541 0 0 62
1 3431 752 541 0 0 65
1 3432 752 541 0 0 63
1 3433 752 541 0 0 66
1 3434 752 541 0 0 65
1 3435 752 541 0 0 65
1 3436 752 541 0 0 64
1 3437 752 541 0 0 63
1 3438 752 541 0 0 64
1 3439 752 541 0 0 64
1 3440 752 541 0 0 63
1 3441 752 541 0 0 65
1 3442 752 541 0 0 64
1 3443 752 541 0 0 64
1 3444 752 541 0 0 63
1 3445 752 541 0 0 63
1 3446 752 541 0 0 64
1 3447 752 541 0 0 63
1 3448 752 541 0 0 65
1 3449 752 541 0 0 65
1 3450 752 541 0 0 63
1 3451 752 541 0 0 64
1 3452 752 541 0 0 65
1 3453 752 541 0 0 63
1 3454 752 541 0 0 65
1 3455 752 541 0 0 64
1 3456 752 541 0 0 64
1 3457 752 541 0 0 64
1 3458 752 541 0 0 63
1 3459 752 541 0 0 63
1 3460 752 541 0 0 65
1 3461 752 541 0 0 66
1 3462 752 541 0 0 63
1 3463 752 541 0 0 67
1 3464 752 541 0 0 64
1 3465 752 541 0 0 64
1 3466 752 541 0 0 65
1 3467 752 541 0 0 66
1 3468 752 541 0 0 66
1 3469 752 541 0 0 63
1 3470 752 540 0.129 0.064 64
1 3471 752 540 0 0 67
1 3472 752 540 0 0 66
1 3473 752 540 0 0 64
1 3474 752 540 0 0 66
1 3475 752 540 0 0 64
1 3476 752 540 0 0 65
1 3477 752 540 0 0 64
1 3478 752 540 0 0 64
1 3479 752 540 0 0 65
1 3480 752 540 0 0 65
1 3481 752 540 0 0 64
1 3482 752 540 0 0 63
1 3483 752 540 0 0 65
1 3484 752 540 0 0 68
1 3485 752 540 0 0 67
1 3486 752 540 0 0 62
1 3487 752 540 0 0 62
1 3488 752 540 0 0 63
1 3489 752 540 0 0 65
1 3490 752 540 0 0 62
1 3491 752 540 0 0 66
1 3492 752 540 0 0 64
1 3493 752 540 0 0 63
1 3494 752 540 0 0 62
1 3495 752 540 0 0 66
1 3496 752 540 0 0 63
1 3497 752 540 0 0 64
1 3498 752 540 0 0 67
1 3499 750 541 0.288 0.144 61
1 3500 750 541 0 0 59
1 3501 750 541 0 0 57
1 3502 750 541 0 0 58
1 3503 750 541 0 0 59
1 3504 750 541 0 0 59
1 3505 750 541 0 0 61
1 3506 750 541 0 0 58
1 3507 750 541 0 0 60
1 3508 750 541 0 0 60
1 3509 750 541 0 0 57
1 3510 750 541 0 0 59
1 3511 750 541 0 0 59
1 3512 750 541 0 0 60
1 3513 750 541 0 0 60
1 3514 750 541 0 0 59
1 3515 750 541 0 0 58
1 3516 750 541 0 0 58
1 3517 750 541 0 0 59
1 3518 750 541 0 0 61
1 3519 750 541 0 0 58
1 3520 750 541 0 0 59
1 3521 750 541 0 0 60
1 3522 750 541 0 0 60
1 3523 750 541 0 0 61
1 3524 750 541 0 0 60
1 3525 750 541 0 0 58
1 3526 750 541 0 0 59
1 3527 750 541 0 0 61
1 3528 750 541 0 0 60
1 3529 750 541 0 0 58
1 3530 750 541 0 0 60
1 3531 750 541 0 0 61
1 3532 750 541 0 0 61
1 3533 750 541 0 0 60
1 3534 750 541 0 0 60
1 3535 750 541 0 0 59
1 3536 750 541 0 0 61
1 3537 750 541 0 0 57
1 3538 750 541 0 0 59
1 3539 750 541 0 0 60
1 3540 750 541 0 0 57
1 3541 750 541 0 0 59
1 3542 750 541 0 0 58
1 3543 750 541 0 0 60
1 3544 750 541 0 0 63
1 3545 750 541 0 0 63
1 3546 750 541 0 0 65
1 3547 750 541 0 0 68
1 3548 750 541 0 0 67
1 3549 750 541 0 0 70
1 3550 750 541 0 0 73
1 3551 750 541 0 0 74
1 3552 750 541 0 0 80
1 3553 750 541 0 0 77
1 3554 750 541 0 0 80
1 3555 750 541 0 0 86
1 3556 750 541 0 0 80
1 3557 750 541 0 0 82
1 3558 750 541 0 0 86
1 3559 749 540 0.182 0.091 60
1 3560 749 540 0 0 57
1 3561 749 540 0 0 60
1 3562 749 540 0 0 62
1 3563 749 540 0 0 64
1 3564 749 540 0 0 61
1 3565 749 540 0 0 63
1 3566 749 540 0 0 66
1 3567 749 540 0 0 76
1 3568 749 540 0 0 76
1 3569 749 540 0 0 71
1 3570 749 540 0 0 76
1 3571 749 540 0 0 81
1 3572 749 540 0 0 85
1 3573 749 540 0 0 83
1 3574 749 540 0 0 85
1 3575 749 538 0.258 0.129 59
1 3576 749 538 0 0 59
1 3577 749 538 0 0 57
1 3578 749 538 0 0 58
1 3579 749 538 0 0 58
1 3580 749 538 0 0 59
1 3581 749 538 0 0 57
1 3582 749 538 0 0 57
1 3583 749 538 0 0 57
1 3584 749 538 0 0 56
1 3585 749 538 0 0 57
1 3586 749 538 0 0 64
1 3587 749 538 0 0 73
1 3588 749 538 0 0 77
1 3589 749 538 0 0 87
1 3590 749 538 0 0 95
1 3591 749 538 0 0 89
1 3592 749 538 0 0 87
1 3593 749 538 0 0 93
1 3594 749 538 0 0 94
1 3595 749 538 0 0 99
1 3596 749 538 0 0 97
1 3597 748 534 0.532 0.266 66
1 3598 746 536 0.365 0.182 61
1 3599 746 536 0 0 60
1 3600 746 536 0 0 62
1 3601 746 536 0 0 61
1 3602 746 536 0 0 63
1 3603 746 536 0 0 61
1 3604 746 536 0 0 62
1 3605 746 536 0 0 62
1 3606 746 536 0 0 63
1 3607 746 536 0 0 64
1 3608 746 536 0 0 61
1 3609 746 536 0 0 61
1 3610 746 536 0 0 62
1 3611 746 536 0 0 62
1 3612 746 536 0 0 62
1 3613 746 536 0 0 61
1 3614 746 536 0 0 62
1 3615 746 536 0 0 62
1 3616 746 536 0 0 62
1 3617 746 536 0 0 61
1 3618 746 536 0 0 63
1 3619 746 536 0 0 63
1 3620 746 536 0 0 63
1 3621 746 536 0 0 60
1 3622 746 536 0 0 59
1 3623 746 536 0 0 60
1 3624 746 536 0 0 62
1 3625 746 536 0 0 60
1 3626 746 536 0 0 59
1 3627 746 536 0 0 62
1 3628 746 536 0 0 58
1 3629 746 536 0 0 58
1 3630 746 536 0 0 60
1 3631 746 536 0 0 60
1 3632 746 536 0 0 64
1 3633 746 536 0 0 62
1 3634 746 536 0 0 62
1 3635 746 536 0 0 61
1 3636 746 536 0 0 60
1 3637 746 536 0 0 63
1 3638 746 536 0 0 62
1 3639 746 536 0 0 62
1 3640 746 536 0 0 60
1 3641 746 536 0 0 60
1 3642 746 536 0 0 64
1 3643 746 536 0 0 62
1 3644 746 536 0 0 61
1 3645 746 536 0 0 61
1 3646 746 536 0 0 65
1 3647 746 536 0 0 64
1 3648 746 536 0 0 61
1 3649 746 536 0 0 62
1 3650 746 536 0 0 62
1 3651 746 536 0 0 61
1 3652 746 536 0 0 62
1 3653 746 536 0 0 61
1 3654 746 536 0 0 60
1 3655 746 536 0 0 63
1 3656 746 536 0 0 62
1 3657 746 536 0 0 63
1 3658 746 536 0 0 65
1 3659 746 536 0 0 64
1 3660 746 536 0 0 60
1 3661 746 536 0 0 53
1 3662 746 536 0 0 51
1 3663 746 536 0 0 53
1 3664 746 536 0 0 55
1 3665 746 536 0 0 63
1 3666 746 536 0 0 68
1 3667 746 536 0 0 76
1 3668 746 536 0 0 78
1 3669 746 536 0 0 79
1 3670 746 536 0 0 79
1 3671 746 536 0 0 80
1 3672 746 536 0 0 80
1 3673 746 536 0 0 81
1 3674 746 536 0 0 78
1 3675 746 536 0 0 78
1 3676 746 536 0 0 81
1 3677 746 536 0 0 78
1 3678 746 536 0 0 76
1 3679 746 536 0 0 77
1 3680 746 536 0 0 73
1 3681 746 536 0 0 74
1 3682 746 536 0 0 72
1 3683 746 536 0 0 69
1 3684 746 537 0.129 0.064 54
1 3685 746 537 0 0 51
1 3686 748 538 0.288 0.144 50
1 3687 748 538 0 0 49
1 3688 748 538 0 0 49
1 3689 748 538 0 0 51
1 3690 748 538 0 0 52
1 3691 748 538 0 0 51
1 3692 748 538 0 0 54
1 3693 748 538 0 0 54
1 3694 748 538 0 0 56
1 3695 748 538 0 0 56
1 3696 748 538 0 0 56
1 3697 748 538 0 0 59
1 3698 748 538 0 0 57
1 3699 748 538 0 0 57
1 3700 748 538 0 0 59
1 3701 748 538 0 0 59
1 3702 748 538 0 0 60
1 3703 748 538 0 0 58
1 3704 748 538 0 0 59
1 3705 748 538 0 0 60
1 3706 748 538 0 0 62
1 3707 748 538 0 0 62
1 3708 748 538 0 0 60
1 3709 748 538 0 0 60
1 3710 748 538 0 0 58
1 3711 748 538 0 0 57
1 3712 748 538 0 0 56
1 3713 748 538 0 0 56
1 3714 748 538 0 0 55
1 3715 748 538 0 0 56
1 3716 748 538 0 0 54
1 3717 748 538 0 0 52
1 3718 748 538 0 0 51
1 3719 748 538 0 0 52
1 3720 750 538 0.258 0.129 58
1 3721 750 538 0 0 59
1 3722 750 538 0 0 60
1 3723 750 538 0 0 60
1 3724 750 538 0 0 61
1 3725 750 538 0 0 61
1 3726 750 538 0 0 58
1 3727 750 538 0 0 58
1 3728 750 538 0 0 54
1 3729 750 538 0 0 54
1 3730 750 538 0 0 52
1 3731 750 538 0 0 50
1 3732 750 538 0 0 49
1 3733 750 538 0 0 50
1 3734 750 538 0 0 51
1 3735 750 538 0 0 50
1 3736 750 538 0 0 51
1 3737 750 538 0 0 54
1 3738 750 538 0 0 55
1 3739 750 538 0 0 54
1 3740 750 538 0 0 58
1 3741 750 540 0.258 0.129 54
1 3742 750 540 0 0 57
1 3743 750 540 0 0 55
1 3744 750 540 0 0 57
1 3745 750 540 0 0 53
1 3746 750 540 0 0 56
1 3747 750 540 0 0 55
1 3748 750 540 0 0 50
1 3749 750 540 0 0 53
1 3750 750 540 0 0 55
1 3751 750 540 0 0 54
1 3752 750 540 0 0 53
1 3753 750 540 0 0 52
1 3754 750 540 0 0 53
1 3755 750 540 0 0 53
1 3756 750 540 0 0 51
1 3757 750 540 0 0 51
1 3758 750 540 0 0 50
1 3759 750 540 0 0 49
1 3760 750 540 0 0 49
1 3761 750 540 0 0 51
1 3762 750 540 0 0 48
1 3763 750 540 0 0 49
1 3764 750 540 0 0 52
1 3765 750 540 0 0 51
1 3766 750 540 0 0 50
1 3767 750 540 0 0 52
1 3768 750 540 0 0 50
1 3769 750 540 0 0 49
1 3770 750 540 0 0 50
1 3771 750 540 0 0 50
1 3772 750 540 0 0 50
1 3773 750 540 0 0 49
1 3774 752 541 0.288 0.144 67
1 3775 752 541 0 0 66
1 3776 749 541 0.387 0.193 64
1 3777 749 541 0 0 65
1 3778 749 541 0 0 64
1 3779 749 541 0 0 62
1 3780 749 541 0 0 65
1 3781 749 541 0 0 67
1 3782 749 541 0 0 65
1 3783 749 541 0 0 62
1 3784 749 540 0.129 0.064 59
1 3785 749 540 0 0 61
1 3786 749 540 0 0 60
1 3787 749 540 0 0 65
1 3788 749 540 0 0 62
1 3789 749 540 0 0 64
1 3790 749 540 0 0 64
1 3791 750 540 0.129 0.064 59
1 3792 750 540 0 0 60
1 3793 750 540 0 0 59
1 3794 750 540 0 0 57
1 3795 750 540 0 0 62
1 3796 750 540 0 0 60
1 3797 750 540 0 0 56
1 3798 750 540 0 0 59
1 3799 750 540 0 0 62
1 3800 750 540 0 0 58
1 3801 750 540 0 0 60
1 3802 750 540 0 0 59
1 3803 750 540 0 0 60
1 3804 750 540 0 0 61
1 3805 750 540 0 0 62
1 3806 750 540 0 0 61
1 3807 750 540 0 0 60
1 3808 750 540 0 0 60
1 3809 752 538 0.365 0.182 61
1 3810 752 538 0 0 63
1 3811 752 538 0 0 60
1 3812 752 538 0 0 62
1 3813 752 538 0 0 60
1 3814 752 538 0 0 57
1 3815 752 538 0 0 57
1 3816 752 538 0 0 59
1 3817 752 538 0 0 56
1 3818 752 538 0 0 59
1 3819 752 538 0 0 59
1 3820 752 538 0 0 61
1 3821 752 538 0 0 56
1 3822 752 538 0 0 57
1 3823 752 538 0 0 57
1 3824 752 538 0 0 58
1 3825 752 538 0 0 58
1 3826 752 538 0 0 56
1 3827 752 538 0 0 58
1 3828 752 538 0 0 55
1 3829 752 540 0.258 0.129 58
1 3830 752 540 0 0 55
1 3831 752 540 0 0 57
1 3832 752 540 0 0 57
1 3833 752 540 0 0 55
1 3834 752 540 0 0 55
1 3835 752 540 0 0 54
1 3836 752 540 0 0 54
1 3837 752 540 0 0 56
1 3838 752 540 0 0 55
1 3839 752 540 0 0 56
1 3840 752 540 0 0 57
1 3841 752 540 0 0 57
1 3842 752 540 0 0 57
1 3843 752 540 0 0 58
1 3844 752 540 0 0 55
1 3845 752 540 0 0 55
1 3846 752 540 0 0 56
1 3847 752 540 0 0 58
1 3848 752 540 0 0 59
1 3849 752 540 0 0 57
1 3850 752 540 0 0 57
1 3851 752 540 0 0 56
1 3852 752 540 0 0 56
1 3853 752 540 0 0 55
1 3854 752 540 0 0 56
1 3855 752 540 0 0 57
1 3856 752 540 0 0 58
1 3857 752 540 0 0 59
1 3858 752 540 0 0 59
1 3859 752 540 0 0 58
1 3860 752 540 0 0 59
1 3861 754 540 0.258 0.129 62
1 3862 754 540 0 0 62
1 3863 752 538 0.365 0.182 61
1 3864 752 538 0 0 60
1 3865 752 538 0 0 58
1 3866 752 538 0 0 59
1 3867 752 538 0 0 57
1 3868 752 538 0 0 56
1 3869 752 538 0 0 57
1 3870 752 538 0 0 57
1 3871 752 538 0 0 61
1 3872 752 538 0 0 60
1 3873 752 538 0 0 61
1 3874 752 538 0 0 61
1 3875 752 538 0 0 64
1 3876 752 538 0 0 62
1 3877 752 538 0 0 65
1 3878 752 538 0 0 65
1 3879 752 538 0 0 63
1 3880 752 538 0 0 66
1 3881 752 538 0 0 64
1 3882 752 538 0 0 65
1 3883 752 538 0 0 66
1 3884 752 538 0 0 66
1 3885 752 538 0 0 64
1 3886 752 538 0 0 66
1 3887 752 538 0 0 64
1 3888 752 538 0 0 64
1 3889 752 538 0 0 62
1 3890 752 538 0 0 66
1 3891 752 538 0 0 63
1 3892 752 538 0 0 63
1 3893 752 538 0 0 63
1 3894 752 538 0 0 64
1 3895 752 538 0 0 63
1 3896 752 538 0 0 66
1 3897 752 538 0 0 63
1 3898 752 538 0 0 64
1 3899 752 538 0 0 63
1 3900 752 538 0 0 61
1 3901 752 538 0 0 65
1 3902 752 538 0 0 61
1 3903 752 538 0 0 63
1 3904 752 538 0 0 65
1 3905 752 538 0 0 64
1 3906 752 538 0 0 65
1 3907 752 538 0 0 66
1 3908 752 538 0 0 66
1 3909 752 538 0 0 64
1 3910 752 538 0 0 64
1 3911 752 538 0 0 64
1 3912 752 538 0 0 64
1 3913 752 538 0 0 59
1 3914 752 538 0 0 60
1 3915 752 538 0 0 62
1 3916 752 538 0 0 58
1 3917 752 538 0 0 60
1 3918 752 538 0 0 59
1 3919 752 538 0 0 57
1 3920 752 538 0 0 56
1 3921 752 538 0 0 55
1 3922 752 538 0 0 56
1 3923 752 538 0 0 54
1 3924 752 538 0 0 56
1 3925 752 538 0 0 57
1 3926 752 538 0 0 56
1 3927 752 538 0 0 54
1 3928 752 538 0 0 52
1 3929 752 538 0 0 55
1 3930 752 538 0 0 54
1 3931 752 538 0 0 60
1 3932 752 538 0 0 63
1 3933 752 538 0 0 58
1 3934 752 538 0 0 58
1 3935 752 538 0 0 60
1 3936 752 538 0 0 64
1 3937 752 538 0 0 63
1 3938 752 538 0 0 67
1 3939 752 538 0 0 65
1 3940 752 538 0 0 62
1 3941 752 538 0 0 67
1 3942 752 538 0 0 69
1 3943 752 538 0 0 65
1 3944 752 538 0 0 65
1 3945 752 538 0 0 64
1 3946 752 538 0 0 67
1 3947 752 538 0 0 62
1 3948 752 538 0 0 65
1 3949 752 538 0 0 66
1 3950 752 540 0.258 0.129 64
1 3951 752 540 0 0 68
1 3952 752 540 0 0 66
1 3953 752 540 0 0 65
1 3954 752 540 0 0 63
1 3955 752 540 0 0 62
1 3956 752 540 0 0 64
1 3957 752 540 0 0 61
1 3958 752 540 0 0 66
1 3959 752 540 0 0 64
1 3960 752 540 0 0 64
1 3961 752 540 0 0 64
1 3962 752 540 0 0 63
1 3963 752 540 0 0 67
1 3964 752 540 0 0 65
1 3965 752 540 0 0 65
1 3966 752 540 0 0 68
1 3967 752 540 0 0 64
1 3968 752 540 0 0 66
1 3969 752 540 0 0 62
1 3970 752 540 0 0 66
1 3971 752 540 0 0 68
1 3972 752 540 0 0 69
1 3973 752 540 0 0 69
1 3974 752 538 0.258 0.129 84
1 3975 752 538 0 0 85
1 3976 752 540 0.258 0.129 71
1 3977 752 540 0 0 71
1 3978 752 540 0 0 72
1 3979 752 540 0 0 73
1 3980 752 540 0 0 75
1 3981 752 540 0 0 75
1 3982 752 540 0 0 74
1 3983 750 540 0.258 0.129 52
1 3984 750 540 0 0 53
1 3985 750 540 0 0 52
1 3986 750 540 0 0 54
1 3987 750 540 0 0 50
1 3988 750 540 0 0 54
1 3989 750 540 0 0 55
1 3990 750 540 0 0 54
1 3991 750 540 0 0 52
1 3992 750 540 0 0 54
1 3993 750 540 0 0 57
1 3994 750 540 0 0 56
1 3995 750 540 0 0 57
1 3996 750 540 0 0 54
1 3997 750 540 0 0 53
1 3998 750 540 0 0 55
1 3999 750 540 0 0 53
1 4000 750 540 0 0 52
1 4001 750 540 0 0 52
1 4002 750 540 0 0 55
1 4003 750 540 0 0 53
1 4004 750 540 0 0 52
1 4005 750 540 0 0 54
1 4006 750 540 0 0 56
1 4007 750 540 0 0 56
1 4008 750 540 0 0 53
1 4009 750 540 0 0 57
1 4010 750 540 0 0 54
1 4011 750 540 0 0 57
1 4012 750 540 0 0 57
1 4013 750 540 0 0 56
1 4014 750 540 0 0 53
1 4015 750 540 0 0 56
1 4016 750 540 0 0 56
1 4017 750 540 0 0 54
1 4018 750 540 0 0 56
1 4019 750 540 0 0 55
1 4020 750 540 0 0 58
1 4021 750 540 0 0 58
1 4022 750 540 0 0 59
1 4023 750 540 0 0 59
1 4024 750 540 0 0 56
1 4025 750 540 0 0 56
1 4026 750 540 0 0 57
1 4027 750 542 0.258 0.129 55
1 4028 750 542 0 0 57
1 4029 750 542 0 0 53
1 4030 750 542 0 0 52
1 4031 750 542 0 0 53
1 4032 750 542 0 0 54
1 4033 750 542 0 0 56
1 4034 750 542 0 0 51
1 4035 750 542 0 0 52
1 4036 750 542 0 0 55
1 4037 750 542 0 0 54
1 4038 750 542 0 0 55
1 4039 750 542 0 0 56
1 4040 750 542 0 0 56
1 4041 750 542 0 0 55
1 4042 750 542 0 0 51
1 4043 750 542 0 0 53
1 4044 750 542 0 0 52
1 4045 750 542 0 0 52
1 4046 750 542 0 0 51
1 4047 750 542 0 0 51
1 4048 750 542 0 0 51
1 4049 750 542 0 0 51
1 4050 750 542 0 0 51
1 4051 750 542 0 0 52
1 4052 750 542 0 0 53
1 4053 750 542 0 0 49
1 4054 750 542 0 0 51
1 4055 750 542 0 0 50
1 4056 750 542 0 0 51
1 4057 750 542 0 0 51
1 4058 750 542 0 0 49
1 4059 750 542 0 0 52
1 4060 750 542 0 0 50
1 4061 750 542 0 0 51
1 4062 750 542 0 0 50
1 4063 750 542 0 0 48
1 4064 750 542 0 0 50
1 4065 750 542 0 0 51
1 4066 750 542 0 0 52
1 4067 750 542 0 0 52
1 4068 750 542 0 0 50
1 4069 750 542 0 0 53
1 4070 750 542 0 0 53
1 4071 750 542 0 0 56
1 4072 750 542 0 0 59
1 4073 750 542 0 0 61
1 4074 750 542 0 0 62
1 4075 750 542 0 0 62
1 4076 750 542 0 0 64
1 4077 749 544 0.288 0.144 62
1 4078 749 544 0 0 61
1 4079 749 544 0 0 61
1 4080 749 544 0 0 61
1 4081 749 544 0 0 64
1 4082 749 544 0 0 64
1 4083 749 544 0 0 63
1 4084 749 544 0 0 63
1 4085 749 544 0 0 64
1 4086 749 544 0 0 64
1 4087 749 544 0 0 64
1 4088 749 544 0 0 64
1 4089 749 541 0.387 0.193 79
1 4090 749 541 0 0 81
1 4091 748 545 0.532 0.266 62
1 4092 748 545 0 0 61
1 4093 748 545 0 0 61
1 4094 748 545 0 0 60
1 4095 748 545 0 0 57
1 4096 748 545 0 0 54
1 4097 748 545 0 0 54
1 4098 748 545 0 0 58
1 4099 748 545 0 0 51
1 4100 748 545 0 0 51
1 4101 748 545 0 0 50
1 4102 748 545 0 0 54
1 4103 748 545 0 0 54
1 4104 748 545 0 0 51
1 4105 748 545 0 0 50
1 4106 748 545 0 0 51
1 4107 748 545 0 0 51
1 4108 748 545 0 0 50
1 4109 748 545 0 0 51
1 4110 748 545 0 0 52
1 4111 748 545 0 0 52
1 4112 748 545 0 0 51
1 4113 748 545 0 0 50
1 4114 748 545 0 0 51
1 4115 748 545 0 0 51
1 4116 748 545 0 0 51
1 4117 748 545 0 0 53
1 4118 748 545 0 0 53
1 4119 748 545 0 0 53
1 4120 748 545 0 0 53
1 4121 748 545 0 0 58
1 4122 748 545 0 0 61
1 4123 748 545 0 0 74
1 4124 748 545 0 0 75
1 4125 746 546 0.288 0.144 53
1 4126 746 546 0 0 52
1 4127 746 546 0 0 51
1 4128 746 546 0 0 51
1 4129 746 550 0.516 0.258 60
1 4130 746 550 0 0 60
1 4131 749 550 0.387 0.193 81
1 4132 749 550 0 0 86
1 4133 749 550 0 0 84
1 4134 749 550 0 0 82
1 4135 748 550 0.129 0.064 63
1 4136 748 550 0 0 67
1 4137 748 550 0 0 65
1 4138 748 550 0 0 65
1 4139 748 550 0 0 66
1 4140 748 550 0 0 64
1 4141 748 550 0 0 63
1 4142 748 550 0 0 62
1 4143 748 550 0 0 66
1 4144 748 550 0 0 66
1 4145 748 550 0 0 65
1 4146 748 550 0 0 62
1 4147 748 550 0 0 66
1 4148 748 550 0 0 66
1 4149 748 550 0 0 65
1 4150 748 550 0 0 63
1 4151 748 550 0 0 65
1 4152 748 550 0 0 63
1 4153 748 550 0 0 62
1 4154 748 549 0.129 0.064 66
1 4155 748 549 0 0 67
1 4156 748 549 0 0 65
1 4157 748 549 0 0 65
1 4158 748 549 0 0 65
1 4159 748 549 0 0 64
1 4160 748 549 0 0 65
1 4161 748 549 0 0 64
1 4162 748 549 0 0 66
1 4163 748 549 0 0 64
1 4164 748 549 0 0 65
1 4165 748 549 0 0 64
1 4166 748 549 0 0 65
1 4167 748 549 0 0 63
1 4168 748 549 0 0 66
1 4169 748 549 0 0 64
1 4170 748 549 0 0 62
1 4171 748 549 0 0 64
1 4172 748 549 0 0 66
1 4173 748 549 0 0 63
1 4174 748 549 0 0 63
1 4175 748 549 0 0 65
1 4176 748 549 0 0 64
1 4177 748 549 0 0 63
1 4178 748 549 0 0 64
1 4179 748 549 0 0 64
1 4180 748 549 0 0 64
1 4181 748 549 0 0 63
1 4182 748 548 0.129 0.064 61
1 4183 748 548 0 0 57
1 4184 748 548 0 0 57
1 4185 748 548 0 0 55
1 4186 748 548 0 0 57
1 4187 748 548 0 0 57
1 4188 748 548 0 0 56
1 4189 748 548 0 0 57
1 4190 748 548 0 0 57
1 4191 748 548 0 0 59
1 4192 748 548 0 0 60
1 4193 748 548 0 0 60
1 4194 748 548 0 0 63
1 4195 748 548 0 0 61
1 4196 748 548 0 0 66
1 4197 748 548 0 0 76
1 4198 746 545 0.465 0.233 58
1 4199 746 545 0 0 58
1 4200 746 545 0 0 59
1 4201 746 545 0 0 58
1 4202 746 545 0 0 56
1 4203 746 545 0 0 59
1 4204 746 544 0.129 0.064 59
1 4205 746 544 0 0 61
1 4206 746 544 0 0 62
1 4207 746 544 0 0 60
1 4208 746 544 0 0 63
1 4209 746 544 0 0 60
1 4210 746 544 0 0 62
1 4211 746 544 0 0 62
1 4212 746 544 0 0 62
1 4213 746 544 0 0 62
1 4214 746 544 0 0 63
1 4215 746 544 0 0 63
1 4216 746 544 0 0 61
1 4217 746 544 0 0 63
1 4218 746 544 0 0 64
1 4219 749 544 0.387 0.193 69
1 4220 748 545 0.182 0.091 54
1 4221 748 545 0 0 53
1 4222 748 545 0 0 54
1 4223 748 545 0 0 51
1 4224 748 545 0 0 49
1 4225 748 545 0 0 50
1 4226 748 545 0 0 50
1 4227 748 545 0 0 51
1 4228 748 545 0 0 51
1 4229 748 545 0 0 53
1 4230 748 545 0 0 57
1 4231 748 545 0 0 60
1 4232 748 545 0 0 66
1 4233 748 545 0 0 60
1 4234 748 545 0 0 65
1 4235 748 545 0 0 63
1 4236 748 545 0 0 59
1 4237 748 545 0 0 60
1 4238 748 545 0 0 56
1 4239 748 545 0 0 58
1 4240 748 545 0 0 55
1 4241 748 545 0 0 53
1 4242 748 545 0 0 51
1 4243 748 545 0 0 52
1 4244 748 545 0 0 51
1 4245 748 545 0 0 52
1 4246 749 546 0.182 0.091 59
1 4247 749 546 0 0 61
1 4248 750 546 0.129 0.064 62
1 4249 750 546 0 0 59
1 4250 750 546 0 0 57
1 4251 750 546 0 0 61
1 4252 750 546 0 0 67
1 4253 750 546 0 0 63
1 4254 750 546 0 0 65
1 4255 750 546 0 0 59
1 4256 750 546 0 0 57
1 4257 750 546 0 0 57
1 4258 750 546 0 0 54
1 4259 750 546 0 0 51
1 4260 750 546 0 0 50
1 4261 753 549 0.547 0.274 58
1 4262 753 549 0 0 60
1 4263 753 549 0 0 63
1 4264 753 549 0 0 61
1 4265 753 549 0 0 64
1 4266 753 549 0 0 61
1 4267 753 549 0 0 59
1 4268 753 549 0 0 60
1 4269 753 549 0 0 59
1 4270 753 549 0 0 59
1 4271 753 546 0.387 0.193 64
1 4272 753 546 0 0 64
1 4273 753 546 0 0 64
1 4274 753 546 0 0 66
1 4275 753 546 0 0 71
1 4276 753 546 0 0 69
1 4277 753 546 0 0 68
1 4278 753 549 0.387 0.193 56
1 4279 753 549 0 0 58
1 4280 753 549 0 0 57
1 4281 753 549 0 0 57
1 4282 753 549 0 0 60
1 4283 753 549 0 0 60
1 4284 753 549 0 0 57
1 4285 753 549 0 0 57
1 4286 753 549 0 0 58
1 4287 753 549 0 0 57
1 4288 753 549 0 0 59
1 4289 753 549 0 0 60
1 4290 753 549 0 0 59
1 4291 753 549 0 0 58
1 4292 753 549 0 0 58
1 4293 753 549 0 0 58
1 4294 753 549 0 0 59
1 4295 753 549 0 0 59
1 4296 753 549 0 0 59
1 4297 753 549 0 0 57
1 4298 753 549 0 0 58
1 4299 753 549 0 0 57
1 4300 753 549 0 0 57
1 4301 753 549 0 0 61
1 4302 753 549 0 0 61
1 4303 753 549 0 0 59
1 4304 753 549 0 0 57
1 4305 753 549 0 0 58
1 4306 753 549 0 0 59
1 4307 753 549 0 0 61
1 4308 753 549 0 0 59
1 4309 753 549 0 0 61
1 4310 753 549 0 0 58
1 4311 753 549 0 0 58
1 4312 753 549 0 0 59
1 4313 753 549 0 0 57
1 4314 753 549 0 0 59
1 4315 753 549 0 0 58
1 4316 753 549 0 0 61
1 4317 753 549 0 0 59
1 4318 753 549 0 0 58
1 4319 753 549 0 0 61
1 4320 753 549 0 0 56
1 4321 753 549 0 0 57
1 4322 753 549 0 0 56
1 4323 753 549 0 0 57
1 4324 753 549 0 0 56
1 4325 753 549 0 0 55
1 4326 753 549 0 0 57
1 4327 753 549 0 0 57
1 4328 753 549 0 0 56
1 4329 753 549 0 0 55
1 4330 753 549 0 0 56
1 4331 753 549 0 0 56
1 4332 753 549 0 0 59
1 4333 753 549 0 0 57
1 4334 752 548 0.182 0.091 63
1 4335 752 548 0 0 59
1 4336 752 548 0 0 55
1 4337 752 548 0 0 56
1 4338 752 548 0 0 56
1 4339 754 548 0.258 0.129 66
1 4340 754 548 0 0 66
1 4341 754 548 0 0 70
1 4342 754 548 0 0 68
1 4343 754 548 0 0 70
1 4344 754 548 0 0 68
1 4345 754 548 0 0 67
1 4346 754 548 0 0 67
1 4347 754 548 0 0 68
1 4348 754 548 0 0 68
1 4349 754 548 0 0 74
1 4350 754 548 0 0 75
1 4351 754 548 0 0 78
1 4352 754 548 0 0 81
1 4353 754 548 0 0 83
1 4354 754 548 0 0 79
1 4355 754 548 0 0 86
1 4356 754 548 0 0 91
1 4357 754 548 0 0 91
1 4358 754 548 0 0 87
1 4359 754 548 0 0 88
1 4360 753 545 0.408 0.204 81
1 4361 753 545 0 0 80
1 4362 752 546 0.182 0.091 62
1 4363 752 546 0 0 65
1 4364 752 546 0 0 64
1 4365 752 546 0 0 62
1 4366 752 546 0 0 64
1 4367 752 546 0 0 64
1 4368 752 548 0.258 0.129 68
1 4369 752 548 0 0 68
1 4370 752 548 0 0 70
1 4371 752 548 0 0 68
1 4372 752 548 0 0 68
1 4373 752 548 0 0 69
1 4374 752 546 0.258 0.129 64
1 4375 752 546 0 0 68
1 4376 752 546 0 0 67
1 4377 752 546 0 0 66
1 4378 752 546 0 0 66
1 4379 752 546 0 0 67
1 4380 752 546 0 0 69
1 4381 752 546 0 0 67
1 4382 752 546 0 0 64
1 4383 752 546 0 0 67
1 4384 752 546 0 0 64
1 4385 752 546 0 0 67
1 4386 752 546 0 0 66
1 4387 752 546 0 0 65
1 4388 752 546 0 0 66
1 4389 752 546 0 0 64
1 4390 752 546 0 0 66
1 4391 752 546 0 0 66
1 4392 752 546 0 0 63
1 4393 752 546 0 0 62
1 4394 752 546 0 0 66
1 4395 752 546 0 0 65
1 4396 752 546 0 0 67
1 4397 752 546 0 0 63
1 4398 752 546 0 0 63
1 4399 752 546 0 0 63
1 4400 752 546 0 0 63
1 4401 752 546 0 0 65
1 4402 752 546 0 0 62
1 4403 752 546 0 0 63
1 4404 752 546 0 0 61
1 4405 752 546 0 0 64
1 4406 752 546 0 0 62
1 4407 752 546 0 0 60
1 4408 752 546 0 0 64
1 4409 752 546 0 0 64
1 4410 752 546 0 0 62
1 4411 752 546 0 0 68
1 4412 752 546 0 0 70
1 4413 752 546 0 0 70
1 4414 752 546 0 0 70
1 4415 752 546 0 0 73
1 4416 752 546 0 0 70
1 4417 752 546 0 0 68
1 4418 752 546 0 0 69
1 4419 752 546 0 0 66
1 4420 750 544 0.365 0.182 80
1 4421 750 544 0 0 79
1 4422 752 544 0.258 0.129 69
1 4423 752 544 0 0 68
1 4424 752 544 0 0 71
1 4425 752 544 0 0 71
1 4426 752 544 0 0 64
1 4427 752 544 0 0 55
1 4428 752 544 0 0 51
1 4429 752 544 0 0 49
1 4430 752 544 0 0 48
1 4431 752 544 0 0 51
1 4432 752 544 0 0 54
1 4433 752 544 0 0 56
1 4434 752 544 0 0 54
1 4435 752 544 0 0 49
1 4436 752 545 0.129 0.064 48
1 4437 752 545 0 0 44
1 4438 752 545 0 0 44
1 4439 752 545 0 0 46
1 4440 752 545 0 0 50
1 4441 752 545 0 0 54
1 4442 752 545 0 0 55
1 4443 752 545 0 0 55
1 4444 752 545 0 0 56
1 4445 753 549 0.532 0.266 48
1 4446 753 549 0 0 48
1 4447 753 549 0 0 47
1 4448 753 549 0 0 47
1 4449 753 549 0 0 49
1 4450 753 549 0 0 48
1 4451 753 549 0 0 49
1 4452 753 549 0 0 50
1 4453 753 549 0 0 52
1 4454 753 549 0 0 52
1 4455 753 549 0 0 50
1 4456 753 549 0 0 53
1 4457 753 549 0 0 55
1 4458 753 549 0 0 52
1 4459 753 549 0 0 50
1 4460 753 549 0 0 51
1 4461 753 549 0 0 51
1 4462 753 549 0 0 52
1 4463 753 549 0 0 49
1 4464 753 549 0 0 55
1 4465 753 549 0 0 51
1 4466 753 549 0 0 53
1 4467 753 549 0 0 51
1 4468 753 549 0 0 55
1 4469 753 549 0 0 54
1 4470 753 549 0 0 60
1 4471 753 549 0 0 57
1 4472 753 549 0 0 55
1 4473 753 549 0 0 55
1 4474 753 549 0 0 56
1 4475 753 549 0 0 50
1 4476 753 549 0 0 48
1 4477 753 549 0 0 47
1 4478 753 549 0 0 49
1 4479 753 549 0 0 52
1 4480 753 549 0 0 52
1 4481 753 549 0 0 52
1 4482 753 549 0 0 57
1 4483 753 549 0 0 54
1 4484 753 549 0 0 53
1 4485 753 549 0 0 56
1 4486 753 549 0 0 54
1 4487 753 549 0 0 55
1 4488 753 549 0 0 53
1 4489 753 549 0 0 55
1 4490 753 549 0 0 57
1 4491 753 549 0 0 55
1 4492 753 549 0 0 52
1 4493 753 549 0 0 55
1 4494 753 549 0 0 56
1 4495 753 549 0 0 67
1 4496 753 549 0 0 61
1 4497 753 549 0 0 60
1 4498 753 549 0 0 63
1 4499 753 549 0 0 63
1 4500 753 549 0 0 68
1 4501 753 549 0 0 65
1 4502 753 549 0 0 64
1 4503 753 549 0 0 65
1 4504 753 549 0 0 64
1 4505 753 549 0 0 68
1 4506 753 549 0 0 64
1 4507 753 549 0 0 67
1 4508 753 549 0 0 67
1 4509 753 549 0 0 62
1 4510 753 549 0 0 61
1 4511 753 549 0 0 60
1 4512 753 549 0 0 58
1 4513 753 549 0 0 57
1 4514 753 549 0 0 58
1 4515 753 549 0 0 60
1 4516 753 549 0 0 57
1 4517 754 550 0.182 0.091 56
1 4518 754 550 0 0 59
1 4519 754 550 0 0 54
1 4520 754 550 0 0 56
1 4521 754 550 0 0 58
1 4522 754 550 0 0 61
1 4523 754 550 0 0 57
1 4524 754 550 0 0 60
1 4525 754 550 0 0 56
1 4526 754 550 0 0 56
1 4527 754 550 0 0 55
1 4528 754 550 0 0 59
1 4529 754 550 0 0 62
1 4530 754 550 0 0 59
1 4531 754 550 0 0 63
1 4532 754 550 0 0 54
1 4533 754 550 0 0 57
1 4534 754 550 0 0 63
1 4535 754 550 0 0 55
1 4536 754 550 0 0 56
1 4537 754 550 0 0 58
1 4538 754 550 0 0 58
1 4539 754 550 0 0 62
1 4540 754 550 0 0 58
1 4541 754 550 0 0 65
1 4542 754 550 0 0 64
1 4543 754 550 0 0 61
1 4544 754 550 0 0 56
1 4545 754 550 0 0 60
1 4546 754 550 0 0 59
1 4547 754 550 0 0 53
1 4548 754 550 0 0 56
1 4549 754 550 0 0 58
1 4550 754 550 0 0 55
1 4551 754 550 0 0 59
1 4552 754 550 0 0 57
1 4553 754 550 0 0 57
1 4554 754 550 0 0 56
1 4555 754 550 0 0 55
1 4556 754 550 0 0 57
1 4557 754 550 0 0 55
1 4558 754 550 0 0 55
1 4559 754 552 0.258 0.129 53
1 4560 754 552 0 0 49
1 4561 754 552 0 0 48
1 4562 754 552 0 0 54
1 4563 754 552 0 0 52
1 4564 754 552 0 0 53
1 4565 754 552 0 0 55
1 4566 754 552 0 0 49
1 4567 754 552 0 0 49
1 4568 754 552 0 0 51
1 4569 754 552 0 0 56
1 4570 754 552 0 0 57
1 4571 754 552 0 0 56
1 4572 754 552 0 0 55
1 4573 754 552 0 0 52
1 4574 756 552 0.258 0.129 72
1 4575 756 552 0 0 67
1 4576 756 552 0 0 69
1 4577 756 552 0 0 63
1 4578 756 552 0 0 63
1 4579 756 552 0 0 70
1 4580 756 552 0 0 71
1 4581 756 552 0 0 63
1 4582 754 552 0.258 0.129 54
1 4583 754 552 0 0 53
1 4584 754 552 0 0 61
1 4585 754 552 0 0 54
1 4586 754 552 0 0 62
1 4587 754 552 0 0 58
1 4588 754 552 0 0 56
1 4589 754 552 0 0 59
1 4590 754 552 0 0 62
1 4591 754 552 0 0 61
1 4592 754 552 0 0 54
1 4593 754 552 0 0 60
1 4594 754 552 0 0 59
1 4595 754 552 0 0 60
1 4596 754 552 0 0 56
1 4597 754 552 0 0 56
1 4598 754 552 0 0 60
1 4599 754 552 0 0 57
1 4600 754 552 0 0 64
1 4601 754 552 0 0 70
1 4602 754 552 0 0 65
1 4603 754 552 0 0 70
1 4604 754 552 0 0 72
1 4605 754 552 0 0 68
1 4606 754 552 0 0 67
1 4607 754 552 0 0 70
1 4608 754 552 0 0 72
1 4609 754 552 0 0 78
1 4610 754 552 0 0 79
1 4611 754 552 0 0 74
1 4612 754 552 0 0 78
1 4613 754 552 0 0 77
1 4614 754 552 0 0 78
1 4615 754 552 0 0 78
1 4616 754 552 0 0 72
1 4617 754 552 0 0 77
1 4618 756 553 0.288 0.144 48
1 4619 756 553 0 0 50
1 4620 756 553 0 0 48
1 4621 756 553 0 0 51
1 4622 756 553 0 0 46
1 4623 756 553 0 0 45
1 4624 756 553 0 0 45
1 4625 756 553 0 0 46
1 4626 756 553 0 0 47
1 4627 756 553 0 0 48
1 4628 756 553 0 0 53
1 4629 756 553 0 0 64
1 4630 757 552 0.182 0.091 52
1 4631 757 552 0 0 57
1 4632 757 552 0 0 57
1 4633 757 552 0 0 59
1 4634 757 552 0 0 63
1 4635 757 552 0 0 62
1 4636 757 552 0 0 61
1 4637 757 552 0 0 57
1 4638 757 552 0 0 63
1 4639 757 552 0 0 64
1 4640 757 550 0.258 0.129 45
1 4641 757 550 0 0 43
1 4642 757 550 0 0 43
1 4643 758 550 0.129 0.064 46
1 4644 758 550 0 0 44
1 4645 758 550 0 0 40
1 4646 758 550 0 0 41
1 4647 758 550 0 0 39
1 4648 758 550 0 0 39
1 4649 758 550 0 0 40
1 4650 758 550 0 0 40
1 4651 758 550 0 0 38
1 4652 758 550 0 0 39
1 4653 761 550 0.387 0.193 49
1 4654 761 550 0 0 47
1 4655 761 550 0 0 52
1 4656 761 550 0 0 59
1 4657 761 550 0 0 58
1 4658 761 550 0 0 58
1 4659 761 550 0 0 56
1 4660 761 550 0 0 61
1 4661 761 550 0 0 66
1 4662 761 550 0 0 63
1 4663 761 550 0 0 63
1 4664 761 550 0 0 61
1 4665 761 550 0 0 65
1 4666 761 550 0 0 66
1 4667 761 550 0 0 66
1 4668 761 550 0 0 67
1 4669 761 550 0 0 66
1 4670 760 553 0.408 0.204 49
1 4671 760 553 0 0 47
1 4672 760 553 0 0 47
1 4673 760 553 0 0 50
1 4674 760 553 0 0 51
1 4675 760 553 0 0 48
1 4676 760 553 0 0 48
1 4677 760 553 0 0 50
1 4678 760 553 0 0 49
1 4679 760 553 0 0 52
1 4680 760 553 0 0 51
1 4681 760 553 0 0 49
1 4682 760 553 0 0 53
1 4683 760 553 0 0 51
1 4684 760 553 0 0 51
1 4685 760 553 0 0 50
1 4686 760 553 0 0 52
1 4687 760 553 0 0 51
1 4688 760 553 0 0 48
1 4689 760 553 0 0 50
1 4690 760 553 0 0 52
1 4691 760 553 0 0 52
1 4692 760 553 0 0 50
1 4693 760 553 0 0 53
1 4694 760 553 0 0 55
1 4695 760 553 0 0 50
1 4696 760 553 0 0 50
1 4697 760 553 0 0 50
1 4698 760 553 0 0 53
1 4699 760 553 0 0 51
1 4700 760 553 0 0 50
1 4701 760 553 0 0 51
1 4702 760 553 0 0 49
1 4703 760 553 0 0 52
1 4704 760 553 0 0 51
1 4705 760 553 0 0 55
1 4706 760 553 0 0 52
1 4707 760 553 0 0 50
1 4708 760 553 0 0 45
1 4709 760 553 0 0 46
1 4710 760 553 0 0 48
1 4711 760 553 0 0 46
1 4712 760 553 0 0 45
1 4713 760 553 0 0 46
1 4714 760 553 0 0 44
1 4715 760 553 0 0 46
1 4716 760 553 0 0 45
1 4717 760 553 0 0 45
1 4718 760 553 0 0 45
1 4719 760 553 0 0 46
1 4720 760 553 0 0 49
1 4721 760 553 0 0 50
1 4722 760 553 0 0 53
1 4723 760 553 0 0 61
1 4724 760 553 0 0 60
1 4725 760 553 0 0 68
1 4726 760 553 0 0 73
1 4727 760 553 0 0 79
1 4728 760 553 0 0 75
1 4729 760 553 0 0 86
1 4730 760 553 0 0 82
1 4731 760 553 0 0 87
1 4732 756 552 0.532 0.266 57
1 4733 757 552 0.129 0.064 53
1 4734 757 552 0 0 54
1 4735 757 552 0 0 54
1 4736 757 552 0 0 50
1 4737 757 552 0 0 49
1 4738 757 552 0 0 50
1 4739 757 552 0 0 47
1 4740 757 552 0 0 45
1 4741 757 552 0 0 45
1 4742 757 552 0 0 43
1 4743 757 552 0 0 44
1 4744 757 552 0 0 46
1 4745 757 552 0 0 45
1 4746 757 552 0 0 46
1 4747 757 552 0 0 44
1 4748 757 552 0 0 47
1 4749 757 552 0 0 46
1 4750 757 552 0 0 46
1 4751 757 552 0 0 46
1 4752 757 552 0 0 44
1 4753 757 552 0 0 46
1 4754 757 552 0 0 46
1 4755 757 552 0 0 48
1 4756 757 552 0 0 49
1 4757 757 552 0 0 50
1 4758 757 552 0 0 50
1 4759 757 552 0 0 47
1 4760 757 552 0 0 47
1 4761 757 552 0 0 47
1 4762 757 552 0 0 47
1 4763 757 552 0 0 48
1 4764 757 552 0 0 49
1 4765 757 552 0 0 48
1 4766 757 552 0 0 48
1 4767 758 550 0.288 0.144 49
1 4768 758 550 0 0 49
1 4769 758 550 0 0 46
1 4770 760 550 0.258 0.129 53
1 4771 761 550 0.129 0.064 49
1 4772 761 550 0 0 46
1 4773 761 550 0 0 49
1 4774 761 550 0 0 46
1 4775 761 550 0 0 50
1 4776 761 550 0 0 52
1 4777 761 550 0 0 50
1 4778 761 550 0 0 46
1 4779 761 550 0 0 47
1 4780 761 550 0 0 45
1 4781 761 550 0 0 48
1 4782 761 550 0 0 48
1 4783 761 550 0 0 47
1 4784 761 550 0 0 46
1 4785 761 550 0 0 45
1 4786 761 550 0 0 46
1 4787 761 550 0 0 45
1 4788 761 550 0 0 44
1 4789 761 550 0 0 43
1 4790 761 550 0 0 42
1 4791 761 550 0 0 44
1 4792 761 550 0 0 44
1 4793 761 550 0 0 44
1 4794 761 550 0 0 44
1 4795 761 550 0 0 44
1 4796 761 550 0 0 48
1 4797 761 550 0 0 50
1 4798 761 550 0 0 56
1 4799 761 550 0 0 55
1 4800 762 548 0.288 0.144 52
1 4801 762 548 0 0 46
1 4802 762 548 0 0 46
1 4803 762 548 0 0 46
1 4804 762 548 0 0 46
1 4805 762 548 0 0 45
1 4806 762 548 0 0 45
1 4807 764 548 0.258 0.129 47
1 4808 764 548 0 0 46
1 4809 764 548 0 0 47
1 4810 764 548 0 0 47
1 4811 764 548 0 0 48
1 4812 764 548 0 0 47
1 4813 764 548 0 0 47
1 4814 764 548 0 0 49
1 4815 764 548 0 0 47
1 4816 764 548 0 0 46
1 4817 764 548 0 0 48
1 4818 764 548 0 0 50
1 4819 764 548 0 0 46
1 4820 764 548 0 0 47
1 4821 764 548 0 0 49
1 4822 764 548 0 0 47
1 4823 764 548 0 0 50
1 4824 764 548 0 0 48
1 4825 764 548 0 0 51
1 4826 764 548 0 0 48
1 4827 764 548 0 0 48
1 4828 764 548 0 0 48
1 4829 764 548 0 0 50
1 4830 764 548 0 0 50
1 4831 764 548 0 0 50
1 4832 764 548 0 0 50
1 4833 764 548 0 0 51
1 4834 764 548 0 0 49
1 4835 764 548 0 0 50
1 4836 764 548 0 0 49
1 4837 764 548 0 0 47
1 4838 764 548 0 0 48
1 4839 764 548 0 0 51
1 4840 764 548 0 0 47
1 4841 764 548 0 0 48
1 4842 764 548 0 0 50
1 4843 764 548 0 0 49
1 4844 764 548 0 0 49
1 4845 764 548 0 0 48
1 4846 764 548 0 0 48
1 4847 764 548 0 0 48
1 4848 764 548 0 0 48
1 4849 764 548 0 0 49
1 4850 764 548 0 0 47
1 4851 764 548 0 0 48
1 4852 764 548 0 0 49
1 4853 764 548 0 0 50
1 4854 764 548 0 0 48
1 4855 764 548 0 0 47
1 4856 764 548 0 0 46
1 4857 764 548 0 0 48
1 4858 765 548 0.129 0.064 47
1 4859 765 548 0 0 48
1 4860 765 548 0 0 49
1 4861 765 548 0 0 51
1 4862 765 548 0 0 48
1 4863 765 548 0 0 47
1 4864 765 548 0 0 47
1 4865 765 548 0 0 47
1 4866 765 548 0 0 51
1 4867 765 548 0 0 53
1 4868 765 548 0 0 52
1 4869 765 548 0 0 58
1 4870 765 548 0 0 72
1 4871 765 548 0 0 73
1 4872 765 548 0 0 72
1 4873 765 548 0 0 78
1 4874 765 548 0 0 75
1 4875 765 548 0 0 84
1 4876 765 548 0 0 84
1 4877 765 548 0 0 80
1 4878 765 548 0 0 79
1 4879 765 548 0 0 77
1 4880 765 548 0 0 88
1 4881 765 548 0 0 96
1 4882 765 548 0 0 91
1 4883 765 548 0 0 100
1 4884 765 548 0 0 104
1 4885 765 548 0 0 103
1 4886 765 548 0 0 103
1 4887 762 549 0.408 0.204 49
1 4888 762 549 0 0 47
1 4889 762 549 0 0 45
1 4890 762 549 0 0 43
1 4891 762 549 0 0 47
1 4892 762 549 0 0 42
1 4893 762 549 0 0 49
1 4894 762 549 0 0 47
1 4895 762 549 0 0 44
1 4896 762 549 0 0 43
1 4897 762 549 0 0 44
1 4898 762 549 0 0 46
1 4899 764 549 0.258 0.129 93
1 4900 764 549 0 0 97
1 4901 764 549 0 0 102
1 4902 764 549 0 0 104
1 4903 764 549 0 0 100
1 4904 764 549 0 0 104
1 4905 764 549 0 0 100
1 4906 764 549 0 0 99
1 4907 764 549 0 0 103
1 4908 764 549 0 0 98
1 4909 764 549 0 0 99
1 4910 764 549 0 0 102
1 4911 764 549 0 0 106
1 4912 764 549 0 0 105
1 4913 761 550 0.408 0.204 55
1 4914 761 550 0 0 57
1 4915 761 550 0 0 57
1 4916 761 550 0 0 64
1 4917 761 550 0 0 69
1 4918 761 550 0 0 73
1 4919 761 550 0 0 70
1 4920 761 550 0 0 67
1 4921 761 550 0 0 65
1 4922 761 550 0 0 70
1 4923 761 550 0 0 60
1 4924 761 550 0 0 66
1 4925 761 550 0 0 69
1 4926 761 550 0 0 75
1 4927 761 550 0 0 75
1 4928 761 550 0 0 76
1 4929 761 550 0 0 81
1 4930 761 550 0 0 76
1 4931 761 550 0 0 76
1 4932 761 550 0 0 82
1 4933 761 550 0 0 80
1 4934 761 550 0 0 87
1 4935 761 550 0 0 82
1 4936 761 550 0 0 80
1 4937 761 550 0 0 80
1 4938 761 550 0 0 85
1 4939 761 550 0 0 83
1 4940 761 550 0 0 83
1 4941 761 550 0 0 81
1 4942 761 550 0 0 85
1 4943 761 550 0 0 79
1 4944 761 550 0 0 82
1 4945 761 550 0 0 85
1 4946 761 550 0 0 80
1 4947 761 550 0 0 74
1 4948 761 550 0 0 81
1 4949 761 550 0 0 79
1 4950 761 552 0.258 0.129 63
1 4951 761 552 0 0 58
1 4952 761 552 0 0 56
1 4953 761 552 0 0 61
1 4954 761 552 0 0 63
1 4955 761 552 0 0 65
1 4956 761 552 0 0 62
1 4957 761 552 0 0 57
1 4958 761 552 0 0 58
1 4959 761 552 0 0 56
1 4960 761 552 0 0 48
1 4961 761 552 0 0 48
1 4962 761 552 0 0 49
1 4963 761 552 0 0 49
1 4964 762 552 0.129 0.064 46
1 4965 762 552 0 0 45
1 4966 764 552 0.258 0.129 56
1 4967 764 552 0 0 57
1 4968 764 550 0.258 0.129 49
1 4969 764 550 0 0 46
1 4970 764 550 0 0 46
1 4971 764 550 0 0 45
1 4972 764 550 0 0 43
1 4973 764 550 0 0 44
1 4974 764 550 0 0 44
1 4975 764 550 0 0 45
1 4976 764 550 0 0 45
1 4977 764 550 0 0 44
1 4978 764 550 0 0 43
1 4979 764 550 0 0 45
1 4980 764 550 0 0 43
1 4981 764 550 0 0 44
1 4982 764 550 0 0 49
1 4983 764 550 0 0 48
1 4984 764 550 0 0 50
1 4985 764 550 0 0 51
1 4986 764 550 0 0 47
1 4987 764 550 0 0 53
1 4988 764 550 0 0 61
1 4989 764 550 0 0 67
1 4990 764 550 0 0 65
1 4991 764 550 0 0 68
1 4992 764 550 0 0 65
1 4993 764 550 0 0 61
1 4994 764 550 0 0 67
1 4995 764 550 0 0 72
1 4996 764 550 0 0 65
1 4997 764 550 0 0 63
1 4998 764 550 0 0 66
1 4999 764 550 0 0 65
1 5000 764 550 0 0 63
1 5001 764 550 0 0 61
1 5002 764 550 0 0 56
1 5003 764 550 0 0 59
1 5004 764 550 0 0 63
1 5005 764 550 0 0 55
1 5006 764 550 0 0 54
1 5007 764 550 0 0 68
1 5008 762 550 0.258 0.129 48
1 5009 762 550 0 0 49
1 5010 762 550 0 0 49
1 5011 762 550 0 0 49
1 5012 762 550 0 0 47
1 5013 762 550 0 0 48
1 5014 762 550 0 0 47
1 5015 762 550 0 0 46
1 5016 762 550 0 0 48
1 5017 762 550 0 0 48
1 5018 762 550 0 0 47
1 5019 762 550 0 0 47
1 5020 762 550 0 0 48
1 5021 762 550 0 0 48
1 5022 762 550 0 0 48
1 5023 762 550 0 0 47
1 5024 762 550 0 0 48
1 5025 762 550 0 0 47
1 5026 762 550 0 0 48
1 5027 762 550 0 0 47
1 5028 762 550 0 0 46
1 5029 762 550 0 0 46
1 5030 762 550 0 0 45
1 5031 762 550 0 0 43
1 5032 762 550 0 0 43
1 5033 762 550 0 0 46
1 5034 762 550 0 0 45
1 5035 762 550 0 0 45
1 5036 762 550 0 0 46
1 5037 762 550 0 0 46
1 5038 762 550 0 0 49
1 5039 762 550 0 0 46
1 5040 764 549 0.288 0.144 43
1 5041 764 549 0 0 44
1 5042 764 549 0 0 46
1 5043 764 549 0 0 46
1 5044 764 549 0 0 48
1 5045 764 549 0 0 46
1 5046 764 549 0 0 46
1 5047 764 549 0 0 46
1 5048 764 549 0 0 46
1 5049 764 549 0 0 45
1 5050 764 549 0 0 48
1 5051 764 549 0 0 47
1 5052 764 549 0 0 45
1 5053 764 549 0 0 46
1 5054 764 549 0 0 47
1 5055 764 549 0 0 46
1 5056 764 549 0 0 47
1 5057 764 549 0 0 46
1 5058 764 549 0 0 45
1 5059 764 549 0 0 44
1 5060 764 549 0 0 47
1 5061 764 549 0 0 45
1 5062 764 549 0 0 48
1 5063 764 549 0 0 45
1 5064 764 549 0 0 47
1 5065 764 549 0 0 46
1 5066 764 549 0 0 47
1 5067 764 549 0 0 45
1 5068 764 549 0 0 45
1 5069 764 549 0 0 46
1 5070 764 549 0 0 48
1 5071 764 549 0 0 48
1 5072 764 549 0 0 45
1 5073 764 549 0 0 46
1 5074 764 549 0 0 46
1 5075 764 549 0 0 47
1 5076 764 549 0 0 45
1 5077 764 549 0 0 46
1 5078 764 549 0 0 43
1 5079 764 549 0 0 47
1 5080 764 549 0 0 47
1 5081 764 549 0 0 47
1 5082 764 549 0 0 45
1 5083 764 549 0 0 45
1 5084 765 548 0.182 0.091 44
1 5085 765 548 0 0 45
1 5086 765 548 0 0 45
1 5087 765 548 0 0 45
1 5088 765 548 0 0 44
1 5089 765 548 0 0 44
1 5090 765 548 0 0 43
1 5091 765 548 0 0 44
1 5092 765 548 0 0 45
1 5093 765 548 0 0 45
1 5094 765 548 0 0 43
1 5095 765 548 0 0 45
1 5096 765 548 0 0 46
1 5097 765 548 0 0 45
1 5098 765 548 0 0 44
1 5099 765 548 0 0 44
1 5100 765 548 0 0 44
1 5101 765 548 0 0 45
1 5102 765 548 0 0 44
1 5103 765 548 0 0 44
1 5104 765 548 0 0 44
1 5105 765 548 0 0 46
1 5106 765 548 0 0 44
1 5107 765 548 0 0 44
1 5108 765 548 0 0 44
1 5109 765 548 0 0 46
1 5110 765 548 0 0 43
1 5111 765 548 0 0 46
1 5112 765 548 0 0 43
1 5113 765 548 0 0 43
1 5114 765 548 0 0 45
1 5115 765 548 0 0 43
1 5116 765 548 0 0 43
1 5117 765 548 0 0 43
1 5118 765 548 0 0 45
1 5119 765 548 0 0 44
1 5120 765 548 0 0 45
1 5121 765 548 0 0 45
1 5122 765 548 0 0 44
1 5123 765 548 0 0 45
1 5124 765 548 0 0 45
1 5125 765 548 0 0 45
1 5126 765 548 0 0 43
1 5127 765 548 0 0 46
1 5128 765 548 0 0 44
1 5129 765 548 0 0 42
1 5130 765 548 0 0 44
1 5131 765 548 0 0 46
1 5132 765 548 0 0 47
1 5133 765 548 0 0 49
1 5134 765 548 0 0 49
1 5135 765 548 0 0 49
1 5136 765 548 0 0 48
1 5137 765 548 0 0 48
1 5138 765 548 0 0 50
1 5139 765 548 0 0 52
1 5140 765 548 0 0 50
1 5141 765 548 0 0 50
1 5142 765 548 0 0 50
1 5143 765 548 0 0 54
1 5144 765 548 0 0 53
1 5145 765 548 0 0 52
1 5146 765 548 0 0 54
1 5147 765 548 0 0 54
1 5148 765 548 0 0 51
1 5149 765 548 0 0 54
1 5150 765 548 0 0 61
1 5151 765 548 0 0 59
1 5152 765 548 0 0 69
1 5153 765 548 0 0 64
1 5154 765 548 0 0 66
1 5155 765 548 0 0 74
1 5156 765 548 0 0 78
1 5157 765 548 0 0 77
1 5158 765 548 0 0 68
1 5159 765 548 0 0 63
1 5160 765 548 0 0 49
1 5161 768 552 0.645 0.322 46
1 5162 768 550 0.258 0.129 65
1 5163 768 550 0 0 71
1 5164 768 550 0 0 78
1 5165 768 550 0 0 79
1 5166 768 550 0 0 78
1 5167 768 550 0 0 81
1 5168 768 550 0 0 84
1 5169 768 550 0 0 90
1 5170 768 550 0 0 88
1 5171 768 550 0 0 90
1 5172 768 550 0 0 90
1 5173 768 550 0 0 85
1 5174 768 550 0 0 75
1 5175 768 550 0 0 80
1 5176 769 550 0.129 0.064 75
1 5177 769 550 0 0 81
1 5178 769 550 0 0 81
1 5179 769 550 0 0 78
1 5180 769 550 0 0 73
1 5181 769 550 0 0 74
1 5182 769 550 0 0 71
1 5183 769 550 0 0 66
1 5184 770 550 0.129 0.064 72
1 5185 770 550 0 0 70
1 5186 770 550 0 0 66
1 5187 770 550 0 0 57
1 5188 770 550 0 0 56
1 5189 770 550 0 0 55
1 5190 770 550 0 0 51
1 5191 770 550 0 0 53
1 5192 770 550 0 0 49
1 5193 770 550 0 0 50
1 5194 770 550 0 0 50
1 5195 770 550 0 0 51
1 5196 772 550 0.258 0.129 52
1 5197 772 550 0 0 52
1 5198 772 550 0 0 55
1 5199 772 550 0 0 52
1 5200 772 550 0 0 54
1 5201 772 550 0 0 55
1 5202 772 550 0 0 56
1 5203 772 550 0 0 58
1 5204 772 550 0 0 55
1 5205 772 550 0 0 66
1 5206 772 550 0 0 68
1 5207 772 550 0 0 62
1 5208 772 550 0 0 63
1 5209 772 550 0 0 68
1 5210 772 550 0 0 64
1 5211 772 550 0 0 68
1 5212 772 550 0 0 64
1 5213 772 550 0 0 69
1 5214 772 550 0 0 69
1 5215 772 550 0 0 63
1 5216 772 550 0 0 66
1 5217 772 550 0 0 63
1 5218 772 550 0 0 67
1 5219 772 549 0.129 0.064 51
1 5220 772 549 0 0 49
1 5221 772 549 0 0 46
1 5222 772 549 0 0 53
1 5223 772 549 0 0 52
1 5224 772 549 0 0 51
1 5225 772 549 0 0 57
1 5226 772 549 0 0 51
1 5227 772 549 0 0 48
1 5228 772 549 0 0 56
1 5229 772 549 0 0 53
1 5230 772 549 0 0 48
1 5231 772 549 0 0 55
1 5232 772 549 0 0 57
1 5233 772 549 0 0 54
1 5234 772 549 0 0 52
1 5235 772 549 0 0 52
1 5236 772 549 0 0 57
1 5237 772 549 0 0 54
1 5238 772 549 0 0 55
1 5239 772 549 0 0 62
1 5240 772 549 0 0 60
1 5241 772 549 0 0 63
1 5242 772 549 0 0 66
1 5243 772 549 0 0 67
1 5244 772 549 0 0 72
1 5245 772 549 0 0 77
1 5246 772 549 0 0 83
1 5247 772 549 0 0 84
1 5248 772 549 0 0 85
1 5249 772 549 0 0 93
1 5250 772 549 0 0 91
1 5251 772 549 0 0 93
1 5252 772 549 0 0 99
1 5253 772 549 0 0 100
1 5254 772 549 0 0 102
1 5255 772 549 0 0 99
1 5256 772 549 0 0 101
1 5257 772 549 0 0 102
1 5258 772 549 0 0 105
1 5259 772 549 0 0 103
1 5260 772 549 0 0 104
1 5261 772 549 0 0 106
1 5262 772 549 0 0 103
1 5263 772 549 0 0 106
1 5264 772 549 0 0 103
1 5265 772 549 0 0 104
1 5266 772 549 0 0 103
1 5267 772 549 0 0 103
1 5268 772 549 0 0 102
1 5269 772 549 0 0 101
1 5270 766 549 0.774 0.387 68
1 5271 766 549 0 0 64
1 5272 766 549 0 0 59
1 5273 766 549 0 0 57
1 5274 766 549 0 0 60
1 5275 766 549 0 0 54
1 5276 766 549 0 0 55
1 5277 766 549 0 0 55
1 5278 766 549 0 0 56
1 5279 766 549 0 0 59
1 5280 766 549 0 0 70
1 5281 766 549 0 0 77
1 5282 766 549 0 0 88
1 5283 766 549 0 0 83
1 5284 766 549 0 0 75
1 5285 766 549 0 0 69
1 5286 766 549 0 0 66
1 5287 766 549 0 0 67
1 5288 766 549 0 0 55
1 5289 766 549 0 0 52
1 5290 766 549 0 0 54
1 5291 766 549 0 0 61
1 5292 766 549 0 0 56
1 5293 768 549 0.258 0.129 71
1 5294 768 550 0.129 0.064 91
1 5295 768 550 0 0 83
1 5296 768 550 0 0 76
1 5297 768 550 0 0 81
1 5298 768 550 0 0 77
1 5299 768 550 0 0 81
1 5300 768 550 0 0 79
1 5301 768 550 0 0 72
1 5302 770 553 0.465 0.233 44
1 5303 770 553 0 0 46
1 5304 770 553 0 0 44
1 5305 770 553 0 0 44
1 5306 770 553 0 0 46
1 5307 770 553 0 0 45
1 5308 770 553 0 0 44
1 5309 770 553 0 0 45
1 5310 770 553 0 0 47
1 5311 770 553 0 0 50
1 5312 770 553 0 0 51
1 5313 770 553 0 0 46
1 5314 770 553 0 0 47
1 5315 770 553 0 0 47
1 5316 770 553 0 0 46
1 5317 770 553 0 0 45
1 5318 770 553 0 0 44
1 5319 770 553 0 0 46
1 5320 770 553 0 0 48
1 5321 770 553 0 0 51
1 5322 770 553 0 0 51
1 5323 770 553 0 0 51
1 5324 770 553 0 0 54
1 5325 770 553 0 0 56
1 5326 770 553 0 0 55
1 5327 770 553 0 0 60
1 5328 770 553 0 0 63
1 5329 770 553 0 0 64
1 5330 770 550 0.387 0.193 55
1 5331 770 550 0 0 54
1 5332 770 550 0 0 53
1 5333 770 550 0 0 54
1 5334 770 550 0 0 54
1 5335 770 550 0 0 51
1 5336 770 550 0 0 50
1 5337 770 550 0 0 53
1 5338 772 550 0.258 0.129 48
1 5339 772 550 0 0 49
1 5340 772 550 0 0 49
1 5341 770 550 0.258 0.129 48
1 5342 770 550 0 0 49
1 5343 770 550 0 0 50
1 5344 770 550 0 0 48
1 5345 770 550 0 0 47
1 5346 770 550 0 0 47
1 5347 770 550 0 0 48
1 5348 770 550 0 0 49
1 5349 770 550 0 0 47
1 5350 770 550 0 0 46
1 5351 770 550 0 0 46
1 5352 770 550 0 0 47
1 5353 770 550 0 0 49
1 5354 770 550 0 0 46
1 5355 770 550 0 0 47
1 5356 770 550 0 0 46
1 5357 770 550 0 0 49
1 5358 770 550 0 0 47
1 5359 770 550 0 0 49
1 5360 770 550 0 0 49
1 5361 770 550 0 0 48
1 5362 770 550 0 0 50
1 5363 770 550 0 0 49
1 5364 770 550 0 0 48
1 5365 770 550 0 0 47
1 5366 770 550 0 0 46
1 5367 770 550 0 0 48
1 5368 770 550 0 0 47
1 5369 770 550 0 0 46
1 5370 770 550 0 0 45
1 5371 770 550 0 0 45
1 5372 770 550 0 0 47
1 5373 770 550 0 0 48
1 5374 770 550 0 0 45
1 5375 770 550 0 0 46
1 5376 770 550 0 0 47
1 5377 770 550 0 0 46
1 5378 770 550 0 0 46
1 5379 770 550 0 0 46
1 5380 770 550 0 0 45
1 5381 770 550 0 0 47
1 5382 770 550 0 0 46
1 5383 770 550 0 0 46
1 5384 770 550 0 0 48
1 5385 770 550 0 0 47
1 5386 770 550 0 0 47
1 5387 770 550 0 0 49
1 5388 770 550 0 0 46
1 5389 770 550 0 0 50
1 5390 770 550 0 0 54
1 5391 770 550 0 0 52
1 5392 770 550 0 0 56
1 5393 770 550 0 0 55
1 5394 770 550 0 0 52
1 5395 770 550 0 0 53
1 5396 770 550 0 0 60
1 5397 770 550 0 0 57
1 5398 770 550 0 0 64
1 5399 770 550 0 0 61
1 5400 770 550 0 0 63
1 5401 770 550 0 0 67
1 5402 770 550 0 0 70
1 5403 770 552 0.258 0.129 45
1 5404 770 552 0 0 45
1 5405 770 552 0 0 47
1 5406 770 552 0 0 46
1 5407 770 552 0 0 45
1 5408 770 552 0 0 44
1 5409 770 552 0 0 44
1 5410 770 552 0 0 45
1 5411 770 552 0 0 46
1 5412 770 552 0 0 43
1 5413 770 552 0 0 43
1 5414 770 552 0 0 46
1 5415 770 552 0 0 45
1 5416 770 552 0 0 44
1 5417 770 550 0.258 0.129 75
1 5418 770 550 0 0 75
1 5419 770 550 0 0 70
1 5420 772 550 0.258 0.129 47
1 5421 772 550 0 0 51
1 5422 772 550 0 0 49
1 5423 772 550 0 0 57
1 5424 772 550 0 0 55
1 5425 772 550 0 0 56
1 5426 772 550 0 0 54
1 5427 772 550 0 0 61
1 5428 772 550 0 0 52
1 5429 772 550 0 0 53
1 5430 772 550 0 0 56
1 5431 772 550 0 0 56
1 5432 772 550 0 0 56
1 5433 772 550 0 0 58
1 5434 772 550 0 0 60
1 5435 772 550 0 0 57
1 5436 772 550 0 0 56
1 5437 772 550 0 0 58
1 5438 772 550 0 0 57
1 5439 772 550 0 0 58
1 5440 772 550 0 0 59
1 5441 772 550 0 0 59
1 5442 772 550 0 0 60
1 5443 772 550 0 0 58
1 5444 772 550 0 0 63
1 5445 772 550 0 0 59
1 5446 772 550 0 0 61
1 5447 772 550 0 0 67
1 5448 772 550 0 0 67
1 5449 772 550 0 0 65
1 5450 772 550 0 0 63
1 5451 772 550 0 0 60
1 5452 772 550 0 0 65
1 5453 772 550 0 0 63
1 5454 772 550 0 0 65
1 5455 772 550 0 0 66
1 5456 772 550 0 0 70
1 5457 772 550 0 0 65
1 5458 772 550 0 0 68
1 5459 772 550 0 0 69
1 5460 772 550 0 0 73
1 5461 772 550 0 0 68
1 5462 772 550 0 0 78
1 5463 773 552 0.288 0.144 50
1 5464 773 552 0 0 51
1 5465 773 552 0 0 51
1 5466 773 552 0 0 53
1 5467 773 552 0 0 54
1 5468 773 552 0 0 55
1 5469 773 552 0 0 59
1 5470 773 552 0 0 60
1 5471 773 552 0 0 60
1 5472 773 552 0 0 59
1 5473 773 552 0 0 58
1 5474 773 552 0 0 62
1 5475 773 552 0 0 64
1 5476 773 552 0 0 72
1 5477 773 552 0 0 74
1 5478 773 552 0 0 60
1 5479 773 552 0 0 62
1 5480 773 552 0 0 68
1 5481 773 552 0 0 69
1 5482 773 552 0 0 64
1 5483 773 554 0.258 0.129 51
1 5484 773 554 0 0 52
1 5485 773 554 0 0 48
1 5486 773 554 0 0 49
1 5487 773 554 0 0 46
1 5488 773 554 0 0 48
1 5489 773 554 0 0 48
1 5490 773 554 0 0 49
1 5491 773 554 0 0 47
1 5492 773 554 0 0 48
1 5493 773 554 0 0 49
1 5494 773 554 0 0 46
1 5495 773 554 0 0 48
1 5496 773 554 0 0 45
1 5497 773 554 0 0 47
1 5498 773 554 0 0 45
1 5499 773 554 0 0 48
1 5500 773 554 0 0 52
1 5501 773 554 0 0 50
1 5502 773 554 0 0 50
1 5503 773 554 0 0 48
1 5504 773 554 0 0 48
1 5505 773 554 0 0 51
1 5506 773 554 0 0 50
1 5507 773 554 0 0 48
1 5508 773 554 0 0 48
1 5509 773 554 0 0 47
1 5510 773 554 0 0 45
1 5511 773 554 0 0 46
1 5512 773 554 0 0 47
1 5513 773 554 0 0 47
1 5514 773 554 0 0 46
1 5515 773 554 0 0 45
1 5516 773 554 0 0 47
1 5517 773 554 0 0 46
1 5518 773 554 0 0 42
1 5519 773 554 0 0 45
1 5520 773 554 0 0 48
1 5521 773 554 0 0 45
1 5522 773 554 0 0 47
1 5523 773 554 0 0 51
1 5524 773 554 0 0 56
1 5525 773 554 0 0 55
1 5526 773 554 0 0 62
1 5527 773 554 0 0 71
1 5528 773 554 0 0 81
1 5529 773 554 0 0 87
1 5530 773 554 0 0 88
1 5531 772 553 0.182 0.091 45
1 5532 772 553 0 0 45
1 5533 772 553 0 0 45
1 5534 772 553 0 0 49
1 5535 772 553 0 0 45
1 5536 772 553 0 0 46
1 5537 772 553 0 0 52
1 5538 772 553 0 0 50
1 5539 772 553 0 0 48
1 5540 772 553 0 0 49
1 5541 772 553 0 0 63
1 5542 772 553 0 0 49
1 5543 772 553 0 0 54
1 5544 772 553 0 0 57
1 5545 772 553 0 0 62
1 5546 772 553 0 0 66
1 5547 772 553 0 0 56
1 5548 772 553 0 0 63
1 5549 772 553 0 0 67
1 5550 772 553 0 0 66
1 5551 772 553 0 0 68
1 5552 772 553 0 0 78
1 5553 772 553 0 0 78
1 5554 772 553 0 0 77
1 5555 772 553 0 0 74
1 5556 772 553 0 0 75
1 5557 772 553 0 0 80
1 5558 772 550 0.387 0.193 44
1 5559 772 550 0 0 46
1 5560 772 550 0 0 46
1 5561 772 550 0 0 46
1 5562 772 550 0 0 46
1 5563 772 550 0 0 46
1 5564 772 550 0 0 47
1 5565 772 550 0 0 45
1 5566 772 550 0 0 46
1 5567 772 550 0 0 47
1 5568 772 550 0 0 46
1 5569 772 550 0 0 44
1 5570 772 550 0 0 47
1 5571 772 550 0 0 49
1 5572 772 550 0 0 45
1 5573 772 550 0 0 49
1 5574 772 550 0 0 54
1 5575 772 550 0 0 52
1 5576 772 550 0 0 49
1 5577 772 550 0 0 48
1 5578 772 550 0 0 52
1 5579 772 550 0 0 50
1 5580 772 550 0 0 57
1 5581 769 549 0.408 0.204 69
1 5582 769 549 0 0 67
1 5583 770 549 0.129 0.064 65
1 5584 770 549 0 0 70
1 5585 770 549 0 0 73
1 5586 770 549 0 0 67
1 5587 770 549 0 0 72
1 5588 770 549 0 0 73
1 5589 770 549 0 0 71
1 5590 770 549 0 0 64
1 5591 770 549 0 0 68
1 5592 770 549 0 0 66
1 5593 770 549 0 0 68
1 5594 770 549 0 0 69
1 5595 770 549 0 0 67
1 5596 770 549 0 0 72
1 5597 770 549 0 0 71
1 5598 770 549 0 0 72
1 5599 770 549 0 0 75
1 5600 770 549 0 0 74
1 5601 770 549 0 0 73
1 5602 770 549 0 0 73
1 5603 770 549 0 0 68
1 5604 770 549 0 0 74
1 5605 770 549 0 0 69
1 5606 770 549 0 0 70
1 5607 770 549 0 0 70
1 5608 770 549 0 0 70
1 5609 770 549 0 0 72
1 5610 770 549 0 0 73
1 5611 770 549 0 0 76
1 5612 770 549 0 0 73
1 5613 770 549 0 0 72
1 5614 770 549 0 0 76
1 5615 770 549 0 0 69
1 5616 770 549 0 0 71
1 5617 770 549 0 0 73
1 5618 770 549 0 0 69
1 5619 770 549 0 0 71
1 5620 770 549 0 0 73
1 5621 770 549 0 0 75
1 5622 770 549 0 0 74
1 5623 770 549 0 0 75
1 5624 770 549 0 0 76
1 5625 770 549 0 0 71
1 5626 770 549 0 0 72
1 5627 770 549 0 0 69
1 5628 770 549 0 0 69
1 5629 770 549 0 0 75
1 5630 770 549 0 0 75
1 5631 770 549 0 0 67
1 5632 770 549 0 0 70
1 5633 770 549 0 0 70
1 5634 770 549 0 0 67
1 5635 770 549 0 0 67
1 5636 770 549 0 0 68
1 5637 770 549 0 0 71
1 5638 770 549 0 0 72
1 5639 770 549 0 0 70
1 5640 770 549 0 0 72
1 5641 770 549 0 0 68
1 5642 770 549 0 0 70
1 5643 770 549 0 0 64
1 5644 770 549 0 0 59
1 5645 770 549 0 0 60
1 5646 770 549 0 0 63
1 5647 770 549 0 0 63
1 5648 770 549 0 0 63
1 5649 770 549 0 0 62
1 5650 770 549 0 0 62
1 5651 770 549 0 0 66
1 5652 770 549 0 0 63
1 5653 770 549 0 0 65
1 5654 770 549 0 0 63
1 5655 770 549 0 0 67
1 5656 770 549 0 0 65
1 5657 770 549 0 0 64
1 5658 770 549 0 0 61
1 5659 770 549 0 0 66
1 5660 770 549 0 0 68
1 5661 770 549 0 0 65
1 5662 770 549 0 0 64
1 5663 770 549 0 0 62
1 5664 770 549 0 0 58
1 5665 770 549 0 0 57
1 5666 770 549 0 0 56
1 5667 770 549 0 0 54
1 5668 770 549 0 0 54
1 5669 770 549 0 0 48
1 5670 770 549 0 0 48
1 5671 770 549 0 0 49
1 5672 770 549 0 0 46
1 5673 770 549 0 0 48
1 5674 770 549 0 0 45
1 5675 770 549 0 0 44
1 5676 770 549 0 0 44
1 5677 770 549 0 0 46
1 5678 770 549 0 0 44
1 5679 770 549 0 0 46
1 5680 770 549 0 0 53
1 5681 770 549 0 0 57
1 5682 774 540 1.271 0.635 97
1 5683 768 549 1.395 0.698 51
1 5684 768 549 0 0 48
1 5685 768 549 0 0 48
1 5686 768 549 0 0 47
1 5687 768 549 0 0 47
1 5688 768 549 0 0 46
1 5689 768 549 0 0 46
1 5690 768 549 0 0 45
1 5691 768 549 0 0 48
1 5692 768 549 0 0 46
1 5693 768 549 0 0 48
1 5694 768 549 0 0 50
1 5695 768 549 0 0 58
1 5696 768 549 0 0 59
1 5697 768 549 0 0 62
1 5698 768 549 0 0 61
1 5699 768 549 0 0 62
1 5700 768 549 0 0 66
1 5701 768 549 0 0 68
1 5702 769 549 0.129 0.064 76
1 5703 769 549 0 0 77
1 5704 769 549 0 0 74
1 5705 769 549 0 0 80
1 5706 769 549 0 0 85
1 5707 769 549 0 0 85
1 5708 769 549 0 0 86
1 5709 769 546 0.387 0.193 46
1 5710 769 546 0 0 46
1 5711 769 545 0.129 0.064 47
1 5712 768 546 0.182 0.091 50
1 5713 768 546 0 0 49
1 5714 768 546 0 0 46
1 5715 768 546 0 0 46
1 5716 768 546 0 0 49
1 5717 768 546 0 0 47
1 5718 768 546 0 0 46
1 5719 768 546 0 0 46
1 5720 768 546 0 0 47
1 5721 768 546 0 0 47
1 5722 768 546 0 0 48
1 5723 768 546 0 0 48
1 5724 768 546 0 0 54
1 5725 768 546 0 0 60
1 5726 768 546 0 0 63
1 5727 768 546 0 0 69
1 5728 768 546 0 0 69
1 5729 768 546 0 0 64
1 5730 768 546 0 0 68
1 5731 768 546 0 0 66
1 5732 768 546 0 0 63
1 5733 768 546 0 0 71
1 5734 768 546 0 0 64
1 5735 768 546 0 0 67
1 5736 768 546 0 0 69
1 5737 768 546 0 0 70
1 5738 768 546 0 0 68
1 5739 768 546 0 0 71
1 5740 768 546 0 0 72
1 5741 768 546 0 0 76
1 5742 768 546 0 0 68
1 5743 768 546 0 0 70
1 5744 768 546 0 0 74
1 5745 768 545 0.129 0.064 59
1 5746 768 545 0 0 54
1 5747 768 545 0 0 50
1 5748 768 545 0 0 52
1 5749 768 545 0 0 56
1 5750 768 545 0 0 57
1 5751 768 545 0 0 54
1 5752 768 545 0 0 56
1 5753 768 545 0 0 55
1 5754 768 545 0 0 51
1 5755 768 545 0 0 52
1 5756 768 545 0 0 52
1 5757 768 545 0 0 57
1 5758 768 545 0 0 51
1 5759 768 545 0 0 52
1 5760 768 545 0 0 48
1 5761 768 545 0 0 49
1 5762 768 545 0 0 53
1 5763 768 545 0 0 49
1 5764 768 545 0 0 54
1 5765 768 545 0 0 53
1 5766 768 545 0 0 54
1 5767 768 545 0 0 54
1 5768 769 545 0.129 0.064 80
1 5769 769 545 0 0 74
1 5770 769 545 0 0 80
1 5771 766 545 0.387 0.193 47
1 5772 766 545 0 0 48
1 5773 766 545 0 0 48
1 5774 766 545 0 0 46
1 5775 766 545 0 0 50
1 5776 766 545 0 0 48
1 5777 766 545 0 0 50
1 5778 766 545 0 0 48
1 5779 766 545 0 0 46
1 5780 766 545 0 0 46
1 5781 766 545 0 0 47
1 5782 766 545 0 0 47
1 5783 766 545 0 0 48
1 5784 766 545 0 0 48
1 5785 766 545 0 0 46
1 5786 766 545 0 0 47
1 5787 766 545 0 0 46
1 5788 766 545 0 0 50
1 5789 766 545 0 0 50
1 5790 766 545 0 0 54
1 5791 766 545 0 0 55
1 5792 766 545 0 0 58
1 5793 766 545 0 0 58
1 5794 766 545 0 0 73
1 5795 766 545 0 0 80
1 5796 766 545 0 0 81
1 5797 766 548 0.387 0.193 44
1 5798 766 548 0 0 50
1 5799 766 548 0 0 51
1 5800 766 548 0 0 67
1 5801 766 548 0 0 66
1 5802 766 548 0 0 72
1 5803 766 548 0 0 62
1 5804 766 548 0 0 70
1 5805 766 548 0 0 71
1 5806 766 548 0 0 78
1 5807 766 548 0 0 74
1 5808 766 548 0 0 76
1 5809 766 548 0 0 77
1 5810 766 548 0 0 76
1 5811 766 548 0 0 73
1 5812 768 549 0.288 0.144 47
1 5813 768 549 0 0 46
1 5814 768 549 0 0 46
1 5815 768 549 0 0 46
1 5816 768 549 0 0 46
1 5817 768 549 0 0 48
1 5818 768 549 0 0 51
1 5819 768 549 0 0 54
1 5820 768 549 0 0 55
1 5821 768 549 0 0 62
1 5822 768 549 0 0 55
1 5823 768 549 0 0 59
1 5824 768 549 0 0 63
1 5825 768 549 0 0 59
1 5826 768 549 0 0 64
1 5827 768 546 0.387 0.193 59
1 5828 768 546 0 0 60
1 5829 768 546 0 0 59
1 5830 768 546 0 0 58
1 5831 768 546 0 0 58
1 5832 768 546 0 0 54
1 5833 768 546 0 0 57
1 5834 768 546 0 0 56
1 5835 768 546 0 0 56
1 5836 768 546 0 0 53
1 5837 768 546 0 0 52
1 5838 768 546 0 0 50
1 5839 768 546 0 0 47
1 5840 768 546 0 0 46
1 5841 768 546 0 0 48
1 5842 768 546 0 0 49
1 5843 768 546 0 0 52
1 5844 768 546 0 0 57
1 5845 768 546 0 0 64
1 5846 768 546 0 0 72
1 5847 768 546 0 0 73
1 5848 768 546 0 0 70
1 5849 768 546 0 0 62
1 5850 768 546 0 0 54
1 5851 768 546 0 0 56
1 5852 768 546 0 0 53
1 5853 768 546 0 0 56
1 5854 768 546 0 0 57
1 5855 768 546 0 0 56
1 5856 769 546 0.129 0.064 77
1 5857 769 546 0 0 74
1 5858 770 549 0.408 0.204 49
1 5859 770 549 0 0 48
1 5860 770 549 0 0 52
1 5861 770 549 0 0 52
1 5862 770 549 0 0 53
1 5863 770 549 0 0 54
1 5864 770 549 0 0 53
1 5865 770 549 0 0 58
1 5866 770 549 0 0 55
1 5867 770 549 0 0 66
1 5868 770 549 0 0 65
1 5869 770 549 0 0 65
1 5870 770 549 0 0 64
1 5871 770 549 0 0 64
1 5872 770 549 0 0 69
1 5873 770 549 0 0 69
1 5874 770 549 0 0 76
1 5875 770 549 0 0 76
1 5876 770 549 0 0 80
1 5877 770 549 0 0 83
1 5878 770 549 0 0 80
1 5879 770 549 0 0 74
1 5880 770 549 0 0 84
1 5881 770 549 0 0 77
1 5882 770 549 0 0 78
1 5883 770 549 0 0 81
1 5884 770 549 0 0 81
1 5885 770 549 0 0 80
1 5886 770 549 0 0 77
1 5887 770 549 0 0 76
1 5888 770 549 0 0 77
1 5889 770 549 0 0 72
1 5890 770 549 0 0 74
1 5891 770 549 0 0 78
1 5892 770 549 0 0 72
1 5893 770 549 0 0 71
1 5894 770 549 0 0 77
1 5895 770 549 0 0 76
1 5896 770 549 0 0 80
1 5897 770 549 0 0 80
1 5898 770 549 0 0 80
1 5899 770 549 0 0 78
1 5900 770 549 0 0 81
1 5901 770 549 0 0 83
1 5902 770 549 0 0 85
1 5903 770 549 0 0 80
1 5904 770 549 0 0 80
1 5905 770 549 0 0 79
1 5906 770 549 0 0 77
1 5907 770 549 0 0 78
1 5908 770 549 0 0 77
1 5909 770 549 0 0 83
1 5910 770 549 0 0 75
1 5911 770 549 0 0 75
1 5912 770 549 0 0 76
1 5913 770 549 0 0 77
1 5914 770 549 0 0 73
1 5915 770 549 0 0 74
1 5916 770 549 0 0 76
1 5917 770 549 0 0 76
1 5918 770 549 0 0 76
1 5919 770 549 0 0 75
1 5920 770 549 0 0 80
1 5921 770 549 0 0 76
1 5922 770 549 0 0 73
1 5923 770 549 0 0 75
1 5924 770 549 0 0 76
1 5925 770 549 0 0 74
1 5926 770 549 0 0 72
1 5927 770 549 0 0 67
1 5928 770 549 0 0 65
1 5929 770 549 0 0 66
1 5930 770 549 0 0 64
1 5931 770 549 0 0 61
1 5932 770 549 0 0 58
1 5933 770 549 0 0 58
1 5934 770 549 0 0 55
1 5935 770 549 0 0 52
1 5936 770 549 0 0 52
1 5937 770 549 0 0 49
1 5938 770 549 0 0 51
1 5939 770 549 0 0 50
1 5940 770 549 0 0 52
1 5941 770 549 0 0 52
1 5942 770 549 0 0 54
1 5943 770 549 0 0 50
1 5944 770 549 0 0 50
1 5945 770 549 0 0 52
1 5946 770 549 0 0 52
1 5947 770 549 0 0 51
1 5948 770 549 0 0 55
1 5949 770 549 0 0 54
1 5950 770 549 0 0 54
1 5951 770 549 0 0 52
1 5952 770 549 0 0 53
1 5953 770 549 0 0 55
1 5954 770 549 0 0 54
1 5955 770 549 0 0 53
1 5956 770 549 0 0 53
1 5957 770 549 0 0 56
1 5958 770 549 0 0 60
1 5959 770 549 0 0 58
1 5960 770 549 0 0 57
1 5961 770 549 0 0 58
1 5962 770 549 0 0 55
1 5963 770 549 0 0 52
1 5964 770 549 0 0 55
1 5965 770 549 0 0 59
1 5966 770 549 0 0 58
1 5967 770 549 0 0 56
1 5968 770 549 0 0 56
1 5969 770 549 0 0 56
1 5970 770 549 0 0 52
1 5971 770 549 0 0 57
1 5972 770 549 0 0 58
1 5973 770 549 0 0 56
1 5974 770 549 0 0 52
1 5975 770 549 0 0 49
1 5976 770 549 0 0 51
1 5977 773 549 0.387 0.193 45
1 5978 773 549 0 0 48
1 5979 773 549 0 0 45
1 5980 773 549 0 0 46
1 5981 773 549 0 0 52
1 5982 773 549 0 0 48
1 5983 773 549 0 0 47
1 5984 773 549 0 0 48
1 5985 773 549 0 0 46
1 5986 773 549 0 0 45
1 5987 773 549 0 0 46
1 5988 773 549 0 0 45
1 5989 773 549 0 0 47
1 5990 773 549 0 0 44
1 5991 773 549 0 0 46
1 5992 773 549 0 0 47
1 5993 773 549 0 0 46
1 5994 773 549 0 0 46
1 5995 773 549 0 0 47
1 5996 773 549 0 0 51
1 5997 773 549 0 0 49
1 5998 773 549 0 0 52
1 5999 773 549 0 0 58
1 6000 773 549 0 0 56
1 6001 773 549 0 0 55
1 6002 773 549 0 0 60
1 6003 773 549 0 0 65
1 6004 773 549 0 0 64
1 6005 773 548 0.129 0.064 49
1 6006 773 548 0 0 52
1 6007 773 548 0 0 59
1 6008 773 548 0 0 57
1 6009 773 548 0 0 59
1 6010 773 548 0 0 63
1 6011 773 548 0 0 65
1 6012 773 548 0 0 63
1 6013 773 548 0 0 72
1 6014 773 548 0 0 64
1 6015 773 548 0 0 67
1 6016 773 548 0 0 69
1 6017 773 548 0 0 69
1 6018 773 548 0 0 68
1 6019 773 548 0 0 67
1 6020 773 548 0 0 67
1 6021 773 548 0 0 62
1 6022 773 548 0 0 63
1 6023 773 548 0 0 63
1 6024 773 548 0 0 67
1 6025 773 548 0 0 67
1 6026 773 548 0 0 69
1 6027 773 548 0 0 68
1 6028 773 548 0 0 66
1 6029 773 548 0 0 65
1 6030 773 548 0 0 67
1 6031 773 548 0 0 68
1 6032 773 548 0 0 64
1 6033 773 546 0.258 0.129 50
1 6034 773 546 0 0 51
1 6035 773 546 0 0 51
1 6036 773 546 0 0 50
1 6037 773 546 0 0 49
1 6038 773 546 0 0 52
1 6039 773 546 0 0 50
1 6040 773 546 0 0 53
1 6041 773 546 0 0 49
1 6042 773 546 0 0 48
1 6043 773 546 0 0 49
1 6044 773 546 0 0 50
1 6045 773 546 0 0 49
1 6046 773 546 0 0 48
1 6047 773 546 0 0 49
1 6048 773 546 0 0 49
1 6049 773 546 0 0 46
1 6050 773 546 0 0 46
1 6051 773 546 0 0 47
1 6052 773 546 0 0 47
1 6053 773 546 0 0 47
1 6054 773 546 0 0 48
1 6055 773 546 0 0 48
1 6056 773 546 0 0 47
1 6057 773 546 0 0 44
1 6058 773 546 0 0 48
1 6059 773 546 0 0 49
1 6060 773 546 0 0 54
1 6061 773 546 0 0 52
1 6062 773 546 0 0 67
1 6063 773 546 0 0 57
1 6064 773 546 0 0 61
1 6065 773 546 0 0 80
1 6066 773 546 0 0 80
1 6067 773 546 0 0 88
1 6068 773 546 0 0 78
1 6069 773 546 0 0 85
1 6070 773 546 0 0 78
1 6071 773 546 0 0 85
1 6072 770 546 0.387 0.193 77
1 6073 770 546 0 0 78
1 6074 770 546 0 0 79
1 6075 770 546 0 0 74
1 6076 770 546 0 0 81
1 6077 772 549 0.465 0.233 61
1 6078 772 549 0 0 69
1 6079 772 549 0 0 60
1 6080 772 549 0 0 59
1 6081 772 549 0 0 60
1 6082 772 549 0 0 54
1 6083 772 549 0 0 55
1 6084 772 549 0 0 51
1 6085 772 549 0 0 50
1 6086 772 549 0 0 52
1 6087 772 549 0 0 50
1 6088 772 549 0 0 49
1 6089 772 549 0 0 43
1 6090 772 549 0 0 50
1 6091 772 549 0 0 46
1 6092 772 549 0 0 48
1 6093 772 549 0 0 47
1 6094 772 549 0 0 46
1 6095 772 549 0 0 47
1 6096 772 549 0 0 49
1 6097 772 549 0 0 48
1 6098 772 549 0 0 50
1 6099 772 549 0 0 46
1 6100 772 549 0 0 46
1 6101 772 549 0 0 47
1 6102 772 549 0 0 49
1 6103 772 549 0 0 49
1 6104 772 549 0 0 49
1 6105 772 549 0 0 50
1 6106 772 550 0.129 0.064 48
1 6107 772 550 0 0 51
1 6108 772 550 0 0 49
1 6109 772 550 0 0 50
1 6110 772 550 0 0 51
1 6111 772 550 0 0 50
1 6112 772 550 0 0 51
1 6113 772 550 0 0 48
1 6114 772 550 0 0 53
1 6115 772 550 0 0 56
1 6116 772 550 0 0 53
1 6117 772 550 0 0 52
1 6118 772 550 0 0 52
1 6119 772 550 0 0 52
1 6120 772 550 0 0 53
1 6121 772 550 0 0 55
1 6122 772 550 0 0 52
1 6123 772 550 0 0 51
1 6124 772 550 0 0 52
1 6125 772 550 0 0 50
1 6126 772 550 0 0 50
1 6127 772 550 0 0 48
1 6128 772 550 0 0 50
1 6129 772 550 0 0 52
1 6130 772 550 0 0 49
1 6131 772 550 0 0 52
1 6132 772 550 0 0 50
1 6133 772 550 0 0 51
1 6134 772 550 0 0 50
1 6135 772 550 0 0 50
1 6136 772 550 0 0 51
1 6137 772 550 0 0 53
1 6138 772 550 0 0 55
1 6139 772 550 0 0 54
1 6140 772 550 0 0 53
1 6141 772 550 0 0 57
1 6142 772 552 0.258 0.129 66
1 6143 772 552 0 0 67
1 6144 772 552 0 0 67
1 6145 772 552 0 0 67
1 6146 772 552 0 0 71
1 6147 772 552 0 0 62
1 6148 772 552 0 0 65
1 6149 772 552 0 0 66
1 6150 772 552 0 0 66
1 6151 772 552 0 0 64
1 6152 772 552 0 0 67
1 6153 772 552 0 0 61
1 6154 772 552 0 0 66
1 6155 772 552 0 0 65
1 6156 772 552 0 0 67
1 6157 772 552 0 0 62
1 6158 772 552 0 0 68
1 6159 772 552 0 0 65
1 6160 772 552 0 0 67
1 6161 772 552 0 0 66
1 6162 772 552 0 0 66
1 6163 772 552 0 0 65
1 6164 772 552 0 0 72
1 6165 772 552 0 0 66
1 6166 772 552 0 0 66
1 6167 772 552 0 0 65
1 6168 772 552 0 0 70
1 6169 772 552 0 0 62
1 6170 772 552 0 0 65
1 6171 772 552 0 0 65
1 6172 772 552 0 0 69
1 6173 772 552 0 0 63
1 6174 772 552 0 0 68
1 6175 772 552 0 0 71
1 6176 772 552 0 0 63
1 6177 772 552 0 0 60
1 6178 772 552 0 0 63
1 6179 772 552 0 0 67
1 6180 772 552 0 0 71
1 6181 772 552 0 0 72
1 6182 772 552 0 0 67
1 6183 772 552 0 0 68
1 6184 772 552 0 0 63
1 6185 772 552 0 0 69
1 6186 772 552 0 0 72
1 6187 772 552 0 0 73
1 6188 772 552 0 0 71
1 6189 772 552 0 0 70
1 6190 772 552 0 0 79
1 6191 772 552 0 0 69
1 6192 772 552 0 0 70
1 6193 772 552 0 0 73
1 6194 772 552 0 0 83
1 6195 772 552 0 0 77
1 6196 772 552 0 0 74
1 6197 772 552 0 0 74
1 6198 772 552 0 0 86
1 6199 772 552 0 0 82
1 6200 772 552 0 0 86
1 6201 772 552 0 0 89
1 6202 772 552 0 0 95
1 6203 772 552 0 0 93
1 6204 772 552 0 0 94
1 6205 772 552 0 0 97
1 6206 772 552 0 0 100
1 6207 772 552 0 0 99
1 6208 772 552 0 0 101
1 6209 772 552 0 0 105
1 6210 772 552 0 0 102
1 6211 772 552 0 0 103
1 6212 772 552 0 0 104
1 6213 772 552 0 0 104
1 6214 772 552 0 0 104
1 6215 772 552 0 0 106
1 6216 769 552 0.387 0.193 46
1 6217 769 552 0 0 46
1 6218 769 552 0 0 47
1 6219 769 552 0 0 46
1 6220 769 552 0 0 46
1 6221 769 552 0 0 48
1 6222 769 552 0 0 46
1 6223 769 552 0 0 45
1 6224 769 552 0 0 48
1 6225 769 552 0 0 47
1 6226 769 552 0 0 49
1 6227 769 552 0 0 50
1 6228 769 552 0 0 48
1 6229 769 552 0 0 49
1 6230 769 552 0 0 50
1 6231 769 552 0 0 50
1 6232 769 552 0 0 51
1 6233 769 552 0 0 51
1 6234 769 552 0 0 49
1 6235 769 552 0 0 50
1 6236 769 552 0 0 51
1 6237 769 552 0 0 50
1 6238 768 553 0.182 0.091 71
1 6239 768 553 0 0 66
1 6240 768 553 0 0 65
1 6241 768 553 0 0 66
1 6242 768 553 0 0 60
1 6243 768 553 0 0 59
1 6244 768 553 0 0 59
1 6245 768 553 0 0 58
1 6246 768 553 0 0 57
1 6247 768 553 0 0 53
1 6248 768 553 0 0 57
1 6249 768 553 0 0 55
1 6250 768 553 0 0 48
1 6251 768 553 0 0 46
1 6252 768 553 0 0 50
1 6253 768 553 0 0 54
1 6254 768 553 0 0 52
1 6255 768 553 0 0 54
1 6256 768 553 0 0 58
1 6257 768 553 0 0 61
1 6258 768 553 0 0 62
1 6259 768 553 0 0 68
1 6260 768 553 0 0 77
1 6261 768 553 0 0 81
1 6262 768 553 0 0 81
1 6263 768 553 0 0 85
1 6264 768 553 0 0 84
1 6265 768 553 0 0 94
1 6266 768 553 0 0 98
1 6267 768 553 0 0 98
1 6268 768 553 0 0 96
1 6269 768 553 0 0 99
1 6270 768 553 0 0 102
1 6271 768 553 0 0 103
1 6272 768 553 0 0 102
1 6273 768 553 0 0 104
1 6274 768 553 0 0 103
1 6275 768 553 0 0 102
1 6276 768 553 0 0 104
1 6277 768 553 0 0 101
1 6278 768 553 0 0 100
1 6279 768 553 0 0 100
1 6280 766 557 0.577 0.288 75
1 6281 766 557 0 0 71
1 6282 766 557 0 0 75
1 6283 766 557 0 0 71
1 6284 766 557 0 0 73
1 6285 766 557 0 0 70
1 6286 766 557 0 0 72
1 6287 766 557 0 0 75
1 6288 766 557 0 0 74
1 6289 766 557 0 0 74
1 6290 766 557 0 0 73
1 6291 766 557 0 0 75
1 6292 766 557 0 0 71
1 6293 766 557 0 0 75
1 6294 766 557 0 0 72
1 6295 766 557 0 0 77
1 6296 766 557 0 0 71
1 6297 766 557 0 0 77
1 6298 766 557 0 0 74
1 6299 766 557 0 0 78
1 6300 766 557 0 0 78
1 6301 766 557 0 0 81
1 6302 766 557 0 0 76
1 6303 766 557 0 0 78
1 6304 766 557 0 0 76
1 6305 766 557 0 0 79
1 6306 766 557 0 0 77
1 6307 766 557 0 0 78
1 6308 766 557 0 0 76
1 6309 766 557 0 0 75
1 6310 766 557 0 0 80
1 6311 766 557 0 0 77
1 6312 766 557 0 0 81
1 6313 768 557 0.258 0.129 52
1 6314 768 557 0 0 53
1 6315 768 557 0 0 51
1 6316 768 557 0 0 54
1 6317 768 557 0 0 49
1 6318 768 557 0 0 51
1 6319 768 557 0 0 49
1 6320 768 557 0 0 51
1 6321 768 557 0 0 56
1 6322 768 557 0 0 52
1 6323 768 557 0 0 50
1 6324 768 557 0 0 49
1 6325 768 557 0 0 45
1 6326 768 557 0 0 47
1 6327 768 557 0 0 48
1 6328 768 557 0 0 56
1 6329 768 557 0 0 65
1 6330 768 557 0 0 82
1 6331 768 557 0 0 79
1 6332 768 557 0 0 90
1 6333 768 553 0.516 0.258 46
1 6334 768 553 0 0 47
1 6335 768 553 0 0 46
1 6336 768 553 0 0 48
1 6337 768 553 0 0 44
1 6338 768 553 0 0 45
1 6339 768 553 0 0 46
1 6340 768 553 0 0 47
1 6341 768 553 0 0 49
1 6342 768 553 0 0 48
1 6343 768 553 0 0 46
1 6344 768 553 0 0 48
1 6345 768 553 0 0 49
1 6346 768 553 0 0 49
1 6347 768 553 0 0 53
1 6348 768 553 0 0 53
1 6349 768 553 0 0 56
1 6350 768 553 0 0 54
1 6351 768 553 0 0 56
1 6352 768 553 0 0 57
1 6353 768 553 0 0 60
1 6354 768 553 0 0 59
1 6355 768 553 0 0 63
1 6356 768 553 0 0 67
1 6357 768 553 0 0 71
1 6358 768 553 0 0 68
1 6359 768 553 0 0 63
1 6360 768 553 0 0 66
1 6361 768 553 0 0 67
1 6362 768 553 0 0 73
1 6363 768 553 0 0 75
1 6364 768 553 0 0 75
1 6365 768 553 0 0 80
1 6366 768 553 0 0 80
1 6367 768 553 0 0 77
1 6368 768 553 0 0 75
1 6369 768 553 0 0 72
1 6370 768 553 0 0 71
1 6371 768 553 0 0 71
1 6372 768 553 0 0 68
1 6373 768 553 0 0 65
1 6374 768 553 0 0 66
1 6375 768 553 0 0 64
1 6376 770 554 0.288 0.144 62
1 6377 770 554 0 0 66
1 6378 770 554 0 0 64
1 6379 770 554 0 0 63
1 6380 770 554 0 0 65
1 6381 770 554 0 0 65
1 6382 770 554 0 0 62
1 6383 770 554 0 0 70
1 6384 770 554 0 0 70
1 6385 770 554 0 0 73
1 6386 770 554 0 0 78
1 6387 770 554 0 0 68
1 6388 770 554 0 0 67
1 6389 770 554 0 0 68
1 6390 770 554 0 0 72
1 6391 770 554 0 0 72
1 6392 770 554 0 0 66
1 6393 770 554 0 0 61
1 6394 770 554 0 0 56
1 6395 770 554 0 0 55
1 6396 770 554 0 0 49
1 6397 770 554 0 0 48
1 6398 770 554 0 0 52
1 6399 773 557 0.547 0.274 55
1 6400 773 557 0 0 55
1 6401 773 557 0 0 59
1 6402 773 557 0 0 64
1 6403 773 557 0 0 64
1 6404 773 557 0 0 63
1 6405 773 557 0 0 67
1 6406 773 557 0 0 68
1 6407 773 557 0 0 67
1 6408 773 557 0 0 76
1 6409 773 557 0 0 76
1 6410 773 557 0 0 78
1 6411 773 557 0 0 74
1 6412 773 557 0 0 80
1 6413 773 557 0 0 80
1 6414 773 557 0 0 80
1 6415 773 557 0 0 78
1 6416 773 557 0 0 81
1 6417 773 557 0 0 81
1 6418 773 557 0 0 78
1 6419 773 557 0 0 82
1 6420 773 557 0 0 78
1 6421 773 557 0 0 78
1 6422 773 557 0 0 77
1 6423 773 557 0 0 77
1 6424 773 557 0 0 80
1 6425 773 557 0 0 78
1 6426 773 557 0 0 81
1 6427 773 557 0 0 78
1 6428 773 557 0 0 81
1 6429 773 557 0 0 80
1 6430 773 557 0 0 81
1 6431 773 557 0 0 77
1 6432 773 557 0 0 81
1 6433 773 557 0 0 79
1 6434 773 557 0 0 80
1 6435 773 557 0 0 81
1 6436 773 557 0 0 80
1 6437 773 557 0 0 82
1 6438 773 557 0 0 79
1 6439 773 557 0 0 81
1 6440 773 557 0 0 81
1 6441 773 557 0 0 77
1 6442 773 557 0 0 82
1 6443 773 557 0 0 79
1 6444 773 557 0 0 82
1 6445 773 557 0 0 80
1 6446 773 557 0 0 75
1 6447 773 557 0 0 82
1 6448 773 557 0 0 82
1 6449 773 557 0 0 80
1 6450 773 557 0 0 81
1 6451 773 557 0 0 82
1 6452 776 560 0.547 0.274 91
1 6453 776 560 0 0 95
1 6454 774 558 0.365 0.182 49
1 6455 774 558 0 0 50
1 6456 774 558 0 0 48
1 6457 774 558 0 0 49
1 6458 774 558 0 0 46
1 6459 774 558 0 0 47
1 6460 774 558 0 0 48
1 6461 774 558 0 0 47
1 6462 774 558 0 0 46
1 6463 774 558 0 0 46
1 6464 774 558 0 0 47
1 6465 774 558 0 0 46
1 6466 774 558 0 0 49
1 6467 774 558 0 0 51
1 6468 774 558 0 0 56
1 6469 774 558 0 0 54
1 6470 774 558 0 0 66
1 6471 774 558 0 0 69
1 6472 774 558 0 0 82
1 6473 774 557 0.129 0.064 58
1 6474 773 556 0.182 0.091 45
1 6475 773 556 0 0 48
1 6476 773 556 0 0 49
1 6477 773 556 0 0 44
1 6478 773 556 0 0 43
1 6479 773 556 0 0 45
1 6480 773 556 0 0 45
1 6481 773 556 0 0 45
1 6482 773 556 0 0 46
1 6483 773 556 0 0 43
1 6484 773 556 0 0 45
1 6485 773 556 0 0 45
1 6486 773 556 0 0 50
1 6487 773 556 0 0 53
1 6488 773 556 0 0 65
1 6489 773 556 0 0 77
1 6490 773 556 0 0 94
1 6491 773 556 0 0 97
1 6492 773 556 0 0 88
1 6493 770 554 0.465 0.233 73
1 6494 770 554 0 0 74
1 6495 770 554 0 0 73
1 6496 770 554 0 0 75
1 6497 770 554 0 0 72
1 6498 770 554 0 0 73
1 6499 770 554 0 0 69
1 6500 770 554 0 0 72
1 6501 770 554 0 0 73
1 6502 770 554 0 0 74
1 6503 770 554 0 0 70
1 6504 770 554 0 0 72
1 6505 770 554 0 0 76
1 6506 770 554 0 0 68
1 6507 770 554 0 0 71
1 6508 770 554 0 0 70
1 6509 770 554 0 0 67
1 6510 770 554 0 0 61
1 6511 770 554 0 0 59
1 6512 770 554 0 0 61
1 6513 770 554 0 0 65
1 6514 770 554 0 0 61
1 6515 770 554 0 0 62
1 6516 770 554 0 0 61
1 6517 770 554 0 0 61
1 6518 770 554 0 0 59
1 6519 770 554 0 0 59
1 6520 770 554 0 0 58
1 6521 770 554 0 0 54
1 6522 770 554 0 0 57
1 6523 770 554 0 0 55
1 6524 770 554 0 0 63
1 6525 770 554 0 0 60
1 6526 770 554 0 0 56
1 6527 770 554 0 0 55
1 6528 770 554 0 0 57
1 6529 770 554 0 0 59
1 6530 770 554 0 0 56
1 6531 770 554 0 0 55
1 6532 770 554 0 0 54
1 6533 770 554 0 0 54
1 6534 770 554 0 0 56
1 6535 770 554 0 0 57
1 6536 770 554 0 0 51
1 6537 770 554 0 0 49
1 6538 770 554 0 0 48
1 6539 770 554 0 0 52
1 6540 770 554 0 0 50
1 6541 770 554 0 0 53
1 6542 770 554 0 0 50
1 6543 772 554 0.258 0.129 45
1 6544 772 554 0 0 46
1 6545 772 554 0 0 46
1 6546 772 554 0 0 46
1 6547 772 554 0 0 46
1 6548 772 554 0 0 49
1 6549 772 554 0 0 49
1 6550 772 554 0 0 45
1 6551 772 554 0 0 47
1 6552 772 554 0 0 46
1 6553 772 554 0 0 48
1 6554 772 554 0 0 46
1 6555 772 554 0 0 49
1 6556 772 554 0 0 51
1 6557 772 554 0 0 47
1 6558 772 554 0 0 49
1 6559 772 554 0 0 50
1 6560 772 554 0 0 49
1 6561 772 554 0 0 54
1 6562 772 554 0 0 54
1 6563 772 554 0 0 58
1 6564 772 554 0 0 60
1 6565 772 554 0 0 57
1 6566 772 554 0 0 59
1 6567 772 554 0 0 58
1 6568 772 554 0 0 63
1 6569 772 554 0 0 64
1 6570 772 554 0 0 63
1 6571 772 554 0 0 63
1 6572 772 554 0 0 66
1 6573 772 554 0 0 68
1 6574 772 554 0 0 71
1 6575 772 554 0 0 70
1 6576 772 554 0 0 71
1 6577 772 554 0 0 71
1 6578 772 554 0 0 76
1 6579 772 554 0 0 74
1 6580 772 554 0 0 69
1 6581 772 554 0 0 73
1 6582 772 554 0 0 66
1 6583 772 554 0 0 70
1 6584 772 554 0 0 76
1 6585 772 554 0 0 74
1 6586 772 554 0 0 65
1 6587 773 557 0.408 0.204 46
1 6588 773 557 0 0 46
1 6589 773 557 0 0 46
1 6590 773 557 0 0 47
1 6591 773 557 0 0 49
1 6592 773 557 0 0 50
1 6593 773 557 0 0 49
1 6594 773 557 0 0 46
1 6595 773 557 0 0 50
1 6596 773 557 0 0 48
1 6597 773 557 0 0 47
1 6598 773 557 0 0 49
1 6599 773 557 0 0 49
1 6600 773 557 0 0 47
1 6601 773 557 0 0 51
1 6602 773 557 0 0 49
1 6603 773 557 0 0 49
1 6604 773 557 0 0 50
1 6605 773 557 0 0 46
1 6606 773 557 0 0 47
1 6607 773 557 0 0 49
1 6608 773 557 0 0 49
1 6609 773 557 0 0 49
1 6610 773 557 0 0 48
1 6611 773 557 0 0 49
1 6612 773 557 0 0 47
1 6613 773 557 0 0 46
1 6614 773 557 0 0 45
1 6615 773 557 0 0 47
1 6616 773 557 0 0 46
1 6617 773 557 0 0 47
1 6618 773 557 0 0 49
1 6619 773 557 0 0 47
1 6620 773 557 0 0 50
1 6621 773 557 0 0 50
1 6622 773 557 0 0 49
1 6623 773 557 0 0 50
1 6624 773 557 0 0 50
1 6625 773 557 0 0 53
1 6626 773 557 0 0 56
1 6627 773 557 0 0 58
1 6628 773 557 0 0 57
1 6629 773 557 0 0 59
1 6630 773 557 0 0 61
1 6631 773 557 0 0 71
1 6632 773 557 0 0 67
1 6633 773 557 0 0 74
1 6634 773 557 0 0 73
1 6635 773 557 0 0 76
1 6636 773 557 0 0 74
1 6637 773 557 0 0 74
1 6638 773 558 0.129 0.064 62
1 6639 773 558 0 0 67
1 6640 774 558 0.129 0.064 52
1 6641 774 558 0 0 52
1 6642 774 558 0 0 57
1 6643 774 558 0 0 56
1 6644 774 558 0 0 55
1 6645 774 558 0 0 53
1 6646 774 558 0 0 57
1 6647 774 558 0 0 53
1 6648 774 558 0 0 55
1 6649 774 558 0 0 53
1 6650 774 558 0 0 56
1 6651 774 558 0 0 57
1 6652 774 558 0 0 55
1 6653 774 558 0 0 54
1 6654 774 558 0 0 54
1 6655 774 558 0 0 57
1 6656 774 558 0 0 55
1 6657 774 558 0 0 55
1 6658 774 558 0 0 53
1 6659 774 558 0 0 59
1 6660 774 558 0 0 59
1 6661 774 558 0 0 58
1 6662 774 558 0 0 56
1 6663 774 558 0 0 55
1 6664 774 558 0 0 56
1 6665 774 558 0 0 59
1 6666 774 558 0 0 54
1 6667 774 558 0 0 56
1 6668 774 558 0 0 56
1 6669 774 558 0 0 55
1 6670 774 558 0 0 53
1 6671 774 558 0 0 54
1 6672 774 558 0 0 59
1 6673 774 558 0 0 56
1 6674 774 558 0 0 54
1 6675 774 558 0 0 55
1 6676 774 558 0 0 59
1 6677 774 558 0 0 60
1 6678 774 558 0 0 55
1 6679 774 558 0 0 58
1 6680 774 558 0 0 54
1 6681 774 558 0 0 56
1 6682 774 558 0 0 57
1 6683 774 558 0 0 60
1 6684 774 558 0 0 60
1 6685 774 558 0 0 61
1 6686 774 558 0 0 58
1 6687 774 558 0 0 56
1 6688 774 558 0 0 56
1 6689 774 558 0 0 56
1 6690 774 558 0 0 56
1 6691 774 558 0 0 57
1 6692 774 558 0 0 57
1 6693 774 558 0 0 56
1 6694 774 558 0 0 58
1 6695 774 558 0 0 60
1 6696 774 558 0 0 58
1 6697 774 558 0 0 54
1 6698 774 558 0 0 60
1 6699 774 558 0 0 60
1 6700 774 558 0 0 58
1 6701 774 558 0 0 61
1 6702 774 558 0 0 62
1 6703 774 558 0 0 59
1 6704 774 558 0 0 57
1 6705 774 558 0 0 56
1 6706 774 558 0 0 59
1 6707 774 558 0 0 60
1 6708 774 558 0 0 58
1 6709 774 558 0 0 64
1 6710 774 558 0 0 64
1 6711 774 558 0 0 67
1 6712 774 558 0 0 60
1 6713 774 558 0 0 60
1 6714 774 558 0 0 63
1 6715 774 558 0 0 61
1 6716 774 558 0 0 63
1 6717 774 558 0 0 67
1 6718 774 558 0 0 66
1 6719 774 558 0 0 64
1 6720 774 558 0 0 64
1 6721 774 558 0 0 64
1 6722 774 558 0 0 65
1 6723 774 558 0 0 62
1 6724 774 558 0 0 63
1 6725 774 558 0 0 64
1 6726 774 558 0 0 66
1 6727 774 558 0 0 62
1 6728 774 558 0 0 65
1 6729 774 558 0 0 66
1 6730 774 558 0 0 68
1 6731 774 558 0 0 68
1 6732 774 558 0 0 69
1 6733 774 558 0 0 66
1 6734 774 558 0 0 68
1 6735 774 558 0 0 71
1 6736 774 558 0 0 76
1 6737 774 558 0 0 75
1 6738 774 558 0 0 72
1 6739 774 558 0 0 76
1 6740 774 558 0 0 73
1 6741 774 558 0 0 76
1 6742 774 558 0 0 75
1 6743 774 558 0 0 74
1 6744 774 558 0 0 76
1 6745 774 558 0 0 76
1 6746 774 558 0 0 73
1 6747 774 558 0 0 73
1 6748 774 558 0 0 74
1 6749 774 558 0 0 78
1 6750 774 558 0 0 75
1 6751 774 558 0 0 64
1 6752 774 558 0 0 61
1 6753 774 558 0 0 56
1 6754 774 558 0 0 58
1 6755 774 558 0 0 51
1 6756 774 558 0 0 47
1 6757 774 558 0 0 47
1 6758 774 558 0 0 45
1 6759 774 558 0 0 40
1 6760 774 558 0 0 46
1 6761 774 558 0 0 56
1 6762 777 558 0.387 0.193 53
1 6763 777 558 0 0 62
1 6764 777 558 0 0 66
1 6765 777 558 0 0 68
1 6766 777 558 0 0 65
1 6767 777 558 0 0 67
1 6768 777 558 0 0 68
1 6769 777 558 0 0 69
1 6770 777 558 0 0 64
1 6771 777 558 0 0 67
1 6772 777 558 0 0 67
1 6773 777 558 0 0 70
1 6774 778 557 0.182 0.091 47
1 6775 778 557 0 0 44
1 6776 778 557 0 0 47
1 6777 778 557 0 0 43
1 6778 778 557 0 0 41
1 6779 780 556 0.288 0.144 53
1 6780 780 556 0 0 60
1 6781 780 556 0 0 59
1 6782 780 556 0 0 60
1 6783 780 556 0 0 60
1 6784 780 556 0 0 62
1 6785 780 556 0 0 59
1 6786 780 556 0 0 67
1 6787 780 556 0 0 68
1 6788 781 556 0.129 0.064 61
1 6789 781 556 0 0 64
1 6790 781 556 0 0 62
1 6791 781 556 0 0 62
1 6792 781 556 0 0 61
1 6793 781 556 0 0 61
1 6794 781 556 0 0 67
1 6795 781 556 0 0 67
1 6796 781 556 0 0 63
1 6797 781 557 0.129 0.064 59
1 6798 781 557 0 0 59
1 6799 781 557 0 0 62
1 6800 781 557 0 0 64
1 6801 781 557 0 0 63
1 6802 781 557 0 0 63
1 6803 781 557 0 0 59
1 6804 781 557 0 0 62
1 6805 781 557 0 0 63
1 6806 781 557 0 0 63
1 6807 781 557 0 0 61
1 6808 781 557 0 0 69
1 6809 781 557 0 0 65
1 6810 781 557 0 0 65
1 6811 781 557 0 0 62
1 6812 781 557 0 0 64
1 6813 781 557 0 0 62
1 6814 781 557 0 0 63
1 6815 781 557 0 0 60
1 6816 781 557 0 0 64
1 6817 781 557 0 0 64
1 6818 781 557 0 0 61
1 6819 781 557 0 0 66
1 6820 781 557 0 0 59
1 6821 781 557 0 0 58
1 6822 781 557 0 0 57
1 6823 781 557 0 0 58
1 6824 781 557 0 0 57
1 6825 781 557 0 0 57
1 6826 781 557 0 0 56
1 6827 792 546 2.007 1.003 98
1 6828 792 546 0 0 101
1 6829 792 546 0 0 98
1 6830 781 560 2.297 1.148 51
1 6831 781 560 0 0 50
1 6832 781 560 0 0 48
1 6833 781 560 0 0 49
1 6834 781 560 0 0 52
1 6835 781 560 0 0 48
1 6836 781 560 0 0 50
1 6837 781 560 0 0 50
1 6838 781 560 0 0 52
1 6839 781 560 0 0 52
1 6840 781 560 0 0 54
1 6841 781 560 0 0 56
1 6842 781 560 0 0 63
1 6843 781 560 0 0 67
1 6844 781 560 0 0 74
1 6845 781 560 0 0 70
1 6846 781 560 0 0 73
1 6847 781 560 0 0 75
1 6848 781 560 0 0 76
1 6849 781 560 0 0 80
1 6850 781 560 0 0 91
1 6851 781 560 0 0 88
1 6852 781 560 0 0 88
1 6853 781 560 0 0 90
1 6854 781 560 0 0 93
1 6855 781 560 0 0 92
1 6856 781 560 0 0 97
1 6857 781 560 0 0 97
1 6858 781 560 0 0 97
1 6859 781 560 0 0 95
1 6860 781 560 0 0 95
1 6861 781 560 0 0 96
1 6862 781 560 0 0 95
1 6863 781 560 0 0 96
1 6864 781 560 0 0 98
1 6865 778 556 0.645 0.322 56
1 6866 778 556 0 0 50
1 6867 778 556 0 0 49
1 6868 778 556 0 0 48
1 6869 778 556 0 0 49
1 6870 778 556 0 0 49
1 6871 778 556 0 0 51
1 6872 778 556 0 0 55
1 6873 778 556 0 0 59
1 6874 778 556 0 0 69
1 6875 778 556 0 0 78
1 6876 778 556 0 0 77
1 6877 778 556 0 0 75
1 6878 778 556 0 0 70
1 6879 778 556 0 0 67
1 6880 778 556 0 0 64
1 6881 778 556 0 0 53
1 6882 778 556 0 0 50
1 6883 778 557 0.129 0.064 47
1 6884 778 557 0 0 46
1 6885 778 557 0 0 46
1 6886 778 557 0 0 48
1 6887 778 557 0 0 47
1 6888 777 556 -1 -1 63
1 6891 777 557 0.129 0.065 47
1 6894 777 557 0 0 43
1 6897 777 557 0 0 42
1 6900 777 557 0 0 39
1 6903 777 557 0 0 44
1 6906 777 557 0 0 57
1 6909 777 557 0 0 64
1 6912 777 557 0 0 69
1 6915 777 557 0 0 71
1 6918 780 557 0.387 0.194 53
1 6921 780 557 0 0 59
1 6924 780 557 0 0 64
1 6927 780 557 0 0 77
1 6930 780 557 0 0 86
1 6933 782 556 0.288 0.144 57
1 6936 782 556 0 0 63
1 6939 784 554 0.365 0.182 50
1 6942 784 554 0 0 52
1 6945 784 554 0 0 49
1 6948 784 554 0 0 48
1 6951 784 554 0 0 50
1 6954 784 554 0 0 50
1 6957 784 554 0 0 53
1 6960 784 554 0 0 48
1 6963 784 554 0 0 49
1 6966 784 554 0 0 49
1 6969 784 554 0 0 50
1 6972 784 554 0 0 50
1 6975 784 554 0 0 48
1 6978 784 554 0 0 50
1 6981 784 554 0 0 49
1 6984 784 554 0 0 51
1 6987 784 554 0 0 52
1 6990 784 554 0 0 50
1 6993 784 554 0 0 51
1 6996 784 554 0 0 53
1 6999 784 554 0 0 54
1 7002 784 554 0 0 53
1 7005 784 554 0 0 56
1 7008 784 554 0 0 51
1 7011 784 554 0 0 48
1 7014 784 554 0 0 51
1 7017 784 554 0 0 52
1 7020 782 556 0.365 0.182 50
1 7023 782 556 0 0 48
1 7026 782 556 0 0 54
1 7029 782 556 0 0 52
1 7032 782 556 0 0 47
1 7035 782 556 0 0 47
1 7038 782 556 0 0 48
1 7041 782 556 0 0 50
1 7044 782 556 0 0 54
1 7047 782 556 0 0 53
1 7050 782 556 0 0 54
1 7053 782 556 0 0 50
1 7056 782 556 0 0 55
1 7059 782 556 0 0 56
1 7062 782 556 0 0 56
1 7065 782 556 0 0 64
1 7068 782 556 0 0 55
1 7071 782 556 0 0 56
1 7074 781 557 0.182 0.091 75
1 7077 781 557 0 0 79
1 7080 781 557 0 0 77
1 7083 781 557 0 0 74
1 7086 782 557 0.129 0.065 74
1 7089 782 557 0 0 71
1 7092 782 557 0 0 69
1 7095 782 557 0 0 73
1 7098 782 557 0 0 66
1 7101 782 557 0 0 63
1 7104 782 557 0 0 57
1 7107 782 557 0 0 51
1 7110 782 557 0 0 50
1 7113 782 557 0 0 48
1 7116 782 557 0 0 43
1 7119 782 557 0 0 47
1 7122 782 557 0 0 60
1 7125 782 557 0 0 61
1 7128 782 557 0 0 59
1 7131 782 556 0.129 0.065 45
1 7134 782 556 0 0 46
1 7137 782 556 0 0 45
1 7140 782 556 0 0 45
1 7143 782 556 0 0 44
1 7146 782 556 0 0 47
1 7149 782 556 0 0 45
1 7152 782 556 0 0 46
1 7155 782 556 0 0 46
1 7158 782 556 0 0 44
1 7161 782 556 0 0 47
1 7164 782 556 0 0 52
1 7167 782 556 0 0 50
1 7170 782 556 0 0 54
1 7173 784 553 0.465 0.233 65
1 7176 784 553 0 0 67
1 7179 784 553 0 0 66
1 7182 784 553 0 0 67
1 7185 784 553 0 0 68
1 7188 784 553 0 0 61
1 7191 784 553 0 0 66
1 7194 784 553 0 0 62
1 7197 784 553 0 0 64
1 7200 784 553 0 0 67
1 7203 784 553 0 0 66
1 7206 784 553 0 0 68
1 7209 784 553 0 0 67
1 7212 784 553 0 0 66
1 7215 784 553 0 0 63
1 7218 784 553 0 0 67
1 7221 784 553 0 0 67
1 7224 784 553 0 0 67
1 7227 784 553 0 0 67
1 7230 784 553 0 0 67
1 7233 784 553 0 0 64
1 7236 784 553 0 0 66
1 7239 784 553 0 0 65
1 7242 784 553 0 0 68
1 7245 784 553 0 0 66
1 7248 784 553 0 0 68
1 7251 784 553 0 0 73
1 7254 784 553 0 0 71
1 7257 784 553 0 0 69
1 7260 784 553 0 0 69
1 7263 784 553 0 0 74
1 7266 784 553 0 0 74
1 7269 785 553 0.129 0.065 65
1 7272 785 553 0 0 68
1 7275 785 553 0 0 69
1 7278 785 553 0 0 76
1 7281 785 553 0 0 78
1 7284 785 553 0 0 78
1 7287 785 553 0 0 73
1 7290 785 553 0 0 67
1 7293 785 553 0 0 47
1 7296 786 554 0.182 0.091 48
1 7299 786 554 0 0 50
1 7302 786 554 0 0 56
1 7305 786 554 0 0 63
1 7308 786 554 0 0 73
1 7311 789 556 0.465 0.233 60
1 7314 789 556 0 0 58
1 7317 789 556 0 0 47
1 7320 789 556 0 0 44
1 7323 789 556 0 0 41
1 7326 789 556 0 0 40
1 7329 789 556 0 0 42
1 7332 789 556 0 0 46
1 7335 789 556 0 0 52
1 7338 789 556 0 0 55
1 7341 790 554 0.288 0.144 64
1 7344 790 554 0 0 64
1 7347 790 554 0 0 64
1 7350 792 554 0.258 0.129 51
1 7353 792 554 0 0 50
1 7356 792 554 0 0 47
1 7359 792 554 0 0 47
1 7362 789 554 0.387 0.194 56
1 7365 789 554 0 0 59
1 7368 789 554 0 0 49
1 7371 789 554 0 0 62
1 7374 789 554 0 0 62
1 7377 789 554 0 0 67
1 7380 789 554 0 0 67
1 7383 789 554 0 0 68
1 7386 789 554 0 0 63
1 7389 789 554 0 0 60
1 7392 789 554 0 0 53
1 7395 789 554 0 0 52
1 7398 789 554 0 0 50
1 7401 789 554 0 0 55
1 7404 789 554 0 0 64
1 7407 789 554 0 0 79
1 7410 785 554 0.516 0.258 67
1 7413 785 554 0 0 66
1 7416 785 554 0 0 57
1 7419 785 554 0 0 50
1 7422 785 554 0 0 75
1 7425 785 554 0 0 84
1 7428 789 560 0.93 0.465 69
1 7431 788 558 0.288 0.144 60
1 7434 788 558 0 0 57
1 7437 788 558 0 0 61
1 7440 788 558 0 0 56
1 7443 788 558 0 0 43
1 7446 788 558 0 0 62
1 7449 788 558 0 0 57
1 7452 788 558 0 0 55
1 7455 788 558 0 0 76
1 7458 792 556 0.577 0.288 55
1 7461 792 556 0 0 54
1 7464 792 556 0 0 50
1 7467 792 556 0 0 50
1 7470 792 556 0 0 48
1 7473 792 556 0 0 51
1 7476 790 556 0.258 0.129 45
1 7479 790 556 0 0 46
1 7482 790 556 0 0 43
1 7485 790 556 0 0 46
1 7488 790 556 0 0 44
1 7491 790 556 0 0 49
1 7494 790 556 0 0 47
1 7497 790 556 0 0 48
1 7500 790 556 0 0 47
1 7503 790 556 0 0 47
1 7506 790 556 0 0 46
1 7509 790 556 0 0 46
1 7512 790 556 0 0 46
1 7515 790 556 0 0 45
1 7518 790 556 0 0 44
1 7521 790 556 0 0 41
1 7524 790 556 0 0 44
1 7527 790 556 0 0 47
1 7530 790 556 0 0 49
1 7533 790 556 0 0 62
1 7536 790 556 0 0 61
1 7539 790 556 0 0 71
1 7542 790 556 0 0 61
1 7545 790 556 0 0 62
1 7548 790 556 0 0 65
1 7551 790 556 0 0 59
1 7554 790 556 0 0 52
1 7557 790 556 0 0 48
1 7560 790 556 0 0 45
1 7563 790 556 0 0 46
1 7566 790 556 0 0 48
1 7569 790 556 0 0 44
1 7572 790 556 0 0 44
1 7575 790 556 0 0 46
1 7578 794 554 0.577 0.288 49
1 7581 792 554 0.258 0.129 64
1 7584 792 554 0 0 61
1 7587 792 554 0 0 56
1 7590 792 554 0 0 52
1 7593 792 554 0 0 44
1 7596 792 554 0 0 45
1 7599 794 557 0.465 0.233 54
1 7602 793 558 0.182 0.091 57
1 7605 793 558 0 0 68
1 7608 793 558 0 0 70
1 7611 793 558 0 0 68
1 7614 793 558 0 0 70
1 7617 793 558 0 0 71
1 7620 793 558 0 0 72
1 7623 793 558 0 0 68
1 7626 793 558 0 0 71
1 7629 793 558 0 0 69
1 7632 793 558 0 0 73
1 7635 793 558 0 0 73
1 7638 793 558 0 0 70
1 7641 793 558 0 0 76
1 7644 793 558 0 0 78
1 7647 793 558 0 0 75
1 7650 793 558 0 0 69
1 7653 793 558 0 0 62
1 7656 793 558 0 0 59
1 7659 793 558 0 0 56
1 7662 793 558 0 0 48
1 7665 793 558 0 0 47
1 7668 793 558 0 0 47
1 7671 793 558 0 0 49
1 7674 793 558 0 0 50
1 7677 790 558 0.387 0.194 48
1 7680 790 558 0 0 45
1 7683 790 558 0 0 43
1 7686 790 558 0 0 45
1 7689 790 558 0 0 43
1 7692 790 558 0 0 46
1 7695 790 558 0 0 50
1 7698 790 558 0 0 56
1 7701 792 558 0.258 0.129 86
1 7704 792 558 0 0 88
1 7707 790 558 0.258 0.129 75
1 7710 789 558 0.129 0.065 80
1 7713 789 556 0.258 0.129 45
1 7716 789 556 0 0 43
1 7719 789 556 0 0 44
1 7722 789 556 0 0 45
1 7725 789 556 0 0 43
1 7728 789 556 0 0 45
1 7731 789 556 0 0 43
1 7734 789 556 0 0 42
1 7737 789 556 0 0 42
1 7740 789 556 0 0 41
1 7743 789 556 0 0 41
1 7746 789 556 0 0 42
1 7749 789 556 0 0 42
1 7752 789 556 0 0 41
1 7755 789 556 0 0 41
1 7758 789 556 0 0 42
1 7761 789 556 0 0 41
1 7764 789 556 0 0 43
1 7767 789 556 0 0 41
1 7770 788 556 0.129 0.065 52
1 7773 788 556 0 0 48
1 7776 790 553 0.465 0.233 70
1 7779 790 553 0 0 74
1 7782 790 553 0 0 75
1 7785 790 553 0 0 72
1 7788 790 553 0 0 68
1 7791 790 553 0 0 70
1 7794 790 553 0 0 69
1 7797 790 553 0 0 66
1 7800 790 553 0 0 62
1 7803 790 553 0 0 60
1 7806 790 553 0 0 54
1 7809 790 553 0 0 51
1 7812 790 553 0 0 53
1 7815 790 553 0 0 52
1 7818 790 553 0 0 51
1 7821 789 554 0.182 0.091 49
1 7824 789 554 0 0 48
1 7827 789 554 0 0 51
1 7830 789 554 0 0 59
1 7833 789 554 0 0 68
1 7836 789 553 0.129 0.065 51
1 7839 789 553 0 0 52
1 7842 789 553 0 0 53
1 7845 789 553 0 0 59
1 7848 789 553 0 0 71
1 7851 789 553 0 0 73
1 7854 789 553 0 0 88
1 7857 789 553 0 0 89
1 7860 789 553 0 0 93
1 7863 786 550 0.547 0.274 67
1 7866 786 550 0 0 64
1 7869 786 550 0 0 62
1 7872 786 550 0 0 58
1 7875 786 550 0 0 54
1 7878 786 550 0 0 59
1 7881 786 550 0 0 54
1 7884 786 550 0 0 54
1 7887 786 550 0 0 55
1 7890 786 550 0 0 55
1 7893 786 550 0 0 55
1 7896 786 550 0 0 52
1 7899 786 550 0 0 56
1 7902 786 550 0 0 53
1 7905 786 550 0 0 57
1 7908 786 550 0 0 55
1 7911 786 550 0 0 57
1 7914 786 550 0 0 55
1 7917 786 550 0 0 57
1 7920 786 550 0 0 60
1 7923 786 550 0 0 68
1 7926 786 550 0 0 65
1 7929 786 550 0 0 47
1 7932 786 550 0 0 64
1 7935 786 550 0 0 92
1 7938 786 550 0 0 93
1 7941 786 554 0.516 0.258 57
1 7944 786 554 0 0 53
1 7947 786 554 0 0 49
1 7950 786 554 0 0 43
1 7953 786 554 0 0 47
1 7956 786 554 0 0 50
1 7959 790 554 0.516 0.258 86
1 7962 789 554 0.129 0.065 77
1 7965 789 554 0 0 75
1 7968 789 554 0 0 83
1 7971 789 554 0 0 82
1 7974 789 554 0 0 85
1 7977 789 554 0 0 74
1 7980 789 554 0 0 65
1 7983 789 554 0 0 51
1 7986 789 554 0 0 45
1 7989 789 554 0 0 43
1 7992 789 554 0 0 42
1 7995 789 554 0 0 48
1 7998 789 554 0 0 51
1 8001 789 554 0 0 54
1 8004 789 554 0 0 61
1 8007 789 554 0 0 60
1 8010 789 554 0 0 62
1 8013 789 554 0 0 63
1 8016 789 554 0 0 65
1 8019 789 554 0 0 65
1 8022 790 557 0.408 0.204 50
1 8025 790 557 0 0 50
1 8028 790 557 0 0 46
1 8031 790 557 0 0 46
1 8034 790 557 0 0 46
1 8037 790 557 0 0 44
1 8040 790 557 0 0 44
1 8043 790 557 0 0 45
1 8046 790 557 0 0 48
1 8049 790 557 0 0 49
1 8052 790 557 0 0 52
1 8055 790 557 0 0 54
1 8058 790 557 0 0 67
1 8061 790 557 0 0 65
1 8064 790 557 0 0 78
1 8067 790 557 0 0 81
1 8070 790 557 0 0 85
1 8073 790 557 0 0 83
1 8076 790 557 0 0 82
1 8079 792 554 0.465 0.233 52
1 8082 792 554 0 0 54
1 8085 792 554 0 0 57
1 8088 792 554 0 0 63
1 8091 792 554 0 0 61
1 8094 792 554 0 0 62
1 8097 792 554 0 0 71
1 8100 792 554 0 0 71
1 8103 792 554 0 0 71
1 8106 792 554 0 0 76
1 8109 792 554 0 0 59
1 8112 792 554 0 0 74
1 8115 792 554 0 0 63
1 8118 792 554 0 0 53
1 8121 792 554 0 0 57
1 8124 792 554 0 0 52
1 8127 792 554 0 0 46
1 8130 792 554 0 0 47
1 8133 792 554 0 0 45
1 8136 792 554 0 0 54
1 8139 792 554 0 0 63
1 8142 792 554 0 0 73
1 8145 792 554 0 0 78
1 8148 792 554 0 0 81
1 8151 792 554 0 0 73
1 8154 792 554 0 0 78
1 8157 792 554 0 0 79
1 8160 792 554 0 0 75
1 8163 792 554 0 0 73
1 8166 793 552 0.288 0.144 50
1 8169 793 552 0 0 49
1 8172 793 552 0 0 49
1 8175 793 552 0 0 49
1 8178 793 552 0 0 52
1 8181 793 552 0 0 55
1 8184 793 552 0 0 52
1 8187 793 552 0 0 50
1 8190 793 552 0 0 46
1 8193 793 552 0 0 49
1 8196 793 552 0 0 51
1 8199 793 552 0 0 48
1 8202 793 552 0 0 51
1 8205 793 552 0 0 56
1 8208 793 552 0 0 54
1 8211 793 552 0 0 54
1 8214 793 552 0 0 57
1 8217 793 552 0 0 61
1 8220 793 552 0 0 64
1 8223 793 552 0 0 64
1 8226 792 552 0.129 0.065 49
1 8229 790 554 0.365 0.182 68
1 8232 790 554 0 0 71
1 8235 790 554 0 0 71
1 8238 790 554 0 0 69
1 8241 790 554 0 0 70
1 8244 790 554 0 0 69
1 8247 790 554 0 0 65
1 8250 790 554 0 0 67
1 8253 790 554 0 0 62
1 8256 789 554 0.129 0.065 52
1 8259 789 554 0 0 51
1 8262 790 556 0.288 0.144 63
1 8265 790 556 0 0 65
1 8268 790 556 0 0 58
1 8271 790 556 0 0 63
1 8274 790 556 0 0 67
1 8277 790 556 0 0 63
1 8280 790 556 0 0 64
1 8283 790 556 0 0 65
1 8286 790 556 0 0 64
1 8289 790 556 0 0 67
1 8292 790 556 0 0 66
1 8295 790 556 0 0 66
1 8298 790 556 0 0 67
1 8301 790 556 0 0 63
1 8304 790 556 0 0 64
1 8307 790 556 0 0 67
1 8310 793 557 0.408 0.204 76
1 8313 790 558 0.408 0.204 49
1 8316 790 556 0.258 0.129 67
1 8319 790 556 0 0 70
1 8322 790 556 0 0 67
1 8325 790 556 0 0 68
1 8328 790 556 0 0 70
1 8331 790 556 0 0 69
1 8334 790 556 0 0 64
1 8337 790 556 0 0 59
1 8340 790 556 0 0 58
1 8343 790 556 0 0 54
1 8346 790 556 0 0 51
1 8349 790 556 0 0 54
1 8352 790 556 0 0 58
1 8355 790 556 0 0 60
1 8358 789 556 0.129 0.065 53
1 8361 789 556 0 0 48
1 8364 789 557 0.129 0.065 51
1 8367 789 557 0 0 46
1 8370 789 557 0 0 42
1 8373 789 558 0.129 0.065 57
1 8376 789 558 0 0 53
1 8379 789 558 0 0 45
1 8382 789 558 0 0 44
1 8385 789 558 0 0 55
1 8388 789 558 0 0 67
1 8391 789 558 0 0 74
1 8394 789 558 0 0 88
1 8397 789 562 0.516 0.258 60
1 8400 789 562 0 0 65
1 8403 789 562 0 0 60
1 8406 789 562 0 0 62
1 8409 789 562 0 0 56
1 8412 789 562 0 0 59
1 8415 789 562 0 0 59
1 8418 789 562 0 0 56
1 8421 789 562 0 0 55
1 8424 789 562 0 0 52
1 8427 789 562 0 0 56
1 8430 789 562 0 0 57
1 8433 789 562 0 0 54
1 8436 789 562 0 0 54
1 8439 789 562 0 0 53
1 8442 789 562 0 0 51
1 8445 789 562 0 0 53
1 8448 789 562 0 0 50
1 8451 789 562 0 0 48
1 8454 789 562 0 0 53
1 8457 789 562 0 0 63
1 8460 789 562 0 0 88
1 8463 789 562 0 0 95
1 8466 789 562 0 0 103
1 8469 789 562 0 0 103
1 8472 786 558 0.645 0.323 48
1 8475 786 558 0 0 46
1 8478 786 558 0 0 50
1 8481 786 558 0 0 52
1 8484 786 558 0 0 56
1 8487 786 558 0 0 53
1 8490 786 558 0 0 52
1 8493 789 560 0.465 0.233 50
1 8496 789 560 0 0 53
1 8499 789 560 0 0 53
1 8502 789 560 0 0 49
1 8505 789 560 0 0 43
1 8508 789 560 0 0 42
1 8511 789 560 0 0 45
1 8514 789 560 0 0 47
1 8517 789 560 0 0 53
1 8520 789 560 0 0 46
1 8523 789 560 0 0 47
1 8526 790 562 0.288 0.144 43
1 8529 793 562 0.387 0.194 55
1 8532 793 562 0 0 61
1 8535 793 562 0 0 69
1 8538 793 562 0 0 71
1 8541 793 562 0 0 68
1 8544 793 562 0 0 68
1 8547 793 562 0 0 71
1 8550 793 562 0 0 71
1 8553 793 562 0 0 69
1 8556 793 562 0 0 67
1 8559 793 562 0 0 72
1 8562 793 562 0 0 72
1 8565 793 562 0 0 72
1 8568 793 562 0 0 72
1 8571 793 562 0 0 71
1 8574 793 562 0 0 71
1 8577 793 562 0 0 72
1 8580 793 562 0 0 72
1 8583 793 562 0 0 73
1 8586 793 562 0 0 70
1 8589 793 562 0 0 69
1 8592 793 562 0 0 71
1 8595 793 562 0 0 65
1 8598 793 562 0 0 64
1 8601 794 562 0.129 0.065 53
1 8604 794 562 0 0 50
1 8607 794 562 0 0 53
1 8610 794 562 0 0 54
1 8613 794 562 0 0 62
1 8616 794 562 0 0 78
1 8619 794 562 0 0 73
1 8622 794 562 0 0 88
1 8625 794 562 0 0 102
1 8628 794 562 0 0 103
1 8631 794 562 0 0 107
1 8634 794 561 0.129 0.065 105
1 8637 794 561 0 0 103
1 8640 794 561 0 0 104
1 8643 794 561 0 0 106
1 8646 794 561 0 0 104
1 8649 793 560 0.182 0.091 80
1 8652 793 560 0 0 77
1 8655 793 560 0 0 69
1 8658 793 560 0 0 68
1 8661 793 560 0 0 64
1 8664 793 560 0 0 68
1 8667 793 560 0 0 70
1 8670 793 560 0 0 61
1 8673 793 560 0 0 57
1 8676 793 560 0 0 68
1 8679 793 560 0 0 59
1 8682 793 560 0 0 68
1 8685 793 560 0 0 64
1 8688 793 560 0 0 63
1 8691 793 560 0 0 56
1 8694 793 560 0 0 49
1 8697 793 560 0 0 50
1 8700 793 560 0 0 50
1 8703 793 560 0 0 51
1 8706 793 560 0 0 51
1 8709 793 560 0 0 56
1 8712 793 560 0 0 58
1 8715 793 560 0 0 59
1 8718 793 560 0 0 58
1 8721 793 560 0 0 56
1 8724 793 560 0 0 57
1 8727 793 560 0 0 53
1 8730 793 560 0 0 51
1 8733 793 560 0 0 53
1 8736 793 560 0 0 54
1 8739 793 560 0 0 57
1 8742 793 560 0 0 54
1 8745 793 560 0 0 54
1 8748 793 560 0 0 55
1 8751 793 560 0 0 51
1 8754 793 560 0 0 59
1 8757 793 562 0.258 0.129 58
1 8760 793 562 0 0 63
1 8763 793 562 0 0 71
1 8766 793 562 0 0 70
1 8769 793 562 0 0 73
1 8772 793 562 0 0 73
1 8775 793 562 0 0 72
1 8778 793 562 0 0 73
1 8781 793 562 0 0 71
1 8784 793 562 0 0 70
1 8787 793 562 0 0 69
1 8790 793 562 0 0 70
1 8793 793 562 0 0 71
1 8796 793 562 0 0 67
1 8799 793 562 0 0 66
1 8802 793 562 0 0 70
1 8805 793 562 0 0 70
1 8808 793 562 0 0 71
1 8811 793 562 0 0 71
1 8814 793 562 0 0 69
1 8817 793 562 0 0 68
1 8820 793 562 0 0 69
1 8823 793 562 0 0 69
1 8826 793 562 0 0 69
1 8829 793 562 0 0 71
1 8832 793 562 0 0 71
1 8835 793 562 0 0 73
1 8838 793 562 0 0 69
1 8841 793 562 0 0 72
1 8844 793 562 0 0 69
1 8847 793 562 0 0 66
1 8850 793 562 0 0 70
1 8853 793 562 0 0 68
1 8856 793 562 0 0 64
1 8859 793 562 0 0 66
1 8862 793 562 0 0 67
1 8865 793 562 0 0 65
1 8868 793 562 0 0 63
1 8871 793 562 0 0 61
1 8874 793 562 0 0 58
1 8877 793 562 0 0 49
1 8880 793 562 0 0 51
1 8883 793 562 0 0 51
1 8886 793 562 0 0 52
1 8889 793 562 0 0 53
1 8892 796 564 0.465 0.233 54
1 8895 796 564 0 0 88
1 8898 796 564 0 0 92
1 8901 796 564 0 0 93
1 8904 798 558 0.816 0.408 52
1 8907 798 558 0 0 47
1 8910 798 561 0.387 0.194 43
1 8913 798 561 0 0 43
1 8916 798 561 0 0 47
1 8919 800 561 0.258 0.129 63
1 8922 800 561 0 0 69
1 8925 800 561 0 0 67
1 8928 800 561 0 0 71
1 8931 800 561 0 0 68
1 8934 800 561 0 0 64
1 8937 800 561 0 0 60
1 8940 800 561 0 0 58
1 8943 800 561 0 0 56
1 8946 800 561 0 0 55
1 8949 800 561 0 0 60
1 8952 800 561 0 0 57
1 8955 800 561 0 0 56
1 8958 800 561 0 0 55
1 8961 800 561 0 0 57
1 8964 800 561 0 0 54
1 8967 800 561 0 0 51
1 8970 800 561 0 0 54
1 8973 800 561 0 0 46
1 8976 800 561 0 0 51
1 8979 800 561 0 0 48
1 8982 800 561 0 0 49
1 8985 800 561 0 0 48
1 8988 800 561 0 0 49
1 8991 800 561 0 0 54
1 8994 798 561 0.258 0.129 55
1 8997 798 561 0 0 47
1 9000 798 561 0 0 48
1 9003 798 561 0 0 49
1 9006 798 561 0 0 56
1 9009 798 561 0 0 60
1 9012 798 561 0 0 54
1 9015 798 561 0 0 55
1 9018 798 561 0 0 55
1 9021 798 561 0 0 56
1 9024 798 561 0 0 56
1 9027 798 561 0 0 55
1 9030 798 560 0.129 0.065 59
1 9033 798 560 0 0 58
1 9036 798 560 0 0 51
1 9039 798 560 0 0 50
1 9042 798 560 0 0 49
1 9045 798 560 0 0 55
1 9048 798 560 0 0 74
1 9051 798 560 0 0 88
1 9054 798 560 0 0 94
1 9057 798 560 0 0 101
1 9060 798 560 0 0 103
1 9063 798 560 0 0 101
1 9066 800 560 0.258 0.129 79
1 9069 800 560 0 0 88
1 9072 801 560 0.129 0.065 73
1 9075 801 560 0 0 79
1 9078 802 557 0.408 0.204 52
1 9081 802 557 0 0 55
1 9084 802 557 0 0 56
1 9087 802 557 0 0 54
1 9090 802 557 0 0 54
1 9093 802 557 0 0 53
1 9096 802 557 0 0 54
1 9099 802 557 0 0 57
1 9102 802 557 0 0 57
1 9105 802 557 0 0 55
1 9108 802 557 0 0 56
1 9111 802 557 0 0 56
1 9114 802 557 0 0 56
1 9117 802 557 0 0 54
1 9120 802 557 0 0 58
1 9123 802 557 0 0 57
1 9126 802 557 0 0 58
1 9129 802 557 0 0 58
1 9132 804 558 0.288 0.144 63
1 9135 804 558 0 0 62
1 9138 804 558 0 0 56
1 9141 804 558 0 0 57
1 9144 804 558 0 0 53
1 9147 804 558 0 0 49
1 9150 804 558 0 0 50
1 9153 804 558 0 0 50
1 9156 804 558 0 0 49
1 9159 804 558 0 0 63
1 9162 804 558 0 0 65
1 9165 804 562 0.516 0.258 75
1 9168 804 562 0 0 79
1 9171 804 562 0 0 94
1 9174 802 562 0.258 0.129 51
1 9177 802 562 0 0 53
1 9180 802 562 0 0 52
1 9183 802 562 0 0 57
1 9186 802 562 0 0 54
1 9189 802 562 0 0 58
1 9192 802 562 0 0 58
1 9195 802 562 0 0 58
1 9198 802 562 0 0 60
1 9201 802 562 0 0 60
1 9204 802 562 0 0 64
1 9207 802 562 0 0 64
1 9210 802 562 0 0 65
1 9213 802 562 0 0 67
1 9216 802 562 0 0 68
1 9219 802 562 0 0 64
1 9222 802 562 0 0 66
1 9225 802 562 0 0 64
1 9228 802 562 0 0 60
1 9231 802 562 0 0 59
1 9234 802 562 0 0 57
1 9237 802 562 0 0 56
1 9240 802 562 0 0 51
1 9243 802 562 0 0 48
1 9246 802 562 0 0 42
1 9249 802 562 0 0 47
1 9252 802 562 0 0 54
1 9255 802 562 0 0 70
1 9258 802 562 0 0 71
1 9261 802 562 0 0 71
1 9264 804 562 0.258 0.129 87
1 9267 804 562 0 0 86
1 9270 804 562 0 0 86
1 9273 804 562 0 0 86
1 9276 804 562 0 0 79
1 9279 804 562 0 0 83
1 9282 804 562 0 0 84
1 9285 804 562 0 0 84
1 9288 805 562 0.129 0.065 98
1 9291 805 562 0 0 99
1 9294 805 562 0 0 93
1 9297 805 562 0 0 91
1 9300 804 557 0.658 0.329 64
1 9303 804 558 0.129 0.065 69
1 9306 804 558 0 0 69
1 9309 804 558 0 0 67
1 9312 804 558 0 0 65
1 9315 804 558 0 0 64
1 9318 804 558 0 0 60
1 9321 804 558 0 0 65
1 9324 804 558 0 0 63
1 9327 804 558 0 0 67
1 9330 804 558 0 0 65
1 9333 804 558 0 0 64
1 9336 804 558 0 0 64
1 9339 804 558 0 0 62
1 9342 804 558 0 0 65
1 9345 804 558 0 0 60
1 9348 804 558 0 0 65
1 9351 804 558 0 0 65
1 9354 804 558 0 0 64
1 9357 804 558 0 0 63
1 9360 804 558 0 0 66
1 9363 804 558 0 0 66
1 9366 804 558 0 0 63
1 9369 804 558 0 0 63
1 9372 804 558 0 0 65
1 9375 804 558 0 0 66
1 9378 804 558 0 0 65
1 9381 804 558 0 0 67
1 9384 804 558 0 0 67
1 9387 804 558 0 0 66
1 9390 804 558 0 0 65
1 9393 804 558 0 0 68
1 9396 804 558 0 0 68
1 9399 804 558 0 0 69
1 9402 804 558 0 0 70
1 9405 804 558 0 0 64
1 9408 804 558 0 0 63
1 9411 804 558 0 0 61
1 9414 804 558 0 0 54
1 9417 804 558 0 0 54
1 9420 804 558 0 0 49
1 9423 804 558 0 0 48
1 9426 804 558 0 0 59
1 9429 804 558 0 0 95
1 9432 804 558 0 0 103
1 9435 804 558 0 0 100
1 9438 804 558 0 0 102
1 9441 808 562 0.73 0.365 46
1 9444 808 562 0 0 46
1 9447 809 562 0.129 0.065 45
1 9450 809 562 0 0 47
1 9453 809 562 0 0 52
1 9456 809 562 0 0 70
1 9459 809 562 0 0 83
1 9462 809 562 0 0 84
1 9465 810 561 0.182 0.091 48
1 9468 810 561 0 0 56
1 9471 810 561 0 0 64
1 9474 810 561 0 0 59
1 9477 810 561 0 0 59
1 9480 810 561 0 0 64
1 9483 810 561 0 0 62
1 9486 812 560 0.288 0.144 56
1 9489 812 560 0 0 54
1 9492 812 560 0 0 57
1 9495 812 560 0 0 68
1 9498 812 560 0 0 62
1 9501 812 560 0 0 61
1 9504 812 560 0 0 66
1 9507 812 560 0 0 65
1 9510 812 560 0 0 67
1 9513 812 560 0 0 79
1 9516 812 560 0 0 78
1 9519 812 560 0 0 86
1 9522 808 560 0.516 0.258 56
1 9525 808 560 0 0 55
1 9528 808 560 0 0 54
1 9531 808 560 0 0 56
1 9534 808 560 0 0 55
1 9537 808 560 0 0 52
1 9540 808 560 0 0 53
1 9543 808 560 0 0 53
1 9546 808 560 0 0 55
1 9549 808 560 0 0 59
1 9552 808 560 0 0 69
1 9555 808 560 0 0 69
1 9558 808 560 0 0 61
1 9561 808 560 0 0 54
1 9564 808 560 0 0 49
1 9567 808 560 0 0 44
1 9570 808 560 0 0 43
1 9573 808 560 0 0 42
1 9576 808 560 0 0 45
1 9579 809 562 0.288 0.144 59
1 9582 809 562 0 0 47
1 9585 809 562 0 0 46
1 9588 809 562 0 0 45
1 9591 809 562 0 0 48
1 9594 810 561 0.182 0.091 55
1 9597 810 561 0 0 49
1 9600 810 561 0 0 46
1 9603 810 561 0 0 46
1 9606 810 561 0 0 49
1 9609 810 561 0 0 50
1 9612 810 557 0.516 0.258 61
1 9615 810 557 0 0 58
1 9618 810 557 0 0 60
1 9621 810 557 0 0 61
1 9624 810 558 0.129 0.065 69
1 9627 810 558 0 0 69
1 9630 810 558 0 0 67
1 9633 810 558 0 0 68
1 9636 810 558 0 0 66
1 9639 810 558 0 0 67
1 9642 810 558 0 0 67
1 9645 810 558 0 0 66
1 9648 810 558 0 0 68
1 9651 810 558 0 0 68
1 9654 810 558 0 0 67
1 9657 810 558 0 0 62
1 9660 810 558 0 0 63
1 9663 810 558 0 0 58
1 9666 810 558 0 0 56
1 9669 810 558 0 0 44
1 9672 810 558 0 0 44
1 9675 810 558 0 0 45
1 9678 810 561 0.387 0.194 50
1 9681 812 561 0.258 0.129 54
1 9684 812 561 0 0 56
1 9687 812 561 0 0 56
1 9690 812 561 0 0 53
1 9693 813 561 0.129 0.065 49
1 9696 813 561 0 0 51
1 9699 812 560 0.182 0.091 63
1 9702 812 560 0 0 62
1 9705 812 560 0 0 63
1 9708 812 560 0 0 62
1 9711 812 560 0 0 65
1 9714 812 560 0 0 64
1 9717 812 560 0 0 64
1 9720 812 560 0 0 65
1 9723 812 560 0 0 64
1 9726 812 560 0 0 63
1 9729 812 560 0 0 56
1 9732 812 560 0 0 49
1 9735 812 560 0 0 45
1 9738 812 560 0 0 43
1 9741 812 560 0 0 44
1 9744 812 560 0 0 52
1 9747 812 560 0 0 54
1 9750 813 562 0.288 0.144 63
1 9753 813 562 0 0 66
1 9756 813 562 0 0 67
1 9759 813 562 0 0 68
1 9762 813 562 0 0 68
1 9765 813 562 0 0 58
1 9768 813 562 0 0 66
1 9771 813 562 0 0 67
1 9774 813 562 0 0 64
1 9777 813 564 0.258 0.129 59
1 9780 813 564 0 0 55
1 9783 813 564 0 0 51
1 9786 813 564 0 0 49
1 9789 813 564 0 0 49
1 9792 813 564 0 0 52
1 9795 813 564 0 0 54
1 9798 813 564 0 0 61
1 9801 813 564 0 0 61
1 9804 814 564 0.129 0.065 97
1 9807 809 564 0.645 0.323 71
1 9810 809 564 0 0 69
1 9813 809 564 0 0 78
1 9816 809 564 0 0 85
1 9819 809 564 0 0 88
1 9822 809 564 0 0 88
1 9825 809 564 0 0 94
1 9828 810 564 0.129 0.065 89
1 9831 813 564 0.387 0.194 93
1 9834 810 564 0.387 0.194 91
1 9837 810 564 0 0 92
1 9840 810 564 0 0 91
1 9843 809 561 0.408 0.204 54
1 9846 810 560 0.182 0.091 49
1 9849 810 560 0 0 54
1 9852 810 560 0 0 50
1 9855 810 560 0 0 55
1 9858 810 560 0 0 51
1 9861 810 560 0 0 52
1 9864 810 560 0 0 53
1 9867 810 560 0 0 50
1 9870 810 560 0 0 52
1 9873 810 560 0 0 54
1 9876 810 560 0 0 50
1 9879 810 560 0 0 53
1 9882 810 557 0.387 0.194 49
1 9885 810 557 0 0 54
1 9888 810 557 0 0 53
1 9891 810 557 0 0 53
1 9894 810 557 0 0 53
1 9897 810 557 0 0 52
1 9900 810 557 0 0 53
1 9903 810 557 0 0 50
1 9906 810 557 0 0 51
1 9909 810 557 0 0 56
1 9912 810 557 0 0 57
1 9915 810 557 0 0 53
1 9918 810 557 0 0 52
1 9921 810 557 0 0 57
1 9924 810 557 0 0 58
1 9927 810 557 0 0 58
1 9930 810 557 0 0 54
1 9933 810 557 0 0 52
1 9936 809 557 0.129 0.065 60
1 9939 809 557 0 0 59
1 9942 809 560 0.387 0.194 49
1 9945 809 558 0.258 0.129 63
1 9948 809 558 0 0 62
1 9951 809 558 0 0 60
1 9954 809 558 0 0 60
1 9957 809 558 0 0 53
1 9960 809 558 0 0 53
1 9963 809 558 0 0 55
1 9966 809 558 0 0 58
1 9969 809 558 0 0 69
1 9972 809 558 0 0 77
1 9975 809 558 0 0 84
1 9978 809 558 0 0 84
1 9981 809 558 0 0 95
1 9984 809 558 0 0 93
1 9987 809 558 0 0 95
1 9990 809 558 0 0 91
1 9993 809 558 0 0 95
1 9996 809 558 0 0 94
1 9999 806 553 0.752 0.376 65
1 10002 806 553 0 0 65
1 10005 808 553 0.258 0.129 58
1 10008 808 553 0 0 57
1 10011 808 553 0 0 59
1 10014 808 553 0 0 60
1 10017 808 553 0 0 59
1 10020 808 553 0 0 59
1 10023 808 553 0 0 61
1 10026 808 553 0 0 59
1 10029 808 553 0 0 62
1 10032 808 553 0 0 61
1 10035 808 553 0 0 59
1 10038 808 553 0 0 60
1 10041 808 553 0 0 61
1 10044 808 553 0 0 65
1 10047 808 553 0 0 63
1 10050 808 553 0 0 65
1 10053 808 553 0 0 67
1 10056 808 553 0 0 64
1 10059 808 553 0 0 54
1 10062 808 553 0 0 47
1 10065 808 553 0 0 93
1 10068 808 553 0 0 94
1 10071 808 553 0 0 96
1 10074 809 560 0.912 0.456 51
1 10077 809 560 0 0 53
1 10080 809 560 0 0 69
1 10083 809 560 0 0 77
1 10086 809 560 0 0 87
1 10089 809 560 0 0 93
1 10092 809 560 0 0 91
1 10095 809 560 0 0 91
1 10098 809 560 0 0 94
1 10101 809 560 0 0 90
1 10104 809 554 0.774 0.387 55
1 10107 809 554 0 0 55
1 10110 809 554 0 0 60
1 10113 810 554 0.129 0.065 57
1 10116 810 554 0 0 45
1 10119 810 554 0 0 46
1 10122 810 554 0 0 50
1 10125 810 554 0 0 60
1 10128 810 554 0 0 66
1 10131 814 554 0.516 0.258 100
1 10134 814 554 0 0 101
1 10137 814 554 0 0 102
1 10140 814 554 0 0 102
1 10143 814 554 0 0 104
1 10146 813 558 0.532 0.266 54
1 10149 813 558 0 0 59
1 10152 813 558 0 0 59
1 10155 813 558 0 0 60
1 10158 813 558 0 0 57
1 10161 813 558 0 0 62
1 10164 813 558 0 0 60
1 10167 813 558 0 0 59
1 10170 813 558 0 0 62
1 10173 813 558 0 0 65
1 10176 813 558 0 0 58
1 10179 813 558 0 0 60
1 10182 813 558 0 0 61
1 10185 813 558 0 0 57
1 10188 813 558 0 0 55
1 10191 813 558 0 0 55
1 10194 813 558 0 0 56
1 10197 813 558 0 0 53
1 10200 813 558 0 0 54
1 10203 810 556 0.465 0.233 52
1 10206 810 556 0 0 57
1 10209 810 556 0 0 61
1 10212 810 556 0 0 53
1 10215 810 556 0 0 48
1 10218 810 556 0 0 49
1 10221 810 556 0 0 46
1 10224 810 556 0 0 49
1 10227 810 556 0 0 47
1 10230 812 557 0.288 0.144 64
1 10233 812 557 0 0 66
1 10236 812 557 0 0 65
1 10239 812 557 0 0 64
1 10242 812 557 0 0 66
1 10245 812 557 0 0 66
1 10248 812 557 0 0 65
1 10251 812 557 0 0 61
1 10254 813 557 0.129 0.065 66
1 10257 813 557 0 0 63
1 10260 813 557 0 0 67
1 10263 813 557 0 0 62
1 10266 813 557 0 0 53
1 10269 813 557 0 0 52
1 10272 813 557 0 0 49
1 10275 813 557 0 0 52
1 10278 813 557 0 0 54
1 10281 813 557 0 0 50
1 10284 813 557 0 0 50
1 10287 813 557 0 0 52
1 10290 813 557 0 0 54
1 10293 813 557 0 0 50
1 10296 813 557 0 0 49
1 10299 813 557 0 0 51
1 10302 813 557 0 0 52
1 10305 813 557 0 0 51
1 10308 814 557 0.129 0.065 59
1 10311 814 557 0 0 58
1 10314 814 553 0.516 0.258 47
1 10317 814 553 0 0 54
1 10320 814 553 0 0 57
1 10323 814 553 0 0 74
1 10326 814 553 0 0 70
1 10329 814 553 0 0 90
1 10332 812 553 0.258 0.129 61
1 10335 812 556 0.387 0.194 61
1 10338 812 556 0 0 56
1 10341 812 556 0 0 55
1 10344 812 556 0 0 51
1 10347 812 556 0 0 54
1 10350 812 556 0 0 51
1 10353 812 556 0 0 48
1 10356 812 556 0 0 50
1 10359 812 556 0 0 45
1 10362 812 556 0 0 53
1 10365 812 556 0 0 56
1 10368 812 556 0 0 58
1 10371 812 556 0 0 59
1 10374 809 560 0.645 0.323 50
1 10377 809 560 0 0 53
1 10380 809 560 0 0 55
1 10383 809 560 0 0 54
1 10386 810 560 0.129 0.065 61
1 10389 810 560 0 0 64
1 10392 810 560 0 0 60
1 10395 810 560 0 0 61
1 10398 810 560 0 0 62
1 10401 810 560 0 0 64
1 10404 810 560 0 0 63
1 10407 810 560 0 0 63
1 10410 810 560 0 0 61
1 10413 810 560 0 0 60
1 10416 810 560 0 0 60
1 10419 810 560 0 0 65
1 10422 810 560 0 0 64
1 10425 810 560 0 0 65
1 10428 810 560 0 0 64
1 10431 810 560 0 0 66
1 10434 813 560 0.387 0.194 63
1 10437 813 560 0 0 63
1 10440 812 560 0.129 0.065 56
1 10443 812 560 0 0 55
1 10446 812 560 0 0 58
1 10449 812 560 0 0 59
1 10452 812 560 0 0 57
1 10455 812 560 0 0 58
1 10458 812 560 0 0 58
1 10461 812 560 0 0 57
1 10464 812 560 0 0 58
1 10467 812 560 0 0 56
1 10470 812 560 0 0 61
1 10473 812 560 0 0 67
1 10476 812 560 0 0 70
1 10479 812 560 0 0 77
1 10482 812 560 0 0 88
1 10485 809 561 0.408 0.204 57
1 10488 809 561 0 0 56
1 10491 809 561 0 0 55
1 10494 809 561 0 0 52
1 10497 809 561 0 0 44
1 10500 809 561 0 0 44
1 10503 809 561 0 0 42
1 10506 809 561 0 0 45
1 10509 809 561 0 0 49
1 10512 809 561 0 0 53
1 10515 809 561 0 0 55
1 10518 809 564 0.387 0.194 71
1 10521 809 564 0 0 54
1 10524 809 564 0 0 55
1 10527 809 564 0 0 59
1 10530 809 564 0 0 56
1 10533 809 564 0 0 60
1 10536 809 564 0 0 60
1 10539 809 564 0 0 62
1 10542 809 564 0 0 58
1 10545 809 564 0 0 59
1 10548 809 564 0 0 58
1 10551 809 564 0 0 58
1 10554 808 564 0.129 0.065 45
1 10557 808 564 0 0 45
1 10560 808 564 0 0 45
1 10563 808 566 0.258 0.129 64
1 10566 808 566 0 0 60
1 10569 808 566 0 0 64
1 10572 808 566 0 0 60
1 10575 808 566 0 0 61
1 10578 808 566 0 0 65
1 10581 808 566 0 0 63
1 10584 808 566 0 0 63
1 10587 808 566 0 0 64
1 10590 808 566 0 0 55
1 10593 808 566 0 0 50
1 10596 808 566 0 0 76
1 10599 808 566 0 0 100
1 10602 808 566 0 0 97
1 10605 808 566 0 0 97
1 10608 808 562 0.516 0.258 58
1 10611 808 562 0 0 61
1 10614 808 562 0 0 61
1 10617 808 562 0 0 64
1 10620 808 562 0 0 67
1 10623 808 562 0 0 59
1 10626 808 562 0 0 58
1 10629 808 562 0 0 59
1 10632 808 562 0 0 51
1 10635 808 566 0.516 0.258 83
1 10638 808 564 0.258 0.129 52
1 10641 808 564 0 0 59
1 10644 808 564 0 0 52
1 10647 808 564 0 0 61
1 10650 808 564 0 0 68
1 10653 808 562 0.258 0.129 72
1 10656 808 562 0 0 91
1 10659 810 565 0.465 0.233 56
1 10662 810 565 0 0 57
1 10665 810 565 0 0 65
1 10668 810 565 0 0 71
1 10671 810 565 0 0 66
1 10674 810 565 0 0 69
1 10677 810 565 0 0 76
1 10680 813 565 0.387 0.194 59
1 10683 813 565 0 0 61
1 10686 813 565 0 0 61
1 10689 813 565 0 0 58
1 10692 813 565 0 0 56
1 10695 813 565 0 0 55
1 10698 813 565 0 0 54
1 10701 813 565 0 0 59
1 10704 813 565 0 0 54
1 10707 813 565 0 0 63
1 10710 813 565 0 0 55
1 10713 813 565 0 0 53
1 10716 813 565 0 0 54
1 10719 813 565 0 0 59
1 10722 813 565 0 0 61
1 10725 813 565 0 0 60
1 10728 813 565 0 0 63
1 10731 813 565 0 0 63
1 10734 813 565 0 0 63
1 10737 813 565 0 0 68
1 10740 813 565 0 0 68
1 10743 813 565 0 0 69
1 10746 813 565 0 0 66
1 10749 813 565 0 0 61
1 10752 813 565 0 0 56
1 10755 813 565 0 0 54
1 10758 813 565 0 0 51
1 10761 813 565 0 0 54
1 10764 810 560 0.752 0.376 69
1 10767 810 560 0 0 64
1 10770 813 561 0.408 0.204 65
1 10773 810 564 0.547 0.274 51
1 10776 810 564 0 0 52
1 10779 810 564 0 0 54
1 10782 810 564 0 0 50
1 10785 810 564 0 0 51
1 10788 810 564 0 0 49
1 10791 810 564 0 0 48
1 10794 810 564 0 0 48
1 10797 810 564 0 0 46
1 10800 809 562 0.288 0.144 54
1 10803 809 562 0 0 53
1 10806 809 562 0 0 54
1 10809 809 562 0 0 53
1 10812 809 562 0 0 52
1 10815 809 562 0 0 55
1 10818 809 562 0 0 57
1 10821 809 562 0 0 56
1 10824 809 562 0 0 61
1 10827 809 562 0 0 65
1 10830 809 562 0 0 66
1 10833 809 562 0 0 67
1 10836 809 562 0 0 74
1 10839 809 562 0 0 73
1 10842 809 562 0 0 77
1 10845 809 562 0 0 82
1 10848 809 562 0 0 79
1 10851 809 562 0 0 87
1 10854 809 562 0 0 85
1 10857 809 562 0 0 84
1 10860 809 562 0 0 90
1 10863 810 564 0.288 0.144 52
1 10866 810 564 0 0 54
1 10869 810 564 0 0 52
1 10872 810 565 0.129 0.065 51
1 10875 810 565 0 0 52
1 10878 810 565 0 0 53
1 10881 810 565 0 0 54
1 10884 810 565 0 0 56
1 10887 810 565 0 0 53
1 10890 810 565 0 0 56
1 10893 810 565 0 0 59
1 10896 810 565 0 0 60
1 10899 810 565 0 0 64
1 10902 810 565 0 0 70
1 10905 812 566 0.288 0.144 56
1 10908 812 566 0 0 54
1 10911 812 566 0 0 53
1 10914 812 566 0 0 52
1 10917 812 566 0 0 53
1 10920 812 566 0 0 52
1 10923 812 566 0 0 53
1 10926 812 566 0 0 53
1 10929 812 566 0 0 54
1 10932 812 566 0 0 53
1 10935 812 566 0 0 54
1 10938 812 566 0 0 53
1 10941 812 566 0 0 52
1 10944 812 566 0 0 51
1 10947 812 566 0 0 51
1 10950 812 566 0 0 52
1 10953 812 566 0 0 51
1 10956 812 566 0 0 52
1 10959 812 566 0 0 54
1 10962 814 566 0.258 0.129 63
1 10965 814 566 0 0 62
1 10968 814 566 0 0 63
1 10971 814 566 0 0 66
1 10974 814 566 0 0 64
1 10977 814 566 0 0 65
1 10980 814 566 0 0 67
1 10983 814 566 0 0 67
1 10986 814 566 0 0 68
1 10989 814 566 0 0 65
1 10992 814 566 0 0 67
1 10995 814 566 0 0 67
1 10998 814 566 0 0 66
1 11001 814 566 0 0 63
1 11004 814 566 0 0 59
1 11007 814 566 0 0 55
1 11010 814 566 0 0 53
1 11013 814 566 0 0 52
1 11016 814 566 0 0 53
1 11019 814 566 0 0 54
1 11022 814 566 0 0 56
1 11025 814 566 0 0 56
1 11028 817 566 0.387 0.194 49
1 11031 817 566 0 0 51
1 11034 819 563 0.465 0.233 58
1 11037 819 563 0 0 66
1 11040 819 563 0 0 63
1 11043 819 563 0 0 56
1 11046 819 563 0 0 49
1 11049 819 563 0 0 51
1 11052 819 563 0 0 46
1 11055 819 563 0 0 52
1 11058 820 564 0.182 0.091 52
1 11061 820 564 0 0 50
1 11064 820 564 0 0 47
1 11067 820 566 0.258 0.129 61
1 11070 820 566 0 0 63
1 11073 820 566 0 0 62
1 11076 820 566 0 0 63
1 11079 820 566 0 0 60
1 11082 820 566 0 0 63
1 11085 820 566 0 0 59
1 11088 820 566 0 0 64
1 11091 820 566 0 0 62
1 11094 820 566 0 0 62
1 11097 820 566 0 0 61
1 11100 820 566 0 0 61
1 11103 820 566 0 0 62
1 11106 820 566 0 0 63
1 11109 820 566 0 0 59
1 11112 820 566 0 0 60
1 11115 820 566 0 0 55
1 11118 820 566 0 0 55
1 11121 820 566 0 0 54
1 11124 820 566 0 0 58
1 11127 820 566 0 0 60
1 11130 820 566 0 0 58
1 11133 817 566 0.387 0.194 60
1 11136 817 566 0 0 59
1 11139 817 566 0 0 54
1 11142 817 566 0 0 57
1 11145 817 566 0 0 54
1 11148 817 566 0 0 60
1 11151 817 566 0 0 53
1 11154 817 566 0 0 51
1 11157 817 566 0 0 52
1 11160 819 565 0.288 0.144 54
1 11163 819 565 0 0 57
1 11166 819 565 0 0 55
1 11169 819 565 0 0 52
1 11172 819 565 0 0 49
1 11175 819 565 0 0 49
1 11178 819 565 0 0 48
1 11181 819 565 0 0 53
1 11184 819 565 0 0 65
1 11187 819 565 0 0 82
1 11190 823 564 0.532 0.266 54
1 11193 823 564 0 0 51
1 11196 823 564 0 0 53
1 11199 823 564 0 0 54
1 11202 823 564 0 0 55
1 11205 823 564 0 0 60
1 11208 823 564 0 0 71
1 11211 823 560 0.516 0.258 57
1 11214 823 560 0 0 57
1 11217 823 560 0 0 57
1 11220 823 560 0 0 58
1 11223 823 560 0 0 57
1 11226 823 560 0 0 56
1 11229 823 560 0 0 64
1 11232 823 560 0 0 59
1 11235 823 560 0 0 60
1 11238 823 560 0 0 59
1 11241 823 560 0 0 61
1 11244 823 560 0 0 63
1 11247 823 560 0 0 57
1 11250 823 560 0 0 59
1 11253 823 560 0 0 58
1 11256 823 560 0 0 60
1 11259 823 560 0 0 56
1 11262 823 560 0 0 54
1 11265 823 561 0.129 0.065 62
1 11268 823 561 0 0 60
1 11271 823 561 0 0 54
1 11274 823 561 0 0 48
1 11277 823 561 0 0 45
1 11280 823 561 0 0 43
1 11283 823 561 0 0 44
1 11286 823 561 0 0 52
1 11289 823 563 0.258 0.129 56
1 11292 821 563 0.258 0.129 61
1 11295 821 563 0 0 61
1 11298 821 563 0 0 62
1 11301 821 563 0 0 62
1 11304 821 563 0 0 54
1 11307 821 563 0 0 54
1 11310 821 563 0 0 54
1 11313 821 565 0.258 0.129 59
1 11316 821 565 0 0 61
1 11319 821 565 0 0 63
1 11322 821 565 0 0 60
1 11325 821 565 0 0 63
1 11328 821 565 0 0 61
1 11331 821 565 0 0 60
1 11334 821 565 0 0 59
1 11337 821 565 0 0 57
1 11340 821 565 0 0 55
1 11343 821 565 0 0 53
1 11346 821 565 0 0 52
1 11349 821 565 0 0 53
1 11352 821 565 0 0 50
1 11355 821 565 0 0 52
1 11358 821 565 0 0 53
1 11361 821 565 0 0 51
1 11364 821 565 0 0 53
1 11367 821 565 0 0 54
1 11370 821 565 0 0 55
1 11373 821 565 0 0 52
1 11376 821 565 0 0 50
1 11379 824 565 0.387 0.194 58
1 11382 824 565 0 0 60
1 11385 821 564 0.408 0.204 50
1 11388 821 564 0 0 51
1 11391 821 564 0 0 48
1 11394 823 564 0.258 0.129 54
1 11397 824 563 0.182 0.091 60
1 11400 824 563 0 0 59
1 11403 824 563 0 0 60
1 11406 824 563 0 0 61
1 11409 824 563 0 0 61
1 11412 823 563 0.129 0.065 68
1 11415 821 563 0.258 0.129 53
1 11418 821 563 0 0 55
1 11421 821 558 0.645 0.323 83
1 11424 821 560 0.258 0.129 49
1 11427 825 563 0.645 0.323 56
1 11430 823 561 0.365 0.182 63
1 11433 823 561 0 0 65
1 11436 823 561 0 0 65
1 11439 823 561 0 0 62
1 11442 823 561 0 0 61
1 11445 823 561 0 0 61
1 11448 823 561 0 0 63
1 11451 823 561 0 0 61
1 11454 823 561 0 0 61
1 11457 823 561 0 0 61
1 11460 823 561 0 0 59
1 11463 823 561 0 0 60
1 11466 823 561 0 0 59
1 11469 823 561 0 0 59
1 11472 823 561 0 0 59
1 11475 823 561 0 0 58
1 11478 823 561 0 0 60
1 11481 824 561 0.129 0.065 63
1 11484 824 561 0 0 64
1 11487 824 561 0 0 60
1 11490 824 561 0 0 61
1 11493 824 561 0 0 62
1 11496 824 561 0 0 63
1 11499 824 561 0 0 62
1 11502 824 561 0 0 61
1 11505 824 561 0 0 62
1 11508 824 561 0 0 59
1 11511 824 561 0 0 68
1 11514 824 561 0 0 65
1 11517 824 561 0 0 64
1 11520 824 561 0 0 65
1 11523 824 561 0 0 66
1 11526 824 561 0 0 65
1 11529 824 561 0 0 65
1 11532 824 561 0 0 67
1 11535 824 561 0 0 69
1 11538 824 561 0 0 66
1 11541 824 561 0 0 63
1 11544 824 561 0 0 55
1 11547 824 561 0 0 54
1 11550 824 561 0 0 53
1 11553 824 561 0 0 51
1 11556 824 561 0 0 54
1 11559 824 561 0 0 68
1 11562 828 564 0.645 0.323 61
1 11565 828 564 0 0 59
1 11568 828 564 0 0 56
1 11571 828 564 0 0 53
1 11574 828 564 0 0 53
1 11577 828 564 0 0 55
1 11580 828 564 0 0 59
1 11583 828 564 0 0 62
1 11586 830 565 0.288 0.144 49
1 11589 830 565 0 0 51
1 11592 830 565 0 0 53
1 11595 831 563 0.288 0.144 63
1 11598 831 563 0 0 63
1 11601 831 563 0 0 59
1 11604 831 563 0 0 58
1 11607 831 561 0.258 0.129 62
1 11610 831 561 0 0 60
1 11613 831 561 0 0 61
1 11616 831 561 0 0 63
1 11619 831 561 0 0 60
1 11622 831 561 0 0 60
1 11625 831 561 0 0 60
1 11628 831 561 0 0 62
1 11631 831 561 0 0 60
1 11634 831 561 0 0 59
1 11637 831 561 0 0 60
1 11640 831 561 0 0 55
1 11643 831 561 0 0 54
1 11646 831 561 0 0 51
1 11649 830 561 0.129 0.065 57
1 11652 830 561 0 0 50
1 11655 830 561 0 0 46
1 11658 830 561 0 0 48
1 11661 830 561 0 0 55
1 11664 830 561 0 0 63
1 11667 827 564 0.547 0.274 47
1 11670 827 564 0 0 52
1 11673 827 564 0 0 53
1 11676 825 561 0.465 0.233 51
1 11679 825 561 0 0 47
1 11682 825 561 0 0 54
1 11685 825 561 0 0 82
1 11688 828 563 0.465 0.233 51
1 11691 828 563 0 0 45
1 11694 828 564 0.129 0.065 51
1 11697 830 565 0.288 0.144 56
1 11700 830 565 0 0 54
1 11703 830 565 0 0 57
1 11706 830 565 0 0 55
1 11709 830 565 0 0 63
1 11712 830 565 0 0 57
1 11715 830 565 0 0 58
1 11718 830 565 0 0 56
1 11721 830 565 0 0 57
1 11724 830 565 0 0 52
1 11727 831 565 0.129 0.065 53
1 11730 831 561 0.516 0.258 47
1 11733 831 561 0 0 52
1 11736 831 561 0 0 57
1 11739 831 561 0 0 59
1 11742 831 561 0 0 58
1 11745 831 561 0 0 59
1 11748 831 561 0 0 60
1 11751 831 561 0 0 62
1 11754 831 561 0 0 62
1 11757 831 561 0 0 57
1 11760 831 561 0 0 62
1 11763 831 561 0 0 60
1 11766 831 561 0 0 63
1 11769 831 561 0 0 61
1 11772 831 561 0 0 61
1 11775 831 561 0 0 60
1 11778 831 561 0 0 62
1 11781 831 561 0 0 61
1 11784 831 561 0 0 60
1 11787 831 561 0 0 59
1 11790 831 561 0 0 56
1 11793 831 561 0 0 51
1 11796 831 561 0 0 48
1 11799 827 561 0.516 0.258 89
1 11802 830 561 0.387 0.194 45
1 11805 830 561 0 0 46
1 11808 830 563 0.258 0.129 55
1 11811 830 563 0 0 52
1 11814 830 563 0 0 54
1 11817 832 563 0.258 0.129 60
1 11820 832 563 0 0 63
1 11823 832 563 0 0 64
1 11826 832 563 0 0 64
1 11829 832 563 0 0 65
1 11832 832 563 0 0 63
1 11835 832 563 0 0 62
1 11838 832 563 0 0 62
1 11841 832 563 0 0 57
1 11844 833 563 0.129 0.065 59
1 11847 833 563 0 0 61
1 11850 833 563 0 0 58
1 11853 833 563 0 0 63
1 11856 833 563 0 0 60
1 11859 833 563 0 0 60
1 11862 833 563 0 0 52
1 11865 833 563 0 0 48
1 11868 833 563 0 0 48
1 11871 833 563 0 0 44
1 11874 833 563 0 0 58
1 11877 833 563 0 0 59
1 11880 833 563 0 0 61
1 11883 833 563 0 0 63
1 11886 834 565 0.288 0.144 55
1 11889 834 565 0 0 52
1 11892 834 565 0 0 50
1 11895 834 565 0 0 58
1 11898 834 565 0 0 56
1 11901 834 565 0 0 51
1 11904 834 565 0 0 50
1 11907 834 565 0 0 54
1 11910 834 565 0 0 52
1 11913 834 565 0 0 49
1 11916 834 565 0 0 48
1 11919 834 565 0 0 50
1 11922 834 565 0 0 50
1 11925 834 565 0 0 58
1 11928 834 565 0 0 61
1 11931 834 565 0 0 69
1 11934 833 564 0.182 0.091 51
1 11937 833 564 0 0 51
1 11940 833 564 0 0 53
1 11943 833 564 0 0 55
1 11946 832 564 0.129 0.065 56
1 11949 832 564 0 0 57
1 11952 832 564 0 0 57
1 11955 832 564 0 0 63
1 11958 832 564 0 0 63
1 11961 832 564 0 0 63
1 11964 832 564 0 0 60
1 11967 832 564 0 0 59
1 11970 832 564 0 0 57
1 11973 832 564 0 0 57
1 11976 832 560 0.516 0.258 46
1 11979 832 560 0 0 45
1 11982 832 560 0 0 45
1 11985 832 560 0 0 45
1 11988 832 560 0 0 45
1 11991 832 560 0 0 44
1 11994 832 560 0 0 47
1 11997 832 560 0 0 43
1 12000 832 560 0 0 42
1 12003 832 560 0 0 45
1 12006 832 560 0 0 46
1 12009 832 560 0 0 45
1 12012 832 560 0 0 46
1 12015 832 561 0.129 0.065 48
1 12018 832 561 0 0 50
1 12021 832 561 0 0 48
1 12024 832 561 0 0 48
1 12027 832 561 0 0 48
1 12030 832 561 0 0 50
1 12033 832 561 0 0 48
1 12036 832 561 0 0 49
1 12039 832 561 0 0 50
1 12042 832 561 0 0 49
1 12045 832 561 0 0 52
1 12048 832 561 0 0 51
1 12051 832 561 0 0 53
1 12054 832 561 0 0 51
1 12057 832 561 0 0 52
1 12060 832 561 0 0 53
1 12063 832 561 0 0 55
1 12066 832 561 0 0 54
1 12069 832 561 0 0 61
1 12072 832 561 0 0 66
1 12075 832 561 0 0 72
1 12078 832 561 0 0 78
1 12081 830 561 0.258 0.129 57
1 12084 830 561 0 0 59
1 12087 830 561 0 0 59
1 12090 830 561 0 0 57
1 12093 830 561 0 0 58
1 12096 830 561 0 0 55
1 12099 830 559 0.258 0.129 57
1 12102 830 559 0 0 60
1 12105 830 559 0 0 61
1 12108 830 559 0 0 62
1 12111 830 559 0 0 59
1 12114 830 559 0 0 56
1 12117 831 559 0.129 0.065 77
1 12120 831 559 0 0 94
1 12123 831 559 0 0 100
1 12126 831 559 0 0 105
1 12129 831 559 0 0 108
1 12132 831 559 0 0 112
1 12135 831 559 0 0 112
1 12138 831 559 0 0 109
1 12141 830 558 0.182 0.091 68
1 12144 830 558 0 0 75
1 12147 830 558 0 0 75
1 12150 830 558 0 0 76
1 12153 830 558 0 0 77
1 12156 830 558 0 0 76
1 12159 830 558 0 0 76
1 12162 830 558 0 0 78
1 12165 830 558 0 0 78
1 12168 830 558 0 0 80
1 12171 830 558 0 0 75
1 12174 830 558 0 0 71
1 12177 830 556 0.258 0.129 63
1 12180 830 556 0 0 60
1 12183 828 556 0.258 0.129 58
1 12186 828 558 0.258 0.129 67
1 12189 828 558 0 0 67
1 12192 828 558 0 0 61
1 12195 828 558 0 0 45
1 12198 828 558 0 0 61
1 12201 828 558 0 0 70
1 12204 830 558 0.258 0.129 86
1 12207 830 558 0 0 81
1 12210 830 560 0.258 0.129 53
1 12213 830 560 0 0 57
1 12216 830 560 0 0 56
1 12219 830 560 0 0 58
1 12222 830 560 0 0 60
1 12225 830 560 0 0 59
1 12228 830 560 0 0 56
1 12231 830 560 0 0 56
1 12234 830 560 0 0 57
1 12237 830 560 0 0 55
1 12240 830 560 0 0 56
1 12243 830 560 0 0 54
1 12246 830 560 0 0 58
1 12249 830 560 0 0 53
1 12252 830 560 0 0 55
1 12255 830 560 0 0 55
1 12258 830 560 0 0 56
1 12261 830 560 0 0 52
1 12264 830 560 0 0 49
1 12267 830 560 0 0 53
1 12270 830 560 0 0 47
1 12273 830 560 0 0 47
1 12276 830 560 0 0 45
1 12279 830 560 0 0 47
1 12282 830 560 0 0 46
1 12285 830 560 0 0 46
1 12288 830 560 0 0 43
1 12291 830 560 0 0 44
1 12294 830 560 0 0 45
1 12297 830 560 0 0 46
1 12300 830 560 0 0 45
1 12303 830 561 0.129 0.065 50
1 12306 830 561 0 0 50
1 12309 830 561 0 0 50
1 12312 830 561 0 0 51
1 12315 830 561 0 0 51
1 12318 830 561 0 0 51
1 12321 830 561 0 0 54
1 12324 830 561 0 0 55
1 12327 830 561 0 0 57
1 12330 830 561 0 0 54
1 12333 830 561 0 0 58
1 12336 830 561 0 0 55
1 12339 830 561 0 0 57
1 12342 830 561 0 0 55
1 12345 830 561 0 0 56
1 12348 830 561 0 0 56
1 12351 830 561 0 0 53
1 12354 830 561 0 0 54
1 12357 830 561 0 0 53
1 12360 830 561 0 0 54
1 12363 830 561 0 0 55
1 12366 830 561 0 0 54
1 12369 830 561 0 0 52
1 12372 830 561 0 0 57
1 12375 830 561 0 0 57
1 12378 830 561 0 0 58
1 12381 830 561 0 0 58
1 12384 830 561 0 0 62
1 12387 830 561 0 0 63
1 12390 830 561 0 0 64
1 12393 830 561 0 0 66
1 12396 830 561 0 0 70
1 12399 830 561 0 0 73
1 12402 830 561 0 0 87
1 12405 832 561 0.258 0.129 61
1 12408 832 561 0 0 66
1 12411 832 561 0 0 77
1 12414 832 561 0 0 82
1 12417 832 559 0.258 0.129 60
1 12420 832 559 0 0 60
1 12423 832 559 0 0 59
1 12426 832 559 0 0 55
1 12429 832 559 0 0 59
1 12432 832 559 0 0 58
1 12435 832 559 0 0 57
1 12438 832 559 0 0 57
1 12441 832 559 0 0 58
1 12444 832 559 0 0 57
1 12447 832 559 0 0 61
1 12450 832 559 0 0 63
1 12453 832 559 0 0 67
1 12456 832 559 0 0 65
1 12459 832 559 0 0 62
1 12462 832 559 0 0 58
1 12465 832 559 0 0 58
1 12468 832 559 0 0 58
1 12471 831 559 0.129 0.065 60
1 12474 831 559 0 0 60
1 12477 831 559 0 0 62
1 12480 831 559 0 0 60
1 12483 831 559 0 0 55
1 12486 831 559 0 0 54
1 12489 831 559 0 0 52
1 12492 831 559 0 0 49
1 12495 831 560 0.129 0.065 57
1 12498 831 560 0 0 50
1 12501 831 560 0 0 50
1 12504 831 560 0 0 46
1 12507 831 560 0 0 45
1 12510 831 560 0 0 46
1 12513 831 560 0 0 51
1 12516 831 563 0.387 0.194 62
1 12519 831 563 0 0 63
1 12522 831 563 0 0 64
1 12525 831 563 0 0 63
1 12528 831 563 0 0 64
1 12531 831 563 0 0 63
1 12534 831 563 0 0 64
1 12537 831 563 0 0 65
1 12540 828 563 0.387 0.194 59
1 12543 828 563 0 0 58
1 12546 828 563 0 0 58
1 12549 828 563 0 0 58
1 12552 828 563 0 0 61
1 12555 828 563 0 0 58
1 12558 828 563 0 0 56
1 12561 828 563 0 0 59
1 12564 828 563 0 0 60
1 12567 828 563 0 0 56
1 12570 830 563 0.258 0.129 61
1 12573 830 563 0 0 60
1 12576 830 563 0 0 59
1 12579 831 563 0.129 0.065 59
1 12582 831 563 0 0 61
1 12585 830 563 0.129 0.065 61
1 12588 830 563 0 0 60
1 12591 830 563 0 0 61
1 12594 830 563 0 0 59
1 12597 830 563 0 0 59
1 12600 830 563 0 0 60
1 12603 830 563 0 0 59
1 12606 830 563 0 0 61
1 12609 830 563 0 0 55
1 12612 830 563 0 0 57
1 12615 830 563 0 0 55
1 12618 830 563 0 0 59
1 12621 830 563 0 0 54
1 12624 830 563 0 0 53
1 12627 830 563 0 0 56
1 12630 830 563 0 0 62
1 12633 830 564 0.129 0.065 46
1 12636 828 564 0.258 0.129 48
1 12639 828 564 0 0 48
1 12642 828 567 0.387 0.194 59
1 12645 828 568 0.129 0.065 52
1 12648 828 566 0.258 0.129 50
1 12651 828 566 0 0 49
1 12654 828 566 0 0 48
1 12657 828 566 0 0 47
1 12660 828 566 0 0 49
1 12663 828 566 0 0 53
1 12666 828 566 0 0 55
1 12669 828 566 0 0 57
1 12672 828 567 0.129 0.065 47
1 12675 828 567 0 0 47
1 12678 828 567 0 0 46
1 12681 828 567 0 0 48
1 12684 826 570 0.465 0.233 59
1 12687 826 571 0.129 0.065 53
1 12690 826 571 0 0 52
1 12693 826 571 0 0 51
1 12696 826 571 0 0 51
1 12699 827 571 0.129 0.065 56
1 12702 827 571 0 0 53
1 12705 827 571 0 0 55
1 12708 828 571 0.129 0.065 56
1 12711 828 571 0 0 57
1 12714 828 571 0 0 56
1 12717 828 571 0 0 55
1 12720 828 571 0 0 61
1 12723 828 571 0 0 67
1 12726 828 566 0.645 0.323 53
1 12729 828 567 0.129 0.065 63
1 12732 828 567 0 0 66
1 12735 828 567 0 0 94
1 12738 828 567 0 0 88
1 12741 828 567 0 0 81
1 12744 828 566 0.129 0.065 53
1 12747 828 566 0 0 62
1 12750 828 566 0 0 60
1 12753 828 566 0 0 60
1 12756 828 566 0 0 59
1 12759 828 566 0 0 58
1 12762 828 566 0 0 57
1 12765 828 566 0 0 54
1 12768 828 566 0 0 55
1 12771 828 566 0 0 55
1 12774 828 566 0 0 57
1 12777 831 566 0.387 0.194 59
1 12780 831 566 0 0 59
1 12783 831 566 0 0 62
1 12786 831 566 0 0 61
1 12789 831 566 0 0 50
1 12792 831 566 0 0 48
1 12795 831 566 0 0 61
1 12798 831 566 0 0 66
1 12801 831 566 0 0 66
1 12804 833 567 0.288 0.144 46
1 12807 833 567 0 0 46
1 12810 834 567 0.129 0.065 49
1 12813 834 567 0 0 49
1 12816 834 567 0 0 51
1 12819 834 571 0.516 0.258 56
1 12822 834 571 0 0 54
1 12825 834 571 0 0 55
1 12828 834 568 0.387 0.194 60
1 12831 834 568 0 0 61
1 12834 834 568 0 0 60
1 12837 834 568 0 0 60
1 12840 834 568 0 0 59
1 12843 834 568 0 0 59
1 12846 834 568 0 0 59
1 12849 834 568 0 0 60
1 12852 834 568 0 0 60
1 12855 834 568 0 0 62
1 12858 834 568 0 0 63
1 12861 834 568 0 0 59
1 12864 834 568 0 0 58
1 12867 834 568 0 0 59
1 12870 834 568 0 0 59
1 12873 834 568 0 0 58
1 12876 834 568 0 0 60
1 12879 834 568 0 0 61
1 12882 834 568 0 0 59
1 12885 834 568 0 0 58
1 12888 834 568 0 0 61
1 12891 831 566 0.465 0.233 62
1 12894 831 566 0 0 63
1 12897 831 566 0 0 61
1 12900 831 566 0 0 60
1 12903 831 566 0 0 59
1 12906 831 566 0 0 54
1 12909 831 566 0 0 60
1 12912 831 566 0 0 62
1 12915 831 566 0 0 64
1 12918 831 566 0 0 62
1 12921 831 566 0 0 65
1 12924 831 566 0 0 64
1 12927 831 566 0 0 64
1 12930 831 566 0 0 61
1 12933 831 566 0 0 60
1 12936 831 566 0 0 59
1 12939 831 566 0 0 59
1 12942 831 566 0 0 58
1 12945 831 566 0 0 56
1 12948 831 566 0 0 54
1 12951 831 566 0 0 52
1 12954 831 566 0 0 56
1 12957 831 566 0 0 55
1 12960 831 566 0 0 55
1 12963 831 566 0 0 55
1 12966 831 566 0 0 57
1 12969 831 566 0 0 55
1 12972 832 566 0.129 0.065 58
1 12975 832 566 0 0 55
1 12978 832 566 0 0 54
1 12981 832 566 0 0 50
1 12984 832 566 0 0 48
1 12987 832 566 0 0 49
1 12990 832 566 0 0 45
1 12993 832 566 0 0 45
1 12996 832 566 0 0 43
1 12999 832 568 0.258 0.129 57
1 13002 832 568 0 0 56
1 13005 832 568 0 0 58
1 13008 832 568 0 0 57
1 13011 832 568 0 0 57
1 13014 832 568 0 0 58
1 13017 832 568 0 0 58
1 13020 832 568 0 0 56
1 13023 832 568 0 0 55
1 13026 832 568 0 0 52
1 13029 832 568 0 0 52
1 13032 832 568 0 0 51
1 13035 832 568 0 0 49
1 13038 832 568 0 0 52
1 13041 832 568 0 0 55
1 13044 832 568 0 0 54
1 13047 832 568 0 0 56
1 13050 832 568 0 0 56
1 13053 832 568 0 0 53
1 13056 833 568 0.129 0.065 47
1 13059 833 568 0 0 47
1 13062 833 568 0 0 47
1 13065 833 568 0 0 47
1 13068 833 568 0 0 47
1 13071 833 568 0 0 48
1 13074 833 568 0 0 45
1 13077 833 568 0 0 47
1 13080 833 568 0 0 44
1 13083 833 568 0 0 46
1 13086 833 568 0 0 46
1 13089 833 568 0 0 47
1 13092 833 568 0 0 44
1 13095 833 568 0 0 46
1 13098 833 568 0 0 45
1 13101 833 568 0 0 47
1 13104 833 568 0 0 46
1 13107 833 568 0 0 46
1 13110 833 568 0 0 45
1 13113 833 568 0 0 45
1 13116 834 570 0.288 0.144 62
1 13119 834 570 0 0 61
1 13122 834 570 0 0 62
1 13125 834 570 0 0 64
1 13128 834 570 0 0 60
1 13131 834 570 0 0 59
1 13134 834 568 0.258 0.129 48
1 13137 834 568 0 0 44
1 13140 834 568 0 0 46
1 13143 834 568 0 0 48
1 13146 834 568 0 0 51
1 13149 834 568 0 0 54
1 13152 834 568 0 0 56
1 13155 838 571 0.645 0.323 54
1 13158 838 568 0.387 0.194 55
1 13161 838 568 0 0 57
1 13164 838 568 0 0 56
1 13167 838 568 0 0 52
1 13170 838 568 0 0 54
1 13173 838 568 0 0 52
1 13176 838 568 0 0 60
1 13179 839 568 0.129 0.065 54
1 13182 839 568 0 0 58
1 13185 839 568 0 0 56
1 13188 840 567 0.182 0.091 50
1 13191 840 567 0 0 49
1 13194 840 567 0 0 47
1 13197 840 567 0 0 45
1 13200 840 567 0 0 46
1 13203 840 567 0 0 47
1 13206 840 567 0 0 45
1 13209 840 567 0 0 49
1 13212 840 567 0 0 45
1 13215 842 570 0.465 0.233 62
1 13218 842 570 0 0 60
1 13221 842 570 0 0 62
1 13224 842 570 0 0 62
1 13227 842 570 0 0 61
1 13230 842 570 0 0 61
1 13233 842 570 0 0 62
1 13236 842 570 0 0 63
1 13239 842 570 0 0 59
1 13242 842 570 0 0 60
1 13245 841 568 0.288 0.144 48
1 13248 841 568 0 0 47
1 13251 841 568 0 0 48
1 13254 841 568 0 0 51
1 13257 841 568 0 0 59
1 13260 841 568 0 0 70
1 13263 841 568 0 0 73
1 13266 841 568 0 0 79
1 13269 839 568 0.258 0.129 47
1 13272 839 568 0 0 58
1 13275 839 568 0 0 64
1 13278 839 568 0 0 63
1 13281 839 568 0 0 54
1 13284 839 568 0 0 56
1 13287 839 568 0 0 59
1 13290 839 568 0 0 57
1 13293 839 568 0 0 54
1 13296 839 568 0 0 54
1 13299 839 568 0 0 53
1 13302 839 568 0 0 54
1 13305 841 566 0.365 0.182 59
1 13308 841 566 0 0 53
1 13311 841 566 0 0 55
1 13314 841 566 0 0 50
1 13317 841 566 0 0 53
1 13320 841 566 0 0 54
1 13323 841 566 0 0 54
1 13326 844 566 0.387 0.194 67
1 13329 844 566 0 0 60
1 13332 844 566 0 0 58
1 13335 844 566 0 0 57
1 13338 844 566 0 0 53
1 13341 844 566 0 0 52
1 13344 844 566 0 0 54
1 13347 844 565 0.129 0.065 61
1 13350 844 565 0 0 60
1 13353 844 565 0 0 60
1 13356 844 565 0 0 59
1 13359 844 565 0 0 60
1 13362 844 565 0 0 60
1 13365 844 565 0 0 59
1 13368 844 565 0 0 59
1 13371 844 565 0 0 60
1 13374 844 565 0 0 61
1 13377 844 565 0 0 61
1 13380 844 565 0 0 60
1 13383 844 565 0 0 62
1 13386 844 565 0 0 63
1 13389 844 565 0 0 63
1 13392 844 565 0 0 61
1 13395 844 565 0 0 57
1 13398 844 565 0 0 57
1 13401 844 565 0 0 56
1 13404 844 565 0 0 57
1 13407 844 565 0 0 60
1 13410 844 565 0 0 57
1 13413 844 565 0 0 54
1 13416 844 565 0 0 49
1 13419 844 565 0 0 49
1 13422 844 565 0 0 54
1 13425 844 565 0 0 57
1 13428 844 565 0 0 65
1 13431 844 565 0 0 60
1 13434 842 565 0.258 0.129 50
1 13437 842 565 0 0 46
1 13440 840 567 0.365 0.182 50
1 13443 840 567 0 0 49
1 13446 840 567 0 0 47
1 13449 840 567 0 0 47
1 13452 840 567 0 0 47
1 13455 840 567 0 0 49
1 13458 840 567 0 0 48
1 13461 840 567 0 0 53
1 13464 840 567 0 0 51
1 13467 840 567 0 0 51
1 13470 840 567 0 0 56
1 13473 840 567 0 0 54
1 13476 840 567 0 0 58
1 13479 840 567 0 0 61
1 13482 840 567 0 0 57
1 13485 840 567 0 0 60
1 13488 840 567 0 0 65
1 13491 840 567 0 0 69
1 13494 841 568 0.182 0.091 55
1 13497 841 568 0 0 58
1 13500 841 568 0 0 57
1 13503 841 568 0 0 60
1 13506 841 568 0 0 61
1 13509 841 568 0 0 60
1 13512 841 568 0 0 64
1 13515 841 568 0 0 62
1 13518 841 568 0 0 67
1 13521 844 570 0.465 0.233 105
1 13524 844 567 0.387 0.194 57
1 13527 844 567 0 0 59
1 13530 844 567 0 0 58
1 13533 844 567 0 0 55
1 13536 844 567 0 0 62
1 13539 844 567 0 0 58
1 13542 844 567 0 0 59
1 13545 844 567 0 0 57
1 13548 844 567 0 0 56
1 13551 844 567 0 0 58
1 13554 844 567 0 0 59
1 13557 844 567 0 0 58
1 13560 842 567 0.258 0.129 60
1 13563 842 567 0 0 67
1 13566 842 567 0 0 72
1 13569 842 567 0 0 82
1 13572 842 567 0 0 87
1 13575 842 567 0 0 84
1 13578 842 566 0.129 0.065 68
1 13581 844 566 0.258 0.129 53
1 13584 844 566 0 0 52
1 13587 844 566 0 0 53
1 13590 844 566 0 0 53
1 13593 844 566 0 0 51
1 13596 844 566 0 0 53
1 13599 844 566 0 0 53
1 13602 844 566 0 0 53
1 13605 844 566 0 0 54
1 13608 844 566 0 0 52
1 13611 844 566 0 0 52
1 13614 844 566 0 0 52
1 13617 844 566 0 0 56
1 13620 844 566 0 0 53
1 13623 844 566 0 0 53
1 13626 844 566 0 0 54
1 13629 844 566 0 0 52
1 13632 844 566 0 0 54
1 13635 844 566 0 0 53
1 13638 844 566 0 0 55
1 13641 844 566 0 0 53
1 13644 844 566 0 0 55
1 13647 844 566 0 0 55
1 13650 844 566 0 0 52
1 13653 844 566 0 0 54
1 13656 844 566 0 0 53
1 13659 844 566 0 0 53
1 13662 844 566 0 0 54
1 13665 844 566 0 0 55
1 13668 844 566 0 0 55
1 13671 844 566 0 0 57
1 13674 844 566 0 0 58
1 13677 844 566 0 0 59
1 13680 844 566 0 0 64
1 13683 844 566 0 0 69
1 13686 844 566 0 0 65
1 13689 844 566 0 0 73
1 13692 844 566 0 0 76
1 13695 844 566 0 0 97
1 13698 845 566 0.129 0.065 91
1 13701 845 566 0 0 93
1 13704 847 566 0.258 0.129 66
1 13707 847 566 0 0 75
1 13710 847 566 0 0 88
1 13713 849 566 0.258 0.129 57
1 13716 849 566 0 0 59
1 13719 849 566 0 0 61
1 13722 849 566 0 0 61
1 13725 849 566 0 0 63
1 13728 849 566 0 0 62
1 13731 849 566 0 0 65
1 13734 849 566 0 0 59
1 13737 852 567 0.408 0.204 59
1 13740 851 566 0.182 0.091 53
1 13743 851 566 0 0 55
1 13746 851 566 0 0 55
1 13749 851 566 0 0 55
1 13752 851 566 0 0 54
1 13755 851 566 0 0 59
1 13758 851 566 0 0 55
1 13761 851 566 0 0 58
1 13764 851 566 0 0 55
1 13767 851 566 0 0 57
1 13770 851 566 0 0 56
1 13773 851 566 0 0 60
1 13776 851 566 0 0 61
1 13779 851 566 0 0 60
1 13782 851 566 0 0 61
1 13785 851 566 0 0 57
1 13788 851 566 0 0 60
1 13791 851 566 0 0 57
1 13794 851 566 0 0 59
1 13797 851 566 0 0 64
1 13800 851 566 0 0 76
1 13803 847 565 0.532 0.266 56
1 13806 847 565 0 0 60
1 13809 847 565 0 0 60
1 13812 847 565 0 0 60
1 13815 847 565 0 0 59
1 13818 847 565 0 0 46
1 13821 847 565 0 0 58
1 13824 847 565 0 0 70
1 13827 847 565 0 0 70
1 13830 849 566 0.288 0.144 49
1 13833 849 567 0.129 0.065 51
1 13836 849 567 0 0 49
1 13839 849 567 0 0 46
1 13842 849 567 0 0 46
1 13845 849 567 0 0 57
1 13848 849 567 0 0 65
1 13851 849 567 0 0 65
1 13854 849 567 0 0 62
1 13857 849 567 0 0 62
1 13860 851 567 0.258 0.129 56
1 13863 851 567 0 0 56
1 13866 851 567 0 0 55
1 13869 851 567 0 0 53
1 13872 851 567 0 0 52
1 13875 851 567 0 0 56
1 13878 852 567 0.129 0.065 63
1 13881 852 567 0 0 63
1 13884 851 567 0.129 0.065 59
1 13887 851 567 0 0 64
1 13890 851 567 0 0 60
1 13893 851 567 0 0 59
1 13896 849 565 0.365 0.182 55
1 13899 849 565 0 0 56
1 13902 849 565 0 0 56
1 13905 849 565 0 0 58
1 13908 849 565 0 0 54
1 13911 849 565 0 0 59
1 13914 849 565 0 0 55
1 13917 849 565 0 0 59
1 13920 849 565 0 0 58
1 13923 851 565 0.258 0.129 58
1 13926 851 565 0 0 52
1 13929 851 565 0 0 57
1 13932 851 565 0 0 53
1 13935 851 565 0 0 51
1 13938 851 565 0 0 49
1 13941 851 565 0 0 50
1 13944 851 565 0 0 47
1 13947 851 565 0 0 47
1 13950 851 565 0 0 46
1 13953 851 565 0 0 51
1 13956 851 565 0 0 51
1 13959 851 565 0 0 54
1 13962 851 565 0 0 53
1 13965 851 565 0 0 52
1 13968 851 565 0 0 55
1 13971 851 565 0 0 55
1 13974 851 565 0 0 57
1 13977 851 565 0 0 56
1 13980 851 565 0 0 61
1 13983 851 565 0 0 61
1 13986 852 565 0.129 0.065 48
1 13989 852 565 0 0 51
1 13992 852 565 0 0 53
1 13995 852 565 0 0 62
1 13998 853 566 0.182 0.091 46
1 14001 853 566 0 0 47
1 14004 853 566 0 0 51
1 14007 853 566 0 0 50
1 14010 853 566 0 0 56
1 14013 853 566 0 0 62
1 14016 854 567 0.182 0.091 48
1 14019 854 567 0 0 49
1 14022 854 567 0 0 47
1 14025 854 567 0 0 51
1 14028 854 567 0 0 48
1 14031 854 567 0 0 47
1 14034 854 568 0.129 0.065 59
1 14037 854 568 0 0 56
1 14040 854 568 0 0 55
1 14043 854 568 0 0 57
1 14046 854 568 0 0 57
1 14049 854 568 0 0 59
1 14052 854 568 0 0 54
1 14055 854 568 0 0 54
1 14058 854 568 0 0 55
1 14061 854 568 0 0 54
1 14064 854 568 0 0 56
1 14067 854 568 0 0 59
1 14070 853 568 0.129 0.065 56
1 14073 853 568 0 0 60
1 14076 853 568 0 0 59
1 14079 853 568 0 0 60
1 14082 853 568 0 0 58
1 14085 853 568 0 0 59
1 14088 853 568 0 0 63
1 14091 853 568 0 0 60
1 14094 853 568 0 0 61
1 14097 853 568 0 0 63
1 14100 853 568 0 0 70
1 14103 853 568 0 0 77
1 14106 853 568 0 0 88
1 14109 853 568 0 0 95
1 14112 853 568 0 0 95
1 14115 851 566 0.365 0.182 58
1 14118 851 566 0 0 59
1 14121 851 566 0 0 56
1 14124 851 566 0 0 57
1 14127 851 565 0.129 0.065 56
1 14130 851 565 0 0 56
1 14133 851 565 0 0 57
1 14136 851 565 0 0 57
1 14139 851 565 0 0 60
1 14142 852 565 0.129 0.065 59
1 14145 852 565 0 0 59
1 14148 852 565 0 0 60
1 14151 852 565 0 0 59
1 14154 852 565 0 0 61
1 14157 852 565 0 0 59
1 14160 852 565 0 0 61
1 14163 851 564 0.182 0.091 56
1 14166 851 564 0 0 54
1 14169 851 564 0 0 57
1 14172 851 564 0 0 55
1 14175 851 564 0 0 59
1 14178 851 564 0 0 59
1 14181 851 564 0 0 59
1 14184 851 564 0 0 59
1 14187 851 564 0 0 59
1 14190 851 564 0 0 60
1 14193 851 564 0 0 60
1 14196 851 564 0 0 59
1 14199 851 564 0 0 59
1 14202 851 564 0 0 57
1 14205 851 564 0 0 55
1 14208 851 564 0 0 56
1 14211 851 564 0 0 56
1 14214 851 564 0 0 59
1 14217 851 564 0 0 62
1 14220 851 564 0 0 62
1 14223 851 564 0 0 63
1 14226 848 563 0.408 0.204 58
1 14229 848 563 0 0 57
1 14232 848 563 0 0 56
1 14235 848 563 0 0 55
1 14238 848 563 0 0 53
1 14241 848 563 0 0 56
1 14244 849 561 0.288 0.144 56
1 14247 849 561 0 0 55
1 14250 849 561 0 0 60
1 14253 849 561 0 0 97
1 14256 849 561 0 0 103
1 14259 849 561 0 0 108
1 14262 849 561 0 0 105
1 14265 849 561 0 0 105
1 14268 854 559 0.695 0.347 56
1 14271 854 559 0 0 57
1 14274 854 559 0 0 57
1 14277 854 559 0 0 56
1 14280 854 559 0 0 57
1 14283 854 559 0 0 57
1 14286 854 559 0 0 55
1 14289 854 559 0 0 57
1 14292 854 559 0 0 56
1 14295 854 559 0 0 56
1 14298 854 559 0 0 56
1 14301 854 559 0 0 57
1 14304 854 559 0 0 58
1 14307 854 559 0 0 57
1 14310 854 559 0 0 56
1 14313 854 559 0 0 58
1 14316 854 559 0 0 59
1 14319 854 559 0 0 58
1 14322 854 559 0 0 58
1 14325 855 559 0.129 0.065 57
1 14328 855 559 0 0 60
1 14331 855 559 0 0 65
1 14334 855 559 0 0 71
1 14337 856 559 0.129 0.065 64
1 14340 856 559 0 0 65
1 14343 858 559 0.258 0.129 60
1 14346 858 559 0 0 55
1 14349 858 559 0 0 54
1 14352 858 559 0 0 66
1 14355 860 559 0.258 0.129 72
1 14358 860 559 0 0 84
1 14361 860 559 0 0 88
1 14364 860 559 0 0 102
1 14367 860 559 0 0 106
1 14370 860 559 0 0 102
1 14373 860 559 0 0 101
1 14376 860 559 0 0 108
1 14379 860 559 0 0 104
1 14382 860 559 0 0 105
1 14385 862 558 0.288 0.144 56
1 14388 862 558 0 0 59
1 14391 862 558 0 0 63
1 14394 862 558 0 0 62
1 14397 862 558 0 0 60
1 14400 862 558 0 0 58
1 14403 862 558 0 0 59
1 14406 861 558 0.129 0.065 53
1 14409 861 558 0 0 53
1 14412 861 558 0 0 52
1 14415 861 558 0 0 52
1 14418 861 558 0 0 50
1 14421 861 558 0 0 51
1 14424 861 558 0 0 53
1 14427 861 558 0 0 56
1 14430 861 558 0 0 52
1 14433 861 558 0 0 51
1 14436 861 558 0 0 53
1 14439 861 558 0 0 50
1 14442 861 558 0 0 52
1 14445 861 558 0 0 51
1 14448 861 558 0 0 52
1 14451 861 558 0 0 52
1 14454 861 558 0 0 52
1 14457 861 558 0 0 54
1 14460 861 558 0 0 53
1 14463 861 558 0 0 55
1 14466 861 558 0 0 57
1 14469 861 558 0 0 56
1 14472 861 558 0 0 55
1 14475 861 558 0 0 55
1 14478 861 558 0 0 57
1 14481 861 558 0 0 56
1 14484 861 558 0 0 57
1 14487 860 557 0.182 0.091 62
1 14490 860 557 0 0 63
1 14493 860 557 0 0 64
1 14496 860 557 0 0 62
1 14499 860 557 0 0 62
1 14502 860 557 0 0 64
1 14505 860 557 0 0 68
1 14508 860 557 0 0 69
1 14511 861 558 0.182 0.091 60
1 14514 861 558 0 0 63
1 14517 861 558 0 0 64
1 14520 861 558 0 0 69
1 14523 861 558 0 0 71
1 14526 861 558 0 0 76
1 14529 861 557 0.129 0.065 64
1 14532 860 557 0.129 0.065 86
1 14535 860 557 0 0 96
1 14538 860 557 0 0 98
1 14541 860 557 0 0 104
1 14544 860 557 0 0 106
1 14547 860 557 0 0 104
1 14550 860 557 0 0 102
1 14553 860 557 0 0 102
1 14556 860 557 0 0 102
1 14559 860 557 0 0 103
1 14562 860 557 0 0 102
1 14565 860 557 0 0 101
1 14568 860 557 0 0 101
1 14571 860 557 0 0 102
1 14574 860 557 0 0 106
1 14577 860 557 0 0 104
1 14580 860 557 0 0 96
1 14583 860 557 0 0 92
1 14586 861 557 0.129 0.065 74
1 14589 861 557 0 0 67
1 14592 861 557 0 0 61
1 14595 862 556 0.182 0.091 56
1 14598 862 556 0 0 52
1 14601 862 556 0 0 50
1 14604 862 556 0 0 55
1 14607 862 556 0 0 56
1 14610 862 556 0 0 56
1 14613 862 556 0 0 59
1 14616 862 556 0 0 60
1 14619 862 556 0 0 61
1 14622 862 556 0 0 56
1 14625 862 556 0 0 55
1 14628 862 556 0 0 51
1 14631 862 556 0 0 49
1 14634 862 556 0 0 52
1 14637 862 556 0 0 52
1 14640 861 557 0.182 0.091 46
1 14643 861 558 0.129 0.065 50
1 14646 861 558 0 0 50
1 14649 861 558 0 0 51
1 14652 861 558 0 0 52
1 14655 861 558 0 0 49
1 14658 861 558 0 0 49
1 14661 861 561 0.387 0.194 55
1 14664 861 561 0 0 54
1 14667 861 560 0.129 0.065 56
1 14670 861 560 0 0 59
1 14673 861 560 0 0 58
1 14676 861 560 0 0 56
1 14679 861 560 0 0 58
1 14682 861 560 0 0 58
1 14685 861 560 0 0 60
1 14688 861 560 0 0 58
1 14691 861 560 0 0 60
1 14694 861 560 0 0 58
1 14697 861 560 0 0 59
1 14700 861 560 0 0 57
1 14703 861 560 0 0 60
1 14706 862 559 0.182 0.091 59
1 14709 861 559 0.129 0.065 55
1 14712 861 559 0 0 53
1 14715 861 559 0 0 55
1 14718 861 559 0 0 55
1 14721 861 559 0 0 55
1 14724 861 559 0 0 52
1 14727 861 559 0 0 55
1 14730 861 559 0 0 58
1 14733 861 559 0 0 59
1 14736 861 559 0 0 59
1 14739 861 559 0 0 58
1 14742 861 559 0 0 55
1 14745 861 559 0 0 53
1 14748 861 559 0 0 50
1 14751 861 559 0 0 54
1 14754 861 559 0 0 53
1 14757 859 559 0.258 0.129 51
1 14760 859 559 0 0 52
1 14763 859 559 0 0 60
1 14766 859 559 0 0 66
1 14769 860 561 0.288 0.144 55
1 14772 860 561 0 0 51
1 14775 860 561 0 0 51
1 14778 860 561 0 0 51
1 14781 860 561 0 0 54
1 14784 860 561 0 0 75
1 14787 860 561 0 0 96
1 14790 860 561 0 0 98
1 14793 865 564 0.752 0.376 56
1 14796 865 564 0 0 58
1 14799 865 565 0.129 0.065 58
1 14802 865 565 0 0 55
1 14805 865 565 0 0 57
1 14808 865 565 0 0 52
1 14811 865 565 0 0 53
1 14814 865 565 0 0 55
1 14817 865 565 0 0 53
1 14820 865 565 0 0 53
1 14823 865 565 0 0 52
1 14826 865 565 0 0 52
1 14829 865 565 0 0 53
1 14832 865 565 0 0 52
1 14835 865 565 0 0 54
1 14838 865 565 0 0 52
1 14841 865 565 0 0 54
1 14844 865 565 0 0 54
1 14847 865 565 0 0 53
1 14850 865 565 0 0 54
1 14853 865 565 0 0 56
1 14856 865 565 0 0 59
1 14859 865 565 0 0 64
1 14862 867 565 0.258 0.129 48
1 14865 867 565 0 0 50
1 14868 867 565 0 0 57
1 14871 867 565 0 0 62
1 14874 867 565 0 0 68
1 14877 867 565 0 0 72
1 14880 867 565 0 0 73
1 14883 867 565 0 0 75
1 14886 867 565 0 0 87
1 14889 867 565 0 0 102
1 14892 873 567 0.816 0.408 89
