# Supplementary material for: Topologically controlled synthesis of active colloidal bipeds
Source: Nat Commun. 2024 Jul 9;15:5735. doi: 10.1038/s41467-024-50023-7 (PMC11231253; doi:10.1038/s41467-024-50023-7)
Supplement: Supplementary file 11 — Source Data [file 41467_2024_50023_MOESM11_ESM.zip › figurerawdata/s3n1b2n1.txt]

Track n� Slice n� X Y Distance Velocity Pixel Value
1 9005 864 581 -1 -1 108
1 9010 872 578 1.102 0.551 50
1 9015 872 578 0 0 48
1 9020 872 578 0 0 49
1 9025 872 578 0 0 58
1 9030 872 578 0 0 45
1 9035 873 578 0.129 0.064 45
1 9040 876 573 0.752 0.376 37
1 9045 876 573 0 0 48
1 9050 876 573 0 0 48
1 9055 876 573 0 0 44
1 9060 876 573 0 0 43
1 9065 879 574 0.408 0.204 38
1 9070 879 574 0 0 41
1 9075 879 574 0 0 40
1 9080 879 574 0 0 41
1 9085 879 574 0 0 44
1 9090 879 574 0 0 44
1 9095 879 574 0 0 48
1 9100 879 574 0 0 47
1 9105 879 574 0 0 50
1 9110 879 574 0 0 44
1 9115 879 574 0 0 41
1 9120 879 574 0 0 39
1 9125 878 574 0.129 0.064 41
1 9130 878 574 0 0 35
1 9135 878 574 0 0 54
1 9140 878 574 0 0 59
1 9145 876 574 0.258 0.129 59
1 9150 878 577 0.465 0.233 41
1 9155 878 577 0 0 44
1 9160 878 577 0 0 44
1 9165 878 577 0 0 51
1 9170 878 577 0 0 48
1 9175 878 577 0 0 48
1 9180 878 577 0 0 43
1 9185 879 574 0.408 0.204 40
1 9190 879 574 0 0 44
1 9195 879 574 0 0 41
1 9200 879 574 0 0 36
1 9205 878 574 0.129 0.064 35
1 9210 878 574 0 0 57
1 9215 880 574 0.258 0.129 39
1 9220 880 574 0 0 37
1 9225 880 574 0 0 44
1 9230 881 577 0.408 0.204 37
1 9235 881 577 0 0 36
1 9240 881 577 0 0 37
1 9245 882 577 0.129 0.064 33
1 9250 882 577 0 0 106
1 9255 888 581 0.93 0.465 46
1 9260 888 581 0 0 48
1 9265 888 581 0 0 47
1 9270 888 581 0 0 48
1 9275 888 581 0 0 53
1 9280 888 581 0 0 63
1 9285 888 581 0 0 61
1 9290 888 581 0 0 54
1 9295 888 581 0 0 46
1 9300 890 584 0.465 0.233 34
1 9305 890 584 0 0 35
1 9310 890 584 0 0 52
1 9315 890 584 0 0 59
1 9320 889 583 0.182 0.091 42
1 9325 889 583 0 0 43
1 9330 889 583 0 0 41
1 9335 889 583 0 0 42
1 9340 889 583 0 0 43
1 9345 889 583 0 0 41
1 9350 889 581 0.258 0.129 37
1 9355 889 581 0 0 37
1 9360 889 581 0 0 35
1 9365 889 581 0 0 37
1 9370 889 581 0 0 35
1 9375 889 581 0 0 36
1 9380 889 581 0 0 34
1 9385 889 581 0 0 34
1 9390 889 581 0 0 36
1 9395 889 581 0 0 30
1 9400 889 581 0 0 43
1 9405 889 581 0 0 36
1 9410 889 581 0 0 48
1 9415 889 581 0 0 49
1 9420 889 581 0 0 53
1 9425 889 581 0 0 48
1 9430 892 579 0.465 0.233 57
1 9435 892 579 0 0 54
1 9440 892 579 0 0 65
1 9445 888 580 0.532 0.266 47
1 9450 887 580 0.129 0.064 47
1 9455 887 580 0 0 47
1 9460 887 580 0 0 41
1 9465 887 580 0 0 57
1 9470 887 580 0 0 93
1 9475 887 580 0 0 103
1 9480 887 580 0 0 100
1 9485 886 580 0.129 0.064 102
1 9490 886 580 0 0 105
1 9495 886 580 0 0 102
1 9500 885 578 0.288 0.144 49
1 9005 872 583 -1 -1 40
1 9009 875 580 0.547 0.274 42
1 9013 875 581 0.129 0.065 46
1 9017 875 581 0 0 50
1 9021 875 583 0.258 0.129 84
1 9025 878 579 0.645 0.323 50
1 9029 878 579 0 0 68
1 9033 878 579 0 0 55
1 9037 878 579 0 0 45
1 9041 878 579 0 0 47
1 9045 878 579 0 0 49
1 9049 878 579 0 0 46
1 9053 878 579 0 0 36
1 9057 878 579 0 0 44
1 9061 878 579 0 0 41
1 9065 878 579 0 0 38
1 9069 878 579 0 0 37
1 9073 878 579 0 0 51
1 9077 879 574 0.658 0.329 37
1 9081 880 576 0.288 0.144 34
1 9085 880 576 0 0 33
1 9089 880 576 0 0 31
1 9093 880 576 0 0 33
1 9097 880 576 0 0 37
1 9101 880 576 0 0 39
1 9105 880 576 0 0 37
1 9109 880 576 0 0 40
1 9113 880 576 0 0 40
1 9117 880 576 0 0 34
1 9121 880 576 0 0 36
1 9125 880 576 0 0 37
1 9129 880 576 0 0 50
1 9133 879 577 0.182 0.091 40
1 9137 876 578 0.408 0.204 38
1 9141 876 578 0 0 39
1 9145 879 580 0.465 0.233 48
1 9149 878 580 0.129 0.065 34
1 9153 876 580 0.258 0.129 58
1 9157 876 580 0 0 58
1 9161 876 580 0 0 63
1 9165 876 580 0 0 48
1 9169 876 580 0 0 39
1 9173 876 580 0 0 39
1 9177 876 580 0 0 40
1 9181 876 580 0 0 39
1 9185 876 580 0 0 42
1 9189 876 580 0 0 42
1 9193 876 580 0 0 40
1 9197 876 580 0 0 43
1 9201 876 580 0 0 41
1 9205 876 580 0 0 41
1 9209 878 579 0.288 0.144 52
1 9213 878 579 0 0 52
1 9217 878 579 0 0 54
1 9221 878 579 0 0 57
1 9225 878 580 0.129 0.065 42
1 9229 878 580 0 0 43
1 9233 878 580 0 0 36
1 9237 878 580 0 0 37
1 9241 878 580 0 0 32
1 9245 878 580 0 0 62
1 9249 879 581 0.182 0.091 92
1 9253 886 586 1.11 0.555 44
1 9257 886 586 0 0 49
1 9261 883 586 0.387 0.194 54
1 9265 883 586 0 0 52
1 9269 883 586 0 0 56
1 9273 883 586 0 0 64
1 9277 885 585 0.288 0.144 33
1 9281 885 585 0 0 34
1 9285 887 585 0.258 0.129 42
1 9289 887 585 0 0 34
1 9293 887 585 0 0 30
1 9297 887 585 0 0 36
1 9301 887 585 0 0 49
1 9305 887 585 0 0 66
1 9309 887 585 0 0 98
1 9313 888 585 0.129 0.065 101
1 9317 888 585 0 0 101
1 9321 888 585 0 0 99
1 9325 892 584 0.532 0.266 91
1 9329 889 584 0.387 0.194 61
1 9333 889 584 0 0 65
1 9337 889 583 0.129 0.065 39
1 9341 889 583 0 0 43
1 9345 889 583 0 0 41
1 9349 889 583 0 0 42
1 9353 889 583 0 0 43
1 9357 890 583 0.129 0.065 45
1 9361 890 583 0 0 44
1 9365 889 583 0.129 0.065 42
1 9369 886 583 0.387 0.194 66
1 9373 886 583 0 0 76
1 9377 892 581 0.816 0.408 36
1 9381 892 580 0.129 0.065 35
1 9385 892 580 0 0 34
1 9389 892 580 0 0 36
1 9393 892 580 0 0 39
1 9397 892 580 0 0 32
1 9401 892 580 0 0 40
1 9405 894 581 0.288 0.144 32
1 9409 895 580 0.182 0.091 32
1 9413 895 579 0.129 0.065 38
1 9417 895 579 0 0 38
1 9421 895 579 0 0 34
1 9425 895 579 0 0 63
1 9429 895 579 0 0 98
1 9433 894 576 0.408 0.204 58
1 9437 894 576 0 0 72
1 9441 894 576 0 0 105
1 9445 890 574 0.577 0.288 45
1 9449 890 577 0.387 0.194 68
1 9453 890 577 0 0 87
1 9457 890 577 0 0 63
1 9461 886 576 0.532 0.266 45
1 9465 886 576 0 0 47
1 9469 886 576 0 0 56
1 9473 886 576 0 0 45
1 9477 886 576 0 0 45
1 9481 886 576 0 0 42
1 9485 886 576 0 0 36
1 9489 886 576 0 0 36
1 9493 886 576 0 0 35
1 9497 886 576 0 0 34
1 9501 886 576 0 0 31
1 9505 886 576 0 0 32
1 9509 886 576 0 0 49
1 9513 882 573 0.645 0.323 35
1 9517 887 576 0.752 0.376 96
1 9521 886 576 0.129 0.065 92
1 9525 883 573 0.547 0.274 43
1 9529 883 573 0 0 45
1 9533 881 573 0.258 0.129 59
1 9537 881 573 0 0 45
1 9541 881 573 0 0 79
1 9545 881 573 0 0 109
1 9549 881 573 0 0 106
1 9553 878 572 0.408 0.204 46
1 9557 878 572 0 0 77
1 9561 875 571 0.408 0.204 50
1 9565 875 571 0 0 36
1 9569 875 571 0 0 58
1 9573 874 568 0.408 0.204 69
1 9577 874 568 0 0 96
1 9581 869 568 0.645 0.323 58
1 9585 869 568 0 0 80
1 9589 869 568 0 0 98
1 9593 869 568 0 0 109
1 9597 862 564 1.04 0.52 42
1 9601 862 564 0 0 38
1 9605 862 564 0 0 35
1 9609 862 564 0 0 36
1 9613 862 564 0 0 40
1 9617 862 564 0 0 38
1 9621 862 564 0 0 40
1 9625 862 564 0 0 39
1 9629 862 563 0.129 0.065 38
1 9633 862 563 0 0 39
1 9637 862 563 0 0 39
1 9641 862 563 0 0 38
1 9645 862 563 0 0 37
1 9649 862 563 0 0 36
1 9653 862 563 0 0 34
1 9657 862 563 0 0 33
1 9661 862 563 0 0 36
1 9665 862 563 0 0 46
1 9669 862 563 0 0 41
1 9673 865 568 0.752 0.376 53
1 9677 864 566 0.288 0.144 47
1 9681 864 566 0 0 47
1 9685 865 566 0.129 0.065 49
1 9689 865 566 0 0 48
1 9693 865 566 0 0 50
1 9697 864 565 0.182 0.091 66
1 9701 864 565 0 0 64
1 9705 864 565 0 0 66
1 9709 864 565 0 0 66
1 9713 864 565 0 0 67
1 9717 864 565 0 0 70
1 9721 865 565 0.129 0.065 51
1 9725 865 565 0 0 43
1 9729 865 565 0 0 41
1 9733 864 561 0.532 0.266 100
1 9737 861 564 0.547 0.274 39
1 9741 861 564 0 0 38
1 9745 861 564 0 0 44
1 9749 861 565 0.129 0.065 35
1 9753 861 565 0 0 43
1 9757 861 565 0 0 49
1 9761 861 565 0 0 64
1 9765 861 565 0 0 80
1 9769 861 565 0 0 80
1 9773 861 565 0 0 87
1 9777 865 565 0.516 0.258 34
1 9781 865 565 0 0 33
1 9785 866 565 0.129 0.065 33
1 9789 866 565 0 0 34
1 9793 866 565 0 0 36
1 9797 866 565 0 0 44
1 9801 866 565 0 0 48
1 9805 866 563 0.258 0.129 47
1 9809 866 563 0 0 59
1 9813 866 564 0.129 0.065 55
1 9817 864 565 0.288 0.144 67
1 9821 864 565 0 0 70
1 9825 864 565 0 0 52
1 9829 864 565 0 0 34
1 9833 864 565 0 0 49
1 9837 864 565 0 0 51
1 9841 864 565 0 0 49
1 9845 862 563 0.365 0.182 38
1 9849 862 563 0 0 38
1 9853 862 563 0 0 38
1 9857 862 563 0 0 39
1 9861 862 563 0 0 38
1 9865 862 563 0 0 39
1 9869 862 563 0 0 39
1 9873 862 563 0 0 38
1 9877 862 563 0 0 38
1 9881 862 563 0 0 39
1 9885 862 563 0 0 37
1 9889 862 563 0 0 38
1 9893 862 563 0 0 39
1 9897 862 563 0 0 36
1 9901 862 563 0 0 38
1 9905 865 564 0.408 0.204 48
1 9909 865 564 0 0 34
1 9913 864 563 0.182 0.091 56
1 9917 864 563 0 0 53
1 9921 864 563 0 0 45
1 9925 864 563 0 0 40
1 9929 864 563 0 0 37
1 9933 864 563 0 0 34
1 9937 864 563 0 0 41
1 9941 864 563 0 0 36
1 9945 864 563 0 0 41
1 9949 864 563 0 0 58
1 9953 864 563 0 0 60
1 9957 864 563 0 0 54
1 9961 862 563 0.258 0.129 54
1 9965 862 563 0 0 44
1 9969 861 563 0.129 0.065 54
1 9973 860 563 0.129 0.065 48
1 9977 860 563 0 0 46
1 9981 860 563 0 0 48
1 9985 860 563 0 0 51
1 9989 860 563 0 0 49
1 9993 860 563 0 0 34
1 9997 860 563 0 0 33
1 10001 860 563 0 0 49
1 10005 861 559 0.532 0.266 39
1 10009 861 559 0 0 44
1 10013 861 559 0 0 42
1 10017 861 559 0 0 47
1 10021 861 559 0 0 48
1 10025 861 559 0 0 48
1 10029 861 559 0 0 44
1 10033 861 559 0 0 45
1 10037 862 558 0.182 0.091 44
1 10041 862 558 0 0 34
1 10045 862 558 0 0 31
1 10049 862 558 0 0 39
1 10053 862 558 0 0 43
1 10057 862 558 0 0 58
1 10061 862 558 0 0 57
1 10065 865 561 0.547 0.274 51
1 10069 867 561 0.258 0.129 90
1 10073 867 561 0 0 96
1 10077 876 558 1.224 0.612 49
1 10081 876 558 0 0 48
1 10085 876 558 0 0 48
1 10089 876 558 0 0 48
1 10093 876 558 0 0 43
1 10097 876 558 0 0 49
1 10101 876 558 0 0 61
1 10105 876 558 0 0 116
1 10109 875 558 0.129 0.065 118
1 10113 875 558 0 0 111
1 10117 869 559 0.785 0.392 53
1 10121 869 559 0 0 102
1 10125 867 565 0.816 0.408 99
1 10129 865 565 0.258 0.129 45
1 10133 865 565 0 0 42
1 10137 865 565 0 0 39
1 10141 865 565 0 0 32
1 10145 865 565 0 0 32
1 10149 862 565 0.387 0.194 35
1 10153 862 565 0 0 39
1 10157 862 565 0 0 35
1 10161 862 565 0 0 35
1 10165 862 565 0 0 38
1 10169 864 565 0.258 0.129 37
1 10173 864 565 0 0 36
1 10177 864 565 0 0 41
1 10181 864 565 0 0 35
1 10185 864 565 0 0 33
1 10189 864 565 0 0 37
1 10193 864 565 0 0 37
1 10197 864 565 0 0 34
1 10201 864 565 0 0 43
1 10205 864 565 0 0 50
1 10209 864 565 0 0 48
1 10213 864 565 0 0 45
1 10217 864 564 0.129 0.065 52
1 10221 864 564 0 0 53
1 10225 864 564 0 0 51
1 10229 864 564 0 0 53
1 10233 864 564 0 0 57
1 10237 864 564 0 0 56
1 10241 864 564 0 0 55
1 10245 864 564 0 0 55
1 10249 864 564 0 0 51
1 10253 864 564 0 0 51
1 10257 862 563 0.288 0.144 57
1 10261 862 563 0 0 55
1 10265 861 563 0.129 0.065 41
1 10269 861 563 0 0 39
1 10273 861 563 0 0 34
1 10277 861 563 0 0 36
1 10281 861 563 0 0 40
1 10285 861 564 0.129 0.065 61
1 10289 861 564 0 0 56
1 10293 861 564 0 0 70
1 10297 861 564 0 0 81
1 10301 861 564 0 0 82
1 10305 861 564 0 0 91
1 10309 864 565 0.408 0.204 55
1 10313 864 565 0 0 42
1 10317 864 565 0 0 37
1 10321 866 566 0.288 0.144 32
1 10325 866 566 0 0 34
1 10329 866 566 0 0 44
1 10333 866 566 0 0 55
1 10337 866 566 0 0 75
1 10341 866 566 0 0 98
1 10345 865 566 0.129 0.065 95
1 10349 865 566 0 0 94
1 10353 864 566 0.129 0.065 79
1 10357 862 565 0.288 0.144 47
1 10361 862 565 0 0 37
1 10365 862 565 0 0 37
1 10369 862 565 0 0 34
1 10373 862 565 0 0 36
1 10377 864 565 0.258 0.129 38
1 10381 864 565 0 0 42
1 10385 862 566 0.288 0.144 39
1 10389 862 566 0 0 37
1 10393 862 566 0 0 37
1 10397 862 566 0 0 37
1 10401 862 566 0 0 39
1 10405 862 566 0 0 39
1 10409 862 566 0 0 37
1 10413 862 566 0 0 39
1 10417 864 567 0.288 0.144 42
1 10421 864 567 0 0 42
1 10425 864 567 0 0 41
1 10429 862 567 0.258 0.129 48
1 10433 862 567 0 0 47
1 10437 862 567 0 0 48
1 10441 862 567 0 0 44
1 10445 864 567 0.258 0.129 33
1 10449 864 567 0 0 35
1 10453 864 567 0 0 36
1 10457 864 567 0 0 35
1 10461 864 567 0 0 38
1 10465 864 567 0 0 45
1 10469 864 567 0 0 53
1 10473 864 567 0 0 63
1 10477 864 567 0 0 54
1 10481 864 567 0 0 60
1 10485 864 567 0 0 80
1 10489 861 565 0.465 0.233 66
1 10493 861 565 0 0 53
1 10497 861 565 0 0 42
1 10501 861 565 0 0 41
1 10505 861 565 0 0 52
1 10509 861 565 0 0 47
1 10513 861 565 0 0 42
1 10517 861 565 0 0 40
1 10521 861 565 0 0 31
1 10525 861 565 0 0 35
1 10529 861 565 0 0 62
1 10533 861 565 0 0 88
1 10537 861 565 0 0 89
1 10541 861 565 0 0 90
1 10545 861 565 0 0 89
1 10549 865 572 1.04 0.52 103
1 10553 862 571 0.408 0.204 38
1 10557 862 571 0 0 47
1 10561 862 571 0 0 46
1 10565 862 571 0 0 47
1 10569 862 571 0 0 50
1 10573 862 571 0 0 34
1 10577 862 571 0 0 32
1 10581 862 571 0 0 36
1 10585 862 571 0 0 46
1 10589 862 571 0 0 49
1 10593 864 571 0.258 0.129 41
1 10597 868 570 0.532 0.266 47
1 10601 868 570 0 0 40
1 10605 868 570 0 0 60
1 10609 868 570 0 0 69
1 10613 874 571 0.785 0.392 58
1 10617 874 571 0 0 46
1 10621 874 571 0 0 44
1 10625 874 571 0 0 46
1 10629 876 571 0.258 0.129 76
1 10633 876 571 0 0 70
1 10637 876 573 0.258 0.129 56
1 10641 876 573 0 0 60
1 10645 876 574 0.129 0.065 67
1 10649 876 574 0 0 41
1 10653 876 574 0 0 46
1 10657 876 574 0 0 38
1 10661 876 574 0 0 37
1 10665 876 572 0.258 0.129 32
1 10669 876 573 0.129 0.065 32
1 10673 876 573 0 0 42
1 10677 876 573 0 0 55
1 10681 876 573 0 0 62
1 10685 876 573 0 0 67
1 10689 876 573 0 0 64
1 10693 876 573 0 0 71
1 10697 878 576 0.465 0.233 46
1 10701 878 576 0 0 44
1 10705 879 577 0.182 0.091 42
1 10709 879 577 0 0 40
1 10713 879 577 0 0 38
1 10717 879 577 0 0 36
1 10721 879 577 0 0 31
1 10725 879 577 0 0 44
1 10729 879 577 0 0 43
1 10733 876 572 0.752 0.376 33
1 10737 876 572 0 0 52
1 10741 876 572 0 0 47
1 10745 876 571 0.129 0.065 49
1 10749 876 571 0 0 44
1 10753 875 568 0.408 0.204 58
1 10757 875 568 0 0 59
1 10761 875 568 0 0 77
1 10765 875 568 0 0 97
1 10769 875 568 0 0 96
1 10773 875 571 0.387 0.194 41
1 10777 876 574 0.408 0.204 60
1 10781 876 574 0 0 52
1 10785 876 574 0 0 45
1 10789 876 574 0 0 46
1 10793 876 574 0 0 47
1 10797 876 574 0 0 50
1 10801 876 574 0 0 48
1 10805 876 574 0 0 47
1 10809 876 574 0 0 51
1 10813 876 574 0 0 47
1 10817 875 571 0.408 0.204 41
1 10821 875 571 0 0 41
1 10825 875 571 0 0 41
1 10829 878 571 0.387 0.194 71
1 10833 879 571 0.129 0.065 88
1 10837 879 572 0.129 0.065 90
1 10841 879 572 0 0 96
1 10845 878 573 0.182 0.091 96
1 10849 874 573 0.516 0.258 37
1 10853 874 573 0 0 40
1 10857 872 573 0.258 0.129 39
1 10861 872 573 0 0 32
1 10865 872 573 0 0 35
1 10869 872 573 0 0 33
1 10873 872 573 0 0 34
1 10877 872 573 0 0 44
1 10881 872 573 0 0 53
1 10885 872 574 0.129 0.065 80
1 10889 876 574 0.516 0.258 32
1 10893 876 574 0 0 46
1 10897 876 574 0 0 32
1 10901 876 572 0.258 0.129 51
1 10905 876 572 0 0 72
1 10909 876 572 0 0 85
1 10913 878 576 0.577 0.288 36
1 10917 878 576 0 0 36
1 10921 878 576 0 0 36
1 10925 878 576 0 0 37
1 10929 876 576 0.258 0.129 41
1 10933 876 576 0 0 44
1 10937 876 577 0.129 0.065 41
1 10941 876 577 0 0 40
1 10945 876 577 0 0 39
1 10949 876 577 0 0 41
1 10953 876 577 0 0 41
1 10957 876 577 0 0 42
1 10961 876 577 0 0 41
1 10965 876 577 0 0 41
1 10969 876 577 0 0 42
1 10973 876 577 0 0 41
1 10977 876 577 0 0 43
1 10981 876 577 0 0 39
1 10985 876 577 0 0 36
1 10989 876 577 0 0 39
1 10993 876 577 0 0 39
1 10997 876 577 0 0 41
1 11001 875 577 0.129 0.065 40
1 11005 875 577 0 0 46
1 11009 875 577 0 0 47
1 11013 875 577 0 0 53
1 11017 876 574 0.408 0.204 83
1 11021 876 574 0 0 86
1 11025 876 574 0 0 92
1 11029 876 574 0 0 95
1 11033 875 576 0.288 0.144 45
1 11037 874 578 0.288 0.144 47
1 11041 874 578 0 0 50
1 11045 875 576 0.288 0.144 40
1 11049 875 576 0 0 43
1 11053 875 576 0 0 55
1 11057 875 576 0 0 73
1 11061 875 576 0 0 83
1 11065 879 578 0.577 0.288 94
1 11069 876 580 0.465 0.233 51
1 11073 875 580 0.129 0.065 66
1 11077 874 580 0.129 0.065 71
1 11081 874 581 0.129 0.065 53
1 11085 874 581 0 0 49
1 11089 875 583 0.288 0.144 42
1 11093 876 584 0.182 0.091 38
1 11097 876 584 0 0 39
1 11101 876 584 0 0 41
1 11105 876 581 0.387 0.194 51
1 11109 876 581 0 0 46
1 11113 876 581 0 0 56
1 11117 876 581 0 0 63
1 11121 876 581 0 0 61
1 11125 871 580 0.658 0.329 40
1 11129 868 579 0.408 0.204 77
1 11133 868 579 0 0 79
1 11137 868 579 0 0 69
1 11141 868 579 0 0 61
1 11145 869 579 0.129 0.065 52
1 11149 869 579 0 0 50
1 11153 869 579 0 0 54
1 11157 869 579 0 0 64
1 11161 869 579 0 0 65
1 11165 869 579 0 0 97
1 11169 869 579 0 0 113
1 11173 872 579 0.387 0.194 86
1 11177 875 579 0.387 0.194 37
1 11181 878 579 0.387 0.194 49
1 11185 878 578 0.129 0.065 56
1 11189 878 578 0 0 63
1 11193 879 578 0.129 0.065 67
1 11197 879 578 0 0 57
1 11201 876 578 0.387 0.194 39
1 11205 876 578 0 0 40
1 11209 876 578 0 0 41
1 11213 876 578 0 0 42
1 11217 876 578 0 0 44
1 11221 876 578 0 0 42
1 11225 876 578 0 0 41
1 11229 876 578 0 0 43
1 11233 876 578 0 0 41
1 11237 878 578 0.258 0.129 49
1 11241 878 578 0 0 47
1 11245 878 578 0 0 44
1 11249 878 578 0 0 44
1 11253 878 578 0 0 36
1 11257 878 578 0 0 35
1 11261 878 578 0 0 43
1 11265 878 578 0 0 36
1 11269 878 578 0 0 51
1 11273 878 578 0 0 58
1 11277 876 578 0.258 0.129 53
1 11281 876 578 0 0 46
1 11285 876 578 0 0 49
1 11289 876 578 0 0 47
1 11293 876 578 0 0 51
1 11297 876 578 0 0 52
1 11301 876 578 0 0 37
1 11305 876 578 0 0 39
1 11309 876 578 0 0 38
1 11313 876 578 0 0 36
1 11317 876 578 0 0 37
1 11321 876 578 0 0 37
1 11325 876 578 0 0 39
1 11329 876 577 0.129 0.065 51
1 11333 876 577 0 0 76
1 11337 876 577 0 0 84
1 11341 879 581 0.645 0.323 44
1 11345 879 581 0 0 47
1 11349 879 581 0 0 45
1 11353 879 581 0 0 38
1 11357 876 580 0.408 0.204 58
1 11361 878 580 0.258 0.129 47
1 11365 878 580 0 0 60
1 11369 878 580 0 0 90
1 11373 880 580 0.258 0.129 101
1 11377 887 583 0.982 0.491 43
1 11381 887 584 0.129 0.065 52
1 11385 887 584 0 0 46
1 11389 887 584 0 0 48
1 11393 887 584 0 0 47
1 11397 887 584 0 0 48
1 11401 887 584 0 0 47
1 11405 887 585 0.129 0.065 50
1 11409 887 585 0 0 50
1 11413 887 585 0 0 52
1 11417 887 585 0 0 55
1 11421 887 585 0 0 57
1 11425 887 585 0 0 40
1 11429 887 585 0 0 44
1 11433 889 586 0.288 0.144 40
1 11437 889 586 0 0 41
1 11441 887 584 0.365 0.182 39
1 11445 890 584 0.387 0.194 39
1 11449 890 584 0 0 40
1 11453 890 584 0 0 39
1 11457 890 584 0 0 41
1 11461 890 584 0 0 40
1 11465 890 584 0 0 38
1 11469 889 584 0.129 0.065 46
1 11473 889 584 0 0 46
1 11477 889 584 0 0 46
1 11481 889 584 0 0 46
1 11485 889 584 0 0 45
1 11489 889 584 0 0 46
1 11493 889 584 0 0 45
1 11497 889 584 0 0 45
1 11501 890 584 0.129 0.065 39
1 11505 890 584 0 0 40
1 11509 890 584 0 0 45
1 11513 889 584 0.129 0.065 48
1 11517 889 584 0 0 49
1 11521 889 584 0 0 45
1 11525 889 584 0 0 46
1 11529 889 584 0 0 40
1 11533 889 584 0 0 42
1 11537 889 584 0 0 33
1 11541 893 584 0.516 0.258 40
1 11545 893 584 0 0 38
1 11549 893 584 0 0 34
1 11553 894 584 0.129 0.065 37
1 11557 897 578 0.865 0.433 99
1 11561 897 578 0 0 103
1 11565 895 578 0.258 0.129 84
1 11569 895 578 0 0 97
1 11573 895 578 0 0 104
1 11577 893 574 0.577 0.288 98
1 11581 893 574 0 0 96
1 11585 887 577 0.865 0.433 75
1 11589 887 579 0.258 0.129 41
1 11593 887 579 0 0 43
1 11597 887 579 0 0 48
1 11601 887 579 0 0 37
1 11605 887 579 0 0 35
1 11609 886 579 0.129 0.065 36
1 11613 886 579 0 0 32
1 11617 886 579 0 0 34
1 11621 886 579 0 0 33
1 11625 886 579 0 0 33
1 11629 886 579 0 0 36
1 11633 886 579 0 0 35
1 11637 886 579 0 0 49
1 11641 883 579 0.387 0.194 41
1 11645 883 579 0 0 38
1 11649 883 579 0 0 30
1 11653 883 579 0 0 41
1 11657 883 579 0 0 55
1 11661 883 579 0 0 55
1 11665 883 579 0 0 91
1 11669 883 579 0 0 105
1 11673 880 576 0.547 0.274 83
1 11677 880 576 0 0 82
1 11681 880 576 0 0 101
1 11685 880 576 0 0 114
1 11689 880 576 0 0 101
1 11693 874 572 0.93 0.465 41
1 11697 874 572 0 0 39
1 11701 874 572 0 0 43
1 11705 874 572 0 0 74
1 11709 874 572 0 0 99
1 11713 874 572 0 0 110
1 11717 867 571 0.912 0.456 52
1 11721 867 571 0 0 82
1 11725 867 571 0 0 65
1 11729 859 566 1.217 0.608 80
1 11733 861 566 0.258 0.129 53
1 11737 861 566 0 0 46
1 11741 861 568 0.258 0.129 40
1 11745 861 568 0 0 42
1 11749 861 568 0 0 39
1 11753 865 568 0.516 0.258 34
1 11757 865 568 0 0 34
1 11761 865 568 0 0 34
1 11765 865 568 0 0 37
1 11769 865 568 0 0 35
1 11773 865 568 0 0 35
1 11777 865 568 0 0 36
1 11781 865 568 0 0 37
1 11785 865 568 0 0 35
1 11789 865 568 0 0 34
1 11793 862 567 0.408 0.204 40
1 11797 862 567 0 0 43
1 11801 862 567 0 0 44
1 11805 862 567 0 0 42
1 11809 862 567 0 0 42
1 11813 862 567 0 0 43
1 11817 864 567 0.258 0.129 50
1 11821 864 567 0 0 45
1 11825 864 568 0.129 0.065 57
1 11829 864 568 0 0 57
1 11833 864 568 0 0 59
1 11837 864 568 0 0 57
1 11841 864 568 0 0 58
1 11845 866 568 0.258 0.129 49
1 11849 866 568 0 0 52
1 11853 866 568 0 0 64
1 11857 864 568 0.258 0.129 47
1 11861 862 567 0.288 0.144 39
1 11865 862 567 0 0 38
1 11869 862 567 0 0 44
1 11873 862 567 0 0 50
1 11877 861 567 0.129 0.065 54
1 11881 861 567 0 0 55
1 11885 861 567 0 0 54
1 11889 861 567 0 0 52
1 11893 861 567 0 0 55
1 11897 861 567 0 0 67
1 11901 861 567 0 0 69
1 11905 861 567 0 0 81
1 11909 861 567 0 0 94
1 11913 866 568 0.658 0.329 40
1 11917 866 568 0 0 34
1 11921 866 568 0 0 34
1 11925 866 568 0 0 35
1 11929 866 568 0 0 49
1 11933 866 568 0 0 59
1 11937 865 568 0.129 0.065 50
1 11941 865 568 0 0 48
1 11945 865 568 0 0 50
1 11949 865 568 0 0 51
1 11953 865 568 0 0 55
1 11957 865 568 0 0 50
1 11961 865 568 0 0 39
1 11965 865 568 0 0 47
1 11969 865 568 0 0 36
1 11973 865 568 0 0 36
1 11977 865 568 0 0 34
1 11981 865 568 0 0 37
1 11985 862 567 0.408 0.204 41
1 11989 862 567 0 0 40
1 11993 862 567 0 0 42
1 11997 862 567 0 0 41
1 12001 862 567 0 0 41
1 12005 862 567 0 0 42
1 12009 862 567 0 0 41
1 12013 862 567 0 0 41
1 12017 862 567 0 0 39
1 12021 862 567 0 0 42
1 12025 862 567 0 0 41
1 12029 862 567 0 0 43
1 12033 862 567 0 0 41
1 12037 862 567 0 0 46
1 12041 862 567 0 0 39
1 12045 864 568 0.288 0.144 36
1 12049 864 568 0 0 35
1 12053 864 568 0 0 35
1 12057 864 568 0 0 33
1 12061 864 568 0 0 36
1 12065 864 568 0 0 38
1 12069 864 568 0 0 47
1 12073 864 568 0 0 62
1 12077 856 566 1.064 0.532 37
1 12081 856 566 0 0 38
1 12085 858 566 0.258 0.129 37
1 12089 858 566 0 0 42
1 12093 858 566 0 0 61
1 12097 858 566 0 0 61
1 12101 858 564 0.258 0.129 52
1 12105 858 563 0.129 0.065 46
1 12109 858 563 0 0 49
1 12113 859 560 0.408 0.204 60
1 12117 859 560 0 0 60
1 12121 859 560 0 0 57
1 12125 859 560 0 0 48
1 12129 860 561 0.182 0.091 38
1 12133 860 561 0 0 39
1 12137 860 561 0 0 40
1 12141 860 561 0 0 40
1 12145 860 561 0 0 41
1 12149 860 561 0 0 40
1 12153 860 561 0 0 42
1 12157 860 561 0 0 43
1 12161 860 561 0 0 46
1 12165 860 561 0 0 48
1 12169 860 561 0 0 46
1 12173 860 561 0 0 46
1 12177 860 561 0 0 41
1 12181 860 561 0 0 42
1 12185 860 561 0 0 50
1 12189 860 561 0 0 47
1 12193 860 561 0 0 47
1 12197 860 561 0 0 47
1 12201 860 561 0 0 75
1 12205 860 561 0 0 100
1 12209 860 561 0 0 98
1 12213 855 565 0.826 0.413 42
1 12217 855 565 0 0 79
1 12221 855 563 0.258 0.129 68
1 12225 855 561 0.258 0.129 74
1 12229 855 561 0 0 87
1 12233 856 561 0.129 0.065 76
1 12237 856 561 0 0 80
1 12241 859 561 0.387 0.194 50
1 12245 859 561 0 0 49
1 12249 859 561 0 0 71
1 12253 859 561 0 0 99
1 12257 859 561 0 0 95
1 12261 864 561 0.645 0.323 44
1 12265 864 561 0 0 56
1 12269 864 561 0 0 90
1 12273 864 561 0 0 87
1 12277 864 561 0 0 89
1 12281 864 561 0 0 89
1 12285 864 561 0 0 89
1 12289 864 565 0.516 0.258 41
1 12293 864 565 0 0 51
1 12297 864 565 0 0 64
1 12301 864 567 0.258 0.129 41
1 12305 864 567 0 0 38
1 12309 864 567 0 0 36
1 12313 864 567 0 0 39
1 12317 864 567 0 0 49
1 12321 864 567 0 0 37
1 12325 864 567 0 0 37
1 12329 864 567 0 0 37
1 12333 864 567 0 0 49
1 12337 864 566 0.129 0.065 52
1 12341 864 563 0.387 0.194 39
1 12345 864 563 0 0 38
1 12349 864 563 0 0 39
1 12353 864 563 0 0 40
1 12357 864 563 0 0 41
1 12361 865 563 0.129 0.065 41
1 12365 865 563 0 0 44
1 12369 865 563 0 0 46
1 12373 866 566 0.408 0.204 41
1 12377 869 566 0.387 0.194 59
1 12381 871 566 0.258 0.129 105
1 12385 872 566 0.129 0.065 101
1 12389 872 566 0 0 98
1 12393 867 564 0.695 0.347 54
1 12397 867 564 0 0 54
1 12401 867 564 0 0 54
1 12405 867 564 0 0 51
1 12409 867 564 0 0 56
1 12413 867 564 0 0 50
1 12417 867 564 0 0 49
1 12421 867 561 0.387 0.194 60
1 12425 867 561 0 0 58
1 12429 867 561 0 0 62
1 12433 867 561 0 0 57
1 12437 867 561 0 0 62
1 12441 867 561 0 0 59
1 12445 867 561 0 0 55
1 12449 867 561 0 0 56
1 12453 867 561 0 0 59
1 12457 867 561 0 0 63
1 12461 867 561 0 0 72
1 12465 867 561 0 0 68
1 12469 867 561 0 0 66
1 12473 867 561 0 0 56
1 12477 865 561 0.258 0.129 35
1 12481 865 561 0 0 34
1 12485 865 561 0 0 34
1 12489 865 561 0 0 36
1 12493 865 561 0 0 67
1 12497 865 561 0 0 86
1 12501 865 561 0 0 91
1 12505 865 561 0 0 90
1 12509 862 561 0.387 0.194 94
1 12513 862 561 0 0 97
1 12517 862 561 0 0 98
1 12521 862 570 1.161 0.581 39
1 12525 862 570 0 0 38
1 12529 862 570 0 0 37
1 12533 862 570 0 0 38
1 12537 861 567 0.408 0.204 40
1 12541 861 567 0 0 40
1 12545 861 567 0 0 41
1 12549 861 567 0 0 40
1 12553 861 567 0 0 43
1 12557 861 567 0 0 39
1 12561 861 567 0 0 40
1 12565 862 567 0.129 0.065 44
1 12569 862 567 0 0 46
1 12573 862 567 0 0 46
1 12577 862 567 0 0 48
1 12581 862 567 0 0 49
1 12585 862 567 0 0 46
1 12589 862 567 0 0 46
1 12593 862 567 0 0 47
1 12597 862 567 0 0 48
1 12601 866 571 0.73 0.365 101
1 12605 866 571 0 0 104
1 12609 861 567 0.826 0.413 40
1 12613 862 567 0.129 0.065 47
1 12617 862 567 0 0 44
1 12621 858 570 0.645 0.323 42
1 12625 858 570 0 0 44
1 12629 858 570 0 0 52
1 12633 856 573 0.465 0.233 60
1 12637 856 576 0.387 0.194 69
1 12641 856 576 0 0 101
1 12645 856 576 0 0 102
1 12649 856 576 0 0 97
1 12653 856 576 0 0 92
1 12657 864 576 1.032 0.516 103
1 12661 861 574 0.465 0.233 41
1 12665 860 574 0.129 0.065 35
1 12669 860 574 0 0 42
1 12673 860 574 0 0 46
1 12677 860 574 0 0 49
1 12681 860 574 0 0 48
1 12685 860 574 0 0 47
1 12689 860 574 0 0 48
1 12693 860 574 0 0 46
1 12697 860 574 0 0 48
1 12701 860 574 0 0 44
1 12705 860 574 0 0 39
1 12709 860 574 0 0 43
1 12713 860 574 0 0 36
1 12717 860 574 0 0 40
1 12721 860 574 0 0 48
1 12725 860 574 0 0 54
1 12729 859 574 0.129 0.065 56
1 12733 858 574 0.129 0.065 102
1 12737 860 574 0.258 0.129 102
1 12741 867 579 1.11 0.555 48
1 12745 867 579 0 0 38
1 12749 867 579 0 0 60
1 12753 867 579 0 0 95
1 12757 868 580 0.182 0.091 77
1 12761 868 580 0 0 69
1 12765 868 580 0 0 82
1 12769 869 581 0.182 0.091 98
1 12773 871 585 0.577 0.288 106
1 12777 871 585 0 0 103
1 12781 876 584 0.658 0.329 94
1 12785 876 584 0 0 93
1 12789 878 584 0.258 0.129 94
1 12793 878 583 0.129 0.065 105
1 12797 876 580 0.465 0.233 37
1 12801 876 580 0 0 45
1 12805 876 580 0 0 38
1 12809 876 580 0 0 40
1 12813 878 581 0.288 0.144 32
1 12817 878 581 0 0 32
1 12821 878 581 0 0 34
1 12825 878 583 0.258 0.129 61
1 12829 878 583 0 0 48
1 12833 879 584 0.182 0.091 79
1 12837 878 584 0.129 0.065 66
1 12841 878 584 0 0 71
1 12845 876 584 0.258 0.129 68
1 12849 879 584 0.387 0.194 88
1 12853 879 584 0 0 92
1 12857 879 584 0 0 105
1 12861 879 584 0 0 99
1 12865 879 584 0 0 96
1 12869 880 584 0.129 0.065 99
1 12873 881 584 0.129 0.065 102
1 12877 880 584 0.129 0.065 99
1 12881 878 584 0.258 0.129 93
1 12885 876 581 0.465 0.233 53
1 12889 876 581 0 0 50
1 12893 874 580 0.288 0.144 59
1 12897 874 580 0 0 52
1 12901 876 580 0.258 0.129 43
1 12905 876 580 0 0 39
1 12909 876 580 0 0 39
1 12913 878 580 0.258 0.129 50
1 12917 878 580 0 0 40
1 12921 878 580 0 0 39
1 12925 880 581 0.288 0.144 68
1 12929 880 581 0 0 62
1 12933 880 581 0 0 63
1 12937 882 581 0.258 0.129 100
1 12941 882 581 0 0 92
1 12945 881 581 0.129 0.065 83
1 12949 880 581 0.129 0.065 72
1 12953 880 581 0 0 54
1 12957 880 581 0 0 54
1 12961 880 581 0 0 43
1 12965 881 583 0.288 0.144 99
1 12969 881 583 0 0 103
1 12973 881 583 0 0 101
1 12977 881 583 0 0 104
1 12981 878 581 0.465 0.233 93
1 12985 875 580 0.408 0.204 59
1 12989 875 580 0 0 53
1 12993 875 580 0 0 47
1 12997 875 580 0 0 47
1 13001 879 580 0.516 0.258 80
1 13005 879 580 0 0 86
1 13009 879 581 0.129 0.065 93
1 13013 879 581 0 0 88
1 13017 880 583 0.288 0.144 102
1 13021 880 583 0 0 102
1 13025 880 583 0 0 101
1 13029 881 583 0.129 0.065 98
1 13033 881 583 0 0 103
1 13037 881 583 0 0 101
1 13041 881 583 0 0 105
1 13045 881 583 0 0 100
1 13049 881 583 0 0 93
1 13053 882 585 0.288 0.144 100
1 13057 882 585 0 0 99
1 13061 882 585 0 0 100
1 13065 881 585 0.129 0.065 100
1 13069 881 585 0 0 98
1 13073 886 586 0.658 0.329 103
1 13077 883 586 0.387 0.194 101
1 13081 882 583 0.408 0.204 109
1 13085 882 583 0 0 109
1 13089 881 583 0.129 0.065 104
1 13093 880 583 0.129 0.065 70
1 13097 880 583 0 0 77
1 13101 880 583 0 0 73
1 13105 880 583 0 0 69
1 13109 880 583 0 0 62
1 13113 880 583 0 0 53
1 13117 880 583 0 0 48
1 13121 880 584 0.129 0.065 62
1 13125 880 584 0 0 66
1 13129 879 584 0.129 0.065 42
1 13133 879 584 0 0 38
1 13137 879 584 0 0 37
1 13141 879 584 0 0 39
1 13145 879 584 0 0 42
1 13149 879 584 0 0 55
1 13153 885 584 0.774 0.387 80
1 13157 885 584 0 0 101
1 13161 885 584 0 0 107
1 13165 883 585 0.288 0.144 97
1 13169 879 586 0.532 0.266 48
1 13173 879 586 0 0 56
1 13177 879 586 0 0 60
1 13181 879 587 0.129 0.065 84
1 13185 878 587 0.129 0.065 66
1 13189 878 587 0 0 65
1 13193 875 587 0.387 0.194 35
1 13197 873 586 0.288 0.144 45
1 13201 873 586 0 0 41
1 13205 873 586 0 0 44
1 13209 874 587 0.182 0.091 37
1 13213 874 587 0 0 40
1 13217 874 587 0 0 40
1 13221 874 587 0 0 40
1 13225 874 587 0 0 39
1 13229 874 588 0.129 0.065 34
1 13233 874 588 0 0 33
1 13237 874 588 0 0 34
1 13241 874 588 0 0 36
1 13245 874 588 0 0 35
1 13249 874 588 0 0 35
1 13253 874 588 0 0 39
1 13257 872 588 0.258 0.129 48
1 13261 872 587 0.129 0.065 46
1 13265 872 586 0.129 0.065 40
1 13269 869 586 0.387 0.194 51
1 13273 868 584 0.288 0.144 46
1 13277 868 584 0 0 57
1 13281 868 584 0 0 48
1 13285 869 585 0.182 0.091 49
1 13289 869 585 0 0 70
1 13293 869 585 0 0 89
1 13297 869 585 0 0 98
1 13301 873 580 0.826 0.413 39
1 13305 874 580 0.129 0.065 41
1 13309 874 580 0 0 44
1 13313 874 580 0 0 49
1 13317 874 580 0 0 55
1 13321 874 581 0.129 0.065 50
1 13325 874 581 0 0 54
1 13329 874 584 0.387 0.194 45
1 13333 874 584 0 0 40
1 13337 876 585 0.288 0.144 31
1 13341 876 584 0.129 0.065 31
1 13345 876 583 0.129 0.065 32
1 13349 876 583 0 0 36
1 13353 876 583 0 0 37
1 13357 876 580 0.387 0.194 50
1 13361 876 580 0 0 49
1 13365 876 580 0 0 48
1 13369 876 580 0 0 47
1 13373 876 580 0 0 48
1 13377 876 580 0 0 48
1 13381 876 580 0 0 51
1 13385 876 580 0 0 52
1 13389 876 580 0 0 43
1 13393 876 580 0 0 47
1 13397 876 580 0 0 46
1 13401 876 580 0 0 57
1 13405 876 580 0 0 60
1 13409 876 581 0.129 0.065 50
1 13413 876 581 0 0 47
1 13417 876 581 0 0 47
1 13421 876 581 0 0 48
1 13425 876 581 0 0 47
1 13429 876 581 0 0 47
1 13433 876 581 0 0 42
1 13437 876 581 0 0 38
1 13441 874 581 0.258 0.129 44
1 13445 874 581 0 0 41
1 13449 875 581 0.129 0.065 41
1 13453 875 581 0 0 43
1 13457 875 581 0 0 45
1 13461 875 581 0 0 45
1 13465 876 581 0.129 0.065 45
1 13469 876 581 0 0 50
1 13473 876 581 0 0 61
1 13477 876 580 0.129 0.065 92
1 13481 876 580 0 0 92
1 13485 876 580 0 0 91
1 13489 879 585 0.752 0.376 38
1 13493 880 585 0.129 0.065 38
1 13497 880 585 0 0 45
1 13501 880 585 0 0 44
1 13505 880 585 0 0 42
1 13509 881 585 0.129 0.065 34
1 13513 882 585 0.129 0.065 91
1 13517 883 585 0.129 0.065 88
1 13521 887 584 0.532 0.266 83
1 13525 887 587 0.387 0.194 41
1 13529 887 587 0 0 42
1 13533 888 588 0.182 0.091 43
1 13537 888 588 0 0 46
1 13541 888 588 0 0 46
1 13545 888 588 0 0 48
1 13549 887 588 0.129 0.065 53
1 13553 886 588 0.129 0.065 48
1 13557 887 588 0.129 0.065 46
1 13561 887 588 0 0 44
1 13565 887 588 0 0 40
1 13569 887 588 0 0 43
1 13573 887 588 0 0 39
1 13577 887 588 0 0 36
1 13581 887 588 0 0 37
1 13585 887 588 0 0 37
1 13589 887 588 0 0 36
1 13593 887 588 0 0 38
1 13597 886 587 0.182 0.091 39
1 13601 888 586 0.288 0.144 43
1 13605 888 586 0 0 45
1 13609 886 586 0.258 0.129 46
1 13613 885 584 0.288 0.144 77
1 13617 885 584 0 0 79
1 13621 886 584 0.129 0.065 66
1 13625 886 584 0 0 73
1 13629 886 584 0 0 70
1 13633 886 584 0 0 69
1 13637 886 584 0 0 69
1 13641 886 584 0 0 69
1 13645 886 584 0 0 64
1 13649 883 584 0.387 0.194 97
1 13653 887 584 0.516 0.258 61
1 13657 889 585 0.288 0.144 51
1 13661 889 586 0.129 0.065 37
1 13665 888 586 0.129 0.065 43
1 13669 890 590 0.577 0.288 63
1 13673 889 587 0.408 0.204 42
1 13677 889 587 0 0 47
1 13681 890 587 0.129 0.065 47
1 13685 890 587 0 0 45
1 13689 890 587 0 0 46
1 13693 890 587 0 0 54
1 13697 893 587 0.387 0.194 109
1 13701 893 587 0 0 105
1 13705 889 585 0.577 0.288 49
1 13709 890 585 0.129 0.065 57
1 13713 890 584 0.129 0.065 56
1 13717 889 583 0.182 0.091 67
1 13721 889 583 0 0 85
1 13725 889 583 0 0 85
1 13729 886 581 0.465 0.233 47
1 13733 886 581 0 0 47
1 13737 885 581 0.129 0.065 39
1 13741 885 580 0.129 0.065 53
1 13745 885 580 0 0 50
1 13749 882 579 0.408 0.204 57
1 13753 882 579 0 0 58
1 13757 882 579 0 0 56
1 13761 882 579 0 0 55
1 13765 882 579 0 0 56
1 13769 882 579 0 0 61
1 13773 882 579 0 0 55
1 13777 882 579 0 0 57
1 13781 882 579 0 0 51
1 13785 881 584 0.658 0.329 42
1 13789 881 581 0.387 0.194 46
1 13793 881 581 0 0 49
1 13797 881 581 0 0 65
1 13801 881 581 0 0 60
1 13805 881 581 0 0 88
1 13809 881 581 0 0 112
1 13813 876 579 0.695 0.347 42
1 13817 876 579 0 0 51
1 13821 876 579 0 0 59
1 13825 876 579 0 0 63
1 13829 876 579 0 0 88
1 13833 876 579 0 0 114
1 13837 876 579 0 0 102
1 13841 874 576 0.465 0.233 95
1 13845 873 576 0.129 0.065 84
1 13849 868 576 0.645 0.323 65
1 13853 868 576 0 0 105
1 13857 868 576 0 0 107
1 13861 873 578 0.695 0.347 47
1 13865 874 578 0.129 0.065 40
1 13869 875 578 0.129 0.065 43
1 13873 875 578 0 0 47
1 13877 875 577 0.129 0.065 41
1 13881 874 576 0.182 0.091 42
1 13885 874 576 0 0 41
1 13889 874 576 0 0 40
1 13893 874 576 0 0 40
1 13897 874 576 0 0 42
1 13901 874 576 0 0 41
1 13905 874 576 0 0 42
1 13909 874 576 0 0 42
1 13913 874 576 0 0 41
1 13917 873 573 0.408 0.204 69
1 13921 873 573 0 0 69
1 13925 873 573 0 0 70
1 13929 873 573 0 0 78
1 13933 873 573 0 0 84
1 13937 873 574 0.129 0.065 68
1 13941 874 577 0.408 0.204 57
1 13945 874 577 0 0 59
1 13949 874 577 0 0 57
1 13953 875 578 0.182 0.091 54
1 13957 875 578 0 0 51
1 13961 875 578 0 0 51
1 13965 875 578 0 0 51
1 13969 875 578 0 0 53
1 13973 875 578 0 0 58
1 13977 875 578 0 0 61
1 13981 875 578 0 0 61
1 13985 875 577 0.129 0.065 53
1 13989 875 576 0.129 0.065 48
1 13993 875 576 0 0 75
1 13997 875 576 0 0 76
1 14001 875 576 0 0 80
1 14005 873 576 0.258 0.129 64
1 14009 872 576 0.129 0.065 59
1 14013 871 576 0.129 0.065 56
1 14017 869 576 0.258 0.129 76
1 14021 869 576 0 0 88
1 14025 869 576 0 0 88
1 14029 869 576 0 0 92
1 14033 869 576 0 0 95
1 14037 869 576 0 0 95
1 14041 869 576 0 0 96
1 14045 871 576 0.258 0.129 81
1 14049 871 576 0 0 77
1 14053 874 578 0.465 0.233 37
1 14057 873 572 0.785 0.392 78
1 14061 874 572 0.129 0.065 78
1 14065 874 572 0 0 84
1 14069 874 572 0 0 93
1 14073 873 572 0.129 0.065 99
1 14077 873 572 0 0 102
1 14081 873 572 0 0 99
1 14085 873 572 0 0 100
1 14089 873 572 0 0 97
1 14093 872 572 0.129 0.065 92
1 14097 872 572 0 0 92
1 14101 872 572 0 0 92
1 14105 872 572 0 0 83
1 14109 872 572 0 0 81
1 14113 872 572 0 0 83
1 14117 872 572 0 0 84
1 14121 872 572 0 0 84
1 14125 872 572 0 0 84
1 14129 872 572 0 0 85
1 14133 872 577 0.645 0.323 42
1 14137 872 577 0 0 46
1 14141 872 577 0 0 45
1 14145 872 577 0 0 42
1 14149 872 577 0 0 47
1 14153 871 573 0.532 0.266 83
1 14157 871 573 0 0 83
1 14161 871 573 0 0 83
1 14165 871 573 0 0 85
1 14169 871 573 0 0 84
1 14173 871 573 0 0 81
1 14177 871 573 0 0 77
1 14181 871 573 0 0 74
1 14185 871 573 0 0 73
1 14189 871 573 0 0 72
1 14193 871 574 0.129 0.065 64
1 14197 871 574 0 0 55
1 14201 871 576 0.258 0.129 38
1 14205 871 576 0 0 33
1 14209 871 576 0 0 46
1 14213 871 576 0 0 45
1 14217 868 572 0.645 0.323 56
1 14221 868 572 0 0 43
1 14225 867 572 0.129 0.065 55
1 14229 865 572 0.258 0.129 102
1 14233 868 566 0.865 0.433 94
1 14237 868 566 0 0 95
1 14241 868 566 0 0 100
1 14245 868 566 0 0 100
1 14249 868 566 0 0 101
1 14253 868 566 0 0 92
1 14257 869 566 0.129 0.065 86
1 14261 869 566 0 0 86
1 14265 869 566 0 0 81
1 14269 869 566 0 0 80
1 14273 869 566 0 0 80
1 14277 869 566 0 0 80
1 14281 869 566 0 0 75
1 14285 869 566 0 0 80
1 14289 869 566 0 0 77
1 14293 869 566 0 0 77
1 14297 869 566 0 0 78
1 14301 869 566 0 0 73
1 14305 869 566 0 0 72
1 14309 869 566 0 0 78
1 14313 869 566 0 0 82
1 14317 869 566 0 0 85
1 14321 869 566 0 0 91
1 14325 869 566 0 0 87
1 14329 869 566 0 0 98
1 14333 872 570 0.645 0.323 50
1 14337 872 570 0 0 53
1 14341 872 570 0 0 62
1 14345 872 570 0 0 56
1 14349 872 570 0 0 56
1 14353 872 570 0 0 58
1 14357 872 570 0 0 58
1 14361 872 570 0 0 65
1 14365 872 570 0 0 69
1 14369 872 570 0 0 71
1 14373 872 570 0 0 72
1 14377 872 570 0 0 66
1 14381 872 570 0 0 57
1 14385 872 570 0 0 51
1 14389 872 570 0 0 51
1 14393 872 570 0 0 68
1 14397 872 570 0 0 80
1 14401 872 570 0 0 86
1 14405 872 570 0 0 93
1 14409 872 570 0 0 97
1 14413 872 570 0 0 97
1 14417 873 570 0.129 0.065 93
1 14421 872 576 0.785 0.392 49
1 14425 873 574 0.288 0.144 58
1 14429 873 574 0 0 58
1 14433 873 574 0 0 58
1 14437 873 574 0 0 58
1 14441 873 574 0 0 56
1 14445 873 574 0 0 56
1 14449 873 574 0 0 54
1 14453 873 574 0 0 48
1 14457 873 574 0 0 41
1 14461 873 574 0 0 36
1 14465 873 574 0 0 37
1 14469 873 574 0 0 47
1 14473 874 571 0.408 0.204 45
1 14477 875 571 0.129 0.065 47
1 14481 875 571 0 0 45
1 14485 875 571 0 0 48
1 14489 876 571 0.129 0.065 50
1 14493 876 571 0 0 53
1 14497 878 571 0.258 0.129 56
1 14501 878 571 0 0 63
1 14505 878 571 0 0 56
1 14509 880 571 0.258 0.129 54
1 14513 880 571 0 0 48
1 14517 880 571 0 0 45
1 14521 880 571 0 0 47
1 14525 881 572 0.182 0.091 67
1 14529 881 572 0 0 104
1 14533 876 570 0.695 0.347 61
1 14537 875 567 0.408 0.204 85
1 14541 875 567 0 0 85
1 14545 871 567 0.516 0.258 97
1 14549 872 567 0.129 0.065 90
1 14553 873 567 0.129 0.065 87
1 14557 874 567 0.129 0.065 84
1 14561 874 567 0 0 83
1 14565 874 567 0 0 80
1 14569 875 573 0.785 0.392 46
1 14573 875 573 0 0 47
1 14577 875 573 0 0 49
1 14581 875 573 0 0 51
1 14585 875 572 0.129 0.065 54
1 14589 875 572 0 0 59
1 14593 875 572 0 0 56
1 14597 875 572 0 0 54
1 14601 875 572 0 0 51
1 14605 874 572 0.129 0.065 35
1 14609 874 572 0 0 33
1 14613 874 573 0.129 0.065 34
1 14617 874 573 0 0 34
1 14621 875 570 0.408 0.204 52
1 14625 875 570 0 0 67
1 14629 875 570 0 0 75
1 14633 875 570 0 0 85
1 14637 875 570 0 0 90
1 14641 874 570 0.129 0.065 95
1 14645 874 570 0 0 96
1 14649 874 576 0.774 0.387 52
1 14653 874 576 0 0 52
1 14657 874 576 0 0 53
1 14661 873 576 0.129 0.065 43
1 14665 873 576 0 0 47
1 14669 873 576 0 0 46
1 14673 874 577 0.182 0.091 43
1 14677 874 577 0 0 42
1 14681 874 577 0 0 44
1 14685 874 577 0 0 43
1 14689 874 577 0 0 42
1 14693 874 577 0 0 43
1 14697 874 577 0 0 45
1 14701 874 576 0.129 0.065 55
1 14705 874 576 0 0 52
1 14709 874 576 0 0 55
1 14713 874 576 0 0 57
1 14717 873 576 0.129 0.065 54
1 14721 873 576 0 0 54
1 14725 873 576 0 0 53
1 14729 873 576 0 0 52
1 14733 873 576 0 0 46
1 14737 873 576 0 0 44
1 14741 873 576 0 0 41
1 14745 873 576 0 0 42
1 14749 873 576 0 0 44
1 14753 867 578 0.816 0.408 66
1 14757 867 578 0 0 78
1 14761 868 579 0.182 0.091 79
1 14765 868 579 0 0 84
1 14769 869 581 0.288 0.144 44
1 14773 871 583 0.365 0.182 58
1 14777 872 584 0.182 0.091 62
1 14781 872 584 0 0 91
1 14785 872 584 0 0 78
1 14789 871 584 0.129 0.065 50
1 14793 871 584 0 0 49
1 14797 871 584 0 0 45
1 14801 871 584 0 0 39
1 14805 871 584 0 0 35
1 14809 869 584 0.258 0.129 43
1 14813 869 583 0.129 0.065 48
1 14817 869 581 0.258 0.129 56
1 14821 869 581 0 0 54
1 14825 869 581 0 0 51
1 14829 869 581 0 0 52
1 14833 869 581 0 0 51
1 14837 869 581 0 0 49
1 14841 871 581 0.258 0.129 45
1 14845 871 581 0 0 39
1 14849 872 581 0.129 0.065 46
1 14853 871 581 0.129 0.065 47
1 14857 871 581 0 0 45
1 14861 872 581 0.129 0.065 42
1 14865 872 581 0 0 50
1 14869 875 581 0.387 0.194 44
1 14873 875 581 0 0 51
1 14877 876 581 0.129 0.065 53
1 14881 876 581 0 0 46
1 14885 876 581 0 0 46
1 14889 876 581 0 0 57
1 14893 878 581 0.258 0.129 106
