# Supplementary material for: Topologically controlled synthesis of active colloidal bipeds
Source: Nat Commun. 2024 Jul 9;15:5735. doi: 10.1038/s41467-024-50023-7 (PMC11231253; doi:10.1038/s41467-024-50023-7)
Supplement: Supplementary file 11 — Source Data [file 41467_2024_50023_MOESM11_ESM.zip › figurerawdata/s3n1b3n1.txt]

Track n� Slice n� X Y Distance Velocity Pixel Value
1 14892 878 570 -1.000 -1.000 48
1 14893 878 570 0.000 0.000 51
1 14894 878 570 0.000 0.000 54
1 14895 878 570 0.000 0.000 59
1 14896 878 570 0.000 0.000 57
1 14897 878 570 0.000 0.000 53
1 14898 878 566 0.516 0.258 48
1 14899 878 566 0.000 0.000 48
1 14900 878 566 0.000 0.000 50
1 14901 878 566 0.000 0.000 51
1 14902 878 566 0.000 0.000 53
1 14903 878 566 0.000 0.000 54
1 14904 878 566 0.000 0.000 56
1 14905 878 566 0.000 0.000 54
1 14906 881 570 0.645 0.323 52
1 14907 880 569 0.182 0.091 47
1 14908 880 569 0.000 0.000 45
1 14909 880 569 0.000 0.000 50
1 14910 880 569 0.000 0.000 49
1 14911 880 569 0.000 0.000 49
1 14912 880 569 0.000 0.000 49
1 14913 880 569 0.000 0.000 48
1 14914 880 569 0.000 0.000 38
1 14915 880 569 0.000 0.000 37
1 14916 880 569 0.000 0.000 45
1 14917 880 569 0.000 0.000 62
1 14918 885 566 0.752 0.376 40
1 14919 885 566 0.000 0.000 34
1 14920 885 566 0.000 0.000 45
1 14921 885 566 0.000 0.000 47
1 14922 885 566 0.000 0.000 39
1 14923 885 566 0.000 0.000 41
1 14924 885 566 0.000 0.000 46
1 14925 889 568 0.577 0.288 55
1 14926 889 568 0.000 0.000 54
1 14927 889 568 0.000 0.000 50
1 14928 889 568 0.000 0.000 54
1 14929 889 568 0.000 0.000 57
1 14930 889 568 0.000 0.000 62
1 14931 889 568 0.000 0.000 73
1 14932 889 568 0.000 0.000 76
1 14933 889 573 0.645 0.323 31
1 14934 889 573 0.000 0.000 32
1 14935 889 573 0.000 0.000 36
1 14936 889 573 0.000 0.000 36
1 14937 889 573 0.000 0.000 38
1 14938 889 573 0.000 0.000 39
1 14939 889 573 0.000 0.000 39
1 14940 889 573 0.000 0.000 36
1 14941 889 573 0.000 0.000 43
1 14942 888 574 0.182 0.091 41
1 14943 888 574 0.000 0.000 49
1 14944 888 574 0.000 0.000 50
1 14945 889 576 0.288 0.144 57
1 14946 889 576 0.000 0.000 60
1 14947 889 576 0.000 0.000 63
1 14948 889 576 0.000 0.000 58
1 14949 889 576 0.000 0.000 60
1 14950 889 576 0.000 0.000 63
1 14951 889 576 0.000 0.000 66
1 14952 889 576 0.000 0.000 66
1 14953 890 576 0.129 0.065 49
1 14954 892 576 0.258 0.129 55
1 14955 892 576 0.000 0.000 51
1 14956 890 572 0.577 0.288 74
1 14957 890 572 0.000 0.000 74
1 14958 890 572 0.000 0.000 76
1 14959 890 572 0.000 0.000 73
1 14960 890 572 0.000 0.000 75
1 14961 890 572 0.000 0.000 75
1 14962 890 572 0.000 0.000 78
1 14963 890 574 0.258 0.129 71
1 14964 890 574 0.000 0.000 75
1 14965 890 574 0.000 0.000 74
1 14966 890 574 0.000 0.000 76
1 14967 890 574 0.000 0.000 76
1 14968 890 574 0.000 0.000 75
1 14969 890 574 0.000 0.000 76
1 14970 890 574 0.000 0.000 76
1 14971 890 574 0.000 0.000 75
1 14972 890 574 0.000 0.000 76
1 14973 890 574 0.000 0.000 78
1 14974 890 574 0.000 0.000 76
1 14975 890 574 0.000 0.000 79
1 14976 890 574 0.000 0.000 78
1 14977 890 574 0.000 0.000 77
1 14978 890 574 0.000 0.000 78
1 14979 890 574 0.000 0.000 76
1 14980 890 574 0.000 0.000 75
1 14981 890 574 0.000 0.000 74
1 14982 890 576 0.258 0.129 34
1 14983 890 576 0.000 0.000 35
1 14984 890 576 0.000 0.000 34
1 14985 890 576 0.000 0.000 35
1 14986 890 576 0.000 0.000 35
1 14987 890 576 0.000 0.000 36
1 14988 890 570 0.774 0.387 79
1 14989 890 570 0.000 0.000 78
1 14990 890 570 0.000 0.000 77
1 14991 890 570 0.000 0.000 77
1 14992 890 570 0.000 0.000 74
1 14993 890 570 0.000 0.000 72
1 14994 890 570 0.000 0.000 69
1 14995 890 570 0.000 0.000 67
1 14996 888 566 0.577 0.288 80
1 14997 888 566 0.000 0.000 84
1 14998 888 566 0.000 0.000 84
1 14999 888 566 0.000 0.000 84
1 15000 888 566 0.000 0.000 76
1 15001 888 566 0.000 0.000 74
1 15002 888 566 0.000 0.000 71
1 15003 888 566 0.000 0.000 59
1 15004 888 566 0.000 0.000 60
1 15005 884 566 0.516 0.258 52
1 15006 884 566 0.000 0.000 50
1 15007 884 566 0.000 0.000 46
1 15008 884 566 0.000 0.000 50
1 15009 884 566 0.000 0.000 47
1 15010 885 566 0.129 0.065 43
1 15011 885 566 0.000 0.000 39
1 15012 885 566 0.000 0.000 42
1 15013 885 566 0.000 0.000 43
1 15014 885 568 0.258 0.129 36
1 15015 885 568 0.000 0.000 34
1 15016 885 568 0.000 0.000 33
1 15017 885 568 0.000 0.000 32
1 15018 885 568 0.000 0.000 32
1 15019 886 568 0.129 0.065 34
1 15020 888 568 0.258 0.129 72
1 15021 886 568 0.258 0.129 37
1 15022 886 568 0.000 0.000 39
1 15023 886 568 0.000 0.000 37
1 15024 886 568 0.000 0.000 42
1 15025 886 568 0.000 0.000 47
1 15026 885 564 0.532 0.266 47
1 15027 885 564 0.000 0.000 51
1 15028 885 564 0.000 0.000 52
1 15029 885 564 0.000 0.000 53
1 15030 885 564 0.000 0.000 55
1 15031 885 564 0.000 0.000 58
1 15032 885 564 0.000 0.000 59
1 15033 885 564 0.000 0.000 60
1 15034 885 564 0.000 0.000 60
1 15035 885 564 0.000 0.000 57
1 15036 885 564 0.000 0.000 52
1 15037 884 564 0.129 0.065 54
1 15038 884 564 0.000 0.000 52
1 15039 884 564 0.000 0.000 51
1 15040 882 562 0.365 0.182 50
1 15041 882 562 0.000 0.000 52
1 15042 882 562 0.000 0.000 52
1 15043 882 562 0.000 0.000 53
1 15044 882 562 0.000 0.000 54
1 15045 882 562 0.000 0.000 53
1 15046 884 562 0.258 0.129 53
1 15047 885 562 0.129 0.065 51
1 15048 885 562 0.000 0.000 50
1 15049 885 562 0.000 0.000 50
1 15050 885 562 0.000 0.000 50
1 15051 885 562 0.000 0.000 51
1 15052 885 562 0.000 0.000 51
1 15053 885 562 0.000 0.000 51
1 15054 885 562 0.000 0.000 50
1 15055 885 562 0.000 0.000 49
1 15056 885 562 0.000 0.000 50
1 15057 885 562 0.000 0.000 51
1 15058 885 562 0.000 0.000 51
1 15059 885 562 0.000 0.000 51
1 15060 885 562 0.000 0.000 48
1 15061 885 562 0.000 0.000 47
1 15062 885 562 0.000 0.000 47
1 15063 885 562 0.000 0.000 48
1 15064 885 562 0.000 0.000 49
1 15065 885 562 0.000 0.000 49
1 15066 885 562 0.000 0.000 45
1 15067 885 562 0.000 0.000 47
1 15068 885 562 0.000 0.000 48
1 15069 885 562 0.000 0.000 46
1 15070 885 562 0.000 0.000 47
1 15071 885 562 0.000 0.000 49
1 15072 885 562 0.000 0.000 44
1 15073 885 562 0.000 0.000 48
1 15074 885 562 0.000 0.000 49
1 15075 885 562 0.000 0.000 48
1 15076 885 562 0.000 0.000 49
1 15077 885 562 0.000 0.000 50
1 15078 885 561 0.129 0.065 50
1 15079 885 561 0.000 0.000 51
1 15080 885 561 0.000 0.000 49
1 15081 885 561 0.000 0.000 51
1 15082 885 561 0.000 0.000 54
1 15083 885 561 0.000 0.000 53
1 15084 885 561 0.000 0.000 52
1 15085 886 561 0.129 0.065 51
1 15086 886 561 0.000 0.000 49
1 15087 886 561 0.000 0.000 48
1 15088 886 561 0.000 0.000 49
1 15089 886 561 0.000 0.000 50
1 15090 886 561 0.000 0.000 50
1 15091 886 560 0.129 0.065 45
1 15092 886 556 0.516 0.258 91
1 15093 886 556 0.000 0.000 90
1 15094 888 558 0.365 0.182 89
1 15095 888 558 0.000 0.000 85
1 15096 888 558 0.000 0.000 87
1 15097 888 558 0.000 0.000 86
1 15098 888 558 0.000 0.000 86
1 15099 888 558 0.000 0.000 82
1 15100 888 558 0.000 0.000 77
1 15101 886 561 0.465 0.233 51
1 15102 886 561 0.000 0.000 46
1 15103 886 561 0.000 0.000 46
1 15104 886 561 0.000 0.000 48
1 15105 886 561 0.000 0.000 50
1 15106 886 561 0.000 0.000 51
1 15107 886 561 0.000 0.000 51
1 15108 886 561 0.000 0.000 58
1 15109 888 561 0.258 0.129 59
1 15110 888 561 0.000 0.000 59
1 15111 888 561 0.000 0.000 63
1 15112 888 561 0.000 0.000 65
1 15113 888 561 0.000 0.000 65
1 15114 888 561 0.000 0.000 65
1 15115 888 561 0.000 0.000 67
1 15116 888 561 0.000 0.000 70
1 15117 888 561 0.000 0.000 67
1 15118 889 561 0.129 0.065 66
1 15119 889 561 0.000 0.000 69
1 15120 889 561 0.000 0.000 68
1 15121 889 561 0.000 0.000 70
1 15122 889 561 0.000 0.000 71
1 15123 889 561 0.000 0.000 75
1 15124 889 561 0.000 0.000 75
1 15125 889 561 0.000 0.000 76
1 15126 889 561 0.000 0.000 72
1 15127 889 561 0.000 0.000 71
1 15128 889 561 0.000 0.000 70
1 15129 889 561 0.000 0.000 72
1 15130 889 561 0.000 0.000 70
1 15131 890 560 0.182 0.091 74
1 15132 890 560 0.000 0.000 74
1 15133 890 560 0.000 0.000 72
1 15134 890 560 0.000 0.000 71
1 15135 890 560 0.000 0.000 72
1 15136 890 560 0.000 0.000 68
1 15137 890 560 0.000 0.000 72
1 15138 892 560 0.258 0.129 65
1 15139 892 560 0.000 0.000 65
1 15140 892 560 0.000 0.000 67
1 15141 893 560 0.129 0.065 68
1 15142 893 560 0.000 0.000 65
1 15143 893 560 0.000 0.000 65
1 15144 893 560 0.000 0.000 64
1 15145 893 560 0.000 0.000 60
1 15146 893 560 0.000 0.000 60
1 15147 893 560 0.000 0.000 57
1 15148 893 560 0.000 0.000 57
1 15149 893 560 0.000 0.000 52
1 15150 893 560 0.000 0.000 55
1 15151 893 560 0.000 0.000 56
1 15152 893 560 0.000 0.000 56
1 15153 893 560 0.000 0.000 63
1 15154 893 560 0.000 0.000 61
1 15155 893 560 0.000 0.000 71
1 15156 894 560 0.129 0.065 56
1 15157 894 560 0.000 0.000 75
1 15158 894 560 0.000 0.000 78
1 15159 894 560 0.000 0.000 80
1 15160 897 560 0.387 0.194 80
1 15161 897 560 0.000 0.000 80
1 15162 897 560 0.000 0.000 76
1 15163 897 560 0.000 0.000 80
1 15164 897 560 0.000 0.000 81
1 15165 897 560 0.000 0.000 81
1 15166 897 560 0.000 0.000 87
1 15167 897 560 0.000 0.000 92
1 15168 897 560 0.000 0.000 96
1 15169 898 562 0.288 0.144 75
1 15170 898 562 0.000 0.000 79
1 15171 898 564 0.258 0.129 69
1 15172 898 564 0.000 0.000 69
1 15173 898 564 0.000 0.000 74
1 15174 898 565 0.129 0.065 67
1 15175 900 566 0.288 0.144 74
1 15176 900 566 0.000 0.000 75
1 15177 900 566 0.000 0.000 77
1 15178 901 568 0.288 0.144 78
1 15179 901 572 0.516 0.258 35
1 15180 901 572 0.000 0.000 34
1 15181 901 572 0.000 0.000 33
1 15182 900 569 0.408 0.204 63
1 15183 900 569 0.000 0.000 65
1 15184 900 569 0.000 0.000 65
1 15185 900 569 0.000 0.000 62
1 15186 900 569 0.000 0.000 66
1 15187 900 569 0.000 0.000 63
1 15188 900 569 0.000 0.000 64
1 15189 900 569 0.000 0.000 61
1 15190 900 569 0.000 0.000 64
1 15191 900 569 0.000 0.000 58
1 15192 900 569 0.000 0.000 60
1 15193 900 569 0.000 0.000 58
1 15194 900 569 0.000 0.000 62
1 15195 900 569 0.000 0.000 63
1 15196 900 569 0.000 0.000 63
1 15197 900 569 0.000 0.000 60
1 15198 900 569 0.000 0.000 59
1 15199 900 569 0.000 0.000 63
1 15200 900 569 0.000 0.000 58
1 15201 900 569 0.000 0.000 64
1 15202 900 569 0.000 0.000 59
1 15203 900 569 0.000 0.000 63
1 15204 901 569 0.129 0.065 66
1 15205 901 569 0.000 0.000 70
1 15206 901 569 0.000 0.000 71
1 15207 901 569 0.000 0.000 71
1 15208 901 569 0.000 0.000 73
1 15209 901 569 0.000 0.000 71
1 15210 901 569 0.000 0.000 68
1 15211 901 569 0.000 0.000 70
1 15212 901 569 0.000 0.000 70
1 15213 901 569 0.000 0.000 67
1 15214 901 569 0.000 0.000 72
1 15215 901 569 0.000 0.000 70
1 15216 901 570 0.129 0.065 47
1 15217 901 570 0.000 0.000 50
1 15218 901 570 0.000 0.000 48
1 15219 901 570 0.000 0.000 53
1 15220 901 570 0.000 0.000 48
1 15221 901 570 0.000 0.000 47
1 15222 901 570 0.000 0.000 52
1 15223 901 570 0.000 0.000 55
1 15224 901 570 0.000 0.000 53
1 15225 901 570 0.000 0.000 51
1 15226 900 574 0.532 0.266 39
1 15227 900 574 0.000 0.000 34
1 15228 900 574 0.000 0.000 36
1 15229 900 574 0.000 0.000 35
1 15230 898 574 0.258 0.129 43
1 15231 898 576 0.258 0.129 76
1 15232 898 576 0.000 0.000 79
1 15233 897 576 0.129 0.065 80
1 15234 897 576 0.000 0.000 83
1 15235 897 576 0.000 0.000 81
1 15236 897 576 0.000 0.000 87
1 15237 901 574 0.577 0.288 45
1 15238 901 574 0.000 0.000 48
1 15239 901 574 0.000 0.000 43
1 15240 901 574 0.000 0.000 39
1 15241 901 574 0.000 0.000 35
1 15242 901 574 0.000 0.000 35
1 15243 901 574 0.000 0.000 35
1 15244 901 574 0.000 0.000 38
1 15245 901 574 0.000 0.000 40
1 15246 901 574 0.000 0.000 40
1 15247 901 574 0.000 0.000 37
1 15248 901 574 0.000 0.000 36
1 15249 901 574 0.000 0.000 34
1 15250 901 574 0.000 0.000 36
1 15251 901 574 0.000 0.000 34
1 15252 901 574 0.000 0.000 33
1 15253 901 574 0.000 0.000 33
1 15254 901 574 0.000 0.000 34
1 15255 901 574 0.000 0.000 34
1 15256 901 574 0.000 0.000 32
1 15257 902 573 0.182 0.091 33
1 15258 902 573 0.000 0.000 34
1 15259 902 573 0.000 0.000 33
1 15260 902 573 0.000 0.000 33
1 15261 902 573 0.000 0.000 34
1 15262 902 573 0.000 0.000 34
1 15263 902 573 0.000 0.000 34
1 15264 902 573 0.000 0.000 33
1 15265 904 576 0.465 0.233 67
1 15266 905 576 0.129 0.065 78
1 15267 905 576 0.000 0.000 60
1 15268 905 576 0.000 0.000 50
1 15269 905 576 0.000 0.000 40
1 15270 905 576 0.000 0.000 37
1 15271 905 576 0.000 0.000 34
1 15272 905 576 0.000 0.000 35
1 15273 905 576 0.000 0.000 36
1 15274 905 576 0.000 0.000 37
1 15275 905 576 0.000 0.000 40
1 15276 906 576 0.129 0.065 38
1 15277 908 576 0.258 0.129 49
1 15278 909 574 0.288 0.144 47
1 15279 909 574 0.000 0.000 41
1 15280 909 574 0.000 0.000 38
1 15281 910 574 0.129 0.065 57
1 15282 910 574 0.000 0.000 51
1 15283 909 576 0.288 0.144 40
1 15284 909 576 0.000 0.000 35
1 15285 909 576 0.000 0.000 35
1 15286 909 576 0.000 0.000 33
1 15287 909 576 0.000 0.000 35
1 15288 909 576 0.000 0.000 41
1 15289 909 576 0.000 0.000 50
1 15290 909 576 0.000 0.000 59
1 15291 909 576 0.000 0.000 71
1 15292 906 581 0.752 0.376 50
1 15293 906 581 0.000 0.000 41
1 15294 906 581 0.000 0.000 41
1 15295 906 581 0.000 0.000 40
1 15296 906 581 0.000 0.000 49
1 15297 905 582 0.182 0.091 54
1 15298 905 582 0.000 0.000 60
1 15299 905 582 0.000 0.000 61
1 15300 905 582 0.000 0.000 61
1 15301 905 582 0.000 0.000 62
1 15302 904 582 0.129 0.065 58
1 15303 904 582 0.000 0.000 57
1 15304 904 582 0.000 0.000 60
1 15305 904 582 0.000 0.000 59
1 15306 904 582 0.000 0.000 58
1 15307 904 582 0.000 0.000 62
1 15308 904 582 0.000 0.000 59
1 15309 904 582 0.000 0.000 61
1 15310 904 582 0.000 0.000 61
1 15311 904 582 0.000 0.000 60
1 15312 904 582 0.000 0.000 56
1 15313 904 582 0.000 0.000 52
1 15314 905 582 0.129 0.065 58
1 15315 905 582 0.000 0.000 60
1 15316 905 582 0.000 0.000 60
1 15317 905 582 0.000 0.000 56
1 15318 905 582 0.000 0.000 55
1 15319 905 582 0.000 0.000 48
1 15320 905 582 0.000 0.000 45
1 15321 905 582 0.000 0.000 42
1 15322 905 582 0.000 0.000 43
1 15323 905 582 0.000 0.000 39
1 15324 905 582 0.000 0.000 37
1 15325 905 582 0.000 0.000 37
1 15326 905 582 0.000 0.000 39
1 15327 905 582 0.000 0.000 42
1 15328 905 582 0.000 0.000 41
1 15329 905 582 0.000 0.000 38
1 15330 905 582 0.000 0.000 37
1 15331 905 582 0.000 0.000 38
1 15332 905 582 0.000 0.000 37
1 15333 905 582 0.000 0.000 38
1 15334 905 582 0.000 0.000 41
1 15335 905 582 0.000 0.000 44
1 15336 905 582 0.000 0.000 45
1 15337 905 582 0.000 0.000 48
1 15338 905 582 0.000 0.000 51
1 15339 905 582 0.000 0.000 48
1 15340 906 582 0.129 0.065 44
1 15341 906 582 0.000 0.000 45
1 15342 906 582 0.000 0.000 47
1 15343 906 582 0.000 0.000 47
1 15344 906 582 0.000 0.000 48
1 15345 906 582 0.000 0.000 48
1 15346 906 582 0.000 0.000 50
1 15347 906 582 0.000 0.000 52
1 15348 906 582 0.000 0.000 47
1 15349 906 582 0.000 0.000 47
1 15350 906 582 0.000 0.000 45
1 15351 906 582 0.000 0.000 45
1 15352 906 582 0.000 0.000 40
1 15353 906 582 0.000 0.000 41
1 15354 906 582 0.000 0.000 40
1 15355 906 582 0.000 0.000 37
1 15356 906 582 0.000 0.000 38
1 15357 906 582 0.000 0.000 39
1 15358 906 582 0.000 0.000 38
1 15359 906 582 0.000 0.000 41
1 15360 906 582 0.000 0.000 42
1 15361 909 581 0.408 0.204 101
1 15362 906 581 0.387 0.194 49
1 15363 906 581 0.000 0.000 44
1 15364 906 581 0.000 0.000 50
1 15365 906 581 0.000 0.000 53
1 15366 906 581 0.000 0.000 57
1 15367 906 581 0.000 0.000 58
1 15368 906 581 0.000 0.000 63
1 15369 906 581 0.000 0.000 64
1 15370 906 581 0.000 0.000 60
1 15371 906 582 0.129 0.065 45
1 15372 906 582 0.000 0.000 54
1 15373 906 582 0.000 0.000 50
1 15374 906 582 0.000 0.000 44
1 15375 906 582 0.000 0.000 41
1 15376 906 584 0.258 0.129 42
1 15377 906 584 0.000 0.000 39
1 15378 906 584 0.000 0.000 46
1 15379 906 584 0.000 0.000 48
1 15380 906 584 0.000 0.000 50
1 15381 906 585 0.129 0.065 53
1 15382 906 585 0.000 0.000 53
1 15383 906 585 0.000 0.000 56
1 15384 906 585 0.000 0.000 65
1 15385 906 585 0.000 0.000 72
1 15386 906 585 0.000 0.000 77
1 15387 906 585 0.000 0.000 78
1 15388 906 585 0.000 0.000 72
1 15389 905 585 0.129 0.065 61
1 15390 905 585 0.000 0.000 59
1 15391 905 585 0.000 0.000 63
1 15392 905 585 0.000 0.000 66
1 15393 905 585 0.000 0.000 66
1 15394 904 585 0.129 0.065 64
1 15395 906 585 0.258 0.129 92
1 15396 906 585 0.000 0.000 100
1 15397 906 585 0.000 0.000 99
1 15398 906 585 0.000 0.000 106
1 15399 906 585 0.000 0.000 109
1 15400 906 585 0.000 0.000 107
1 15401 905 586 0.182 0.091 99
1 15402 904 586 0.129 0.065 98
1 15403 904 586 0.000 0.000 99
1 15404 904 586 0.000 0.000 98
1 15405 902 586 0.258 0.129 97
1 15406 902 586 0.000 0.000 99
1 15407 902 586 0.000 0.000 100
1 15408 902 586 0.000 0.000 99
1 15409 902 586 0.000 0.000 98
1 15410 902 586 0.000 0.000 101
1 15411 902 586 0.000 0.000 104
1 15412 902 586 0.000 0.000 104
1 15413 902 586 0.000 0.000 105
1 15414 902 586 0.000 0.000 106
1 15415 901 586 0.129 0.065 93
1 15416 900 586 0.129 0.065 78
1 15417 900 590 0.516 0.258 98
1 15418 900 590 0.000 0.000 102
1 15419 900 590 0.000 0.000 103
1 15420 900 590 0.000 0.000 101
1 15421 898 590 0.258 0.129 109
1 15422 896 592 0.365 0.182 113
1 15423 896 592 0.000 0.000 115
1 15424 896 592 0.000 0.000 118
1 15425 896 592 0.000 0.000 117
1 15426 896 592 0.000 0.000 113
1 15427 896 592 0.000 0.000 117
1 15428 896 592 0.000 0.000 116
1 15429 896 592 0.000 0.000 117
1 15430 896 592 0.000 0.000 111
1 15431 896 592 0.000 0.000 112
1 15432 894 592 0.258 0.129 78
1 15433 894 592 0.000 0.000 76
1 15434 894 592 0.000 0.000 85
1 15435 894 592 0.000 0.000 90
1 15436 894 592 0.000 0.000 98
1 15437 894 592 0.000 0.000 98
1 15438 894 592 0.000 0.000 104
1 15439 894 592 0.000 0.000 102
1 15440 896 592 0.258 0.129 113
1 15441 896 592 0.000 0.000 108
1 15442 896 592 0.000 0.000 108
1 15443 896 590 0.258 0.129 67
1 15444 896 590 0.000 0.000 83
1 15445 896 590 0.000 0.000 85
1 15446 896 590 0.000 0.000 101
1 15447 896 590 0.000 0.000 105
1 15448 896 590 0.000 0.000 101
1 15449 896 590 0.000 0.000 97
1 15450 896 590 0.000 0.000 96
1 15451 897 588 0.288 0.144 102
1 15452 897 588 0.000 0.000 96
1 15453 897 588 0.000 0.000 94
1 15454 897 588 0.000 0.000 95
1 15455 897 588 0.000 0.000 98
1 15456 897 588 0.000 0.000 97
1 15457 897 588 0.000 0.000 98
1 15458 897 588 0.000 0.000 98
1 15459 902 569 2.534 1.267 99
1 15460 898 578 1.271 0.635 34
1 15461 898 578 0.000 0.000 34
1 15462 898 578 0.000 0.000 48
1 15463 898 578 0.000 0.000 49
1 15464 898 578 0.000 0.000 64
1 15465 898 578 0.000 0.000 65
1 15466 898 578 0.000 0.000 54
1 15467 898 578 0.000 0.000 47
1 15468 898 578 0.000 0.000 33
1 15469 900 578 0.258 0.129 37
1 15470 901 578 0.129 0.065 60
1 15471 901 578 0.000 0.000 60
1 15472 901 578 0.000 0.000 74
1 15473 904 578 0.387 0.194 103
1 15474 904 578 0.000 0.000 103
1 15475 904 578 0.000 0.000 103
1 15476 904 578 0.000 0.000 104
1 15477 904 578 0.000 0.000 104
1 15478 904 577 0.129 0.065 103
1 15479 905 577 0.129 0.065 102
1 15480 905 577 0.000 0.000 101
1 15481 905 577 0.000 0.000 103
1 15482 905 577 0.000 0.000 101
1 15483 905 577 0.000 0.000 103
1 15484 905 577 0.000 0.000 102
1 15485 905 577 0.000 0.000 104
1 15486 905 577 0.000 0.000 103
1 15487 905 577 0.000 0.000 102
1 15488 905 577 0.000 0.000 103
1 15489 905 577 0.000 0.000 102
1 15490 906 580 0.408 0.204 99
1 15491 904 578 0.365 0.182 100
1 15492 904 578 0.000 0.000 101
1 15493 904 578 0.000 0.000 102
1 15494 905 578 0.129 0.065 100
1 15495 905 578 0.000 0.000 98
1 15496 905 578 0.000 0.000 99
1 15497 905 578 0.000 0.000 101
1 15498 905 578 0.000 0.000 100
1 15499 905 578 0.000 0.000 103
1 15500 905 578 0.000 0.000 102
1 15501 905 578 0.000 0.000 101
1 15502 905 578 0.000 0.000 101
1 15503 905 578 0.000 0.000 102
1 15504 905 578 0.000 0.000 100
1 15505 904 578 0.129 0.065 95
1 15506 904 578 0.000 0.000 98
1 15507 904 578 0.000 0.000 96
1 15508 901 574 0.645 0.323 41
1 15509 901 574 0.000 0.000 39
1 15510 901 574 0.000 0.000 38
1 15511 901 573 0.129 0.065 36
1 15512 900 573 0.129 0.065 38
1 15513 898 572 0.288 0.144 35
1 15514 898 572 0.000 0.000 37
1 15515 898 572 0.000 0.000 36
1 15516 898 570 0.258 0.129 59
1 15517 898 566 0.516 0.258 87
1 15518 898 566 0.000 0.000 88
1 15519 894 572 0.930 0.465 64
1 15520 896 572 0.258 0.129 39
1 15521 896 572 0.000 0.000 39
1 15522 896 572 0.000 0.000 37
1 15523 896 572 0.000 0.000 36
1 15524 896 572 0.000 0.000 35
1 15525 896 572 0.000 0.000 35
1 15526 898 572 0.258 0.129 42
1 15527 898 572 0.000 0.000 45
1 15528 898 572 0.000 0.000 45
1 15529 898 572 0.000 0.000 46
1 15530 898 572 0.000 0.000 44
1 15531 900 572 0.258 0.129 59
1 15532 900 572 0.000 0.000 57
1 15533 900 572 0.000 0.000 62
1 15534 900 572 0.000 0.000 62
1 15535 898 572 0.258 0.129 50
1 15536 898 572 0.000 0.000 54
1 15537 898 572 0.000 0.000 51
1 15538 898 572 0.000 0.000 51
1 15539 898 573 0.129 0.065 49
1 15540 900 576 0.465 0.233 85
1 15541 901 577 0.182 0.091 82
1 15542 901 577 0.000 0.000 84
1 15543 900 574 0.408 0.204 68
1 15544 900 574 0.000 0.000 69
1 15545 900 574 0.000 0.000 66
1 15546 900 574 0.000 0.000 71
1 15547 900 574 0.000 0.000 72
1 15548 900 574 0.000 0.000 71
1 15549 900 574 0.000 0.000 74
1 15550 900 574 0.000 0.000 69
1 15551 900 574 0.000 0.000 77
1 15552 900 574 0.000 0.000 76
1 15553 900 574 0.000 0.000 82
1 15554 900 574 0.000 0.000 80
1 15555 900 574 0.000 0.000 80
1 15556 898 574 0.258 0.129 56
1 15557 898 574 0.000 0.000 59
1 15558 898 574 0.000 0.000 57
1 15559 898 574 0.000 0.000 58
1 15560 898 574 0.000 0.000 60
1 15561 898 574 0.000 0.000 62
1 15562 898 574 0.000 0.000 61
1 15563 898 574 0.000 0.000 61
1 15564 898 574 0.000 0.000 61
1 15565 898 574 0.000 0.000 64
1 15566 898 574 0.000 0.000 66
1 15567 898 574 0.000 0.000 65
1 15568 898 574 0.000 0.000 71
1 15569 898 574 0.000 0.000 67
1 15570 898 574 0.000 0.000 72
1 15571 898 574 0.000 0.000 77
1 15572 898 574 0.000 0.000 77
1 15573 898 574 0.000 0.000 78
1 15574 898 574 0.000 0.000 80
1 15575 898 574 0.000 0.000 80
1 15576 900 578 0.577 0.288 68
1 15577 900 578 0.000 0.000 66
1 15578 898 581 0.465 0.233 40
1 15579 898 580 0.129 0.065 43
1 15580 898 580 0.000 0.000 45
1 15581 898 580 0.000 0.000 42
1 15582 898 580 0.000 0.000 43
1 15583 898 580 0.000 0.000 42
1 15584 898 580 0.000 0.000 40
1 15585 898 580 0.000 0.000 41
1 15586 898 580 0.000 0.000 40
1 15587 898 580 0.000 0.000 41
1 15588 901 580 0.387 0.194 42
1 15589 901 580 0.000 0.000 49
1 15590 901 580 0.000 0.000 41
1 15591 901 580 0.000 0.000 41
1 15592 901 580 0.000 0.000 36
1 15593 901 580 0.000 0.000 39
1 15594 901 580 0.000 0.000 38
1 15595 901 580 0.000 0.000 43
1 15596 901 580 0.000 0.000 39
1 15597 901 580 0.000 0.000 42
1 15598 901 580 0.000 0.000 47
1 15599 901 580 0.000 0.000 42
1 15600 902 581 0.182 0.091 33
1 15601 902 581 0.000 0.000 38
1 15602 902 581 0.000 0.000 39
1 15603 902 581 0.000 0.000 39
1 15604 902 581 0.000 0.000 41
1 15605 902 581 0.000 0.000 43
1 15606 902 581 0.000 0.000 50
1 15607 902 581 0.000 0.000 46
1 15608 902 581 0.000 0.000 53
1 15609 902 581 0.000 0.000 58
1 15610 902 581 0.000 0.000 58
1 15611 905 581 0.387 0.194 76
1 15612 905 581 0.000 0.000 75
1 15613 905 581 0.000 0.000 73
1 15614 905 581 0.000 0.000 71
1 15615 905 581 0.000 0.000 69
1 15616 905 581 0.000 0.000 69
1 15617 905 581 0.000 0.000 67
1 15618 905 581 0.000 0.000 63
1 15619 905 581 0.000 0.000 58
1 15620 904 581 0.129 0.065 45
1 15621 904 581 0.000 0.000 47
1 15622 904 581 0.000 0.000 43
1 15623 904 581 0.000 0.000 40
1 15624 904 581 0.000 0.000 41
1 15625 904 581 0.000 0.000 42
1 15626 904 581 0.000 0.000 39
1 15627 904 581 0.000 0.000 40
1 15628 904 581 0.000 0.000 42
1 15629 904 581 0.000 0.000 42
1 15630 905 581 0.129 0.065 39
1 15631 905 581 0.000 0.000 42
1 15632 905 581 0.000 0.000 45
1 15633 905 581 0.000 0.000 49
1 15634 906 581 0.129 0.065 57
1 15635 906 581 0.000 0.000 57
1 15636 906 577 0.516 0.258 63
1 15637 906 577 0.000 0.000 59
1 15638 906 577 0.000 0.000 55
1 15639 906 577 0.000 0.000 58
1 15640 906 577 0.000 0.000 55
1 15641 909 577 0.387 0.194 77
1 15642 909 577 0.000 0.000 75
1 15643 909 577 0.000 0.000 70
1 15644 909 577 0.000 0.000 65
1 15645 909 577 0.000 0.000 62
1 15646 909 577 0.000 0.000 62
1 15647 909 577 0.000 0.000 62
1 15648 909 577 0.000 0.000 63
1 15649 909 576 0.129 0.065 74
1 15650 909 576 0.000 0.000 76
1 15651 909 576 0.000 0.000 74
1 15652 909 576 0.000 0.000 69
1 15653 909 576 0.000 0.000 73
1 15654 909 576 0.000 0.000 71
1 15655 909 576 0.000 0.000 68
1 15656 910 576 0.129 0.065 78
1 15657 910 576 0.000 0.000 80
1 15658 910 576 0.000 0.000 77
1 15659 910 576 0.000 0.000 75
1 15660 910 576 0.000 0.000 78
1 15661 910 576 0.000 0.000 78
1 15662 912 576 0.258 0.129 96
1 15663 912 576 0.000 0.000 98
1 15664 912 576 0.000 0.000 95
1 15665 912 576 0.000 0.000 94
1 15666 912 576 0.000 0.000 95
1 15667 912 576 0.000 0.000 99
1 15668 912 576 0.000 0.000 96
1 15669 912 576 0.000 0.000 96
1 15670 912 576 0.000 0.000 97
1 15671 910 576 0.258 0.129 76
1 15672 909 576 0.129 0.065 70
1 15673 909 576 0.000 0.000 71
1 15674 909 576 0.000 0.000 73
1 15675 909 576 0.000 0.000 71
1 15676 909 576 0.000 0.000 70
1 15677 909 577 0.129 0.065 55
1 15678 909 577 0.000 0.000 60
1 15679 909 577 0.000 0.000 55
1 15680 909 577 0.000 0.000 57
1 15681 909 577 0.000 0.000 58
1 15682 909 577 0.000 0.000 58
1 15683 909 577 0.000 0.000 57
1 15684 909 577 0.000 0.000 56
1 15685 909 577 0.000 0.000 57
1 15686 909 577 0.000 0.000 53
1 15687 909 577 0.000 0.000 55
1 15688 909 577 0.000 0.000 57
1 15689 909 577 0.000 0.000 54
1 15690 909 576 0.129 0.065 70
1 15691 909 576 0.000 0.000 67
1 15692 909 576 0.000 0.000 65
1 15693 909 576 0.000 0.000 59
1 15694 909 576 0.000 0.000 56
1 15695 909 576 0.000 0.000 57
1 15696 909 576 0.000 0.000 58
1 15697 909 576 0.000 0.000 55
1 15698 909 576 0.000 0.000 56
1 15699 909 576 0.000 0.000 55
1 15700 909 576 0.000 0.000 51
1 15701 909 576 0.000 0.000 52
1 15702 909 576 0.000 0.000 54
1 15703 909 576 0.000 0.000 57
1 15704 909 576 0.000 0.000 58
1 15705 909 576 0.000 0.000 61
1 15706 909 576 0.000 0.000 57
1 15707 909 576 0.000 0.000 63
1 15708 909 576 0.000 0.000 63
1 15709 909 576 0.000 0.000 67
1 15710 909 576 0.000 0.000 64
1 15711 909 576 0.000 0.000 57
1 15712 909 576 0.000 0.000 60
1 15713 909 576 0.000 0.000 60
1 15714 909 576 0.000 0.000 62
1 15715 909 576 0.000 0.000 62
1 15716 909 576 0.000 0.000 59
1 15717 909 576 0.000 0.000 59
1 15718 909 576 0.000 0.000 61
1 15719 909 576 0.000 0.000 62
1 15720 909 576 0.000 0.000 63
1 15721 909 576 0.000 0.000 61
1 15722 909 576 0.000 0.000 61
1 15723 909 576 0.000 0.000 61
1 15724 909 576 0.000 0.000 57
1 15725 909 576 0.000 0.000 58
1 15726 909 576 0.000 0.000 61
1 15727 909 576 0.000 0.000 59
1 15728 909 576 0.000 0.000 57
1 15729 909 576 0.000 0.000 60
1 15730 909 576 0.000 0.000 60
1 15731 909 576 0.000 0.000 61
1 15732 909 576 0.000 0.000 61
1 15733 909 576 0.000 0.000 61
1 15734 909 576 0.000 0.000 62
1 15735 909 576 0.000 0.000 60
1 15736 909 576 0.000 0.000 60
1 15737 909 576 0.000 0.000 60
1 15738 909 576 0.000 0.000 63
1 15739 909 576 0.000 0.000 62
1 15740 909 576 0.000 0.000 60
1 15741 909 576 0.000 0.000 62
1 15742 909 576 0.000 0.000 63
1 15743 909 576 0.000 0.000 64
1 15744 909 576 0.000 0.000 63
1 15745 909 576 0.000 0.000 62
1 15746 909 576 0.000 0.000 62
1 15747 909 576 0.000 0.000 60
1 15748 909 576 0.000 0.000 61
1 15749 909 576 0.000 0.000 65
1 15750 909 576 0.000 0.000 62
1 15751 909 576 0.000 0.000 59
1 15752 909 576 0.000 0.000 62
1 15753 909 576 0.000 0.000 62
1 15754 909 576 0.000 0.000 67
1 15755 909 576 0.000 0.000 62
1 15756 909 576 0.000 0.000 62
1 15757 909 576 0.000 0.000 62
1 15758 909 576 0.000 0.000 63
1 15759 909 576 0.000 0.000 61
1 15760 909 576 0.000 0.000 65
1 15761 909 576 0.000 0.000 62
1 15762 909 576 0.000 0.000 62
1 15763 909 576 0.000 0.000 63
1 15764 909 576 0.000 0.000 64
1 15765 909 576 0.000 0.000 60
1 15766 909 576 0.000 0.000 60
1 15767 909 576 0.000 0.000 62
1 15768 909 576 0.000 0.000 63
1 15769 909 576 0.000 0.000 64
1 15770 909 576 0.000 0.000 61
1 15771 909 576 0.000 0.000 62
1 15772 909 576 0.000 0.000 58
1 15773 909 576 0.000 0.000 55
1 15774 909 576 0.000 0.000 53
1 15775 909 576 0.000 0.000 48
1 15776 909 576 0.000 0.000 48
1 15777 909 576 0.000 0.000 47
1 15778 909 576 0.000 0.000 49
1 15779 910 574 0.288 0.144 65
1 15780 910 574 0.000 0.000 64
1 15781 910 576 0.258 0.129 45
1 15782 910 576 0.000 0.000 44
1 15783 910 576 0.000 0.000 45
1 15784 910 576 0.000 0.000 43
1 15785 910 576 0.000 0.000 45
1 15786 910 576 0.000 0.000 45
1 15787 910 576 0.000 0.000 45
1 15788 910 576 0.000 0.000 47
1 15789 910 576 0.000 0.000 46
1 15790 910 576 0.000 0.000 45
1 15791 910 576 0.000 0.000 46
1 15792 910 576 0.000 0.000 47
1 15793 910 576 0.000 0.000 45
1 15794 910 576 0.000 0.000 41
1 15795 910 576 0.000 0.000 39
1 15796 910 576 0.000 0.000 37
1 15797 910 576 0.000 0.000 37
1 15798 910 576 0.000 0.000 37
1 15799 910 576 0.000 0.000 36
1 15800 910 576 0.000 0.000 33
1 15801 910 576 0.000 0.000 35
1 15802 910 576 0.000 0.000 33
1 15803 910 576 0.000 0.000 34
1 15804 910 576 0.000 0.000 35
1 15805 910 576 0.000 0.000 37
1 15806 910 576 0.000 0.000 38
1 15807 910 576 0.000 0.000 39
1 15808 910 576 0.000 0.000 41
1 15809 910 576 0.000 0.000 41
1 15810 910 576 0.000 0.000 43
1 15811 910 576 0.000 0.000 42
1 15812 910 576 0.000 0.000 44
1 15813 910 576 0.000 0.000 44
1 15814 910 576 0.000 0.000 43
1 15815 909 577 0.182 0.091 51
1 15816 909 577 0.000 0.000 54
1 15817 909 577 0.000 0.000 52
1 15818 909 577 0.000 0.000 51
1 15819 909 577 0.000 0.000 52
1 15820 909 577 0.000 0.000 54
1 15821 910 577 0.129 0.065 51
1 15822 910 577 0.000 0.000 54
1 15823 910 577 0.000 0.000 54
1 15824 910 577 0.000 0.000 58
1 15825 910 577 0.000 0.000 61
1 15826 910 577 0.000 0.000 58
1 15827 910 577 0.000 0.000 59
1 15828 910 577 0.000 0.000 60
1 15829 910 577 0.000 0.000 60
1 15830 910 577 0.000 0.000 58
1 15831 910 577 0.000 0.000 59
1 15832 910 577 0.000 0.000 57
1 15833 910 577 0.000 0.000 54
1 15834 910 577 0.000 0.000 45
1 15835 910 577 0.000 0.000 38
1 15836 910 577 0.000 0.000 36
1 15837 910 577 0.000 0.000 36
1 15838 910 577 0.000 0.000 39
1 15839 910 577 0.000 0.000 43
1 15840 912 577 0.258 0.129 36
1 15841 912 577 0.000 0.000 47
1 15842 914 577 0.258 0.129 37
1 15843 914 577 0.000 0.000 41
1 15844 914 577 0.000 0.000 45
1 15845 914 577 0.000 0.000 48
1 15846 914 577 0.000 0.000 50
1 15847 916 577 0.258 0.129 45
1 15848 918 577 0.258 0.129 42
1 15849 918 577 0.000 0.000 44
1 15850 918 577 0.000 0.000 44
1 15851 918 577 0.000 0.000 40
1 15852 918 577 0.000 0.000 38
1 15853 918 577 0.000 0.000 43
1 15854 918 577 0.000 0.000 55
1 15855 918 577 0.000 0.000 68
1 15856 918 577 0.000 0.000 77
1 15857 918 577 0.000 0.000 78
1 15858 921 577 0.387 0.194 96
1 15859 921 576 0.129 0.065 95
1 15860 921 576 0.000 0.000 97
1 15861 921 576 0.000 0.000 98
1 15862 921 576 0.000 0.000 100
1 15863 921 576 0.000 0.000 102
1 15864 921 576 0.000 0.000 99
1 15865 921 576 0.000 0.000 98
1 15866 921 576 0.000 0.000 97
1 15867 921 576 0.000 0.000 96
1 15868 921 576 0.000 0.000 95
1 15869 921 572 0.516 0.258 100
1 15870 921 572 0.000 0.000 103
1 15871 921 572 0.000 0.000 104
1 15872 921 572 0.000 0.000 100
1 15873 918 570 0.465 0.233 42
1 15874 918 569 0.129 0.065 35
1 15875 918 569 0.000 0.000 36
1 15876 918 569 0.000 0.000 37
1 15877 918 569 0.000 0.000 37
1 15878 918 569 0.000 0.000 37
1 15879 918 566 0.387 0.194 43
1 15880 918 566 0.000 0.000 41
1 15881 918 566 0.000 0.000 37
1 15882 918 566 0.000 0.000 41
1 15883 918 566 0.000 0.000 43
1 15884 918 566 0.000 0.000 44
1 15885 918 566 0.000 0.000 46
1 15886 918 566 0.000 0.000 51
1 15887 918 568 0.258 0.129 36
1 15888 918 568 0.000 0.000 42
1 15889 920 568 0.258 0.129 103
1 15890 920 568 0.000 0.000 98
1 15891 920 568 0.000 0.000 103
1 15892 920 568 0.000 0.000 103
1 15893 920 568 0.000 0.000 107
1 15894 920 568 0.000 0.000 105
1 15895 920 568 0.000 0.000 104
1 15896 920 568 0.000 0.000 104
1 15897 920 568 0.000 0.000 104
1 15898 920 568 0.000 0.000 104
1 15899 920 568 0.000 0.000 104
1 15900 920 568 0.000 0.000 106
1 15901 917 568 0.387 0.194 44
1 15902 917 568 0.000 0.000 51
1 15903 917 568 0.000 0.000 61
1 15904 917 568 0.000 0.000 62
1 15905 917 568 0.000 0.000 80
1 15906 917 568 0.000 0.000 88
1 15907 917 568 0.000 0.000 83
1 15908 917 568 0.000 0.000 74
1 15909 917 568 0.000 0.000 76
1 15910 917 568 0.000 0.000 81
1 15911 917 568 0.000 0.000 83
1 15912 905 569 1.553 0.777 84
1 15913 908 569 0.387 0.194 34
1 15914 908 569 0.000 0.000 43
1 15915 908 569 0.000 0.000 52
1 15916 908 569 0.000 0.000 58
1 15917 908 569 0.000 0.000 53
1 15918 908 569 0.000 0.000 46
1 15919 908 569 0.000 0.000 44
1 15920 908 569 0.000 0.000 43
1 15921 908 569 0.000 0.000 42
1 15922 908 569 0.000 0.000 39
1 15923 908 569 0.000 0.000 37
1 15924 908 569 0.000 0.000 34
1 15925 908 569 0.000 0.000 33
1 15926 908 569 0.000 0.000 35
1 15927 908 569 0.000 0.000 36
1 15928 908 569 0.000 0.000 39
1 15929 905 570 0.408 0.204 44
1 15930 905 570 0.000 0.000 44
1 15931 905 570 0.000 0.000 47
1 15932 905 570 0.000 0.000 46
1 15933 905 570 0.000 0.000 47
1 15934 904 572 0.288 0.144 99
1 15935 902 572 0.258 0.129 58
1 15936 901 572 0.129 0.065 54
1 15937 901 572 0.000 0.000 54
1 15938 901 572 0.000 0.000 51
1 15939 900 574 0.288 0.144 64
1 15940 900 574 0.000 0.000 60
1 15941 898 576 0.365 0.182 101
1 15942 898 576 0.000 0.000 104
1 15943 898 576 0.000 0.000 101
1 15944 898 576 0.000 0.000 102
1 15945 898 576 0.000 0.000 97
1 15946 898 576 0.000 0.000 99
1 15947 898 576 0.000 0.000 97
1 15948 900 576 0.258 0.129 97
1 15949 900 576 0.000 0.000 98
1 15950 900 573 0.387 0.194 61
1 15951 900 572 0.129 0.065 58
1 15952 900 572 0.000 0.000 56
1 15953 900 572 0.000 0.000 57
1 15954 900 572 0.000 0.000 57
1 15955 900 572 0.000 0.000 55
1 15956 898 572 0.258 0.129 51
1 15957 898 572 0.000 0.000 52
1 15958 898 572 0.000 0.000 53
1 15959 898 572 0.000 0.000 55
1 15960 898 572 0.000 0.000 55
1 15961 898 572 0.000 0.000 55
1 15962 898 572 0.000 0.000 55
1 15963 898 572 0.000 0.000 55
1 15964 898 572 0.000 0.000 54
1 15965 898 572 0.000 0.000 53
1 15966 898 572 0.000 0.000 53
1 15967 898 572 0.000 0.000 51
1 15968 898 572 0.000 0.000 53
1 15969 898 572 0.000 0.000 54
1 15970 898 572 0.000 0.000 57
1 15971 898 572 0.000 0.000 58
1 15972 898 572 0.000 0.000 60
1 15973 898 572 0.000 0.000 58
1 15974 898 572 0.000 0.000 57
1 15975 898 572 0.000 0.000 57
1 15976 898 572 0.000 0.000 56
1 15977 898 572 0.000 0.000 59
1 15978 898 572 0.000 0.000 75
1 15979 898 572 0.000 0.000 95
1 15980 898 572 0.000 0.000 99
1 15981 898 572 0.000 0.000 103
1 15982 898 572 0.000 0.000 103
1 15983 898 572 0.000 0.000 103
1 15984 898 572 0.000 0.000 100
1 15985 898 572 0.000 0.000 101
1 15986 898 572 0.000 0.000 100
1 15987 898 572 0.000 0.000 100
1 15988 898 572 0.000 0.000 102
1 15989 898 572 0.000 0.000 96
1 15990 898 568 0.516 0.258 91
1 15991 898 568 0.000 0.000 92
1 15992 898 568 0.000 0.000 94
1 15993 898 568 0.000 0.000 93
1 15994 898 568 0.000 0.000 97
1 15995 898 568 0.000 0.000 97
1 15996 900 568 0.258 0.129 98
1 15997 900 568 0.000 0.000 95
1 15998 900 568 0.000 0.000 96
1 15999 901 568 0.129 0.065 99
1 16000 901 568 0.000 0.000 98
1 16001 898 561 0.982 0.491 39
1 16002 897 561 0.129 0.065 33
1 16003 897 561 0.000 0.000 37
1 16004 897 561 0.000 0.000 50
1 16005 897 561 0.000 0.000 58
1 16006 897 561 0.000 0.000 70
1 16007 897 561 0.000 0.000 85
1 16008 897 561 0.000 0.000 96
1 16009 897 561 0.000 0.000 99
1 16010 897 561 0.000 0.000 101
1 16011 897 561 0.000 0.000 99
1 16012 898 557 0.532 0.266 56
1 16013 898 557 0.000 0.000 54
1 16014 898 557 0.000 0.000 55
1 16015 898 556 0.129 0.065 57
1 16016 898 556 0.000 0.000 54
1 16017 898 556 0.000 0.000 55
1 16018 897 556 0.129 0.065 37
1 16019 896 556 0.129 0.065 35
1 16020 896 556 0.000 0.000 33
1 16021 896 556 0.000 0.000 33
1 16022 896 556 0.000 0.000 34
1 16023 896 556 0.000 0.000 35
1 16024 896 556 0.000 0.000 36
1 16025 896 556 0.000 0.000 36
1 16026 896 556 0.000 0.000 35
1 16027 896 556 0.000 0.000 35
1 16028 896 556 0.000 0.000 38
1 16029 896 556 0.000 0.000 36
1 16030 896 556 0.000 0.000 35
1 16031 896 556 0.000 0.000 34
1 16032 896 556 0.000 0.000 34
1 16033 896 556 0.000 0.000 34
1 16034 896 556 0.000 0.000 35
1 16035 896 556 0.000 0.000 34
1 16036 896 556 0.000 0.000 33
1 16037 896 556 0.000 0.000 33
1 16038 896 556 0.000 0.000 36
1 16039 896 556 0.000 0.000 35
1 16040 896 556 0.000 0.000 35
1 16041 896 556 0.000 0.000 35
1 16042 896 556 0.000 0.000 33
1 16043 896 556 0.000 0.000 34
1 16044 896 556 0.000 0.000 34
1 16045 896 556 0.000 0.000 35
1 16046 896 556 0.000 0.000 35
1 16047 896 556 0.000 0.000 38
1 16048 896 556 0.000 0.000 39
1 16049 896 556 0.000 0.000 37
1 16050 896 556 0.000 0.000 39
1 16051 896 556 0.000 0.000 40
1 16052 896 556 0.000 0.000 37
1 16053 896 556 0.000 0.000 32
1 16054 898 557 0.288 0.144 47
1 16055 898 557 0.000 0.000 57
1 16056 898 557 0.000 0.000 58
1 16057 898 557 0.000 0.000 59
1 16058 898 557 0.000 0.000 64
1 16059 901 560 0.547 0.274 110
1 16060 901 560 0.000 0.000 109
1 16061 901 560 0.000 0.000 112
1 16062 898 561 0.408 0.204 39
1 16063 898 562 0.129 0.065 41
1 16064 897 568 0.785 0.392 98
1 16065 901 561 1.040 0.520 104
1 16066 901 561 0.000 0.000 104
1 16067 901 562 0.129 0.065 103
1 16068 896 566 0.826 0.413 64
1 16069 896 566 0.000 0.000 59
1 16070 897 566 0.129 0.065 60
1 16071 897 566 0.000 0.000 49
1 16072 897 566 0.000 0.000 50
1 16073 897 566 0.000 0.000 47
1 16074 897 566 0.000 0.000 46
1 16075 897 566 0.000 0.000 43
1 16076 898 566 0.129 0.065 44
1 16077 900 566 0.258 0.129 65
1 16078 900 566 0.000 0.000 70
1 16079 900 566 0.000 0.000 61
1 16080 900 566 0.000 0.000 62
1 16081 900 566 0.000 0.000 54
1 16082 900 566 0.000 0.000 68
1 16083 900 566 0.000 0.000 68
1 16084 900 566 0.000 0.000 72
1 16085 900 566 0.000 0.000 74
1 16086 900 566 0.000 0.000 81
1 16087 900 566 0.000 0.000 81
1 16088 900 566 0.000 0.000 81
1 16089 901 565 0.182 0.091 62
1 16090 901 565 0.000 0.000 57
1 16091 901 565 0.000 0.000 63
1 16092 901 565 0.000 0.000 70
1 16093 901 565 0.000 0.000 79
1 16094 902 565 0.129 0.065 84
1 16095 902 565 0.000 0.000 86
1 16096 902 565 0.000 0.000 90
1 16097 902 565 0.000 0.000 88
1 16098 902 565 0.000 0.000 90
1 16099 902 565 0.000 0.000 91
1 16100 902 565 0.000 0.000 89
1 16101 902 565 0.000 0.000 92
1 16102 902 565 0.000 0.000 91
1 16103 902 565 0.000 0.000 90
1 16104 902 565 0.000 0.000 90
1 16105 902 565 0.000 0.000 88
1 16106 902 565 0.000 0.000 87
1 16107 902 562 0.387 0.194 43
1 16108 904 562 0.258 0.129 42
1 16109 904 562 0.000 0.000 40
1 16110 904 562 0.000 0.000 38
1 16111 904 562 0.000 0.000 36
1 16112 904 562 0.000 0.000 34
1 16113 904 562 0.000 0.000 36
1 16114 904 562 0.000 0.000 34
1 16115 904 562 0.000 0.000 36
1 16116 904 562 0.000 0.000 37
1 16117 904 562 0.000 0.000 39
1 16118 904 562 0.000 0.000 43
1 16119 904 562 0.000 0.000 44
1 16120 904 562 0.000 0.000 44
1 16121 905 565 0.408 0.204 50
1 16122 905 565 0.000 0.000 59
1 16123 905 565 0.000 0.000 61
1 16124 906 565 0.129 0.065 62
1 16125 906 565 0.000 0.000 64
1 16126 906 565 0.000 0.000 63
1 16127 906 565 0.000 0.000 62
1 16128 906 565 0.000 0.000 60
1 16129 906 565 0.000 0.000 59
1 16130 908 565 0.258 0.129 61
1 16131 908 565 0.000 0.000 62
1 16132 908 565 0.000 0.000 61
1 16133 910 566 0.288 0.144 91
1 16134 910 569 0.387 0.194 96
1 16135 910 569 0.000 0.000 100
1 16136 910 569 0.000 0.000 104
1 16137 910 569 0.000 0.000 105
1 16138 910 569 0.000 0.000 104
1 16139 910 569 0.000 0.000 106
1 16140 910 569 0.000 0.000 106
1 16141 910 569 0.000 0.000 106
1 16142 910 569 0.000 0.000 106
1 16143 910 569 0.000 0.000 110
1 16144 910 569 0.000 0.000 111
1 16145 910 569 0.000 0.000 113
1 16146 910 569 0.000 0.000 112
1 16147 910 569 0.000 0.000 110
1 16148 910 569 0.000 0.000 111
1 16149 912 569 0.258 0.129 98
1 16150 912 569 0.000 0.000 99
1 16151 912 569 0.000 0.000 98
1 16152 912 569 0.000 0.000 97
1 16153 912 569 0.000 0.000 98
1 16154 910 569 0.258 0.129 106
1 16155 910 569 0.000 0.000 108
1 16156 910 569 0.000 0.000 106
1 16157 910 569 0.000 0.000 110
1 16158 910 569 0.000 0.000 108
1 16159 910 569 0.000 0.000 109
1 16160 910 569 0.000 0.000 105
1 16161 910 569 0.000 0.000 107
1 16162 910 569 0.000 0.000 108
1 16163 910 569 0.000 0.000 108
1 16164 910 569 0.000 0.000 107
1 16165 910 569 0.000 0.000 109
1 16166 910 569 0.000 0.000 105
1 16167 910 569 0.000 0.000 106
1 16168 910 569 0.000 0.000 106
1 16169 910 569 0.000 0.000 107
1 16170 910 569 0.000 0.000 107
1 16171 909 568 0.182 0.091 91
1 16172 909 568 0.000 0.000 90
1 16173 909 568 0.000 0.000 93
1 16174 909 568 0.000 0.000 92
1 16175 909 568 0.000 0.000 89
1 16176 909 568 0.000 0.000 90
1 16177 909 568 0.000 0.000 94
1 16178 909 568 0.000 0.000 99
1 16179 909 568 0.000 0.000 89
1 16180 909 568 0.000 0.000 97
1 16181 909 568 0.000 0.000 102
1 16182 909 568 0.000 0.000 103
1 16183 909 568 0.000 0.000 102
1 16184 909 568 0.000 0.000 98
1 16185 909 568 0.000 0.000 103
1 16186 909 568 0.000 0.000 105
1 16187 909 568 0.000 0.000 106
1 16188 909 568 0.000 0.000 109
1 16189 909 568 0.000 0.000 109
1 16190 909 568 0.000 0.000 110
1 16191 909 568 0.000 0.000 109
1 16192 909 568 0.000 0.000 111
1 16193 909 568 0.000 0.000 108
1 16194 909 568 0.000 0.000 101
1 16195 909 568 0.000 0.000 96
1 16196 909 568 0.000 0.000 96
1 16197 910 568 0.129 0.065 99
1 16198 908 566 0.365 0.182 99
1 16199 908 566 0.000 0.000 100
1 16200 908 566 0.000 0.000 98
1 16201 908 566 0.000 0.000 103
1 16202 908 566 0.000 0.000 103
1 16203 908 566 0.000 0.000 102
1 16204 908 566 0.000 0.000 101
1 16205 908 566 0.000 0.000 98
1 16206 908 566 0.000 0.000 97
1 16207 908 566 0.000 0.000 99
1 16208 908 566 0.000 0.000 103
1 16209 908 566 0.000 0.000 103
1 16210 908 566 0.000 0.000 101
1 16211 908 566 0.000 0.000 102
1 16212 908 566 0.000 0.000 99
1 16213 908 566 0.000 0.000 95
1 16214 908 566 0.000 0.000 99
1 16215 909 566 0.129 0.065 99
1 16216 909 566 0.000 0.000 101
1 16217 909 566 0.000 0.000 99
1 16218 909 566 0.000 0.000 99
1 16219 910 566 0.129 0.065 100
1 16220 910 566 0.000 0.000 99
1 16221 910 566 0.000 0.000 100
1 16222 910 566 0.000 0.000 97
1 16223 910 566 0.000 0.000 101
1 16224 910 566 0.000 0.000 98
1 16225 910 561 0.645 0.323 96
1 16226 910 561 0.000 0.000 97
1 16227 910 561 0.000 0.000 92
1 16228 910 561 0.000 0.000 89
1 16229 910 561 0.000 0.000 93
1 16230 910 561 0.000 0.000 90
1 16231 910 561 0.000 0.000 94
1 16232 910 561 0.000 0.000 93
1 16233 910 561 0.000 0.000 94
1 16234 910 554 0.903 0.452 77
1 16235 909 554 0.129 0.065 65
1 16236 909 554 0.000 0.000 87
1 16237 909 554 0.000 0.000 92
1 16238 909 554 0.000 0.000 100
1 16239 909 554 0.000 0.000 101
1 16240 909 554 0.000 0.000 101
1 16241 909 554 0.000 0.000 101
1 16242 909 554 0.000 0.000 104
1 16243 909 554 0.000 0.000 104
1 16244 909 554 0.000 0.000 103
1 16245 909 554 0.000 0.000 101
1 16246 909 554 0.000 0.000 100
1 16247 909 554 0.000 0.000 100
1 16248 910 554 0.129 0.065 96
1 16249 912 553 0.288 0.144 94
1 16250 910 553 0.258 0.129 101
1 16251 910 553 0.000 0.000 101
1 16252 910 553 0.000 0.000 103
1 16253 910 553 0.000 0.000 100
1 16254 910 553 0.000 0.000 101
1 16255 910 549 0.516 0.258 104
1 16256 910 549 0.000 0.000 101
1 16257 910 549 0.000 0.000 98
1 16258 910 549 0.000 0.000 101
1 16259 910 549 0.000 0.000 104
1 16260 910 549 0.000 0.000 103
1 16261 910 549 0.000 0.000 104
1 16262 910 549 0.000 0.000 105
1 16263 910 549 0.000 0.000 104
1 16264 910 549 0.000 0.000 105
1 16265 910 549 0.000 0.000 98
1 16266 910 549 0.000 0.000 101
1 16267 910 549 0.000 0.000 98
1 16268 910 549 0.000 0.000 100
1 16269 910 549 0.000 0.000 104
1 16270 910 549 0.000 0.000 101
1 16271 910 549 0.000 0.000 102
1 16272 910 549 0.000 0.000 103
1 16273 910 549 0.000 0.000 100
1 16274 910 549 0.000 0.000 101
1 16275 910 549 0.000 0.000 102
1 16276 910 549 0.000 0.000 102
1 16277 912 549 0.258 0.129 96
1 16278 912 548 0.129 0.065 90
1 16279 912 548 0.000 0.000 91
1 16280 914 548 0.258 0.129 99
1 16281 914 548 0.000 0.000 100
1 16282 914 548 0.000 0.000 102
1 16283 914 548 0.000 0.000 97
1 16284 904 549 1.296 0.648 39
1 16285 905 549 0.129 0.065 33
1 16286 905 549 0.000 0.000 34
1 16287 905 549 0.000 0.000 35
1 16288 905 549 0.000 0.000 33
1 16289 905 549 0.000 0.000 34
1 16290 905 549 0.000 0.000 33
1 16291 905 549 0.000 0.000 34
1 16292 905 549 0.000 0.000 33
1 16293 905 549 0.000 0.000 34
1 16294 905 549 0.000 0.000 33
1 16295 905 549 0.000 0.000 33
1 16296 905 549 0.000 0.000 33
1 16297 905 549 0.000 0.000 34
1 16298 905 549 0.000 0.000 32
1 16299 905 549 0.000 0.000 34
1 16300 905 549 0.000 0.000 36
1 16301 905 549 0.000 0.000 33
1 16302 905 549 0.000 0.000 34
1 16303 905 549 0.000 0.000 33
1 16304 905 549 0.000 0.000 34
1 16305 905 549 0.000 0.000 34
1 16306 905 549 0.000 0.000 34
1 16307 905 549 0.000 0.000 34
1 16308 905 549 0.000 0.000 36
1 16309 905 549 0.000 0.000 36
1 16310 905 542 0.903 0.452 70
1 16311 905 542 0.000 0.000 71
1 16312 905 542 0.000 0.000 71
1 16313 905 545 0.387 0.194 46
1 16314 905 545 0.000 0.000 46
1 16315 905 545 0.000 0.000 49
1 16316 905 545 0.000 0.000 48
1 16317 905 545 0.000 0.000 46
1 16318 905 545 0.000 0.000 52
1 16319 905 545 0.000 0.000 53
1 16320 905 545 0.000 0.000 49
1 16321 905 545 0.000 0.000 54
1 16322 905 545 0.000 0.000 54
1 16323 905 545 0.000 0.000 54
1 16324 905 546 0.129 0.065 48
1 16325 905 546 0.000 0.000 47
1 16326 905 546 0.000 0.000 46
1 16327 905 546 0.000 0.000 44
1 16328 905 546 0.000 0.000 43
1 16329 905 546 0.000 0.000 52
1 16330 905 546 0.000 0.000 51
1 16331 905 546 0.000 0.000 47
1 16332 905 546 0.000 0.000 46
1 16333 904 546 0.129 0.065 40
1 16334 902 548 0.365 0.182 31
1 16335 902 548 0.000 0.000 34
1 16336 902 548 0.000 0.000 37
1 16337 901 546 0.288 0.144 33
1 16338 900 545 0.182 0.091 31
1 16339 900 544 0.129 0.065 36
1 16340 894 542 0.816 0.408 78
1 16341 894 542 0.000 0.000 77
1 16342 894 542 0.000 0.000 69
1 16343 894 542 0.000 0.000 65
1 16344 894 542 0.000 0.000 65
1 16345 894 542 0.000 0.000 65
1 16346 894 542 0.000 0.000 68
1 16347 894 544 0.258 0.129 38
1 16348 894 545 0.129 0.065 36
1 16349 894 545 0.000 0.000 39
1 16350 894 545 0.000 0.000 41
1 16351 893 542 0.408 0.204 54
1 16352 893 542 0.000 0.000 45
1 16353 893 542 0.000 0.000 42
1 16354 893 542 0.000 0.000 39
1 16355 893 542 0.000 0.000 39
1 16356 893 542 0.000 0.000 35
1 16357 893 542 0.000 0.000 34
1 16358 893 542 0.000 0.000 38
1 16359 893 542 0.000 0.000 40
1 16360 893 541 0.129 0.065 42
1 16361 894 540 0.182 0.091 42
1 16362 894 540 0.000 0.000 43
1 16363 894 540 0.000 0.000 50
1 16364 894 538 0.258 0.129 55
1 16365 894 538 0.000 0.000 64
1 16366 894 538 0.000 0.000 67
1 16367 897 537 0.408 0.204 53
1 16368 897 537 0.000 0.000 50
1 16369 897 537 0.000 0.000 50
1 16370 898 537 0.129 0.065 60
1 16371 898 537 0.000 0.000 62
1 16372 897 537 0.129 0.065 52
1 16373 897 537 0.000 0.000 56
1 16374 897 537 0.000 0.000 54
1 16375 897 537 0.000 0.000 59
1 16376 897 537 0.000 0.000 56
1 16377 897 537 0.000 0.000 60
1 16378 897 537 0.000 0.000 57
1 16379 897 537 0.000 0.000 55
1 16380 897 537 0.000 0.000 58
1 16381 897 537 0.000 0.000 55
1 16382 897 537 0.000 0.000 55
1 16383 897 537 0.000 0.000 54
1 16384 897 537 0.000 0.000 53
1 16385 897 537 0.000 0.000 50
1 16386 897 537 0.000 0.000 50
1 16387 897 537 0.000 0.000 45
1 16388 897 537 0.000 0.000 41
1 16389 897 537 0.000 0.000 39
1 16390 897 537 0.000 0.000 41
1 16391 897 537 0.000 0.000 43
1 16392 897 537 0.000 0.000 46
1 16393 897 537 0.000 0.000 45
1 16394 897 537 0.000 0.000 40
1 16395 897 537 0.000 0.000 39
1 16396 897 537 0.000 0.000 36
1 16397 897 537 0.000 0.000 36
1 16398 897 537 0.000 0.000 37
1 16399 897 537 0.000 0.000 37
1 16400 897 537 0.000 0.000 37
1 16401 897 537 0.000 0.000 37
1 16402 897 537 0.000 0.000 34
1 16403 897 537 0.000 0.000 37
1 16404 897 537 0.000 0.000 35
1 16405 897 537 0.000 0.000 35
1 16406 897 537 0.000 0.000 36
1 16407 897 537 0.000 0.000 33
1 16408 897 537 0.000 0.000 35
1 16409 897 537 0.000 0.000 35
1 16410 897 537 0.000 0.000 37
1 16411 897 537 0.000 0.000 35
1 16412 897 537 0.000 0.000 35
1 16413 897 537 0.000 0.000 34
1 16414 897 537 0.000 0.000 36
1 16415 897 536 0.129 0.065 40
1 16416 897 536 0.000 0.000 40
1 16417 897 536 0.000 0.000 44
1 16418 897 536 0.000 0.000 45
1 16419 897 536 0.000 0.000 45
1 16420 897 536 0.000 0.000 43
1 16421 897 536 0.000 0.000 44
1 16422 897 536 0.000 0.000 43
1 16423 897 536 0.000 0.000 42
1 16424 897 536 0.000 0.000 40
1 16425 898 536 0.129 0.065 42
1 16426 898 536 0.000 0.000 42
1 16427 898 536 0.000 0.000 45
1 16428 898 536 0.000 0.000 43
1 16429 898 536 0.000 0.000 43
1 16430 898 536 0.000 0.000 43
1 16431 898 536 0.000 0.000 43
1 16432 898 536 0.000 0.000 42
1 16433 896 534 0.365 0.182 50
1 16434 896 534 0.000 0.000 50
1 16435 896 534 0.000 0.000 47
1 16436 896 534 0.000 0.000 47
1 16437 896 534 0.000 0.000 50
1 16438 896 534 0.000 0.000 49
1 16439 896 534 0.000 0.000 52
1 16440 896 534 0.000 0.000 53
1 16441 896 534 0.000 0.000 52
1 16442 896 534 0.000 0.000 50
1 16443 896 534 0.000 0.000 52
1 16444 896 534 0.000 0.000 48
1 16445 896 534 0.000 0.000 52
1 16446 896 534 0.000 0.000 52
1 16447 896 534 0.000 0.000 52
1 16448 896 534 0.000 0.000 55
1 16449 896 534 0.000 0.000 58
1 16450 898 534 0.258 0.129 49
1 16451 898 534 0.000 0.000 51
1 16452 898 534 0.000 0.000 51
1 16453 897 534 0.129 0.065 59
1 16454 897 534 0.000 0.000 55
1 16455 897 534 0.000 0.000 55
1 16456 897 534 0.000 0.000 56
1 16457 897 534 0.000 0.000 58
1 16458 897 534 0.000 0.000 56
1 16459 897 534 0.000 0.000 56
1 16460 897 534 0.000 0.000 56
1 16461 897 534 0.000 0.000 58
1 16462 898 534 0.129 0.065 55
1 16463 898 534 0.000 0.000 55
1 16464 898 534 0.000 0.000 55
1 16465 898 534 0.000 0.000 53
1 16466 898 534 0.000 0.000 55
1 16467 901 534 0.387 0.194 49
1 16468 900 534 0.129 0.065 47
1 16469 900 534 0.000 0.000 50
1 16470 900 534 0.000 0.000 58
1 16471 900 534 0.000 0.000 60
1 16472 900 536 0.258 0.129 58
1 16473 900 538 0.258 0.129 63
1 16474 902 537 0.288 0.144 42
1 16475 902 537 0.000 0.000 43
1 16476 902 537 0.000 0.000 45
1 16477 904 536 0.288 0.144 35
1 16478 904 536 0.000 0.000 34
1 16479 904 536 0.000 0.000 32
1 16480 904 536 0.000 0.000 33
1 16481 904 536 0.000 0.000 35
1 16482 904 536 0.000 0.000 38
1 16483 904 536 0.000 0.000 45
1 16484 905 533 0.408 0.204 44
1 16485 905 533 0.000 0.000 42
1 16486 905 533 0.000 0.000 51
1 16487 905 533 0.000 0.000 56
1 16488 909 529 0.730 0.365 63
1 16489 909 529 0.000 0.000 58
1 16490 909 529 0.000 0.000 56
1 16491 909 529 0.000 0.000 54
1 16492 909 529 0.000 0.000 57
1 16493 908 529 0.129 0.065 53
1 16494 908 529 0.000 0.000 54
1 16495 908 529 0.000 0.000 56
1 16496 908 529 0.000 0.000 56
1 16497 908 529 0.000 0.000 57
1 16498 908 529 0.000 0.000 57
1 16499 908 529 0.000 0.000 58
1 16500 908 529 0.000 0.000 59
1 16501 906 530 0.288 0.144 49
1 16502 906 530 0.000 0.000 49
1 16503 906 530 0.000 0.000 49
1 16504 906 530 0.000 0.000 51
1 16505 906 530 0.000 0.000 49
1 16506 906 530 0.000 0.000 49
1 16507 906 530 0.000 0.000 49
1 16508 906 530 0.000 0.000 48
1 16509 906 530 0.000 0.000 50
1 16510 908 532 0.365 0.182 54
1 16511 908 532 0.000 0.000 56
1 16512 908 532 0.000 0.000 56
1 16513 908 532 0.000 0.000 57
1 16514 908 532 0.000 0.000 59
1 16515 908 532 0.000 0.000 61
1 16516 908 532 0.000 0.000 66
1 16517 908 532 0.000 0.000 70
1 16518 908 532 0.000 0.000 72
1 16519 908 532 0.000 0.000 74
1 16520 908 532 0.000 0.000 79
1 16521 908 533 0.129 0.065 73
1 16522 908 533 0.000 0.000 74
1 16523 908 533 0.000 0.000 76
1 16524 908 533 0.000 0.000 81
1 16525 908 540 0.903 0.452 39
1 16526 908 540 0.000 0.000 40
1 16527 908 540 0.000 0.000 37
1 16528 908 540 0.000 0.000 37
1 16529 909 540 0.129 0.065 44
1 16530 909 540 0.000 0.000 48
1 16531 909 540 0.000 0.000 49
1 16532 909 540 0.000 0.000 65
1 16533 909 540 0.000 0.000 74
1 16534 909 540 0.000 0.000 80
1 16535 910 542 0.288 0.144 74
1 16536 910 542 0.000 0.000 83
1 16537 910 542 0.000 0.000 86
1 16538 910 542 0.000 0.000 89
1 16539 910 542 0.000 0.000 89
1 16540 910 542 0.000 0.000 89
1 16541 910 544 0.258 0.129 88
1 16542 910 544 0.000 0.000 91
1 16543 910 544 0.000 0.000 95
1 16544 910 544 0.000 0.000 91
1 16545 912 546 0.365 0.182 99
1 16546 908 546 0.516 0.258 45
1 16547 908 546 0.000 0.000 47
1 16548 908 546 0.000 0.000 46
1 16549 908 546 0.000 0.000 51
1 16550 908 546 0.000 0.000 53
1 16551 908 546 0.000 0.000 52
1 16552 908 546 0.000 0.000 59
1 16553 908 545 0.129 0.065 65
1 16554 909 545 0.129 0.065 89
1 16555 909 545 0.000 0.000 91
1 16556 909 545 0.000 0.000 93
1 16557 909 545 0.000 0.000 94
1 16558 909 545 0.000 0.000 98
1 16559 909 545 0.000 0.000 95
1 16560 909 545 0.000 0.000 93
1 16561 909 545 0.000 0.000 88
1 16562 909 545 0.000 0.000 85
1 16563 909 545 0.000 0.000 86
1 16564 909 545 0.000 0.000 85
1 16565 909 545 0.000 0.000 84
1 16566 909 546 0.129 0.065 81
1 16567 912 549 0.547 0.274 91
1 16568 912 549 0.000 0.000 94
1 16569 912 548 0.129 0.065 92
1 16570 909 548 0.387 0.194 73
1 16571 909 548 0.000 0.000 69
1 16572 909 548 0.000 0.000 72
1 16573 909 548 0.000 0.000 71
1 16574 909 548 0.000 0.000 72
1 16575 909 548 0.000 0.000 66
1 16576 909 548 0.000 0.000 65
1 16577 909 548 0.000 0.000 68
1 16578 909 548 0.000 0.000 64
1 16579 909 548 0.000 0.000 66
1 16580 910 548 0.129 0.065 85
1 16581 910 548 0.000 0.000 88
1 16582 910 548 0.000 0.000 86
1 16583 910 548 0.000 0.000 88
1 16584 910 548 0.000 0.000 85
1 16585 910 548 0.000 0.000 98
1 16586 912 548 0.258 0.129 92
1 16587 913 548 0.129 0.065 97
1 16588 913 548 0.000 0.000 95
1 16589 909 542 0.930 0.465 64
1 16590 908 544 0.288 0.144 37
1 16591 908 544 0.000 0.000 34
1 16592 908 544 0.000 0.000 31
1 16593 908 544 0.000 0.000 31
1 16594 908 544 0.000 0.000 32
1 16595 908 544 0.000 0.000 33
1 16596 908 541 0.387 0.194 33
1 16597 908 541 0.000 0.000 39
1 16598 908 541 0.000 0.000 38
1 16599 909 540 0.182 0.091 40
1 16600 909 540 0.000 0.000 42
1 16601 909 537 0.387 0.194 56
1 16602 909 537 0.000 0.000 53
1 16603 908 537 0.129 0.065 42
1 16604 906 537 0.258 0.129 50
1 16605 906 537 0.000 0.000 51
1 16606 908 537 0.258 0.129 41
1 16607 908 537 0.000 0.000 48
1 16608 910 537 0.258 0.129 51
1 16609 910 537 0.000 0.000 49
1 16610 910 537 0.000 0.000 51
1 16611 910 537 0.000 0.000 55
1 16612 912 536 0.288 0.144 78
1 16613 912 536 0.000 0.000 75
1 16614 912 536 0.000 0.000 76
1 16615 914 536 0.258 0.129 88
1 16616 914 536 0.000 0.000 88
1 16617 914 536 0.000 0.000 90
1 16618 914 537 0.129 0.065 85
1 16619 914 537 0.000 0.000 85
1 16620 916 537 0.258 0.129 98
1 16621 916 537 0.000 0.000 97
1 16622 917 537 0.129 0.065 99
1 16623 917 537 0.000 0.000 100
1 16624 917 537 0.000 0.000 100
1 16625 916 538 0.182 0.091 90
1 16626 916 538 0.000 0.000 89
1 16627 916 538 0.000 0.000 87
1 16628 916 538 0.000 0.000 89
1 16629 916 538 0.000 0.000 91
1 16630 916 538 0.000 0.000 89
1 16631 916 538 0.000 0.000 89
1 16632 916 538 0.000 0.000 91
1 16633 916 538 0.000 0.000 89
1 16634 917 538 0.129 0.065 94
1 16635 917 538 0.000 0.000 95
1 16636 917 538 0.000 0.000 88
1 16637 917 538 0.000 0.000 88
1 16638 917 540 0.258 0.129 76
1 16639 917 540 0.000 0.000 72
1 16640 917 540 0.000 0.000 73
1 16641 917 540 0.000 0.000 73
1 16642 917 540 0.000 0.000 70
1 16643 917 540 0.000 0.000 67
1 16644 917 540 0.000 0.000 66
1 16645 917 540 0.000 0.000 63
1 16646 917 540 0.000 0.000 61
1 16647 917 540 0.000 0.000 61
1 16648 917 540 0.000 0.000 57
1 16649 917 540 0.000 0.000 52
1 16650 917 540 0.000 0.000 58
1 16651 920 536 0.645 0.323 98
1 16652 920 536 0.000 0.000 96
1 16653 920 536 0.000 0.000 96
1 16654 920 536 0.000 0.000 94
1 16655 920 536 0.000 0.000 92
1 16656 920 536 0.000 0.000 89
1 16657 920 536 0.000 0.000 91
1 16658 920 536 0.000 0.000 87
1 16659 920 536 0.000 0.000 84
1 16660 920 536 0.000 0.000 82
1 16661 920 536 0.000 0.000 79
1 16662 920 536 0.000 0.000 74
1 16663 920 536 0.000 0.000 75
1 16664 920 536 0.000 0.000 73
1 16665 920 536 0.000 0.000 72
1 16666 920 532 0.516 0.258 94
1 16667 920 532 0.000 0.000 89
1 16668 920 532 0.000 0.000 93
1 16669 920 532 0.000 0.000 93
1 16670 920 532 0.000 0.000 88
1 16671 920 532 0.000 0.000 91
1 16672 920 532 0.000 0.000 90
1 16673 920 532 0.000 0.000 90
1 16674 920 532 0.000 0.000 88
1 16675 920 532 0.000 0.000 87
1 16676 920 532 0.000 0.000 86
1 16677 920 532 0.000 0.000 88
1 16678 920 532 0.000 0.000 86
1 16679 920 532 0.000 0.000 85
1 16680 920 532 0.000 0.000 85
1 16681 920 532 0.000 0.000 88
1 16682 920 532 0.000 0.000 87
1 16683 920 532 0.000 0.000 86
1 16684 920 532 0.000 0.000 87
1 16685 920 532 0.000 0.000 87
1 16686 920 532 0.000 0.000 87
1 16687 920 532 0.000 0.000 88
1 16688 920 532 0.000 0.000 89
1 16689 920 532 0.000 0.000 88
1 16690 920 532 0.000 0.000 87
1 16691 920 532 0.000 0.000 86
1 16692 920 532 0.000 0.000 86
1 16693 920 532 0.000 0.000 89
1 16694 920 532 0.000 0.000 87
1 16695 920 532 0.000 0.000 90
1 16696 920 532 0.000 0.000 86
1 16697 920 532 0.000 0.000 87
1 16698 920 532 0.000 0.000 86
1 16699 920 532 0.000 0.000 88
1 16700 918 532 0.258 0.129 76
1 16701 918 532 0.000 0.000 75
1 16702 918 532 0.000 0.000 78
1 16703 918 532 0.000 0.000 76
1 16704 918 532 0.000 0.000 79
1 16705 918 532 0.000 0.000 79
1 16706 918 533 0.129 0.065 69
1 16707 918 533 0.000 0.000 69
1 16708 918 533 0.000 0.000 70
1 16709 918 533 0.000 0.000 68
1 16710 918 533 0.000 0.000 67
1 16711 918 533 0.000 0.000 72
1 16712 918 533 0.000 0.000 69
1 16713 918 533 0.000 0.000 69
1 16714 918 533 0.000 0.000 66
1 16715 918 533 0.000 0.000 72
1 16716 918 533 0.000 0.000 71
1 16717 918 533 0.000 0.000 73
1 16718 918 533 0.000 0.000 76
1 16719 918 533 0.000 0.000 76
1 16720 918 533 0.000 0.000 75
1 16721 918 533 0.000 0.000 79
1 16722 918 533 0.000 0.000 78
1 16723 918 536 0.387 0.194 57
1 16724 918 536 0.000 0.000 54
1 16725 918 536 0.000 0.000 54
1 16726 918 536 0.000 0.000 54
1 16727 918 536 0.000 0.000 55
1 16728 918 536 0.000 0.000 54
1 16729 918 536 0.000 0.000 57
1 16730 918 536 0.000 0.000 58
1 16731 918 536 0.000 0.000 59
1 16732 918 536 0.000 0.000 61
1 16733 918 536 0.000 0.000 65
1 16734 918 536 0.000 0.000 65
1 16735 918 536 0.000 0.000 71
1 16736 918 536 0.000 0.000 72
1 16737 918 536 0.000 0.000 73
1 16738 918 536 0.000 0.000 78
1 16739 918 536 0.000 0.000 79
1 16740 918 536 0.000 0.000 80
1 16741 918 536 0.000 0.000 82
1 16742 918 536 0.000 0.000 85
1 16743 918 536 0.000 0.000 84
1 16744 918 536 0.000 0.000 87
1 16745 918 536 0.000 0.000 89
1 16746 918 536 0.000 0.000 91
1 16747 918 536 0.000 0.000 92
1 16748 918 537 0.129 0.065 88
1 16749 918 537 0.000 0.000 86
1 16750 918 537 0.000 0.000 89
1 16751 918 537 0.000 0.000 87
1 16752 918 537 0.000 0.000 90
1 16753 918 537 0.000 0.000 92
1 16754 918 537 0.000 0.000 93
1 16755 918 537 0.000 0.000 97
1 16756 918 537 0.000 0.000 97
1 16757 918 537 0.000 0.000 98
1 16758 918 537 0.000 0.000 102
1 16759 918 537 0.000 0.000 104
1 16760 918 537 0.000 0.000 100
1 16761 918 537 0.000 0.000 102
1 16762 918 545 1.032 0.516 57
1 16763 918 545 0.000 0.000 70
1 16764 918 545 0.000 0.000 75
1 16765 918 545 0.000 0.000 80
1 16766 918 545 0.000 0.000 76
1 16767 918 545 0.000 0.000 76
1 16768 918 545 0.000 0.000 76
1 16769 918 545 0.000 0.000 74
1 16770 918 545 0.000 0.000 80
1 16771 918 545 0.000 0.000 84
1 16772 918 545 0.000 0.000 88
1 16773 918 545 0.000 0.000 91
1 16774 918 545 0.000 0.000 96
1 16775 918 545 0.000 0.000 100
1 16776 918 545 0.000 0.000 105
1 16777 918 545 0.000 0.000 105
1 16778 920 550 0.695 0.347 85
1 16779 917 552 0.465 0.233 55
1 16780 917 552 0.000 0.000 55
1 16781 917 552 0.000 0.000 51
1 16782 917 552 0.000 0.000 58
1 16783 917 552 0.000 0.000 56
1 16784 917 552 0.000 0.000 64
1 16785 917 552 0.000 0.000 59
1 16786 917 552 0.000 0.000 58
1 16787 917 552 0.000 0.000 56
1 16788 917 552 0.000 0.000 51
1 16789 917 552 0.000 0.000 54
1 16790 917 552 0.000 0.000 62
1 16791 917 552 0.000 0.000 58
1 16792 917 552 0.000 0.000 57
1 16793 917 552 0.000 0.000 55
1 16794 917 552 0.000 0.000 56
1 16795 917 552 0.000 0.000 55
1 16796 918 556 0.532 0.266 34
1 16797 918 556 0.000 0.000 35
1 16798 918 556 0.000 0.000 36
1 16799 918 556 0.000 0.000 36
1 16800 918 556 0.000 0.000 34
1 16801 918 556 0.000 0.000 35
1 16802 918 552 0.516 0.258 64
1 16803 918 552 0.000 0.000 64
1 16804 918 552 0.000 0.000 57
1 16805 918 552 0.000 0.000 57
1 16806 918 552 0.000 0.000 64
1 16807 918 552 0.000 0.000 63
1 16808 918 552 0.000 0.000 62
1 16809 918 552 0.000 0.000 59
1 16810 918 552 0.000 0.000 63
1 16811 918 552 0.000 0.000 68
1 16812 918 552 0.000 0.000 68
1 16813 918 552 0.000 0.000 65
1 16814 918 552 0.000 0.000 64
1 16815 918 552 0.000 0.000 61
1 16816 918 552 0.000 0.000 56
1 16817 918 552 0.000 0.000 71
1 16818 918 552 0.000 0.000 68
1 16819 918 550 0.258 0.129 77
1 16820 918 550 0.000 0.000 75
1 16821 918 550 0.000 0.000 76
1 16822 918 550 0.000 0.000 75
1 16823 918 550 0.000 0.000 77
1 16824 918 552 0.258 0.129 67
1 16825 918 552 0.000 0.000 67
1 16826 918 552 0.000 0.000 68
1 16827 918 552 0.000 0.000 66
1 16828 918 552 0.000 0.000 68
1 16829 918 552 0.000 0.000 64
1 16830 918 552 0.000 0.000 65
1 16831 918 552 0.000 0.000 67
1 16832 918 552 0.000 0.000 71
1 16833 918 552 0.000 0.000 70
1 16834 918 552 0.000 0.000 73
1 16835 918 552 0.000 0.000 70
1 16836 918 552 0.000 0.000 67
1 16837 918 552 0.000 0.000 73
1 16838 918 552 0.000 0.000 68
1 16839 918 552 0.000 0.000 73
1 16840 918 552 0.000 0.000 75
1 16841 918 552 0.000 0.000 76
1 16842 918 552 0.000 0.000 78
1 16843 918 552 0.000 0.000 78
1 16844 918 552 0.000 0.000 80
1 16845 918 552 0.000 0.000 79
1 16846 918 552 0.000 0.000 79
1 16847 918 552 0.000 0.000 74
1 16848 918 552 0.000 0.000 79
1 16849 918 552 0.000 0.000 76
1 16850 918 552 0.000 0.000 77
1 16851 918 552 0.000 0.000 76
1 16852 922 556 0.730 0.365 99
1 16853 917 553 0.752 0.376 64
1 16854 917 553 0.000 0.000 66
1 16855 917 553 0.000 0.000 67
1 16856 917 553 0.000 0.000 68
1 16857 917 553 0.000 0.000 66
1 16858 917 553 0.000 0.000 64
1 16859 917 553 0.000 0.000 67
1 16860 917 553 0.000 0.000 68
1 16861 917 553 0.000 0.000 68
1 16862 917 553 0.000 0.000 63
1 16863 917 553 0.000 0.000 66
1 16864 917 553 0.000 0.000 63
1 16865 917 553 0.000 0.000 58
1 16866 917 553 0.000 0.000 54
1 16867 917 553 0.000 0.000 57
1 16868 917 553 0.000 0.000 63
1 16869 917 553 0.000 0.000 71
1 16870 917 553 0.000 0.000 71
1 16871 917 553 0.000 0.000 69
1 16872 917 553 0.000 0.000 68
1 16873 917 553 0.000 0.000 73
1 16874 918 553 0.129 0.065 88
1 16875 918 553 0.000 0.000 91
1 16876 918 553 0.000 0.000 91
1 16877 918 553 0.000 0.000 90
1 16878 918 553 0.000 0.000 88
1 16879 918 553 0.000 0.000 92
1 16880 918 553 0.000 0.000 97
1 16881 918 553 0.000 0.000 96
1 16882 918 553 0.000 0.000 99
1 16883 918 553 0.000 0.000 103
1 16884 918 553 0.000 0.000 100
1 16885 918 553 0.000 0.000 101
1 16886 918 553 0.000 0.000 105
1 16887 918 553 0.000 0.000 102
1 16888 918 553 0.000 0.000 101
1 16889 918 553 0.000 0.000 102
1 16890 918 553 0.000 0.000 101
1 16891 918 553 0.000 0.000 101
1 16892 918 553 0.000 0.000 100
1 16893 914 553 0.516 0.258 63
1 16894 914 553 0.000 0.000 66
1 16895 914 553 0.000 0.000 70
1 16896 914 553 0.000 0.000 68
1 16897 914 553 0.000 0.000 67
1 16898 914 553 0.000 0.000 66
1 16899 914 553 0.000 0.000 67
1 16900 914 553 0.000 0.000 60
1 16901 914 553 0.000 0.000 60
1 16902 914 553 0.000 0.000 60
1 16903 914 553 0.000 0.000 64
1 16904 914 553 0.000 0.000 65
1 16905 914 553 0.000 0.000 71
1 16906 914 553 0.000 0.000 79
1 16907 914 553 0.000 0.000 80
1 16908 914 553 0.000 0.000 85
1 16909 914 553 0.000 0.000 88
1 16910 914 553 0.000 0.000 95
1 16911 914 553 0.000 0.000 95
1 16912 914 553 0.000 0.000 101
1 16913 914 553 0.000 0.000 97
1 16914 914 553 0.000 0.000 96
1 16915 914 553 0.000 0.000 92
1 16916 913 553 0.129 0.065 98
1 16917 913 553 0.000 0.000 94
1 16918 913 553 0.000 0.000 93
1 16919 913 553 0.000 0.000 93
1 16920 913 553 0.000 0.000 95
1 16921 913 554 0.129 0.065 93
1 16922 913 554 0.000 0.000 91
1 16923 913 554 0.000 0.000 91
1 16924 913 554 0.000 0.000 90
1 16925 913 554 0.000 0.000 94
1 16926 913 554 0.000 0.000 95
1 16927 913 554 0.000 0.000 93
1 16928 913 554 0.000 0.000 96
1 16929 913 554 0.000 0.000 95
1 16930 913 554 0.000 0.000 96
1 16931 913 554 0.000 0.000 98
1 16932 913 554 0.000 0.000 95
1 16933 913 554 0.000 0.000 98
1 16934 913 561 0.903 0.452 87
1 16935 913 561 0.000 0.000 86
1 16936 913 561 0.000 0.000 86
1 16937 913 561 0.000 0.000 86
1 16938 913 561 0.000 0.000 83
1 16939 913 561 0.000 0.000 86
1 16940 913 561 0.000 0.000 85
1 16941 913 561 0.000 0.000 84
1 16942 913 566 0.645 0.323 57
1 16943 913 566 0.000 0.000 54
1 16944 913 566 0.000 0.000 51
1 16945 913 566 0.000 0.000 51
1 16946 913 566 0.000 0.000 52
1 16947 912 565 0.182 0.091 35
1 16948 912 565 0.000 0.000 34
1 16949 912 565 0.000 0.000 34
1 16950 912 565 0.000 0.000 35
1 16951 912 562 0.387 0.194 73
1 16952 912 562 0.000 0.000 70
1 16953 912 562 0.000 0.000 72
1 16954 912 562 0.000 0.000 71
1 16955 912 562 0.000 0.000 73
1 16956 912 562 0.000 0.000 72
1 16957 912 562 0.000 0.000 71
1 16958 912 562 0.000 0.000 74
1 16959 912 562 0.000 0.000 73
1 16960 912 562 0.000 0.000 73
1 16961 912 562 0.000 0.000 72
1 16962 912 562 0.000 0.000 74
1 16963 912 562 0.000 0.000 75
1 16964 912 562 0.000 0.000 76
1 16965 912 562 0.000 0.000 76
1 16966 912 562 0.000 0.000 76
1 16967 912 562 0.000 0.000 78
1 16968 912 562 0.000 0.000 78
1 16969 912 562 0.000 0.000 76
1 16970 912 562 0.000 0.000 76
1 16971 912 562 0.000 0.000 74
1 16972 912 562 0.000 0.000 70
1 16973 912 562 0.000 0.000 66
1 16974 912 562 0.000 0.000 61
1 16975 912 562 0.000 0.000 58
1 16976 912 562 0.000 0.000 59
1 16977 912 562 0.000 0.000 58
1 16978 912 562 0.000 0.000 58
1 16979 912 562 0.000 0.000 59
1 16980 912 562 0.000 0.000 59
1 16981 912 562 0.000 0.000 62
1 16982 912 562 0.000 0.000 64
1 16983 912 562 0.000 0.000 68
1 16984 912 562 0.000 0.000 67
1 16985 912 562 0.000 0.000 68
1 16986 912 562 0.000 0.000 65
1 16987 912 562 0.000 0.000 64
1 16988 912 562 0.000 0.000 64
1 16989 912 562 0.000 0.000 61
1 16990 910 564 0.365 0.182 44
1 16991 910 564 0.000 0.000 44
1 16992 910 564 0.000 0.000 47
1 16993 910 564 0.000 0.000 46
1 16994 910 564 0.000 0.000 48
1 16995 910 564 0.000 0.000 49
1 16996 912 565 0.288 0.144 43
1 16997 912 565 0.000 0.000 43
1 16998 912 565 0.000 0.000 44
1 16999 912 565 0.000 0.000 40
1 17000 912 565 0.000 0.000 45
1 17001 912 565 0.000 0.000 53
1 17002 914 568 0.465 0.233 42
1 17003 914 568 0.000 0.000 41
1 17004 914 568 0.000 0.000 40
1 17005 914 568 0.000 0.000 42
1 17006 914 568 0.000 0.000 44
1 17007 914 565 0.387 0.194 38
1 17008 914 565 0.000 0.000 39
1 17009 914 565 0.000 0.000 41
1 17010 914 565 0.000 0.000 41
1 17011 914 565 0.000 0.000 50
1 17012 914 565 0.000 0.000 52
1 17013 914 565 0.000 0.000 56
1 17014 914 565 0.000 0.000 58
1 17015 914 565 0.000 0.000 64
1 17016 917 568 0.547 0.274 34
1 17017 918 568 0.129 0.065 35
1 17018 918 568 0.000 0.000 38
1 17019 918 568 0.000 0.000 41
1 17020 918 568 0.000 0.000 41
1 17021 918 568 0.000 0.000 41
1 17022 918 568 0.000 0.000 44
1 17023 918 568 0.000 0.000 51
1 17024 918 568 0.000 0.000 52
1 17025 922 573 0.826 0.413 73
1 17026 922 573 0.000 0.000 72
1 17027 922 573 0.000 0.000 68
1 17028 922 572 0.129 0.065 43
1 17029 922 572 0.000 0.000 35
1 17030 922 572 0.000 0.000 32
1 17031 922 572 0.000 0.000 41
1 17032 922 572 0.000 0.000 53
1 17033 924 572 0.258 0.129 38
1 17034 924 572 0.000 0.000 44
1 17035 924 572 0.000 0.000 52
1 17036 924 572 0.000 0.000 51
1 17037 926 573 0.288 0.144 43
1 17038 926 573 0.000 0.000 42
1 17039 926 573 0.000 0.000 40
1 17040 926 573 0.000 0.000 43
1 17041 928 573 0.258 0.129 35
1 17042 928 573 0.000 0.000 34
1 17043 928 573 0.000 0.000 35
1 17044 929 572 0.182 0.091 39
1 17045 929 572 0.000 0.000 38
1 17046 929 572 0.000 0.000 36
1 17047 929 572 0.000 0.000 38
1 17048 930 572 0.129 0.065 44
1 17049 930 572 0.000 0.000 41
1 17050 930 574 0.258 0.129 42
1 17051 930 574 0.000 0.000 40
1 17052 930 574 0.000 0.000 36
1 17053 930 574 0.000 0.000 34
1 17054 930 574 0.000 0.000 35
1 17055 930 574 0.000 0.000 31
1 17056 930 574 0.000 0.000 29
1 17057 930 574 0.000 0.000 31
1 17058 930 574 0.000 0.000 32
1 17059 930 574 0.000 0.000 31
1 17060 930 574 0.000 0.000 29
1 17061 930 574 0.000 0.000 29
1 17062 930 574 0.000 0.000 29
1 17063 930 574 0.000 0.000 29
1 17064 930 574 0.000 0.000 30
1 17065 930 574 0.000 0.000 32
1 17066 930 574 0.000 0.000 33
1 17067 930 574 0.000 0.000 39
1 17068 930 574 0.000 0.000 40
1 17069 930 574 0.000 0.000 41
1 17070 930 574 0.000 0.000 42
1 17071 930 574 0.000 0.000 42
1 17072 930 574 0.000 0.000 46
1 17073 930 574 0.000 0.000 58
1 17074 930 574 0.000 0.000 65
1 17075 930 574 0.000 0.000 69
1 17076 930 574 0.000 0.000 68
1 17077 930 574 0.000 0.000 64
1 17078 930 574 0.000 0.000 66
1 17079 930 574 0.000 0.000 67
1 17080 930 574 0.000 0.000 64
1 17081 930 574 0.000 0.000 65
1 17082 930 574 0.000 0.000 64
1 17083 930 574 0.000 0.000 61
1 17084 930 577 0.387 0.194 50
1 17085 930 577 0.000 0.000 51
1 17086 930 577 0.000 0.000 50
1 17087 930 577 0.000 0.000 50
1 17088 930 577 0.000 0.000 50
1 17089 930 577 0.000 0.000 50
1 17090 930 577 0.000 0.000 51
1 17091 930 577 0.000 0.000 50
1 17092 930 577 0.000 0.000 50
1 17093 930 577 0.000 0.000 53
1 17094 930 577 0.000 0.000 52
1 17095 930 577 0.000 0.000 56
1 17096 930 577 0.000 0.000 63
1 17097 930 577 0.000 0.000 68
1 17098 930 577 0.000 0.000 71
1 17099 930 577 0.000 0.000 67
1 17100 930 577 0.000 0.000 68
1 17101 930 577 0.000 0.000 68
1 17102 930 577 0.000 0.000 68
1 17103 930 577 0.000 0.000 70
1 17104 930 577 0.000 0.000 68
1 17105 930 577 0.000 0.000 67
1 17106 930 577 0.000 0.000 67
1 17107 933 580 0.547 0.274 31
1 17108 933 580 0.000 0.000 33
1 17109 933 580 0.000 0.000 32
1 17110 933 580 0.000 0.000 32
1 17111 933 580 0.000 0.000 34
1 17112 933 580 0.000 0.000 31
1 17113 933 580 0.000 0.000 32
1 17114 933 580 0.000 0.000 33
1 17115 933 580 0.000 0.000 37
1 17116 933 580 0.000 0.000 46
1 17117 933 580 0.000 0.000 48
1 17118 933 580 0.000 0.000 49
1 17119 933 580 0.000 0.000 60
1 17120 933 580 0.000 0.000 71
1 17121 933 580 0.000 0.000 74
1 17122 933 581 0.129 0.065 97
1 17123 933 581 0.000 0.000 99
1 17124 933 581 0.000 0.000 93
1 17125 933 581 0.000 0.000 95
1 17126 933 581 0.000 0.000 97
1 17127 933 581 0.000 0.000 101
1 17128 933 581 0.000 0.000 100
1 17129 933 581 0.000 0.000 100
1 17130 933 581 0.000 0.000 102
1 17131 933 581 0.000 0.000 101
1 17132 933 581 0.000 0.000 103
1 17133 933 581 0.000 0.000 103
1 17134 933 581 0.000 0.000 105
1 17135 932 578 0.408 0.204 67
1 17136 932 578 0.000 0.000 65
1 17137 932 578 0.000 0.000 66
1 17138 932 578 0.000 0.000 69
1 17139 932 578 0.000 0.000 70
1 17140 932 578 0.000 0.000 69
1 17141 932 578 0.000 0.000 68
1 17142 932 578 0.000 0.000 70
1 17143 932 578 0.000 0.000 67
1 17144 932 578 0.000 0.000 65
1 17145 932 578 0.000 0.000 63
1 17146 932 578 0.000 0.000 65
1 17147 930 578 0.258 0.129 61
1 17148 930 578 0.000 0.000 60
1 17149 930 578 0.000 0.000 62
1 17150 930 578 0.000 0.000 61
1 17151 930 578 0.000 0.000 59
1 17152 930 578 0.000 0.000 62
1 17153 930 578 0.000 0.000 58
1 17154 932 578 0.258 0.129 79
1 17155 932 578 0.000 0.000 86
1 17156 932 578 0.000 0.000 86
1 17157 932 578 0.000 0.000 94
1 17158 932 578 0.000 0.000 98
1 17159 932 578 0.000 0.000 106
1 17160 932 578 0.000 0.000 104
1 17161 932 578 0.000 0.000 109
1 17162 932 578 0.000 0.000 108
1 17163 932 578 0.000 0.000 105
1 17164 932 578 0.000 0.000 103
1 17165 930 578 0.258 0.129 90
1 17166 930 578 0.000 0.000 94
1 17167 930 578 0.000 0.000 97
1 17168 930 578 0.000 0.000 99
1 17169 930 578 0.000 0.000 99
1 17170 930 578 0.000 0.000 101
1 17171 930 578 0.000 0.000 95
1 17172 930 578 0.000 0.000 96
1 17173 930 578 0.000 0.000 94
1 17174 930 578 0.000 0.000 100
1 17175 930 578 0.000 0.000 99
1 17176 930 578 0.000 0.000 99
1 17177 930 578 0.000 0.000 102
1 17178 930 577 0.129 0.065 94
1 17179 930 573 0.516 0.258 44
1 17180 930 573 0.000 0.000 46
1 17181 930 573 0.000 0.000 47
1 17182 930 573 0.000 0.000 49
1 17183 930 573 0.000 0.000 49
1 17184 930 573 0.000 0.000 44
1 17185 930 573 0.000 0.000 46
1 17186 930 573 0.000 0.000 43
1 17187 930 573 0.000 0.000 46
1 17188 930 573 0.000 0.000 45
1 17189 930 573 0.000 0.000 50
1 17190 930 573 0.000 0.000 52
1 17191 933 573 0.387 0.194 83
1 17192 933 573 0.000 0.000 91
1 17193 933 573 0.000 0.000 89
1 17194 933 573 0.000 0.000 87
1 17195 933 573 0.000 0.000 83
1 17196 936 573 0.387 0.194 98
1 17197 936 573 0.000 0.000 99
1 17198 936 573 0.000 0.000 96
1 17199 936 573 0.000 0.000 95
1 17200 936 573 0.000 0.000 97
1 17201 936 573 0.000 0.000 96
1 17202 937 573 0.129 0.065 96
1 17203 937 573 0.000 0.000 98
1 17204 937 573 0.000 0.000 95
1 17205 937 573 0.000 0.000 97
1 17206 937 573 0.000 0.000 98
1 17207 937 573 0.000 0.000 97
1 17208 937 573 0.000 0.000 98
1 17209 937 573 0.000 0.000 99
1 17210 937 573 0.000 0.000 98
1 17211 938 573 0.129 0.065 101
1 17212 938 572 0.129 0.065 101
1 17213 938 572 0.000 0.000 99
1 17214 938 572 0.000 0.000 100
1 17215 938 572 0.000 0.000 100
1 17216 938 572 0.000 0.000 99
1 17217 938 572 0.000 0.000 98
1 17218 938 572 0.000 0.000 100
1 17219 938 572 0.000 0.000 100
1 17220 938 572 0.000 0.000 101
1 17221 938 572 0.000 0.000 100
1 17222 938 572 0.000 0.000 101
1 17223 938 572 0.000 0.000 101
1 17224 938 572 0.000 0.000 98
1 17225 938 572 0.000 0.000 93
1 17226 938 572 0.000 0.000 94
1 17227 938 572 0.000 0.000 92
1 17228 938 572 0.000 0.000 91
1 17229 938 572 0.000 0.000 90
1 17230 938 572 0.000 0.000 93
1 17231 938 572 0.000 0.000 83
1 17232 938 572 0.000 0.000 80
1 17233 938 572 0.000 0.000 75
1 17234 940 572 0.258 0.129 98
1 17235 940 572 0.000 0.000 89
1 17236 940 572 0.000 0.000 85
1 17237 940 572 0.000 0.000 83
1 17238 940 572 0.000 0.000 82
1 17239 940 572 0.000 0.000 80
1 17240 940 572 0.000 0.000 68
1 17241 940 572 0.000 0.000 58
1 17242 940 572 0.000 0.000 56
1 17243 940 572 0.000 0.000 57
1 17244 940 572 0.000 0.000 57
1 17245 940 572 0.000 0.000 57
1 17246 940 572 0.000 0.000 56
1 17247 940 572 0.000 0.000 58
1 17248 940 572 0.000 0.000 56
1 17249 940 572 0.000 0.000 58
1 17250 940 572 0.000 0.000 57
1 17251 940 572 0.000 0.000 55
1 17252 940 572 0.000 0.000 54
1 17253 940 572 0.000 0.000 49
1 17254 940 572 0.000 0.000 48
1 17255 940 572 0.000 0.000 48
1 17256 940 572 0.000 0.000 47
1 17257 940 572 0.000 0.000 44
1 17258 940 572 0.000 0.000 44
1 17259 940 572 0.000 0.000 45
1 17260 940 572 0.000 0.000 45
1 17261 940 572 0.000 0.000 45
1 17262 940 572 0.000 0.000 44
1 17263 940 572 0.000 0.000 46
1 17264 940 572 0.000 0.000 46
1 17265 940 573 0.129 0.065 43
1 17266 940 573 0.000 0.000 44
1 17267 940 573 0.000 0.000 43
1 17268 940 573 0.000 0.000 46
1 17269 940 573 0.000 0.000 42
1 17270 940 573 0.000 0.000 41
1 17271 940 573 0.000 0.000 42
1 17272 942 573 0.258 0.129 75
1 17273 942 573 0.000 0.000 74
1 17274 942 573 0.000 0.000 70
1 17275 941 573 0.129 0.065 54
1 17276 941 570 0.387 0.194 56
1 17277 941 570 0.000 0.000 52
1 17278 941 570 0.000 0.000 53
1 17279 941 570 0.000 0.000 49
1 17280 941 570 0.000 0.000 49
1 17281 941 570 0.000 0.000 50
1 17282 941 570 0.000 0.000 49
1 17283 941 570 0.000 0.000 48
1 17284 941 570 0.000 0.000 48
1 17285 941 570 0.000 0.000 42
1 17286 942 570 0.129 0.065 58
1 17287 942 570 0.000 0.000 54
1 17288 942 570 0.000 0.000 53
1 17289 942 570 0.000 0.000 53
1 17290 942 570 0.000 0.000 52
1 17291 942 570 0.000 0.000 52
1 17292 942 570 0.000 0.000 47
1 17293 942 570 0.000 0.000 42
1 17294 942 570 0.000 0.000 40
1 17295 942 570 0.000 0.000 34
1 17296 944 573 0.465 0.233 88
1 17297 944 573 0.000 0.000 89
1 17298 944 573 0.000 0.000 93
1 17299 944 573 0.000 0.000 91
1 17300 944 573 0.000 0.000 82
1 17301 944 573 0.000 0.000 78
1 17302 944 573 0.000 0.000 75
1 17303 944 573 0.000 0.000 77
1 17304 944 573 0.000 0.000 62
1 17305 944 574 0.129 0.065 75
1 17306 944 574 0.000 0.000 65
1 17307 944 574 0.000 0.000 56
1 17308 944 574 0.000 0.000 48
1 17309 944 574 0.000 0.000 42
1 17310 944 574 0.000 0.000 37
1 17311 944 574 0.000 0.000 34
1 17312 944 574 0.000 0.000 32
1 17313 944 574 0.000 0.000 33
1 17314 944 574 0.000 0.000 30
1 17315 944 574 0.000 0.000 33
1 17316 944 574 0.000 0.000 33
1 17317 944 574 0.000 0.000 32
1 17318 944 574 0.000 0.000 32
1 17319 944 574 0.000 0.000 33
1 17320 944 574 0.000 0.000 34
1 17321 944 574 0.000 0.000 30
1 17322 944 574 0.000 0.000 33
1 17323 944 574 0.000 0.000 33
1 17324 944 574 0.000 0.000 32
1 17325 944 574 0.000 0.000 32
1 17326 941 574 0.387 0.194 32
1 17327 941 574 0.000 0.000 32
1 17328 942 574 0.129 0.065 42
1 17329 942 574 0.000 0.000 38
1 17330 942 574 0.000 0.000 38
1 17331 942 574 0.000 0.000 37
1 17332 942 574 0.000 0.000 39
1 17333 942 574 0.000 0.000 40
1 17334 941 569 0.658 0.329 61
1 17335 945 573 0.730 0.365 57
1 17336 944 572 0.182 0.091 42
1 17337 944 572 0.000 0.000 45
1 17338 944 572 0.000 0.000 43
1 17339 944 572 0.000 0.000 45
1 17340 944 572 0.000 0.000 47
1 17341 944 572 0.000 0.000 49
1 17342 944 572 0.000 0.000 46
1 17343 944 572 0.000 0.000 45
1 17344 944 572 0.000 0.000 47
1 17345 944 572 0.000 0.000 50
1 17346 944 572 0.000 0.000 45
1 17347 944 572 0.000 0.000 42
1 17348 944 572 0.000 0.000 51
1 17349 944 572 0.000 0.000 46
1 17350 944 572 0.000 0.000 46
1 17351 944 572 0.000 0.000 52
1 17352 944 572 0.000 0.000 47
1 17353 944 572 0.000 0.000 48
1 17354 944 572 0.000 0.000 52
1 17355 944 572 0.000 0.000 48
1 17356 944 572 0.000 0.000 50
1 17357 944 572 0.000 0.000 51
1 17358 944 572 0.000 0.000 49
1 17359 944 572 0.000 0.000 49
1 17360 945 573 0.182 0.091 60
1 17361 941 570 0.645 0.323 70
1 17362 941 570 0.000 0.000 72
1 17363 941 570 0.000 0.000 71
1 17364 941 570 0.000 0.000 73
1 17365 941 570 0.000 0.000 71
1 17366 941 570 0.000 0.000 71
1 17367 941 570 0.000 0.000 72
1 17368 941 572 0.258 0.129 45
1 17369 941 572 0.000 0.000 46
1 17370 941 572 0.000 0.000 46
1 17371 941 572 0.000 0.000 43
1 17372 941 572 0.000 0.000 46
1 17373 941 572 0.000 0.000 49
1 17374 941 572 0.000 0.000 52
1 17375 941 572 0.000 0.000 53
1 17376 941 572 0.000 0.000 52
1 17377 941 572 0.000 0.000 53
1 17378 941 572 0.000 0.000 52
1 17379 941 572 0.000 0.000 53
1 17380 941 572 0.000 0.000 50
1 17381 941 572 0.000 0.000 50
1 17382 941 572 0.000 0.000 53
1 17383 941 572 0.000 0.000 52
1 17384 941 572 0.000 0.000 49
1 17385 941 572 0.000 0.000 52
1 17386 941 572 0.000 0.000 48
1 17387 941 572 0.000 0.000 49
1 17388 941 572 0.000 0.000 50
1 17389 941 572 0.000 0.000 50
1 17390 941 572 0.000 0.000 50
1 17391 941 572 0.000 0.000 51
1 17392 941 572 0.000 0.000 48
1 17393 941 572 0.000 0.000 44
1 17394 941 572 0.000 0.000 40
1 17395 941 572 0.000 0.000 41
1 17396 941 572 0.000 0.000 39
1 17397 941 572 0.000 0.000 41
1 17398 941 572 0.000 0.000 44
1 17399 941 572 0.000 0.000 47
1 17400 941 572 0.000 0.000 43
1 17401 941 572 0.000 0.000 40
1 17402 941 572 0.000 0.000 40
1 17403 941 572 0.000 0.000 41
1 17404 941 572 0.000 0.000 42
1 17405 941 572 0.000 0.000 42
1 17406 941 570 0.258 0.129 54
1 17407 941 570 0.000 0.000 57
1 17408 941 570 0.000 0.000 64
1 17409 941 570 0.000 0.000 65
1 17410 941 570 0.000 0.000 62
1 17411 941 570 0.000 0.000 60
1 17412 941 570 0.000 0.000 64
1 17413 941 570 0.000 0.000 65
1 17414 941 570 0.000 0.000 66
1 17415 941 570 0.000 0.000 62
1 17416 941 570 0.000 0.000 61
1 17417 941 572 0.258 0.129 54
1 17418 941 573 0.129 0.065 55
1 17419 941 574 0.129 0.065 53
1 17420 941 574 0.000 0.000 54
1 17421 941 574 0.000 0.000 52
1 17422 941 574 0.000 0.000 52
1 17423 941 574 0.000 0.000 50
1 17424 941 574 0.000 0.000 49
1 17425 941 574 0.000 0.000 52
1 17426 941 574 0.000 0.000 50
1 17427 941 573 0.129 0.065 51
1 17428 941 573 0.000 0.000 51
1 17429 941 573 0.000 0.000 51
1 17430 941 573 0.000 0.000 54
1 17431 941 573 0.000 0.000 53
1 17432 941 573 0.000 0.000 55
1 17433 941 573 0.000 0.000 55
1 17434 941 573 0.000 0.000 54
1 17435 941 573 0.000 0.000 51
1 17436 941 573 0.000 0.000 50
1 17437 941 573 0.000 0.000 44
1 17438 941 573 0.000 0.000 42
1 17439 941 573 0.000 0.000 47
1 17440 941 573 0.000 0.000 50
1 17441 941 573 0.000 0.000 57
1 17442 941 573 0.000 0.000 72
1 17443 941 573 0.000 0.000 90
1 17444 945 573 0.516 0.258 48
1 17445 945 573 0.000 0.000 43
1 17446 945 573 0.000 0.000 54
1 17447 945 573 0.000 0.000 77
1 17448 945 573 0.000 0.000 84
1 17449 946 573 0.129 0.065 74
1 17450 946 573 0.000 0.000 78
1 17451 946 573 0.000 0.000 80
1 17452 948 574 0.288 0.144 43
1 17453 948 574 0.000 0.000 46
1 17454 948 574 0.000 0.000 48
1 17455 948 574 0.000 0.000 55
1 17456 948 574 0.000 0.000 63
1 17457 950 574 0.258 0.129 72
1 17458 950 574 0.000 0.000 75
1 17459 950 574 0.000 0.000 78
1 17460 950 574 0.000 0.000 77
1 17461 950 574 0.000 0.000 77
1 17462 950 574 0.000 0.000 75
1 17463 950 574 0.000 0.000 76
1 17464 950 574 0.000 0.000 77
1 17465 950 574 0.000 0.000 82
1 17466 950 574 0.000 0.000 88
1 17467 950 574 0.000 0.000 93
1 17468 950 574 0.000 0.000 97
1 17469 950 574 0.000 0.000 101
1 17470 950 574 0.000 0.000 101
1 17471 950 574 0.000 0.000 102
1 17472 949 584 1.296 0.648 42
1 17473 949 584 0.000 0.000 48
1 17474 949 584 0.000 0.000 45
1 17475 949 584 0.000 0.000 47
1 17476 949 582 0.258 0.129 42
1 17477 949 582 0.000 0.000 41
1 17478 949 582 0.000 0.000 42
1 17479 949 582 0.000 0.000 43
1 17480 949 582 0.000 0.000 44
1 17481 949 582 0.000 0.000 40
1 17482 949 582 0.000 0.000 42
1 17483 949 582 0.000 0.000 41
1 17484 949 582 0.000 0.000 47
1 17485 949 582 0.000 0.000 45
1 17486 949 582 0.000 0.000 45
1 17487 949 582 0.000 0.000 45
1 17488 949 582 0.000 0.000 42
1 17489 949 582 0.000 0.000 44
1 17490 949 582 0.000 0.000 46
1 17491 949 582 0.000 0.000 47
1 17492 949 582 0.000 0.000 52
1 17493 949 582 0.000 0.000 53
1 17494 949 582 0.000 0.000 55
1 17495 949 582 0.000 0.000 60
1 17496 948 580 0.288 0.144 69
1 17497 948 580 0.000 0.000 69
1 17498 948 580 0.000 0.000 71
1 17499 948 580 0.000 0.000 69
1 17500 948 580 0.000 0.000 69
1 17501 948 580 0.000 0.000 66
1 17502 948 580 0.000 0.000 71
1 17503 948 580 0.000 0.000 72
1 17504 948 580 0.000 0.000 74
1 17505 948 580 0.000 0.000 73
1 17506 948 580 0.000 0.000 73
1 17507 948 580 0.000 0.000 71
1 17508 948 580 0.000 0.000 70
1 17509 948 580 0.000 0.000 74
1 17510 949 580 0.129 0.065 84
1 17511 941 580 1.032 0.516 69
1 17512 941 580 0.000 0.000 69
1 17513 941 580 0.000 0.000 64
1 17514 941 580 0.000 0.000 61
1 17515 941 580 0.000 0.000 55
1 17516 941 580 0.000 0.000 58
1 17517 941 578 0.258 0.129 80
1 17518 941 578 0.000 0.000 76
1 17519 940 578 0.129 0.065 75
1 17520 938 578 0.258 0.129 72
1 17521 938 578 0.000 0.000 67
1 17522 938 578 0.000 0.000 67
1 17523 937 578 0.129 0.065 66
1 17524 937 578 0.000 0.000 68
1 17525 937 578 0.000 0.000 68
1 17526 937 578 0.000 0.000 67
1 17527 937 578 0.000 0.000 70
1 17528 936 580 0.288 0.144 50
1 17529 936 580 0.000 0.000 49
1 17530 936 580 0.000 0.000 46
1 17531 936 580 0.000 0.000 43
1 17532 936 580 0.000 0.000 39
1 17533 936 580 0.000 0.000 37
1 17534 936 580 0.000 0.000 35
1 17535 936 580 0.000 0.000 36
1 17536 934 580 0.258 0.129 44
1 17537 934 580 0.000 0.000 38
1 17538 934 580 0.000 0.000 38
1 17539 933 578 0.288 0.144 43
1 17540 933 578 0.000 0.000 42
1 17541 933 578 0.000 0.000 45
1 17542 933 578 0.000 0.000 45
1 17543 933 578 0.000 0.000 47
1 17544 933 578 0.000 0.000 48
1 17545 933 578 0.000 0.000 47
1 17546 933 578 0.000 0.000 52
1 17547 933 578 0.000 0.000 52
1 17548 933 578 0.000 0.000 59
1 17549 933 578 0.000 0.000 64
1 17550 933 578 0.000 0.000 68
1 17551 933 578 0.000 0.000 71
1 17552 933 578 0.000 0.000 73
1 17553 933 578 0.000 0.000 74
1 17554 933 578 0.000 0.000 75
1 17555 933 578 0.000 0.000 75
1 17556 933 578 0.000 0.000 77
1 17557 933 578 0.000 0.000 74
1 17558 933 578 0.000 0.000 74
1 17559 933 578 0.000 0.000 71
1 17560 933 578 0.000 0.000 73
1 17561 933 578 0.000 0.000 72
1 17562 933 578 0.000 0.000 74
1 17563 933 578 0.000 0.000 73
1 17564 933 578 0.000 0.000 71
1 17565 933 578 0.000 0.000 65
1 17566 933 578 0.000 0.000 64
1 17567 933 578 0.000 0.000 67
1 17568 934 578 0.129 0.065 63
1 17569 937 581 0.547 0.274 34
1 17570 938 581 0.129 0.065 34
1 17571 938 581 0.000 0.000 35
1 17572 940 581 0.258 0.129 32
1 17573 940 581 0.000 0.000 29
1 17574 940 581 0.000 0.000 30
1 17575 941 581 0.129 0.065 42
1 17576 941 581 0.000 0.000 42
1 17577 941 581 0.000 0.000 48
1 17578 941 581 0.000 0.000 51
1 17579 941 581 0.000 0.000 63
1 17580 941 577 0.516 0.258 51
1 17581 941 577 0.000 0.000 51
1 17582 941 577 0.000 0.000 48
1 17583 941 577 0.000 0.000 47
1 17584 941 577 0.000 0.000 45
1 17585 941 577 0.000 0.000 45
1 17586 941 577 0.000 0.000 48
1 17587 941 577 0.000 0.000 46
1 17588 941 577 0.000 0.000 40
1 17589 941 577 0.000 0.000 40
1 17590 941 570 0.903 0.452 77
1 17591 941 572 0.258 0.129 60
1 17592 941 572 0.000 0.000 60
1 17593 941 572 0.000 0.000 62
1 17594 941 572 0.000 0.000 57
1 17595 941 572 0.000 0.000 51
1 17596 941 572 0.000 0.000 47
1 17597 941 572 0.000 0.000 47
1 17598 941 572 0.000 0.000 48
1 17599 941 572 0.000 0.000 49
1 17600 941 573 0.129 0.065 44
1 17601 941 573 0.000 0.000 41
1 17602 941 573 0.000 0.000 39
1 17603 941 573 0.000 0.000 36
1 17604 941 573 0.000 0.000 37
1 17605 941 573 0.000 0.000 38
1 17606 941 573 0.000 0.000 40
1 17607 941 573 0.000 0.000 44
1 17608 941 573 0.000 0.000 41
1 17609 941 573 0.000 0.000 41
1 17610 941 573 0.000 0.000 38
1 17611 941 573 0.000 0.000 40
1 17612 941 573 0.000 0.000 43
1 17613 941 573 0.000 0.000 39
1 17614 941 573 0.000 0.000 41
1 17615 941 573 0.000 0.000 40
1 17616 941 573 0.000 0.000 40
1 17617 941 573 0.000 0.000 42
1 17618 941 573 0.000 0.000 41
1 17619 941 573 0.000 0.000 41
1 17620 941 573 0.000 0.000 42
1 17621 941 573 0.000 0.000 41
1 17622 941 573 0.000 0.000 40
1 17623 941 573 0.000 0.000 39
1 17624 941 573 0.000 0.000 39
1 17625 941 573 0.000 0.000 40
1 17626 941 573 0.000 0.000 40
1 17627 941 573 0.000 0.000 39
1 17628 941 573 0.000 0.000 40
1 17629 941 572 0.129 0.065 50
1 17630 941 572 0.000 0.000 48
1 17631 941 572 0.000 0.000 48
1 17632 941 572 0.000 0.000 46
1 17633 941 572 0.000 0.000 50
1 17634 941 572 0.000 0.000 47
1 17635 941 572 0.000 0.000 48
1 17636 941 572 0.000 0.000 47
1 17637 941 572 0.000 0.000 49
1 17638 941 572 0.000 0.000 48
1 17639 941 572 0.000 0.000 48
1 17640 941 572 0.000 0.000 48
1 17641 941 572 0.000 0.000 48
1 17642 941 572 0.000 0.000 48
1 17643 941 572 0.000 0.000 47
1 17644 941 572 0.000 0.000 50
1 17645 941 572 0.000 0.000 46
1 17646 941 572 0.000 0.000 49
1 17647 941 572 0.000 0.000 55
1 17648 941 572 0.000 0.000 52
1 17649 941 572 0.000 0.000 54
1 17650 941 572 0.000 0.000 52
1 17651 941 572 0.000 0.000 49
1 17652 941 572 0.000 0.000 47
1 17653 941 572 0.000 0.000 44
1 17654 941 572 0.000 0.000 44
1 17655 941 572 0.000 0.000 45
1 17656 941 572 0.000 0.000 44
1 17657 941 572 0.000 0.000 44
1 17658 941 572 0.000 0.000 46
1 17659 941 572 0.000 0.000 48
1 17660 941 572 0.000 0.000 49
1 17661 941 573 0.129 0.065 47
1 17662 941 573 0.000 0.000 44
1 17663 941 573 0.000 0.000 45
1 17664 941 573 0.000 0.000 45
1 17665 941 573 0.000 0.000 47
1 17666 941 573 0.000 0.000 46
1 17667 941 573 0.000 0.000 50
1 17668 941 573 0.000 0.000 53
1 17669 941 573 0.000 0.000 54
1 17670 941 573 0.000 0.000 55
1 17671 941 573 0.000 0.000 56
1 17672 941 573 0.000 0.000 56
1 17673 941 573 0.000 0.000 56
1 17674 941 573 0.000 0.000 56
1 17675 941 573 0.000 0.000 57
1 17676 938 570 0.547 0.274 70
1 17677 938 570 0.000 0.000 73
1 17678 940 570 0.258 0.129 72
1 17679 940 570 0.000 0.000 73
1 17680 940 570 0.000 0.000 75
1 17681 940 570 0.000 0.000 73
1 17682 940 570 0.000 0.000 79
1 17683 941 572 0.288 0.144 69
1 17684 941 572 0.000 0.000 62
1 17685 941 572 0.000 0.000 65
1 17686 941 572 0.000 0.000 66
1 17687 941 572 0.000 0.000 69
1 17688 941 572 0.000 0.000 72
1 17689 941 572 0.000 0.000 77
1 17690 941 572 0.000 0.000 78
1 17691 941 572 0.000 0.000 82
1 17692 941 574 0.258 0.129 62
1 17693 941 574 0.000 0.000 67
1 17694 941 574 0.000 0.000 71
1 17695 941 574 0.000 0.000 69
1 17696 941 574 0.000 0.000 76
1 17697 941 574 0.000 0.000 76
1 17698 941 577 0.387 0.194 59
1 17699 941 577 0.000 0.000 58
1 17700 941 577 0.000 0.000 61
1 17701 941 577 0.000 0.000 61
1 17702 941 577 0.000 0.000 60
1 17703 941 577 0.000 0.000 64
1 17704 941 577 0.000 0.000 62
1 17705 941 577 0.000 0.000 66
1 17706 941 577 0.000 0.000 70
1 17707 941 577 0.000 0.000 72
1 17708 941 577 0.000 0.000 72
1 17709 941 577 0.000 0.000 72
1 17710 941 577 0.000 0.000 73
1 17711 941 577 0.000 0.000 74
1 17712 941 578 0.129 0.065 69
1 17713 941 578 0.000 0.000 71
1 17714 941 578 0.000 0.000 73
1 17715 941 578 0.000 0.000 75
1 17716 941 581 0.387 0.194 30
1 17717 941 581 0.000 0.000 29
1 17718 941 581 0.000 0.000 34
1 17719 941 581 0.000 0.000 33
1 17720 941 582 0.129 0.065 40
1 17721 942 582 0.129 0.065 30
1 17722 942 581 0.129 0.065 31
1 17723 942 581 0.000 0.000 32
1 17724 942 581 0.000 0.000 36
1 17725 942 581 0.000 0.000 41
1 17726 944 581 0.258 0.129 56
1 17727 944 581 0.000 0.000 53
1 17728 945 581 0.129 0.065 64
1 17729 945 581 0.000 0.000 69
1 17730 945 581 0.000 0.000 66
1 17731 945 581 0.000 0.000 66
1 17732 945 581 0.000 0.000 64
1 17733 945 581 0.000 0.000 69
1 17734 945 581 0.000 0.000 65
1 17735 945 581 0.000 0.000 63
1 17736 945 581 0.000 0.000 66
1 17737 945 581 0.000 0.000 65
1 17738 945 581 0.000 0.000 64
1 17739 945 581 0.000 0.000 68
1 17740 945 581 0.000 0.000 68
1 17741 945 581 0.000 0.000 70
1 17742 945 581 0.000 0.000 69
1 17743 945 581 0.000 0.000 68
1 17744 945 581 0.000 0.000 71
1 17745 945 581 0.000 0.000 74
1 17746 945 581 0.000 0.000 73
1 17747 945 581 0.000 0.000 70
1 17748 945 581 0.000 0.000 68
1 17749 948 581 0.387 0.194 78
1 17750 948 581 0.000 0.000 78
1 17751 948 581 0.000 0.000 75
1 17752 948 581 0.000 0.000 73
1 17753 948 581 0.000 0.000 73
1 17754 950 581 0.258 0.129 94
1 17755 950 581 0.000 0.000 88
1 17756 950 581 0.000 0.000 86
1 17757 950 581 0.000 0.000 82
1 17758 950 581 0.000 0.000 81
1 17759 950 581 0.000 0.000 81
1 17760 950 581 0.000 0.000 80
1 17761 950 581 0.000 0.000 78
1 17762 950 581 0.000 0.000 77
1 17763 950 581 0.000 0.000 74
1 17764 950 581 0.000 0.000 73
1 17765 950 581 0.000 0.000 73
1 17766 950 581 0.000 0.000 65
1 17767 950 581 0.000 0.000 63
1 17768 949 580 0.182 0.091 52
1 17769 949 580 0.000 0.000 51
1 17770 949 580 0.000 0.000 50
1 17771 949 580 0.000 0.000 48
1 17772 949 580 0.000 0.000 48
1 17773 949 580 0.000 0.000 47
1 17774 949 580 0.000 0.000 47
1 17775 949 580 0.000 0.000 47
1 17776 949 580 0.000 0.000 45
1 17777 949 580 0.000 0.000 46
1 17778 949 580 0.000 0.000 45
1 17779 949 580 0.000 0.000 46
1 17780 949 580 0.000 0.000 44
1 17781 949 580 0.000 0.000 42
1 17782 949 580 0.000 0.000 40
1 17783 949 580 0.000 0.000 42
1 17784 949 577 0.387 0.194 65
1 17785 949 577 0.000 0.000 62
1 17786 949 577 0.000 0.000 71
1 17787 949 577 0.000 0.000 62
1 17788 949 577 0.000 0.000 62
1 17789 949 577 0.000 0.000 63
1 17790 950 577 0.129 0.065 59
1 17791 950 577 0.000 0.000 57
1 17792 950 577 0.000 0.000 61
1 17793 950 577 0.000 0.000 61
1 17794 950 582 0.645 0.323 42
1 17795 950 582 0.000 0.000 43
1 17796 950 582 0.000 0.000 42
1 17797 950 582 0.000 0.000 42
1 17798 950 581 0.129 0.065 41
1 17799 950 581 0.000 0.000 42
1 17800 950 581 0.000 0.000 39
1 17801 950 581 0.000 0.000 38
1 17802 950 581 0.000 0.000 35
1 17803 950 581 0.000 0.000 39
1 17804 950 581 0.000 0.000 36
1 17805 950 581 0.000 0.000 37
1 17806 952 582 0.288 0.144 52
1 17807 952 582 0.000 0.000 58
1 17808 952 582 0.000 0.000 56
1 17809 952 582 0.000 0.000 56
1 17810 952 582 0.000 0.000 53
1 17811 952 582 0.000 0.000 54
1 17812 952 582 0.000 0.000 51
1 17813 952 582 0.000 0.000 52
1 17814 952 582 0.000 0.000 51
1 17815 952 582 0.000 0.000 52
1 17816 952 582 0.000 0.000 50
1 17817 952 582 0.000 0.000 49
1 17818 952 582 0.000 0.000 46
1 17819 952 582 0.000 0.000 45
1 17820 952 582 0.000 0.000 45
1 17821 952 582 0.000 0.000 47
1 17822 952 580 0.258 0.129 49
1 17823 952 580 0.000 0.000 47
1 17824 952 580 0.000 0.000 43
1 17825 952 580 0.000 0.000 44
1 17826 952 580 0.000 0.000 42
1 17827 952 580 0.000 0.000 42
1 17828 952 580 0.000 0.000 42
1 17829 952 580 0.000 0.000 41
1 17830 952 580 0.000 0.000 37
1 17831 952 580 0.000 0.000 32
1 17832 950 580 0.258 0.129 28
1 17833 950 580 0.000 0.000 31
1 17834 950 580 0.000 0.000 29
1 17835 950 580 0.000 0.000 30
1 17836 950 580 0.000 0.000 31
1 17837 950 580 0.000 0.000 32
1 17838 950 580 0.000 0.000 31
1 17839 950 580 0.000 0.000 31
1 17840 950 580 0.000 0.000 29
1 17841 950 580 0.000 0.000 31
1 17842 950 580 0.000 0.000 31
1 17843 950 580 0.000 0.000 32
1 17844 950 580 0.000 0.000 31
1 17845 950 580 0.000 0.000 32
1 17846 952 580 0.258 0.129 31
1 17847 952 580 0.000 0.000 32
1 17848 952 580 0.000 0.000 32
1 17849 952 580 0.000 0.000 33
1 17850 952 580 0.000 0.000 33
1 17851 952 580 0.000 0.000 33
1 17852 952 578 0.258 0.129 40
1 17853 952 578 0.000 0.000 39
1 17854 952 578 0.000 0.000 39
1 17855 952 578 0.000 0.000 40
1 17856 952 578 0.000 0.000 39
1 17857 952 578 0.000 0.000 39
1 17858 952 578 0.000 0.000 40
1 17859 952 578 0.000 0.000 39
1 17860 952 578 0.000 0.000 40
1 17861 952 578 0.000 0.000 40
1 17862 952 578 0.000 0.000 40
1 17863 952 578 0.000 0.000 39
1 17864 952 578 0.000 0.000 40
1 17865 952 578 0.000 0.000 41
1 17866 952 578 0.000 0.000 41
1 17867 953 578 0.129 0.065 32
1 17868 953 578 0.000 0.000 33
1 17869 952 577 0.182 0.091 57
1 17870 952 577 0.000 0.000 57
1 17871 952 577 0.000 0.000 57
1 17872 952 577 0.000 0.000 60
1 17873 952 577 0.000 0.000 57
1 17874 952 577 0.000 0.000 58
1 17875 952 577 0.000 0.000 58
1 17876 952 577 0.000 0.000 59
1 17877 952 577 0.000 0.000 55
1 17878 952 577 0.000 0.000 56
1 17879 952 577 0.000 0.000 56
1 17880 952 577 0.000 0.000 57
1 17881 952 577 0.000 0.000 58
1 17882 952 577 0.000 0.000 60
1 17883 952 577 0.000 0.000 59
1 17884 952 577 0.000 0.000 60
1 17885 952 577 0.000 0.000 61
1 17886 952 577 0.000 0.000 57
1 17887 952 577 0.000 0.000 56
1 17888 952 577 0.000 0.000 59
1 17889 952 577 0.000 0.000 59
1 17890 952 577 0.000 0.000 58
1 17891 952 577 0.000 0.000 55
1 17892 952 577 0.000 0.000 57
1 17893 952 577 0.000 0.000 56
1 17894 952 577 0.000 0.000 57
1 17895 952 577 0.000 0.000 62
1 17896 952 577 0.000 0.000 56
1 17897 952 577 0.000 0.000 55
1 17898 952 577 0.000 0.000 57
1 17899 952 577 0.000 0.000 60
1 17900 952 577 0.000 0.000 53
1 17901 952 577 0.000 0.000 56
1 17902 952 577 0.000 0.000 61
1 17903 952 577 0.000 0.000 57
1 17904 952 577 0.000 0.000 58
1 17905 952 577 0.000 0.000 55
1 17906 952 577 0.000 0.000 54
1 17907 952 577 0.000 0.000 44
1 17908 952 577 0.000 0.000 45
1 17909 952 577 0.000 0.000 45
1 17910 952 577 0.000 0.000 46
1 17911 952 577 0.000 0.000 45
1 17912 952 577 0.000 0.000 45
1 17913 952 577 0.000 0.000 44
1 17914 952 577 0.000 0.000 46
1 17915 952 577 0.000 0.000 45
1 17916 952 577 0.000 0.000 47
1 17917 952 577 0.000 0.000 45
1 17918 952 577 0.000 0.000 45
1 17919 952 577 0.000 0.000 46
1 17920 952 577 0.000 0.000 46
1 17921 952 577 0.000 0.000 46
1 17922 953 577 0.129 0.065 43
1 17923 953 577 0.000 0.000 43
1 17924 953 577 0.000 0.000 44
1 17925 953 577 0.000 0.000 47
1 17926 956 577 0.387 0.194 40
1 17927 956 577 0.000 0.000 31
1 17928 957 577 0.129 0.065 32
1 17929 957 577 0.000 0.000 29
1 17930 957 577 0.000 0.000 25
1 17931 957 577 0.000 0.000 25
1 17932 957 577 0.000 0.000 26
1 17933 961 581 0.730 0.365 98
1 17934 956 578 0.752 0.376 36
1 17935 956 578 0.000 0.000 34
1 17936 956 578 0.000 0.000 32
1 17937 957 580 0.288 0.144 33
1 17938 957 580 0.000 0.000 37
1 17939 957 580 0.000 0.000 46
1 17940 957 580 0.000 0.000 51
1 17941 960 578 0.465 0.233 34
1 17942 960 578 0.000 0.000 34
1 17943 960 578 0.000 0.000 34
1 17944 960 578 0.000 0.000 33
1 17945 960 578 0.000 0.000 35
1 17946 960 578 0.000 0.000 35
1 17947 960 578 0.000 0.000 32
1 17948 960 578 0.000 0.000 34
1 17949 960 578 0.000 0.000 35
1 17950 960 578 0.000 0.000 41
1 17951 960 578 0.000 0.000 53
1 17952 960 578 0.000 0.000 76
1 17953 960 578 0.000 0.000 89
1 17954 960 578 0.000 0.000 95
1 17955 960 578 0.000 0.000 95
1 17956 960 578 0.000 0.000 99
1 17957 960 578 0.000 0.000 103
1 17958 960 578 0.000 0.000 102
1 17959 962 572 0.816 0.408 66
1 17960 962 572 0.000 0.000 78
1 17961 962 572 0.000 0.000 96
1 17962 962 572 0.000 0.000 110
1 17963 961 570 0.288 0.144 73
1 17964 961 568 0.258 0.129 80
1 17965 961 568 0.000 0.000 80
1 17966 960 568 0.129 0.065 73
1 17967 960 568 0.000 0.000 71
1 17968 960 568 0.000 0.000 72
1 17969 960 568 0.000 0.000 73
1 17970 957 570 0.465 0.233 47
1 17971 957 570 0.000 0.000 48
1 17972 957 570 0.000 0.000 49
1 17973 957 570 0.000 0.000 47
1 17974 957 570 0.000 0.000 45
1 17975 957 569 0.129 0.065 45
1 17976 957 569 0.000 0.000 45
1 17977 957 569 0.000 0.000 43
1 17978 957 569 0.000 0.000 44
1 17979 957 569 0.000 0.000 44
1 17980 957 569 0.000 0.000 44
1 17981 957 569 0.000 0.000 43
1 17982 957 569 0.000 0.000 43
1 17983 957 570 0.129 0.065 38
1 17984 958 570 0.129 0.065 35
1 17985 958 570 0.000 0.000 35
1 17986 958 570 0.000 0.000 31
1 17987 958 570 0.000 0.000 30
1 17988 958 570 0.000 0.000 29
1 17989 960 570 0.258 0.129 38
1 17990 960 570 0.000 0.000 33
1 17991 960 570 0.000 0.000 34
1 17992 960 570 0.000 0.000 34
1 17993 957 569 0.408 0.204 38
1 17994 957 569 0.000 0.000 35
1 17995 957 569 0.000 0.000 34
1 17996 957 569 0.000 0.000 31
1 17997 957 569 0.000 0.000 29
1 17998 957 569 0.000 0.000 29
1 17999 957 568 0.129 0.065 28
1 18000 957 568 0.000 0.000 27
1 18001 957 568 0.000 0.000 28
1 18002 960 565 0.547 0.274 67
1 18003 960 565 0.000 0.000 68
1 18004 960 565 0.000 0.000 68
1 18005 960 565 0.000 0.000 71
1 18006 960 565 0.000 0.000 70
1 18007 960 565 0.000 0.000 71
1 18008 960 565 0.000 0.000 70
1 18009 960 565 0.000 0.000 71
1 18010 960 565 0.000 0.000 68
1 18011 960 566 0.129 0.065 58
1 18012 960 566 0.000 0.000 57
1 18013 960 566 0.000 0.000 63
1 18014 960 566 0.000 0.000 61
1 18015 960 566 0.000 0.000 58
1 18016 960 566 0.000 0.000 63
1 18017 960 566 0.000 0.000 63
1 18018 960 566 0.000 0.000 65
1 18019 960 566 0.000 0.000 62
1 18020 960 566 0.000 0.000 61
1 18021 960 566 0.000 0.000 62
1 18022 960 566 0.000 0.000 64
1 18023 960 566 0.000 0.000 61
1 18024 960 566 0.000 0.000 66
1 18025 960 566 0.000 0.000 66
1 18026 960 566 0.000 0.000 70
1 18027 960 566 0.000 0.000 68
1 18028 960 566 0.000 0.000 67
1 18029 960 566 0.000 0.000 69
1 18030 960 566 0.000 0.000 67
1 18031 960 566 0.000 0.000 66
1 18032 960 566 0.000 0.000 68
1 18033 960 566 0.000 0.000 69
1 18034 960 566 0.000 0.000 69
1 18035 960 566 0.000 0.000 69
1 18036 957 566 0.387 0.194 57
1 18037 957 566 0.000 0.000 59
1 18038 957 566 0.000 0.000 54
1 18039 957 566 0.000 0.000 48
1 18040 957 566 0.000 0.000 44
1 18041 957 566 0.000 0.000 42
1 18042 957 566 0.000 0.000 38
1 18043 956 568 0.288 0.144 28
1 18044 956 568 0.000 0.000 28
1 18045 956 568 0.000 0.000 34
1 18046 956 568 0.000 0.000 34
1 18047 950 572 0.930 0.465 39
1 18048 950 572 0.000 0.000 36
1 18049 950 572 0.000 0.000 35
1 18050 950 572 0.000 0.000 35
1 18051 950 572 0.000 0.000 34
1 18052 950 572 0.000 0.000 35
1 18053 950 569 0.387 0.194 33
1 18054 950 569 0.000 0.000 35
1 18055 950 569 0.000 0.000 35
1 18056 950 569 0.000 0.000 32
1 18057 950 569 0.000 0.000 31
1 18058 950 569 0.000 0.000 31
1 18059 950 569 0.000 0.000 33
1 18060 950 570 0.129 0.065 34
1 18061 950 570 0.000 0.000 37
1 18062 950 570 0.000 0.000 39
1 18063 948 570 0.258 0.129 40
1 18064 948 570 0.000 0.000 45
1 18065 948 570 0.000 0.000 45
1 18066 948 570 0.000 0.000 50
1 18067 948 570 0.000 0.000 45
1 18068 948 570 0.000 0.000 35
1 18069 949 576 0.785 0.392 103
1 18070 949 576 0.000 0.000 105
1 18071 945 572 0.730 0.365 34
1 18072 945 574 0.258 0.129 46
1 18073 945 574 0.000 0.000 52
1 18074 941 574 0.516 0.258 52
1 18075 941 574 0.000 0.000 53
1 18076 941 574 0.000 0.000 55
1 18077 941 574 0.000 0.000 52
1 18078 941 574 0.000 0.000 52
1 18079 941 574 0.000 0.000 52
1 18080 941 574 0.000 0.000 50
1 18081 941 574 0.000 0.000 52
1 18082 941 574 0.000 0.000 53
1 18083 941 574 0.000 0.000 50
1 18084 941 574 0.000 0.000 52
1 18085 941 574 0.000 0.000 58
1 18086 941 574 0.000 0.000 59
1 18087 941 574 0.000 0.000 55
1 18088 941 574 0.000 0.000 55
1 18089 941 574 0.000 0.000 57
1 18090 941 574 0.000 0.000 51
1 18091 941 574 0.000 0.000 52
1 18092 941 574 0.000 0.000 53
1 18093 941 574 0.000 0.000 51
1 18094 941 574 0.000 0.000 51
1 18095 941 574 0.000 0.000 51
1 18096 941 574 0.000 0.000 53
1 18097 941 574 0.000 0.000 53
1 18098 941 574 0.000 0.000 58
1 18099 941 574 0.000 0.000 58
1 18100 941 574 0.000 0.000 57
1 18101 941 574 0.000 0.000 57
1 18102 941 574 0.000 0.000 58
1 18103 941 574 0.000 0.000 57
1 18104 941 574 0.000 0.000 55
1 18105 941 574 0.000 0.000 55
1 18106 941 574 0.000 0.000 61
1 18107 941 574 0.000 0.000 60
1 18108 941 574 0.000 0.000 62
1 18109 941 574 0.000 0.000 70
1 18110 941 574 0.000 0.000 83
1 18111 941 574 0.000 0.000 91
1 18112 941 574 0.000 0.000 111
1 18113 941 574 0.000 0.000 114
1 18114 941 574 0.000 0.000 101
1 18115 942 568 0.785 0.392 84
1 18116 942 572 0.516 0.258 101
1 18117 942 572 0.000 0.000 99
1 18118 942 572 0.000 0.000 104
1 18119 942 572 0.000 0.000 100
1 18120 942 572 0.000 0.000 99
1 18121 942 572 0.000 0.000 98
1 18122 942 572 0.000 0.000 94
1 18123 942 572 0.000 0.000 97
1 18124 942 570 0.258 0.129 96
1 18125 942 568 0.258 0.129 95
1 18126 942 568 0.000 0.000 95
1 18127 941 565 0.408 0.204 46
1 18128 941 565 0.000 0.000 45
1 18129 941 565 0.000 0.000 50
1 18130 941 565 0.000 0.000 56
1 18131 941 565 0.000 0.000 71
1 18132 941 565 0.000 0.000 80
1 18133 941 565 0.000 0.000 88
1 18134 941 561 0.516 0.258 35
1 18135 941 561 0.000 0.000 40
1 18136 941 561 0.000 0.000 42
1 18137 938 557 0.645 0.323 31
1 18138 938 557 0.000 0.000 30
1 18139 938 557 0.000 0.000 31
1 18140 938 557 0.000 0.000 33
1 18141 938 557 0.000 0.000 35
1 18142 938 557 0.000 0.000 38
1 18143 938 557 0.000 0.000 43
1 18144 938 557 0.000 0.000 40
1 18145 938 557 0.000 0.000 39
1 18146 938 557 0.000 0.000 36
1 18147 938 557 0.000 0.000 35
1 18148 938 557 0.000 0.000 37
1 18149 938 557 0.000 0.000 36
1 18150 938 557 0.000 0.000 37
1 18151 938 557 0.000 0.000 35
1 18152 938 557 0.000 0.000 33
1 18153 938 557 0.000 0.000 33
1 18154 938 557 0.000 0.000 32
1 18155 938 557 0.000 0.000 34
1 18156 938 557 0.000 0.000 33
1 18157 938 557 0.000 0.000 30
1 18158 938 557 0.000 0.000 33
1 18159 938 557 0.000 0.000 37
1 18160 938 561 0.516 0.258 90
1 18161 937 556 0.658 0.329 35
1 18162 937 556 0.000 0.000 36
1 18163 937 556 0.000 0.000 36
1 18164 938 556 0.129 0.065 38
1 18165 938 556 0.000 0.000 37
1 18166 938 556 0.000 0.000 38
1 18167 938 556 0.000 0.000 38
1 18168 938 556 0.000 0.000 42
1 18169 938 556 0.000 0.000 40
1 18170 938 556 0.000 0.000 40
1 18171 938 556 0.000 0.000 41
1 18172 938 556 0.000 0.000 40
1 18173 938 556 0.000 0.000 40
1 18174 938 556 0.000 0.000 39
1 18175 938 556 0.000 0.000 41
1 18176 938 556 0.000 0.000 39
1 18177 938 556 0.000 0.000 39
1 18178 938 556 0.000 0.000 40
1 18179 938 556 0.000 0.000 39
1 18180 938 556 0.000 0.000 39
1 18181 938 556 0.000 0.000 36
1 18182 938 556 0.000 0.000 37
1 18183 938 556 0.000 0.000 36
1 18184 938 556 0.000 0.000 37
1 18185 938 556 0.000 0.000 36
1 18186 938 556 0.000 0.000 34
1 18187 940 562 0.816 0.408 64
1 18188 940 562 0.000 0.000 47
1 18189 940 562 0.000 0.000 44
1 18190 940 562 0.000 0.000 34
1 18191 940 562 0.000 0.000 36
1 18192 940 562 0.000 0.000 36
1 18193 940 562 0.000 0.000 36
1 18194 940 562 0.000 0.000 35
1 18195 940 562 0.000 0.000 33
1 18196 940 562 0.000 0.000 34
1 18197 940 562 0.000 0.000 31
1 18198 940 562 0.000 0.000 32
1 18199 940 562 0.000 0.000 37
1 18200 940 562 0.000 0.000 46
1 18201 938 566 0.577 0.288 38
1 18202 938 566 0.000 0.000 39
1 18203 938 566 0.000 0.000 40
1 18204 938 566 0.000 0.000 38
1 18205 940 566 0.258 0.129 42
1 18206 940 566 0.000 0.000 41
1 18207 942 566 0.258 0.129 47
1 18208 942 566 0.000 0.000 47
1 18209 942 566 0.000 0.000 47
1 18210 942 566 0.000 0.000 45
1 18211 942 566 0.000 0.000 44
1 18212 942 566 0.000 0.000 41
1 18213 942 566 0.000 0.000 42
1 18214 942 566 0.000 0.000 39
1 18215 942 566 0.000 0.000 41
1 18216 942 566 0.000 0.000 41
1 18217 942 566 0.000 0.000 39
1 18218 942 566 0.000 0.000 40
1 18219 942 566 0.000 0.000 43
1 18220 945 566 0.387 0.194 68
1 18221 945 566 0.000 0.000 65
1 18222 946 566 0.129 0.065 86
1 18223 946 566 0.000 0.000 84
1 18224 946 566 0.000 0.000 84
1 18225 946 566 0.000 0.000 85
1 18226 949 566 0.387 0.194 96
1 18227 949 566 0.000 0.000 97
1 18228 949 566 0.000 0.000 98
1 18229 949 566 0.000 0.000 97
1 18230 949 566 0.000 0.000 93
1 18231 949 566 0.000 0.000 98
1 18232 949 566 0.000 0.000 97
1 18233 949 566 0.000 0.000 95
1 18234 949 566 0.000 0.000 96
1 18235 949 566 0.000 0.000 96
1 18236 949 566 0.000 0.000 97
1 18237 949 566 0.000 0.000 97
1 18238 949 566 0.000 0.000 100
1 18239 949 566 0.000 0.000 101
1 18240 949 566 0.000 0.000 102
1 18241 949 566 0.000 0.000 100
1 18242 949 566 0.000 0.000 96
1 18243 949 566 0.000 0.000 102
1 18244 949 566 0.000 0.000 95
1 18245 949 566 0.000 0.000 95
1 18246 949 566 0.000 0.000 96
1 18247 949 566 0.000 0.000 96
1 18248 949 566 0.000 0.000 98
1 18249 948 566 0.129 0.065 86
1 18250 948 566 0.000 0.000 85
1 18251 948 566 0.000 0.000 81
1 18252 948 566 0.000 0.000 69
1 18253 948 566 0.000 0.000 59
1 18254 948 566 0.000 0.000 55
1 18255 948 566 0.000 0.000 53
1 18256 948 566 0.000 0.000 57
1 18257 948 566 0.000 0.000 56
1 18258 948 566 0.000 0.000 57
1 18259 950 566 0.258 0.129 59
1 18260 950 566 0.000 0.000 57
1 18261 950 566 0.000 0.000 58
1 18262 953 572 0.865 0.433 96
1 18263 953 572 0.000 0.000 96
1 18264 952 570 0.288 0.144 100
1 18265 952 570 0.000 0.000 101
1 18266 952 570 0.000 0.000 104
1 18267 952 570 0.000 0.000 105
1 18268 952 570 0.000 0.000 105
1 18269 952 570 0.000 0.000 102
1 18270 952 570 0.000 0.000 107
1 18271 952 570 0.000 0.000 106
1 18272 952 570 0.000 0.000 109
1 18273 952 570 0.000 0.000 115
1 18274 952 570 0.000 0.000 115
1 18275 952 570 0.000 0.000 115
1 18276 952 570 0.000 0.000 112
1 18277 952 570 0.000 0.000 111
1 18278 952 570 0.000 0.000 112
1 18279 953 572 0.288 0.144 90
1 18280 953 572 0.000 0.000 90
1 18281 953 572 0.000 0.000 90
1 18282 954 572 0.129 0.065 95
1 18283 954 572 0.000 0.000 95
1 18284 954 572 0.000 0.000 95
1 18285 954 572 0.000 0.000 96
1 18286 954 572 0.000 0.000 96
1 18287 954 572 0.000 0.000 96
1 18288 954 572 0.000 0.000 96
1 18289 954 572 0.000 0.000 96
1 18290 954 572 0.000 0.000 97
1 18291 954 572 0.000 0.000 98
1 18292 954 572 0.000 0.000 97
1 18293 954 572 0.000 0.000 96
1 18294 954 572 0.000 0.000 97
1 18295 954 572 0.000 0.000 98
1 18296 954 572 0.000 0.000 96
1 18297 954 572 0.000 0.000 97
1 18298 954 572 0.000 0.000 97
1 18299 954 572 0.000 0.000 96
1 18300 954 572 0.000 0.000 95
1 18301 954 572 0.000 0.000 95
1 18302 954 572 0.000 0.000 97
1 18303 954 572 0.000 0.000 98
1 18304 954 569 0.387 0.194 105
1 18305 954 569 0.000 0.000 108
1 18306 954 569 0.000 0.000 108
1 18307 953 569 0.129 0.065 106
1 18308 953 569 0.000 0.000 104
1 18309 953 569 0.000 0.000 104
1 18310 953 569 0.000 0.000 101
1 18311 953 569 0.000 0.000 103
1 18312 953 569 0.000 0.000 107
1 18313 953 569 0.000 0.000 108
1 18314 953 569 0.000 0.000 109
1 18315 953 572 0.387 0.194 99
1 18316 953 572 0.000 0.000 97
1 18317 953 572 0.000 0.000 97
1 18318 953 572 0.000 0.000 96
1 18319 953 572 0.000 0.000 97
1 18320 952 570 0.288 0.144 99
1 18321 952 570 0.000 0.000 100
1 18322 952 569 0.129 0.065 112
1 18323 952 569 0.000 0.000 111
1 18324 952 569 0.000 0.000 113
1 18325 952 569 0.000 0.000 110
1 18326 952 569 0.000 0.000 111
1 18327 952 566 0.387 0.194 61
1 18328 952 564 0.258 0.129 69
1 18329 952 564 0.000 0.000 67
1 18330 952 562 0.258 0.129 74
1 18331 952 562 0.000 0.000 79
1 18332 952 562 0.000 0.000 83
1 18333 950 562 0.258 0.129 43
1 18334 950 562 0.000 0.000 42
1 18335 950 562 0.000 0.000 44
1 18336 950 562 0.000 0.000 49
1 18337 950 562 0.000 0.000 55
1 18338 950 562 0.000 0.000 47
1 18339 948 562 0.258 0.129 36
1 18340 948 562 0.000 0.000 37
1 18341 949 561 0.182 0.091 31
1 18342 949 561 0.000 0.000 31
1 18343 949 561 0.000 0.000 30
1 18344 949 561 0.000 0.000 32
1 18345 950 561 0.129 0.065 29
1 18346 950 561 0.000 0.000 32
1 18347 952 561 0.258 0.129 55
1 18348 952 561 0.000 0.000 53
1 18349 952 561 0.000 0.000 49
1 18350 952 561 0.000 0.000 49
1 18351 952 561 0.000 0.000 51
1 18352 952 561 0.000 0.000 53
1 18353 952 561 0.000 0.000 58
1 18354 952 561 0.000 0.000 62
1 18355 952 562 0.129 0.065 90
1 18356 952 562 0.000 0.000 93
1 18357 952 562 0.000 0.000 94
1 18358 952 562 0.000 0.000 91
1 18359 952 562 0.000 0.000 90
1 18360 952 561 0.129 0.065 88
1 18361 952 561 0.000 0.000 94
1 18362 952 561 0.000 0.000 95
1 18363 952 561 0.000 0.000 95
1 18364 952 561 0.000 0.000 99
1 18365 952 561 0.000 0.000 93
1 18366 952 561 0.000 0.000 93
1 18367 953 561 0.129 0.065 91
1 18368 953 561 0.000 0.000 91
1 18369 953 561 0.000 0.000 94
1 18370 953 561 0.000 0.000 90
1 18371 956 557 0.645 0.323 93
1 18372 953 553 0.645 0.323 95
1 18373 953 553 0.000 0.000 99
1 18374 953 553 0.000 0.000 101
1 18375 952 552 0.182 0.091 84
1 18376 952 552 0.000 0.000 88
1 18377 952 552 0.000 0.000 94
1 18378 952 552 0.000 0.000 96
1 18379 952 552 0.000 0.000 99
1 18380 952 552 0.000 0.000 101
1 18381 952 552 0.000 0.000 99
1 18382 952 552 0.000 0.000 98
1 18383 952 552 0.000 0.000 98
1 18384 952 552 0.000 0.000 98
1 18385 952 552 0.000 0.000 95
1 18386 952 552 0.000 0.000 97
1 18387 952 552 0.000 0.000 94
1 18388 952 552 0.000 0.000 93
1 18389 952 552 0.000 0.000 96
1 18390 952 552 0.000 0.000 94
1 18391 952 552 0.000 0.000 91
1 18392 952 552 0.000 0.000 94
1 18393 952 552 0.000 0.000 94
1 18394 952 552 0.000 0.000 98
1 18395 952 552 0.000 0.000 96
1 18396 952 552 0.000 0.000 95
1 18397 952 552 0.000 0.000 98
1 18398 950 548 0.577 0.288 45
1 18399 950 548 0.000 0.000 43
1 18400 950 548 0.000 0.000 43
1 18401 950 548 0.000 0.000 37
1 18402 950 548 0.000 0.000 37
1 18403 950 548 0.000 0.000 44
1 18404 950 548 0.000 0.000 43
1 18405 950 548 0.000 0.000 38
1 18406 950 548 0.000 0.000 41
1 18407 950 548 0.000 0.000 46
1 18408 953 550 0.465 0.233 97
1 18409 953 550 0.000 0.000 98
1 18410 953 550 0.000 0.000 96
1 18411 953 550 0.000 0.000 97
1 18412 953 550 0.000 0.000 98
1 18413 954 550 0.129 0.065 95
1 18414 954 550 0.000 0.000 93
1 18415 954 550 0.000 0.000 92
1 18416 954 550 0.000 0.000 97
1 18417 954 550 0.000 0.000 93
1 18418 954 550 0.000 0.000 95
1 18419 954 550 0.000 0.000 94
1 18420 954 550 0.000 0.000 97
1 18421 954 550 0.000 0.000 97
1 18422 954 550 0.000 0.000 97
1 18423 954 550 0.000 0.000 96
1 18424 954 550 0.000 0.000 97
1 18425 954 550 0.000 0.000 96
1 18426 954 550 0.000 0.000 96
1 18427 952 550 0.258 0.129 80
1 18428 952 550 0.000 0.000 78
1 18429 952 550 0.000 0.000 76
1 18430 952 550 0.000 0.000 80
1 18431 952 550 0.000 0.000 73
1 18432 952 550 0.000 0.000 78
1 18433 952 550 0.000 0.000 77
1 18434 952 550 0.000 0.000 81
1 18435 952 550 0.000 0.000 75
1 18436 952 550 0.000 0.000 73
1 18437 952 550 0.000 0.000 73
1 18438 952 550 0.000 0.000 77
1 18439 952 550 0.000 0.000 81
1 18440 952 550 0.000 0.000 89
1 18441 952 550 0.000 0.000 91
1 18442 952 550 0.000 0.000 84
1 18443 952 550 0.000 0.000 93
1 18444 952 550 0.000 0.000 94
1 18445 952 550 0.000 0.000 94
1 18446 952 550 0.000 0.000 94
1 18447 952 550 0.000 0.000 94
1 18448 952 550 0.000 0.000 94
1 18449 952 550 0.000 0.000 94
1 18450 952 550 0.000 0.000 94
1 18451 952 550 0.000 0.000 92
1 18452 952 550 0.000 0.000 94
1 18453 952 550 0.000 0.000 94
1 18454 950 557 0.939 0.470 77
1 18455 950 553 0.516 0.258 100
1 18456 950 553 0.000 0.000 101
1 18457 950 553 0.000 0.000 99
1 18458 949 554 0.182 0.091 97
1 18459 949 556 0.258 0.129 81
1 18460 949 556 0.000 0.000 80
1 18461 949 556 0.000 0.000 77
1 18462 949 556 0.000 0.000 80
1 18463 949 556 0.000 0.000 80
1 18464 949 556 0.000 0.000 81
1 18465 949 556 0.000 0.000 80
1 18466 949 556 0.000 0.000 81
1 18467 949 558 0.258 0.129 86
1 18468 949 558 0.000 0.000 85
1 18469 945 549 1.271 0.635 29
1 18470 945 549 0.000 0.000 32
1 18471 942 548 0.408 0.204 26
1 18472 942 548 0.000 0.000 26
1 18473 942 548 0.000 0.000 28
1 18474 941 545 0.408 0.204 52
1 18475 941 545 0.000 0.000 56
1 18476 938 545 0.387 0.194 51
1 18477 938 545 0.000 0.000 50
1 18478 938 545 0.000 0.000 47
1 18479 938 545 0.000 0.000 42
1 18480 938 545 0.000 0.000 39
1 18481 938 545 0.000 0.000 42
1 18482 938 545 0.000 0.000 36
1 18483 938 545 0.000 0.000 37
1 18484 938 545 0.000 0.000 36
1 18485 938 545 0.000 0.000 35
1 18486 938 545 0.000 0.000 30
1 18487 938 545 0.000 0.000 28
1 18488 938 545 0.000 0.000 29
1 18489 938 545 0.000 0.000 28
1 18490 938 545 0.000 0.000 29
1 18491 938 545 0.000 0.000 28
1 18492 938 540 0.645 0.323 68
1 18493 938 540 0.000 0.000 62
1 18494 938 540 0.000 0.000 61
1 18495 938 540 0.000 0.000 56
1 18496 938 540 0.000 0.000 48
1 18497 938 540 0.000 0.000 42
1 18498 938 540 0.000 0.000 45
1 18499 938 540 0.000 0.000 48
1 18500 938 540 0.000 0.000 48
1 18501 938 540 0.000 0.000 47
1 18502 940 538 0.365 0.182 61
1 18503 940 538 0.000 0.000 57
1 18504 940 538 0.000 0.000 58
1 18505 940 538 0.000 0.000 59
1 18506 940 538 0.000 0.000 60
1 18507 940 538 0.000 0.000 61
1 18508 940 538 0.000 0.000 58
1 18509 940 538 0.000 0.000 58
1 18510 940 538 0.000 0.000 54
1 18511 940 538 0.000 0.000 56
1 18512 940 538 0.000 0.000 54
1 18513 940 538 0.000 0.000 55
1 18514 940 538 0.000 0.000 54
1 18515 940 538 0.000 0.000 54
1 18516 940 538 0.000 0.000 51
1 18517 941 538 0.129 0.065 57
1 18518 941 538 0.000 0.000 57
1 18519 941 538 0.000 0.000 54
1 18520 941 538 0.000 0.000 53
1 18521 941 538 0.000 0.000 54
1 18522 941 538 0.000 0.000 49
1 18523 941 538 0.000 0.000 46
1 18524 944 541 0.547 0.274 92
1 18525 944 541 0.000 0.000 82
1 18526 944 541 0.000 0.000 83
1 18527 942 540 0.288 0.144 62
1 18528 942 540 0.000 0.000 62
1 18529 941 537 0.408 0.204 48
1 18530 941 537 0.000 0.000 49
1 18531 941 537 0.000 0.000 45
1 18532 941 537 0.000 0.000 46
1 18533 941 537 0.000 0.000 45
1 18534 941 537 0.000 0.000 51
1 18535 941 537 0.000 0.000 54
1 18536 941 537 0.000 0.000 52
1 18537 941 537 0.000 0.000 46
1 18538 941 537 0.000 0.000 43
1 18539 941 537 0.000 0.000 44
1 18540 941 541 0.516 0.258 31
1 18541 941 540 0.129 0.065 39
1 18542 941 538 0.258 0.129 31
1 18543 941 538 0.000 0.000 32
1 18544 941 538 0.000 0.000 31
1 18545 941 538 0.000 0.000 31
1 18546 941 538 0.000 0.000 32
1 18547 941 538 0.000 0.000 32
1 18548 941 538 0.000 0.000 34
1 18549 941 538 0.000 0.000 32
1 18550 941 538 0.000 0.000 32
1 18551 941 538 0.000 0.000 33
1 18552 941 538 0.000 0.000 34
1 18553 941 538 0.000 0.000 33
1 18554 941 538 0.000 0.000 35
1 18555 941 538 0.000 0.000 34
1 18556 945 538 0.516 0.258 57
1 18557 948 538 0.387 0.194 94
1 18558 944 537 0.532 0.266 43
1 18559 944 537 0.000 0.000 42
1 18560 941 537 0.387 0.194 42
1 18561 941 537 0.000 0.000 42
1 18562 941 537 0.000 0.000 40
1 18563 941 537 0.000 0.000 45
1 18564 941 537 0.000 0.000 40
1 18565 941 537 0.000 0.000 41
1 18566 941 537 0.000 0.000 41
1 18567 941 537 0.000 0.000 43
1 18568 941 537 0.000 0.000 40
1 18569 941 537 0.000 0.000 39
1 18570 941 537 0.000 0.000 38
1 18571 941 537 0.000 0.000 39
1 18572 941 537 0.000 0.000 39
1 18573 941 537 0.000 0.000 39
1 18574 941 537 0.000 0.000 39
1 18575 941 537 0.000 0.000 38
1 18576 941 537 0.000 0.000 35
1 18577 941 537 0.000 0.000 34
1 18578 941 537 0.000 0.000 37
1 18579 941 537 0.000 0.000 36
1 18580 940 537 0.129 0.065 44
1 18581 940 537 0.000 0.000 46
1 18582 940 537 0.000 0.000 50
1 18583 940 537 0.000 0.000 51
1 18584 940 537 0.000 0.000 50
1 18585 940 537 0.000 0.000 53
1 18586 940 537 0.000 0.000 52
1 18587 940 537 0.000 0.000 52
1 18588 941 536 0.182 0.091 49
1 18589 941 536 0.000 0.000 48
1 18590 941 536 0.000 0.000 49
1 18591 941 536 0.000 0.000 51
1 18592 941 536 0.000 0.000 51
1 18593 941 536 0.000 0.000 51
1 18594 941 536 0.000 0.000 53
1 18595 941 536 0.000 0.000 55
1 18596 941 536 0.000 0.000 53
1 18597 941 536 0.000 0.000 50
1 18598 942 536 0.129 0.065 56
1 18599 942 536 0.000 0.000 54
1 18600 942 536 0.000 0.000 53
1 18601 942 536 0.000 0.000 56
1 18602 942 536 0.000 0.000 57
1 18603 942 536 0.000 0.000 57
1 18604 942 536 0.000 0.000 61
1 18605 942 536 0.000 0.000 70
1 18606 944 534 0.365 0.182 74
1 18607 945 534 0.129 0.065 71
1 18608 945 534 0.000 0.000 69
1 18609 945 534 0.000 0.000 68
1 18610 945 534 0.000 0.000 65
1 18611 945 534 0.000 0.000 62
1 18612 945 534 0.000 0.000 62
1 18613 945 534 0.000 0.000 60
1 18614 945 534 0.000 0.000 58
1 18615 945 534 0.000 0.000 58
1 18616 945 534 0.000 0.000 57
1 18617 945 534 0.000 0.000 58
1 18618 945 534 0.000 0.000 61
1 18619 945 534 0.000 0.000 68
1 18620 945 534 0.000 0.000 81
1 18621 946 533 0.182 0.091 70
1 18622 946 533 0.000 0.000 68
1 18623 946 533 0.000 0.000 73
1 18624 949 532 0.408 0.204 46
1 18625 949 532 0.000 0.000 45
1 18626 949 532 0.000 0.000 45
1 18627 949 532 0.000 0.000 44
1 18628 949 532 0.000 0.000 47
1 18629 949 532 0.000 0.000 45
1 18630 949 532 0.000 0.000 46
1 18631 949 532 0.000 0.000 48
1 18632 949 532 0.000 0.000 51
1 18633 949 532 0.000 0.000 54
1 18634 949 532 0.000 0.000 56
1 18635 949 532 0.000 0.000 55
1 18636 949 532 0.000 0.000 54
1 18637 949 532 0.000 0.000 55
1 18638 949 532 0.000 0.000 53
1 18639 949 532 0.000 0.000 55
1 18640 949 532 0.000 0.000 56
1 18641 949 532 0.000 0.000 58
1 18642 949 532 0.000 0.000 57
1 18643 949 532 0.000 0.000 59
1 18644 949 532 0.000 0.000 59
1 18645 949 532 0.000 0.000 58
1 18646 949 532 0.000 0.000 54
1 18647 949 532 0.000 0.000 55
1 18648 948 532 0.129 0.065 57
1 18649 948 532 0.000 0.000 65
1 18650 948 532 0.000 0.000 67
1 18651 948 532 0.000 0.000 69
1 18652 948 532 0.000 0.000 70
1 18653 948 532 0.000 0.000 78
1 18654 948 532 0.000 0.000 87
1 18655 948 532 0.000 0.000 87
1 18656 948 532 0.000 0.000 86
1 18657 948 532 0.000 0.000 89
1 18658 948 532 0.000 0.000 96
1 18659 950 536 0.577 0.288 74
1 18660 949 541 0.658 0.329 36
1 18661 949 541 0.000 0.000 33
1 18662 949 541 0.000 0.000 33
1 18663 949 541 0.000 0.000 40
1 18664 949 541 0.000 0.000 42
1 18665 949 541 0.000 0.000 50
1 18666 949 541 0.000 0.000 60
1 18667 949 541 0.000 0.000 67
1 18668 949 541 0.000 0.000 72
1 18669 949 541 0.000 0.000 70
1 18670 949 544 0.387 0.194 41
1 18671 949 544 0.000 0.000 52
1 18672 950 544 0.129 0.065 60
1 18673 950 544 0.000 0.000 67
1 18674 950 544 0.000 0.000 72
1 18675 950 544 0.000 0.000 70
1 18676 952 544 0.258 0.129 81
1 18677 952 544 0.000 0.000 79
1 18678 952 544 0.000 0.000 80
1 18679 952 544 0.000 0.000 82
1 18680 952 544 0.000 0.000 84
1 18681 953 544 0.129 0.065 95
1 18682 953 544 0.000 0.000 94
1 18683 953 544 0.000 0.000 92
1 18684 953 544 0.000 0.000 93
1 18685 953 544 0.000 0.000 92
1 18686 953 544 0.000 0.000 94
1 18687 953 544 0.000 0.000 92
1 18688 952 544 0.129 0.065 85
1 18689 952 544 0.000 0.000 88
1 18690 952 544 0.000 0.000 89
1 18691 952 546 0.258 0.129 95
1 18692 952 546 0.000 0.000 87
1 18693 952 546 0.000 0.000 84
1 18694 952 546 0.000 0.000 83
1 18695 952 546 0.000 0.000 83
1 18696 952 546 0.000 0.000 84
1 18697 952 546 0.000 0.000 84
1 18698 952 546 0.000 0.000 83
1 18699 952 546 0.000 0.000 83
1 18700 953 546 0.129 0.065 91
1 18701 953 546 0.000 0.000 90
1 18702 950 550 0.645 0.323 36
1 18703 950 550 0.000 0.000 38
1 18704 950 550 0.000 0.000 37
1 18705 950 550 0.000 0.000 37
1 18706 950 550 0.000 0.000 36
1 18707 950 550 0.000 0.000 37
1 18708 950 550 0.000 0.000 34
1 18709 950 550 0.000 0.000 37
1 18710 950 550 0.000 0.000 40
1 18711 950 550 0.000 0.000 40
1 18712 950 550 0.000 0.000 36
1 18713 946 550 0.516 0.258 39
1 18714 952 550 0.774 0.387 76
1 18715 954 550 0.258 0.129 99
1 18716 954 550 0.000 0.000 100
1 18717 954 550 0.000 0.000 99
1 18718 954 550 0.000 0.000 95
1 18719 954 550 0.000 0.000 92
1 18720 954 550 0.000 0.000 92
1 18721 954 550 0.000 0.000 97
1 18722 954 550 0.000 0.000 98
1 18723 954 550 0.000 0.000 96
1 18724 954 550 0.000 0.000 89
1 18725 954 550 0.000 0.000 90
1 18726 954 550 0.000 0.000 90
1 18727 953 544 0.785 0.392 75
1 18728 953 544 0.000 0.000 75
1 18729 953 544 0.000 0.000 74
1 18730 953 544 0.000 0.000 83
1 18731 953 544 0.000 0.000 85
1 18732 953 544 0.000 0.000 95
1 18733 950 541 0.547 0.274 30
1 18734 950 541 0.000 0.000 33
1 18735 950 541 0.000 0.000 37
1 18736 950 541 0.000 0.000 35
1 18737 950 541 0.000 0.000 39
1 18738 950 541 0.000 0.000 38
1 18739 950 541 0.000 0.000 39
1 18740 950 541 0.000 0.000 40
1 18741 950 541 0.000 0.000 40
1 18742 952 541 0.258 0.129 38
1 18743 952 541 0.000 0.000 33
1 18744 952 541 0.000 0.000 32
1 18745 952 540 0.129 0.065 34
1 18746 954 540 0.258 0.129 65
1 18747 954 540 0.000 0.000 61
1 18748 954 540 0.000 0.000 60
1 18749 954 540 0.000 0.000 55
1 18750 954 540 0.000 0.000 56
1 18751 954 540 0.000 0.000 55
1 18752 954 540 0.000 0.000 53
1 18753 954 540 0.000 0.000 55
1 18754 954 540 0.000 0.000 56
1 18755 956 540 0.258 0.129 70
1 18756 956 540 0.000 0.000 74
1 18757 956 540 0.000 0.000 67
1 18758 956 540 0.000 0.000 72
1 18759 956 540 0.000 0.000 69
1 18760 958 540 0.258 0.129 85
1 18761 958 540 0.000 0.000 86
1 18762 958 540 0.000 0.000 83
1 18763 958 540 0.000 0.000 82
1 18764 958 540 0.000 0.000 84
1 18765 958 540 0.000 0.000 83
1 18766 958 540 0.000 0.000 82
1 18767 958 540 0.000 0.000 84
1 18768 958 540 0.000 0.000 79
1 18769 958 540 0.000 0.000 78
1 18770 957 540 0.129 0.065 68
1 18771 957 540 0.000 0.000 67
1 18772 957 540 0.000 0.000 69
1 18773 957 540 0.000 0.000 68
1 18774 957 540 0.000 0.000 68
1 18775 957 540 0.000 0.000 66
1 18776 957 540 0.000 0.000 69
1 18777 957 540 0.000 0.000 68
1 18778 957 540 0.000 0.000 67
1 18779 957 540 0.000 0.000 65
1 18780 957 540 0.000 0.000 65
1 18781 956 542 0.288 0.144 41
1 18782 956 542 0.000 0.000 43
1 18783 956 542 0.000 0.000 41
1 18784 956 542 0.000 0.000 39
1 18785 958 542 0.258 0.129 48
1 18786 960 542 0.258 0.129 65
1 18787 960 542 0.000 0.000 62
1 18788 957 538 0.645 0.323 45
1 18789 957 538 0.000 0.000 42
1 18790 962 541 0.752 0.376 88
1 18791 961 541 0.129 0.065 71
1 18792 960 541 0.129 0.065 57
1 18793 960 541 0.000 0.000 62
1 18794 960 541 0.000 0.000 64
1 18795 960 540 0.129 0.065 57
1 18796 960 540 0.000 0.000 55
1 18797 960 540 0.000 0.000 54
1 18798 957 537 0.547 0.274 39
1 18799 957 537 0.000 0.000 38
1 18800 960 537 0.387 0.194 52
1 18801 960 537 0.000 0.000 52
1 18802 960 537 0.000 0.000 50
1 18803 960 537 0.000 0.000 51
1 18804 960 537 0.000 0.000 48
1 18805 960 537 0.000 0.000 49
1 18806 960 537 0.000 0.000 50
1 18807 960 537 0.000 0.000 48
1 18808 960 537 0.000 0.000 49
1 18809 960 537 0.000 0.000 49
1 18810 960 537 0.000 0.000 47
1 18811 960 537 0.000 0.000 45
1 18812 960 537 0.000 0.000 48
1 18813 958 537 0.258 0.129 39
1 18814 958 537 0.000 0.000 36
1 18815 958 537 0.000 0.000 38
1 18816 957 537 0.129 0.065 42
1 18817 957 537 0.000 0.000 41
1 18818 957 537 0.000 0.000 42
1 18819 957 537 0.000 0.000 38
1 18820 957 537 0.000 0.000 40
1 18821 960 538 0.408 0.204 43
1 18822 960 538 0.000 0.000 42
1 18823 960 538 0.000 0.000 43
1 18824 960 538 0.000 0.000 42
1 18825 960 538 0.000 0.000 45
1 18826 960 538 0.000 0.000 43
1 18827 962 538 0.258 0.129 56
1 18828 962 538 0.000 0.000 55
1 18829 962 538 0.000 0.000 57
1 18830 962 538 0.000 0.000 55
1 18831 962 538 0.000 0.000 56
1 18832 962 538 0.000 0.000 56
1 18833 962 538 0.000 0.000 53
1 18834 962 538 0.000 0.000 53
1 18835 965 538 0.387 0.194 92
1 18836 965 538 0.000 0.000 91
1 18837 965 538 0.000 0.000 97
1 18838 964 540 0.288 0.144 87
1 18839 964 540 0.000 0.000 85
1 18840 964 540 0.000 0.000 88
1 18841 964 540 0.000 0.000 81
1 18842 964 540 0.000 0.000 81
1 18843 964 540 0.000 0.000 86
1 18844 964 540 0.000 0.000 87
1 18845 964 540 0.000 0.000 90
1 18846 964 540 0.000 0.000 89
1 18847 964 540 0.000 0.000 88
1 18848 964 540 0.000 0.000 81
1 18849 964 540 0.000 0.000 84
1 18850 964 540 0.000 0.000 91
1 18851 961 540 0.387 0.194 46
1 18852 961 540 0.000 0.000 46
1 18853 961 540 0.000 0.000 48
1 18854 961 540 0.000 0.000 48
1 18855 961 540 0.000 0.000 47
1 18856 962 540 0.129 0.065 49
1 18857 962 540 0.000 0.000 52
1 18858 962 540 0.000 0.000 55
1 18859 962 540 0.000 0.000 57
1 18860 962 540 0.000 0.000 55
1 18861 962 540 0.000 0.000 57
1 18862 962 540 0.000 0.000 57
1 18863 962 540 0.000 0.000 59
1 18864 962 538 0.258 0.129 69
1 18865 964 538 0.258 0.129 93
1 18866 964 538 0.000 0.000 92
1 18867 964 538 0.000 0.000 92
1 18868 964 538 0.000 0.000 93
1 18869 961 540 0.465 0.233 57
1 18870 961 540 0.000 0.000 60
1 18871 961 540 0.000 0.000 57
1 18872 961 540 0.000 0.000 62
1 18873 961 540 0.000 0.000 66
1 18874 961 540 0.000 0.000 65
1 18875 961 540 0.000 0.000 63
1 18876 961 540 0.000 0.000 69
1 18877 960 545 0.658 0.329 35
1 18878 960 545 0.000 0.000 37
1 18879 960 545 0.000 0.000 37
1 18880 960 545 0.000 0.000 35
1 18881 960 545 0.000 0.000 34
1 18882 960 545 0.000 0.000 34
1 18883 960 545 0.000 0.000 35
1 18884 960 545 0.000 0.000 36
1 18885 960 545 0.000 0.000 33
1 18886 960 545 0.000 0.000 34
1 18887 960 545 0.000 0.000 35
1 18888 960 545 0.000 0.000 35
1 18889 960 545 0.000 0.000 40
1 18890 962 545 0.258 0.129 54
1 18891 962 545 0.000 0.000 67
1 18892 962 545 0.000 0.000 70
1 18893 962 545 0.000 0.000 72
1 18894 962 545 0.000 0.000 78
1 18895 962 545 0.000 0.000 82
1 18896 962 545 0.000 0.000 81
1 18897 962 545 0.000 0.000 78
1 18898 962 545 0.000 0.000 82
1 18899 962 545 0.000 0.000 82
1 18900 962 545 0.000 0.000 82
1 18901 962 545 0.000 0.000 87
1 18902 962 545 0.000 0.000 87
1 18903 962 545 0.000 0.000 93
1 18904 962 545 0.000 0.000 94
1 18905 962 545 0.000 0.000 98
1 18906 962 545 0.000 0.000 97
1 18907 962 545 0.000 0.000 97
1 18908 962 545 0.000 0.000 97
1 18909 962 545 0.000 0.000 98
1 18910 962 545 0.000 0.000 99
1 18911 962 545 0.000 0.000 96
1 18912 962 545 0.000 0.000 96
1 18913 962 545 0.000 0.000 97
1 18914 962 545 0.000 0.000 96
1 18915 961 556 1.425 0.712 34
1 18916 961 556 0.000 0.000 36
1 18917 961 556 0.000 0.000 35
1 18918 961 556 0.000 0.000 35
1 18919 961 556 0.000 0.000 34
1 18920 961 556 0.000 0.000 32
1 18921 961 556 0.000 0.000 34
1 18922 961 556 0.000 0.000 35
1 18923 961 556 0.000 0.000 32
1 18924 961 556 0.000 0.000 35
1 18925 962 556 0.129 0.065 56
1 18926 962 556 0.000 0.000 62
1 18927 962 556 0.000 0.000 56
1 18928 962 556 0.000 0.000 55
1 18929 961 556 0.129 0.065 34
1 18930 961 554 0.258 0.129 48
1 18931 961 554 0.000 0.000 50
1 18932 961 554 0.000 0.000 48
1 18933 961 554 0.000 0.000 46
1 18934 961 554 0.000 0.000 49
1 18935 961 554 0.000 0.000 46
1 18936 961 554 0.000 0.000 47
1 18937 961 554 0.000 0.000 54
1 18938 961 554 0.000 0.000 43
1 18939 961 554 0.000 0.000 45
1 18940 961 554 0.000 0.000 52
1 18941 961 554 0.000 0.000 55
1 18942 961 554 0.000 0.000 49
1 18943 961 554 0.000 0.000 46
1 18944 961 554 0.000 0.000 44
1 18945 961 554 0.000 0.000 50
1 18946 961 554 0.000 0.000 44
1 18947 961 554 0.000 0.000 48
1 18948 961 554 0.000 0.000 43
1 18949 961 554 0.000 0.000 47
1 18950 961 554 0.000 0.000 52
1 18951 961 554 0.000 0.000 53
1 18952 961 554 0.000 0.000 52
1 18953 957 556 0.577 0.288 35
1 18954 957 556 0.000 0.000 33
1 18955 957 557 0.129 0.065 37
1 18956 960 557 0.387 0.194 35
1 18957 960 557 0.000 0.000 32
1 18958 960 557 0.000 0.000 32
1 18959 960 557 0.000 0.000 33
1 18960 960 557 0.000 0.000 32
1 18961 960 557 0.000 0.000 32
1 18962 960 556 0.129 0.065 36
1 18963 961 556 0.129 0.065 33
1 18964 961 556 0.000 0.000 34
1 18965 961 556 0.000 0.000 36
1 18966 961 556 0.000 0.000 42
1 18967 961 556 0.000 0.000 41
1 18968 961 556 0.000 0.000 44
1 18969 961 556 0.000 0.000 41
1 18970 961 556 0.000 0.000 42
1 18971 961 556 0.000 0.000 37
1 18972 961 556 0.000 0.000 35
1 18973 964 556 0.387 0.194 96
1 18974 964 556 0.000 0.000 97
1 18975 964 556 0.000 0.000 94
1 18976 964 556 0.000 0.000 98
1 18977 961 556 0.387 0.194 59
1 18978 961 556 0.000 0.000 66
1 18979 961 556 0.000 0.000 66
1 18980 961 556 0.000 0.000 60
1 18981 961 556 0.000 0.000 66
1 18982 961 556 0.000 0.000 66
1 18983 961 556 0.000 0.000 66
1 18984 961 556 0.000 0.000 70
1 18985 961 556 0.000 0.000 65
1 18986 961 556 0.000 0.000 64
1 18987 961 556 0.000 0.000 67
1 18988 961 556 0.000 0.000 68
1 18989 961 556 0.000 0.000 66
1 18990 961 556 0.000 0.000 72
1 18991 961 556 0.000 0.000 73
1 18992 961 556 0.000 0.000 70
1 18993 961 556 0.000 0.000 73
1 18994 961 556 0.000 0.000 75
1 18995 961 556 0.000 0.000 78
1 18996 961 556 0.000 0.000 80
1 18997 961 556 0.000 0.000 77
1 18998 961 556 0.000 0.000 75
1 18999 961 556 0.000 0.000 78
1 19000 958 557 0.408 0.204 39
1 19001 958 557 0.000 0.000 42
1 19002 958 557 0.000 0.000 40
1 19003 958 557 0.000 0.000 42
1 19004 958 557 0.000 0.000 44
1 19005 953 557 0.645 0.323 29
1 19006 953 557 0.000 0.000 30
1 19007 953 557 0.000 0.000 27
1 19008 953 557 0.000 0.000 29
1 19009 950 557 0.387 0.194 34
1 19010 950 557 0.000 0.000 34
1 19011 950 557 0.000 0.000 34
1 19012 950 557 0.000 0.000 31
1 19013 950 557 0.000 0.000 32
1 19014 950 557 0.000 0.000 28
1 19015 950 557 0.000 0.000 30
1 19016 950 557 0.000 0.000 33
1 19017 950 557 0.000 0.000 34
1 19018 950 557 0.000 0.000 34
1 19019 950 558 0.129 0.065 31
1 19020 950 561 0.387 0.194 42
1 19021 948 561 0.258 0.129 30
1 19022 948 561 0.000 0.000 32
1 19023 948 561 0.000 0.000 34
1 19024 948 561 0.000 0.000 38
1 19025 948 561 0.000 0.000 38
1 19026 948 561 0.000 0.000 41
1 19027 948 561 0.000 0.000 41
1 19028 948 561 0.000 0.000 46
1 19029 948 561 0.000 0.000 50
1 19030 948 561 0.000 0.000 58
1 19031 949 566 0.658 0.329 48
1 19032 949 566 0.000 0.000 49
1 19033 949 566 0.000 0.000 52
1 19034 949 566 0.000 0.000 53
1 19035 949 566 0.000 0.000 54
1 19036 949 566 0.000 0.000 53
1 19037 949 566 0.000 0.000 52
1 19038 949 566 0.000 0.000 56
1 19039 953 566 0.516 0.258 61
1 19040 953 566 0.000 0.000 62
1 19041 953 566 0.000 0.000 61
1 19042 953 566 0.000 0.000 64
1 19043 953 566 0.000 0.000 64
1 19044 953 566 0.000 0.000 64
1 19045 953 566 0.000 0.000 65
1 19046 953 566 0.000 0.000 64
1 19047 953 566 0.000 0.000 67
1 19048 953 566 0.000 0.000 65
1 19049 953 566 0.000 0.000 64
1 19050 953 566 0.000 0.000 64
1 19051 953 566 0.000 0.000 61
1 19052 953 566 0.000 0.000 60
1 19053 953 566 0.000 0.000 59
1 19054 953 566 0.000 0.000 58
1 19055 953 566 0.000 0.000 55
1 19056 953 566 0.000 0.000 53
1 19057 953 566 0.000 0.000 53
1 19058 953 566 0.000 0.000 50
1 19059 953 566 0.000 0.000 47
1 19060 953 566 0.000 0.000 46
1 19061 953 566 0.000 0.000 46
1 19062 953 566 0.000 0.000 38
1 19063 953 566 0.000 0.000 35
1 19064 953 566 0.000 0.000 33
1 19065 953 566 0.000 0.000 32
1 19066 953 566 0.000 0.000 29
1 19067 953 566 0.000 0.000 28
1 19068 956 568 0.465 0.233 92
1 19069 956 568 0.000 0.000 91
1 19070 956 568 0.000 0.000 86
1 19071 956 568 0.000 0.000 82
1 19072 956 568 0.000 0.000 82
1 19073 956 568 0.000 0.000 83
1 19074 956 568 0.000 0.000 80
1 19075 956 568 0.000 0.000 76
1 19076 956 568 0.000 0.000 72
1 19077 956 568 0.000 0.000 76
1 19078 956 568 0.000 0.000 70
1 19079 956 568 0.000 0.000 68
1 19080 956 568 0.000 0.000 72
1 19081 956 568 0.000 0.000 69
1 19082 956 568 0.000 0.000 65
1 19083 956 568 0.000 0.000 64
1 19084 956 568 0.000 0.000 60
1 19085 956 568 0.000 0.000 55
1 19086 956 568 0.000 0.000 48
1 19087 956 568 0.000 0.000 49
1 19088 956 568 0.000 0.000 49
1 19089 956 568 0.000 0.000 52
1 19090 956 568 0.000 0.000 52
1 19091 956 568 0.000 0.000 49
1 19092 956 568 0.000 0.000 46
1 19093 956 568 0.000 0.000 47
1 19094 956 568 0.000 0.000 43
1 19095 956 568 0.000 0.000 42
1 19096 953 568 0.387 0.194 45
1 19097 953 568 0.000 0.000 45
1 19098 953 568 0.000 0.000 45
1 19099 953 568 0.000 0.000 47
1 19100 953 568 0.000 0.000 50
1 19101 953 568 0.000 0.000 47
1 19102 953 568 0.000 0.000 43
1 19103 953 568 0.000 0.000 35
1 19104 953 568 0.000 0.000 32
1 19105 953 568 0.000 0.000 29
1 19106 953 568 0.000 0.000 28
1 19107 953 568 0.000 0.000 30
1 19108 953 568 0.000 0.000 30
1 19109 953 568 0.000 0.000 31
1 19110 953 568 0.000 0.000 29
1 19111 956 568 0.387 0.194 29
1 19112 956 568 0.000 0.000 31
1 19113 956 568 0.000 0.000 31
1 19114 958 569 0.288 0.144 51
1 19115 958 569 0.000 0.000 49
1 19116 960 569 0.258 0.129 67
1 19117 960 569 0.000 0.000 69
1 19118 960 569 0.000 0.000 72
1 19119 960 569 0.000 0.000 77
1 19120 960 569 0.000 0.000 87
1 19121 961 566 0.408 0.204 32
1 19122 961 566 0.000 0.000 35
1 19123 961 566 0.000 0.000 34
1 19124 961 566 0.000 0.000 35
1 19125 961 566 0.000 0.000 35
1 19126 961 565 0.129 0.065 29
1 19127 961 565 0.000 0.000 30
1 19128 961 565 0.000 0.000 32
1 19129 961 565 0.000 0.000 36
1 19130 961 565 0.000 0.000 39
1 19131 962 565 0.129 0.065 40
1 19132 962 565 0.000 0.000 42
1 19133 962 565 0.000 0.000 41
1 19134 962 565 0.000 0.000 41
1 19135 962 565 0.000 0.000 41
1 19136 962 565 0.000 0.000 41
1 19137 962 565 0.000 0.000 38
1 19138 962 565 0.000 0.000 37
1 19139 962 565 0.000 0.000 36
1 19140 965 564 0.408 0.204 44
1 19141 965 564 0.000 0.000 43
1 19142 965 564 0.000 0.000 48
1 19143 965 564 0.000 0.000 49
1 19144 965 564 0.000 0.000 49
1 19145 965 564 0.000 0.000 49
1 19146 965 564 0.000 0.000 48
1 19147 965 564 0.000 0.000 45
1 19148 965 564 0.000 0.000 45
1 19149 965 564 0.000 0.000 48
1 19150 965 560 0.516 0.258 45
1 19151 965 562 0.258 0.129 43
1 19152 965 562 0.000 0.000 45
1 19153 965 562 0.000 0.000 43
1 19154 965 562 0.000 0.000 42
1 19155 965 562 0.000 0.000 40
1 19156 965 562 0.000 0.000 37
1 19157 965 562 0.000 0.000 41
1 19158 965 562 0.000 0.000 40
1 19159 965 562 0.000 0.000 45
1 19160 965 562 0.000 0.000 44
1 19161 965 562 0.000 0.000 43
1 19162 965 562 0.000 0.000 47
1 19163 965 562 0.000 0.000 42
1 19164 965 562 0.000 0.000 45
1 19165 966 562 0.129 0.065 49
1 19166 966 562 0.000 0.000 47
1 19167 966 562 0.000 0.000 45
1 19168 966 562 0.000 0.000 44
1 19169 966 562 0.000 0.000 44
1 19170 966 562 0.000 0.000 42
1 19171 966 562 0.000 0.000 41
1 19172 966 562 0.000 0.000 44
1 19173 966 562 0.000 0.000 49
1 19174 966 562 0.000 0.000 49
1 19175 966 562 0.000 0.000 49
1 19176 966 562 0.000 0.000 48
1 19177 966 562 0.000 0.000 52
1 19178 966 562 0.000 0.000 56
1 19179 966 562 0.000 0.000 62
1 19180 966 562 0.000 0.000 69
1 19181 966 562 0.000 0.000 74
1 19182 966 562 0.000 0.000 81
1 19183 966 562 0.000 0.000 82
1 19184 966 562 0.000 0.000 92
1 19185 966 562 0.000 0.000 92
1 19186 969 566 0.645 0.323 61
1 19187 969 566 0.000 0.000 64
1 19188 973 569 0.645 0.323 59
1 19189 973 569 0.000 0.000 61
1 19190 974 569 0.129 0.065 65
1 19191 973 569 0.129 0.065 51
1 19192 973 569 0.000 0.000 59
1 19193 973 569 0.000 0.000 64
1 19194 973 569 0.000 0.000 69
1 19195 973 569 0.000 0.000 71
1 19196 973 569 0.000 0.000 72
1 19197 973 569 0.000 0.000 76
1 19198 973 569 0.000 0.000 75
1 19199 973 569 0.000 0.000 75
1 19200 973 569 0.000 0.000 76
1 19201 973 569 0.000 0.000 79
1 19202 973 569 0.000 0.000 79
1 19203 974 569 0.129 0.065 83
1 19204 974 569 0.000 0.000 87
1 19205 974 569 0.000 0.000 92
1 19206 974 569 0.000 0.000 97
1 19207 976 569 0.258 0.129 95
1 19208 976 569 0.000 0.000 96
1 19209 976 569 0.000 0.000 94
1 19210 976 569 0.000 0.000 95
1 19211 976 569 0.000 0.000 94
1 19212 976 574 0.645 0.323 72
1 19213 976 574 0.000 0.000 74
1 19214 976 574 0.000 0.000 74
1 19215 976 574 0.000 0.000 75
1 19216 976 574 0.000 0.000 72
1 19217 976 574 0.000 0.000 73
1 19218 976 574 0.000 0.000 71
1 19219 976 574 0.000 0.000 71
1 19220 976 574 0.000 0.000 70
1 19221 976 574 0.000 0.000 71
1 19222 976 574 0.000 0.000 71
1 19223 976 574 0.000 0.000 72
1 19224 976 574 0.000 0.000 70
1 19225 976 576 0.258 0.129 65
1 19226 976 576 0.000 0.000 69
1 19227 976 576 0.000 0.000 69
1 19228 976 577 0.129 0.065 69
1 19229 976 577 0.000 0.000 71
1 19230 976 577 0.000 0.000 76
1 19231 974 578 0.288 0.144 47
1 19232 974 578 0.000 0.000 50
1 19233 974 578 0.000 0.000 50
1 19234 974 578 0.000 0.000 50
1 19235 974 578 0.000 0.000 51
1 19236 974 578 0.000 0.000 49
1 19237 974 578 0.000 0.000 49
1 19238 974 578 0.000 0.000 45
1 19239 974 578 0.000 0.000 44
1 19240 974 578 0.000 0.000 47
1 19241 974 578 0.000 0.000 41
1 19242 974 578 0.000 0.000 43
1 19243 974 578 0.000 0.000 42
1 19244 974 578 0.000 0.000 47
1 19245 974 578 0.000 0.000 47
1 19246 974 578 0.000 0.000 52
1 19247 974 578 0.000 0.000 39
1 19248 974 578 0.000 0.000 35
1 19249 974 578 0.000 0.000 33
1 19250 974 578 0.000 0.000 41
1 19251 976 580 0.365 0.182 62
1 19252 976 580 0.000 0.000 64
1 19253 970 573 1.189 0.595 59
1 19254 972 577 0.577 0.288 44
1 19255 972 577 0.000 0.000 44
1 19256 972 577 0.000 0.000 42
1 19257 972 577 0.000 0.000 41
1 19258 972 577 0.000 0.000 36
1 19259 972 577 0.000 0.000 31
1 19260 972 577 0.000 0.000 30
1 19261 972 577 0.000 0.000 30
1 19262 972 577 0.000 0.000 28
1 19263 972 577 0.000 0.000 27
1 19264 972 577 0.000 0.000 28
1 19265 972 577 0.000 0.000 32
1 19266 972 574 0.387 0.194 26
1 19267 972 574 0.000 0.000 26
1 19268 972 574 0.000 0.000 29
1 19269 972 574 0.000 0.000 29
1 19270 972 574 0.000 0.000 27
1 19271 972 574 0.000 0.000 29
1 19272 972 574 0.000 0.000 29
1 19273 972 574 0.000 0.000 28
1 19274 972 574 0.000 0.000 27
1 19275 972 569 0.645 0.323 30
1 19276 972 569 0.000 0.000 34
1 19277 973 569 0.129 0.065 58
1 19278 973 569 0.000 0.000 59
1 19279 973 569 0.000 0.000 59
1 19280 978 572 0.752 0.376 95
1 19281 976 568 0.577 0.288 97
1 19282 976 568 0.000 0.000 98
1 19283 976 568 0.000 0.000 99
1 19284 976 568 0.000 0.000 98
1 19285 976 568 0.000 0.000 98
1 19286 973 564 0.645 0.323 84
1 19287 973 565 0.129 0.065 80
1 19288 973 565 0.000 0.000 80
1 19289 973 565 0.000 0.000 82
1 19290 973 565 0.000 0.000 80
1 19291 973 565 0.000 0.000 82
1 19292 973 565 0.000 0.000 85
1 19293 973 565 0.000 0.000 87
1 19294 973 565 0.000 0.000 87
1 19295 973 565 0.000 0.000 88
1 19296 973 565 0.000 0.000 86
1 19297 973 565 0.000 0.000 83
1 19298 973 565 0.000 0.000 83
1 19299 973 565 0.000 0.000 80
1 19300 973 565 0.000 0.000 76
1 19301 973 565 0.000 0.000 78
1 19302 973 565 0.000 0.000 77
1 19303 973 565 0.000 0.000 75
1 19304 972 562 0.408 0.204 72
1 19305 972 562 0.000 0.000 73
1 19306 972 562 0.000 0.000 76
1 19307 972 562 0.000 0.000 76
1 19308 972 562 0.000 0.000 73
1 19309 972 562 0.000 0.000 75
1 19310 972 562 0.000 0.000 75
1 19311 972 562 0.000 0.000 75
1 19312 972 562 0.000 0.000 75
1 19313 972 562 0.000 0.000 72
1 19314 972 562 0.000 0.000 72
1 19315 972 562 0.000 0.000 67
1 19316 972 562 0.000 0.000 67
1 19317 972 562 0.000 0.000 72
1 19318 972 562 0.000 0.000 69
1 19319 972 562 0.000 0.000 71
1 19320 972 562 0.000 0.000 69
1 19321 972 562 0.000 0.000 70
1 19322 972 562 0.000 0.000 67
1 19323 972 562 0.000 0.000 67
1 19324 972 562 0.000 0.000 64
1 19325 972 562 0.000 0.000 63
1 19326 972 562 0.000 0.000 63
1 19327 972 562 0.000 0.000 66
1 19328 972 562 0.000 0.000 62
1 19329 970 562 0.258 0.129 48
1 19330 970 562 0.000 0.000 47
1 19331 970 562 0.000 0.000 46
1 19332 970 562 0.000 0.000 47
1 19333 970 562 0.000 0.000 47
1 19334 970 562 0.000 0.000 47
1 19335 970 562 0.000 0.000 43
1 19336 970 562 0.000 0.000 43
1 19337 970 562 0.000 0.000 42
1 19338 970 562 0.000 0.000 44
1 19339 970 562 0.000 0.000 41
1 19340 970 562 0.000 0.000 41
1 19341 970 562 0.000 0.000 44
1 19342 970 562 0.000 0.000 45
1 19343 970 562 0.000 0.000 45
1 19344 970 565 0.387 0.194 42
1 19345 970 562 0.387 0.194 48
1 19346 970 562 0.000 0.000 48
1 19347 970 562 0.000 0.000 50
1 19348 970 562 0.000 0.000 47
1 19349 970 562 0.000 0.000 49
1 19350 970 562 0.000 0.000 51
1 19351 970 562 0.000 0.000 52
1 19352 970 562 0.000 0.000 52
1 19353 970 562 0.000 0.000 52
1 19354 970 562 0.000 0.000 51
1 19355 970 562 0.000 0.000 51
1 19356 970 562 0.000 0.000 49
1 19357 970 562 0.000 0.000 51
1 19358 970 562 0.000 0.000 51
1 19359 970 562 0.000 0.000 50
1 19360 970 562 0.000 0.000 49
1 19361 970 562 0.000 0.000 49
1 19362 970 562 0.000 0.000 51
1 19363 970 562 0.000 0.000 50
1 19364 970 562 0.000 0.000 49
1 19365 970 562 0.000 0.000 51
1 19366 970 564 0.258 0.129 49
1 19367 970 564 0.000 0.000 48
1 19368 970 564 0.000 0.000 48
1 19369 970 564 0.000 0.000 45
1 19370 970 564 0.000 0.000 44
1 19371 970 564 0.000 0.000 42
1 19372 970 564 0.000 0.000 44
1 19373 972 568 0.577 0.288 39
1 19374 972 568 0.000 0.000 37
1 19375 972 568 0.000 0.000 35
1 19376 974 564 0.577 0.288 59
1 19377 974 564 0.000 0.000 58
1 19378 974 564 0.000 0.000 62
1 19379 974 564 0.000 0.000 61
1 19380 974 564 0.000 0.000 62
1 19381 974 564 0.000 0.000 63
1 19382 974 564 0.000 0.000 62
1 19383 974 564 0.000 0.000 62
1 19384 974 564 0.000 0.000 61
1 19385 974 564 0.000 0.000 58
1 19386 974 564 0.000 0.000 59
1 19387 974 564 0.000 0.000 59
1 19388 974 564 0.000 0.000 60
1 19389 974 564 0.000 0.000 62
1 19390 974 564 0.000 0.000 61
1 19391 974 564 0.000 0.000 63
1 19392 974 564 0.000 0.000 61
1 19393 974 564 0.000 0.000 60
1 19394 974 564 0.000 0.000 60
1 19395 974 564 0.000 0.000 59
1 19396 974 564 0.000 0.000 58
1 19397 974 564 0.000 0.000 58
1 19398 974 564 0.000 0.000 56
1 19399 974 564 0.000 0.000 57
1 19400 976 564 0.258 0.129 55
1 19401 977 564 0.129 0.065 50
1 19402 977 564 0.000 0.000 48
1 19403 977 564 0.000 0.000 45
1 19404 977 564 0.000 0.000 44
1 19405 977 564 0.000 0.000 41
1 19406 977 564 0.000 0.000 39
1 19407 977 564 0.000 0.000 44
1 19408 977 564 0.000 0.000 44
1 19409 977 564 0.000 0.000 39
1 19410 977 564 0.000 0.000 41
1 19411 977 564 0.000 0.000 40
1 19412 977 564 0.000 0.000 41
1 19413 977 564 0.000 0.000 40
1 19414 977 564 0.000 0.000 39
1 19415 977 564 0.000 0.000 44
1 19416 978 562 0.288 0.144 53
1 19417 978 562 0.000 0.000 55
1 19418 980 562 0.258 0.129 55
1 19419 980 562 0.000 0.000 57
1 19420 980 562 0.000 0.000 56
1 19421 980 562 0.000 0.000 56
1 19422 980 562 0.000 0.000 58
1 19423 980 562 0.000 0.000 60
1 19424 980 562 0.000 0.000 64
1 19425 980 562 0.000 0.000 69
1 19426 980 562 0.000 0.000 72
1 19427 980 562 0.000 0.000 74
1 19428 980 562 0.000 0.000 75
1 19429 980 562 0.000 0.000 76
1 19430 980 562 0.000 0.000 82
1 19431 980 562 0.000 0.000 87
1 19432 981 562 0.129 0.065 86
1 19433 981 562 0.000 0.000 91
1 19434 981 562 0.000 0.000 93
1 19435 981 562 0.000 0.000 93
1 19436 984 568 0.865 0.433 61
1 19437 984 572 0.516 0.258 37
1 19438 984 572 0.000 0.000 43
1 19439 984 572 0.000 0.000 48
1 19440 984 572 0.000 0.000 45
1 19441 984 572 0.000 0.000 41
1 19442 984 572 0.000 0.000 40
1 19443 984 572 0.000 0.000 43
1 19444 984 572 0.000 0.000 49
1 19445 984 572 0.000 0.000 48
1 19446 984 572 0.000 0.000 50
1 19447 984 572 0.000 0.000 49
1 19448 984 572 0.000 0.000 50
1 19449 984 572 0.000 0.000 51
1 19450 984 572 0.000 0.000 48
1 19451 984 572 0.000 0.000 49
1 19452 984 572 0.000 0.000 51
1 19453 984 572 0.000 0.000 49
1 19454 984 572 0.000 0.000 48
1 19455 984 572 0.000 0.000 50
1 19456 984 572 0.000 0.000 48
1 19457 984 572 0.000 0.000 53
1 19458 984 572 0.000 0.000 50
1 19459 985 574 0.288 0.144 37
1 19460 985 574 0.000 0.000 38
1 19461 985 574 0.000 0.000 36
1 19462 985 574 0.000 0.000 38
1 19463 985 574 0.000 0.000 37
1 19464 985 574 0.000 0.000 39
1 19465 985 574 0.000 0.000 36
1 19466 985 574 0.000 0.000 38
1 19467 985 573 0.129 0.065 33
1 19468 985 573 0.000 0.000 32
1 19469 985 573 0.000 0.000 31
1 19470 985 573 0.000 0.000 34
1 19471 985 573 0.000 0.000 32
1 19472 985 573 0.000 0.000 34
1 19473 985 573 0.000 0.000 32
1 19474 985 573 0.000 0.000 33
1 19475 985 573 0.000 0.000 34
1 19476 985 573 0.000 0.000 34
1 19477 985 573 0.000 0.000 33
1 19478 985 573 0.000 0.000 32
1 19479 985 573 0.000 0.000 33
1 19480 985 573 0.000 0.000 34
1 19481 985 573 0.000 0.000 32
1 19482 985 573 0.000 0.000 33
1 19483 985 573 0.000 0.000 32
1 19484 985 573 0.000 0.000 33
1 19485 985 573 0.000 0.000 32
1 19486 985 573 0.000 0.000 32
1 19487 985 573 0.000 0.000 33
1 19488 985 573 0.000 0.000 34
1 19489 985 573 0.000 0.000 33
1 19490 985 573 0.000 0.000 32
1 19491 985 573 0.000 0.000 33
1 19492 985 573 0.000 0.000 34
1 19493 985 573 0.000 0.000 32
1 19494 985 573 0.000 0.000 33
1 19495 985 569 0.516 0.258 68
1 19496 985 569 0.000 0.000 69
1 19497 985 569 0.000 0.000 68
1 19498 985 569 0.000 0.000 67
1 19499 985 572 0.387 0.194 42
1 19500 985 572 0.000 0.000 43
1 19501 985 572 0.000 0.000 44
1 19502 985 572 0.000 0.000 39
1 19503 985 572 0.000 0.000 43
1 19504 985 572 0.000 0.000 39
1 19505 982 572 0.387 0.194 61
1 19506 982 572 0.000 0.000 57
1 19507 982 572 0.000 0.000 54
1 19508 982 572 0.000 0.000 50
1 19509 982 572 0.000 0.000 48
1 19510 982 572 0.000 0.000 47
1 19511 982 572 0.000 0.000 49
1 19512 982 572 0.000 0.000 45
1 19513 982 572 0.000 0.000 45
1 19514 985 573 0.408 0.204 43
1 19515 985 573 0.000 0.000 39
1 19516 985 573 0.000 0.000 44
1 19517 985 573 0.000 0.000 42
1 19518 985 573 0.000 0.000 40
1 19519 985 573 0.000 0.000 45
1 19520 985 573 0.000 0.000 40
1 19521 985 573 0.000 0.000 37
1 19522 985 573 0.000 0.000 42
1 19523 985 573 0.000 0.000 40
1 19524 986 573 0.129 0.065 32
1 19525 986 573 0.000 0.000 30
1 19526 986 573 0.000 0.000 34
1 19527 986 573 0.000 0.000 35
1 19528 986 573 0.000 0.000 35
1 19529 986 573 0.000 0.000 36
1 19530 986 573 0.000 0.000 35
1 19531 986 573 0.000 0.000 37
1 19532 986 573 0.000 0.000 34
1 19533 986 573 0.000 0.000 34
1 19534 986 573 0.000 0.000 33
1 19535 992 578 1.008 0.504 70
1 19536 992 578 0.000 0.000 58
1 19537 992 578 0.000 0.000 56
1 19538 992 578 0.000 0.000 47
1 19539 993 578 0.129 0.065 61
1 19540 993 578 0.000 0.000 56
1 19541 993 578 0.000 0.000 52
1 19542 993 578 0.000 0.000 48
1 19543 993 578 0.000 0.000 45
1 19544 993 578 0.000 0.000 43
1 19545 996 578 0.387 0.194 84
1 19546 997 578 0.129 0.065 92
1 19547 997 578 0.000 0.000 89
1 19548 997 578 0.000 0.000 87
1 19549 997 578 0.000 0.000 84
1 19550 997 578 0.000 0.000 82
1 19551 997 578 0.000 0.000 78
1 19552 997 578 0.000 0.000 76
1 19553 997 578 0.000 0.000 78
1 19554 997 578 0.000 0.000 77
1 19555 997 578 0.000 0.000 78
1 19556 997 578 0.000 0.000 82
1 19557 997 578 0.000 0.000 85
1 19558 996 578 0.129 0.065 85
1 19559 993 584 0.865 0.433 54
1 19560 993 584 0.000 0.000 54
1 19561 993 584 0.000 0.000 60
1 19562 993 584 0.000 0.000 62
1 19563 993 584 0.000 0.000 69
1 19564 993 584 0.000 0.000 72
1 19565 994 584 0.129 0.065 96
1 19566 996 584 0.258 0.129 91
1 19567 996 584 0.000 0.000 92
1 19568 993 584 0.387 0.194 94
1 19569 992 584 0.129 0.065 82
1 19570 992 584 0.000 0.000 79
1 19571 992 584 0.000 0.000 78
1 19572 992 584 0.000 0.000 77
1 19573 992 584 0.000 0.000 74
1 19574 990 584 0.258 0.129 61
1 19575 989 584 0.129 0.065 51
1 19576 990 582 0.288 0.144 37
1 19577 990 582 0.000 0.000 35
1 19578 990 582 0.000 0.000 36
1 19579 990 582 0.000 0.000 32
1 19580 990 582 0.000 0.000 33
1 19581 990 582 0.000 0.000 34
1 19582 990 582 0.000 0.000 35
1 19583 990 582 0.000 0.000 31
1 19584 990 582 0.000 0.000 30
1 19585 990 582 0.000 0.000 31
1 19586 990 582 0.000 0.000 33
1 19587 990 582 0.000 0.000 33
1 19588 990 582 0.000 0.000 32
1 19589 990 582 0.000 0.000 31
1 19590 990 582 0.000 0.000 29
1 19591 990 582 0.000 0.000 28
1 19592 990 582 0.000 0.000 29
1 19593 990 582 0.000 0.000 28
1 19594 993 584 0.465 0.233 41
1 19595 993 584 0.000 0.000 43
1 19596 993 584 0.000 0.000 38
1 19597 993 584 0.000 0.000 33
1 19598 993 584 0.000 0.000 29
1 19599 993 584 0.000 0.000 27
1 19600 992 584 0.129 0.065 31
1 19601 992 584 0.000 0.000 33
1 19602 992 584 0.000 0.000 39
1 19603 992 584 0.000 0.000 41
1 19604 992 584 0.000 0.000 41
1 19605 992 584 0.000 0.000 41
1 19606 992 584 0.000 0.000 40
1 19607 992 584 0.000 0.000 42
1 19608 992 584 0.000 0.000 40
1 19609 992 584 0.000 0.000 36
1 19610 992 584 0.000 0.000 34
1 19611 992 584 0.000 0.000 37
1 19612 992 584 0.000 0.000 34
1 19613 992 584 0.000 0.000 35
1 19614 992 584 0.000 0.000 32
1 19615 992 584 0.000 0.000 32
1 19616 992 584 0.000 0.000 33
1 19617 992 584 0.000 0.000 33
1 19618 992 584 0.000 0.000 34
1 19619 992 584 0.000 0.000 33
1 19620 992 584 0.000 0.000 37
1 19621 992 584 0.000 0.000 37
1 19622 992 584 0.000 0.000 37
1 19623 992 584 0.000 0.000 42
1 19624 992 584 0.000 0.000 43
1 19625 992 584 0.000 0.000 43
1 19626 992 584 0.000 0.000 45
1 19627 992 584 0.000 0.000 45
1 19628 992 584 0.000 0.000 52
1 19629 992 584 0.000 0.000 50
1 19630 992 584 0.000 0.000 53
1 19631 992 584 0.000 0.000 56
1 19632 992 584 0.000 0.000 52
1 19633 992 584 0.000 0.000 56
1 19634 992 584 0.000 0.000 55
1 19635 992 584 0.000 0.000 60
1 19636 992 584 0.000 0.000 66
1 19637 992 584 0.000 0.000 68
1 19638 992 584 0.000 0.000 69
1 19639 992 584 0.000 0.000 59
1 19640 992 584 0.000 0.000 57
1 19641 992 584 0.000 0.000 57
1 19642 992 584 0.000 0.000 63
1 19643 992 584 0.000 0.000 62
1 19644 989 584 0.387 0.194 33
1 19645 986 584 0.387 0.194 31
1 19646 986 584 0.000 0.000 30
1 19647 990 585 0.532 0.266 36
1 19648 990 585 0.000 0.000 37
1 19649 990 585 0.000 0.000 38
1 19650 990 585 0.000 0.000 38
1 19651 990 585 0.000 0.000 39
1 19652 990 585 0.000 0.000 40
1 19653 990 585 0.000 0.000 46
1 19654 990 585 0.000 0.000 53
1 19655 992 585 0.258 0.129 80
1 19656 993 585 0.129 0.065 92
1 19657 993 585 0.000 0.000 94
1 19658 993 585 0.000 0.000 90
1 19659 993 585 0.000 0.000 96
1 19660 992 585 0.129 0.065 88
1 19661 992 585 0.000 0.000 93
1 19662 992 585 0.000 0.000 93
1 19663 992 585 0.000 0.000 95
1 19664 992 585 0.000 0.000 97
1 19665 992 585 0.000 0.000 97
1 19666 992 585 0.000 0.000 98
1 19667 992 585 0.000 0.000 95
1 19668 992 585 0.000 0.000 92
1 19669 990 584 0.288 0.144 97
1 19670 990 584 0.000 0.000 92
1 19671 990 584 0.000 0.000 93
1 19672 990 584 0.000 0.000 89
1 19673 990 584 0.000 0.000 92
1 19674 990 584 0.000 0.000 93
1 19675 990 584 0.000 0.000 91
1 19676 990 584 0.000 0.000 93
1 19677 990 584 0.000 0.000 91
1 19678 990 584 0.000 0.000 90
1 19679 986 584 0.516 0.258 89
1 19680 985 584 0.129 0.065 78
1 19681 984 585 0.182 0.091 77
1 19682 984 585 0.000 0.000 79
1 19683 984 585 0.000 0.000 82
1 19684 984 585 0.000 0.000 88
1 19685 981 592 0.982 0.491 60
1 19686 981 592 0.000 0.000 57
1 19687 981 592 0.000 0.000 68
1 19688 981 592 0.000 0.000 69
1 19689 981 592 0.000 0.000 77
1 19690 981 592 0.000 0.000 80
1 19691 977 592 0.516 0.258 54
1 19692 977 592 0.000 0.000 54
1 19693 978 592 0.129 0.065 58
1 19694 978 592 0.000 0.000 61
1 19695 978 592 0.000 0.000 60
1 19696 978 592 0.000 0.000 60
1 19697 978 592 0.000 0.000 62
1 19698 978 592 0.000 0.000 59
1 19699 978 592 0.000 0.000 55
1 19700 978 592 0.000 0.000 54
1 19701 978 592 0.000 0.000 53
1 19702 980 592 0.258 0.129 66
1 19703 980 592 0.000 0.000 64
1 19704 980 592 0.000 0.000 56
1 19705 980 592 0.000 0.000 54
1 19706 980 592 0.000 0.000 53
1 19707 980 592 0.000 0.000 49
1 19708 982 592 0.258 0.129 66
1 19709 982 592 0.000 0.000 72
1 19710 982 592 0.000 0.000 76
1 19711 982 592 0.000 0.000 92
1 19712 981 592 0.129 0.065 98
1 19713 981 592 0.000 0.000 108
1 19714 981 592 0.000 0.000 96
1 19715 981 592 0.000 0.000 95
1 19716 981 592 0.000 0.000 94
1 19717 981 592 0.000 0.000 99
1 19718 981 590 0.258 0.129 90
1 19719 982 588 0.288 0.144 67
1 19720 981 588 0.129 0.065 69
1 19721 981 588 0.000 0.000 79
1 19722 981 588 0.000 0.000 84
1 19723 981 588 0.000 0.000 87
1 19724 981 588 0.000 0.000 86
1 19725 982 588 0.129 0.065 90
1 19726 982 588 0.000 0.000 90
1 19727 982 588 0.000 0.000 99
1 19728 982 588 0.000 0.000 95
1 19729 982 588 0.000 0.000 93
1 19730 982 588 0.000 0.000 91
1 19731 982 588 0.000 0.000 93
1 19732 982 588 0.000 0.000 93
1 19733 984 588 0.258 0.129 94
1 19734 984 588 0.000 0.000 93
1 19735 984 588 0.000 0.000 90
1 19736 984 577 1.419 0.710 28
1 19737 984 577 0.000 0.000 32
1 19738 984 577 0.000 0.000 37
1 19739 984 577 0.000 0.000 43
1 19740 984 577 0.000 0.000 39
1 19741 984 577 0.000 0.000 36
1 19742 984 577 0.000 0.000 33
1 19743 984 577 0.000 0.000 33
1 19744 984 577 0.000 0.000 33
1 19745 984 577 0.000 0.000 33
1 19746 984 577 0.000 0.000 31
1 19747 984 577 0.000 0.000 34
1 19748 984 577 0.000 0.000 31
1 19749 984 577 0.000 0.000 31
1 19750 984 577 0.000 0.000 31
1 19751 985 578 0.182 0.091 30
1 19752 985 578 0.000 0.000 31
1 19753 985 578 0.000 0.000 32
1 19754 985 578 0.000 0.000 34
1 19755 985 578 0.000 0.000 30
1 19756 985 578 0.000 0.000 34
1 19757 985 578 0.000 0.000 33
1 19758 985 578 0.000 0.000 36
1 19759 985 578 0.000 0.000 41
1 19760 985 578 0.000 0.000 51
1 19761 985 578 0.000 0.000 58
1 19762 985 578 0.000 0.000 60
1 19763 985 578 0.000 0.000 66
1 19764 986 574 0.532 0.266 31
1 19765 986 574 0.000 0.000 30
1 19766 986 574 0.000 0.000 29
1 19767 986 574 0.000 0.000 31
1 19768 986 574 0.000 0.000 30
1 19769 986 574 0.000 0.000 30
1 19770 986 574 0.000 0.000 31
1 19771 986 574 0.000 0.000 30
1 19772 986 574 0.000 0.000 31
1 19773 986 574 0.000 0.000 29
1 19774 986 574 0.000 0.000 29
1 19775 986 574 0.000 0.000 29
1 19776 986 574 0.000 0.000 29
1 19777 986 574 0.000 0.000 33
1 19778 986 574 0.000 0.000 29
1 19779 986 574 0.000 0.000 30
1 19780 986 574 0.000 0.000 32
1 19781 986 574 0.000 0.000 41
1 19782 986 574 0.000 0.000 46
1 19783 986 574 0.000 0.000 55
1 19784 986 574 0.000 0.000 58
1 19785 986 574 0.000 0.000 59
1 19786 986 574 0.000 0.000 70
1 19787 986 574 0.000 0.000 82
1 19788 986 574 0.000 0.000 83
1 19789 986 574 0.000 0.000 80
1 19790 986 577 0.387 0.194 57
1 19791 986 580 0.387 0.194 49
1 19792 986 580 0.000 0.000 45
1 19793 986 582 0.258 0.129 66
1 19794 986 582 0.000 0.000 61
1 19795 986 582 0.000 0.000 61
1 19796 986 582 0.000 0.000 63
1 19797 986 582 0.000 0.000 61
1 19798 986 582 0.000 0.000 66
1 19799 986 582 0.000 0.000 68
1 19800 986 582 0.000 0.000 72
1 19801 986 582 0.000 0.000 80
1 19802 986 582 0.000 0.000 80
1 19803 986 582 0.000 0.000 83
1 19804 986 582 0.000 0.000 81
1 19805 986 582 0.000 0.000 83
1 19806 986 582 0.000 0.000 82
1 19807 986 582 0.000 0.000 84
1 19808 986 582 0.000 0.000 92
1 19809 986 582 0.000 0.000 96
1 19810 985 585 0.408 0.204 72
1 19811 985 585 0.000 0.000 77
1 19812 985 585 0.000 0.000 74
1 19813 985 585 0.000 0.000 79
1 19814 985 585 0.000 0.000 79
1 19815 985 585 0.000 0.000 79
1 19816 985 585 0.000 0.000 83
1 19817 985 586 0.129 0.065 79
1 19818 985 586 0.000 0.000 83
1 19819 984 586 0.129 0.065 74
1 19820 984 586 0.000 0.000 76
1 19821 984 586 0.000 0.000 76
1 19822 984 586 0.000 0.000 81
1 19823 984 586 0.000 0.000 80
1 19824 984 586 0.000 0.000 84
1 19825 984 586 0.000 0.000 88
1 19826 982 586 0.258 0.129 81
1 19827 982 586 0.000 0.000 82
1 19828 982 586 0.000 0.000 84
1 19829 982 586 0.000 0.000 86
1 19830 982 586 0.000 0.000 87
1 19831 982 586 0.000 0.000 87
1 19832 988 586 0.774 0.387 91
1 19833 977 589 1.471 0.735 48
1 19834 977 590 0.129 0.065 49
1 19835 978 590 0.129 0.065 50
1 19836 978 590 0.000 0.000 51
1 19837 978 590 0.000 0.000 52
1 19838 978 590 0.000 0.000 49
1 19839 978 590 0.000 0.000 50
1 19840 978 590 0.000 0.000 51
1 19841 980 592 0.365 0.182 53
1 19842 981 592 0.129 0.065 57
1 19843 981 592 0.000 0.000 62
1 19844 981 592 0.000 0.000 61
1 19845 981 592 0.000 0.000 61
1 19846 981 592 0.000 0.000 57
1 19847 981 592 0.000 0.000 60
1 19848 981 592 0.000 0.000 63
1 19849 981 592 0.000 0.000 61
1 19850 981 592 0.000 0.000 61
1 19851 981 592 0.000 0.000 60
1 19852 981 592 0.000 0.000 59
1 19853 981 592 0.000 0.000 60
1 19854 981 592 0.000 0.000 60
1 19855 981 592 0.000 0.000 61
1 19856 981 592 0.000 0.000 60
1 19857 981 592 0.000 0.000 58
1 19858 981 592 0.000 0.000 60
1 19859 981 592 0.000 0.000 58
1 19860 981 592 0.000 0.000 63
1 19861 981 589 0.387 0.194 34
1 19862 981 589 0.000 0.000 35
1 19863 981 589 0.000 0.000 35
1 19864 981 589 0.000 0.000 36
1 19865 981 590 0.129 0.065 40
1 19866 981 590 0.000 0.000 40
1 19867 981 590 0.000 0.000 39
1 19868 981 590 0.000 0.000 38
1 19869 981 590 0.000 0.000 38
1 19870 981 590 0.000 0.000 39
1 19871 981 590 0.000 0.000 40
1 19872 980 590 0.129 0.065 40
1 19873 980 590 0.000 0.000 41
1 19874 980 590 0.000 0.000 41
1 19875 980 590 0.000 0.000 43
1 19876 981 590 0.129 0.065 39
1 19877 982 590 0.129 0.065 44
1 19878 982 590 0.000 0.000 44
1 19879 982 590 0.000 0.000 40
1 19880 985 589 0.408 0.204 30
1 19881 985 588 0.129 0.065 26
1 19882 984 590 0.288 0.144 33
1 19883 984 590 0.000 0.000 35
1 19884 984 590 0.000 0.000 34
1 19885 984 590 0.000 0.000 37
1 19886 984 590 0.000 0.000 34
1 19887 984 590 0.000 0.000 40
1 19888 984 590 0.000 0.000 38
1 19889 984 590 0.000 0.000 43
1 19890 984 590 0.000 0.000 44
1 19891 984 590 0.000 0.000 49
1 19892 984 590 0.000 0.000 51
1 19893 982 590 0.258 0.129 41
1 19894 982 590 0.000 0.000 41
1 19895 982 590 0.000 0.000 45
1 19896 982 590 0.000 0.000 47
1 19897 982 590 0.000 0.000 50
1 19898 982 590 0.000 0.000 50
1 19899 982 590 0.000 0.000 46
1 19900 982 590 0.000 0.000 44
1 19901 982 590 0.000 0.000 40
1 19902 982 590 0.000 0.000 40
1 19903 982 590 0.000 0.000 40
1 19904 982 590 0.000 0.000 41
1 19905 982 590 0.000 0.000 43
1 19906 982 590 0.000 0.000 44
1 19907 982 590 0.000 0.000 48
1 19908 982 590 0.000 0.000 49
1 19909 982 590 0.000 0.000 51
1 19910 982 590 0.000 0.000 52
1 19911 982 590 0.000 0.000 56
1 19912 982 590 0.000 0.000 64
1 19913 982 590 0.000 0.000 67
1 19914 982 590 0.000 0.000 68
1 19915 982 590 0.000 0.000 77
1 19916 982 590 0.000 0.000 82
1 19917 982 590 0.000 0.000 88
1 19918 982 590 0.000 0.000 90
1 19919 982 590 0.000 0.000 89
1 19920 982 590 0.000 0.000 91
1 19921 985 590 0.387 0.194 65
1 19922 985 590 0.000 0.000 62
1 19923 985 588 0.258 0.129 35
1 19924 985 588 0.000 0.000 35
1 19925 985 588 0.000 0.000 35
1 19926 985 588 0.000 0.000 34
1 19927 985 588 0.000 0.000 34
1 19928 986 588 0.129 0.065 37
1 19929 986 588 0.000 0.000 37
1 19930 986 588 0.000 0.000 34
1 19931 986 588 0.000 0.000 34
1 19932 986 588 0.000 0.000 35
1 19933 986 588 0.000 0.000 34
1 19934 986 588 0.000 0.000 34
1 19935 988 589 0.288 0.144 40
1 19936 988 589 0.000 0.000 39
1 19937 988 589 0.000 0.000 38
1 19938 988 589 0.000 0.000 37
1 19939 988 589 0.000 0.000 35
1 19940 988 589 0.000 0.000 34
1 19941 988 589 0.000 0.000 35
1 19942 988 589 0.000 0.000 34
1 19943 988 589 0.000 0.000 34
1 19944 988 589 0.000 0.000 36
1 19945 989 589 0.129 0.065 37
1 19946 989 589 0.000 0.000 36
1 19947 989 589 0.000 0.000 34
1 19948 989 589 0.000 0.000 35
1 19949 989 589 0.000 0.000 37
1 19950 990 589 0.129 0.065 40
1 19951 992 588 0.288 0.144 33
1 19952 992 588 0.000 0.000 37
1 19953 992 588 0.000 0.000 38
1 19954 992 588 0.000 0.000 38
1 19955 992 588 0.000 0.000 46
1 19956 992 588 0.000 0.000 48
1 19957 992 588 0.000 0.000 43
1 19958 996 588 0.516 0.258 50
1 19959 996 588 0.000 0.000 44
1 19960 996 588 0.000 0.000 47
1 19961 996 588 0.000 0.000 44
1 19962 996 588 0.000 0.000 42
1 19963 996 588 0.000 0.000 52
1 19964 996 588 0.000 0.000 60
1 19965 996 588 0.000 0.000 68
1 19966 996 588 0.000 0.000 79
1 19967 996 588 0.000 0.000 85
1 19968 996 588 0.000 0.000 89
1 19969 996 588 0.000 0.000 92
1 19970 996 588 0.000 0.000 93
1 19971 996 588 0.000 0.000 95
1 19972 996 585 0.387 0.194 54
1 19973 996 585 0.000 0.000 63
1 19974 996 585 0.000 0.000 71
1 19975 996 585 0.000 0.000 78
1 19976 996 585 0.000 0.000 85
1 19977 996 585 0.000 0.000 83
1 19978 996 585 0.000 0.000 87
1 19979 996 585 0.000 0.000 85
1 19980 996 585 0.000 0.000 85
1 19981 996 585 0.000 0.000 85
1 19982 996 585 0.000 0.000 84
1 19983 996 585 0.000 0.000 84
1 19984 996 585 0.000 0.000 85
1 19985 996 585 0.000 0.000 85
1 19986 996 585 0.000 0.000 86
1 19987 996 585 0.000 0.000 85
1 19988 996 585 0.000 0.000 82
1 19989 996 585 0.000 0.000 84
1 19990 996 585 0.000 0.000 84
1 19991 996 585 0.000 0.000 86
1 19992 996 585 0.000 0.000 86
1 19993 996 585 0.000 0.000 85
1 19994 996 585 0.000 0.000 84
1 19995 996 585 0.000 0.000 84
1 19996 996 585 0.000 0.000 85
1 19997 996 585 0.000 0.000 83
1 19998 996 585 0.000 0.000 86
1 19999 996 585 0.000 0.000 84
1 20000 996 585 0.000 0.000 86
1 20001 996 585 0.000 0.000 83
1 20002 996 585 0.000 0.000 81
1 20003 996 585 0.000 0.000 84
1 20004 996 585 0.000 0.000 84
1 20005 996 582 0.387 0.194 30
1 20006 996 582 0.000 0.000 32
1 20007 996 582 0.000 0.000 30
1 20008 996 582 0.000 0.000 30
1 20009 996 582 0.000 0.000 29
1 20010 996 582 0.000 0.000 29
1 20011 996 582 0.000 0.000 30
1 20012 996 582 0.000 0.000 31
1 20013 996 582 0.000 0.000 29
1 20014 996 582 0.000 0.000 29
1 20015 996 582 0.000 0.000 31
1 20016 996 582 0.000 0.000 29
1 20017 996 582 0.000 0.000 30
1 20018 996 582 0.000 0.000 30
1 20019 996 582 0.000 0.000 30
1 20020 996 582 0.000 0.000 30
1 20021 996 582 0.000 0.000 29
1 20022 996 582 0.000 0.000 28
1 20023 996 582 0.000 0.000 30
1 20024 996 582 0.000 0.000 30
1 20025 996 582 0.000 0.000 28
1 20026 996 582 0.000 0.000 29
1 20027 996 582 0.000 0.000 30
1 20028 996 582 0.000 0.000 32
1 20029 996 582 0.000 0.000 30
1 20030 996 582 0.000 0.000 30
1 20031 996 582 0.000 0.000 29
1 20032 996 582 0.000 0.000 30
1 20033 996 582 0.000 0.000 30
1 20034 996 582 0.000 0.000 30
1 20035 996 582 0.000 0.000 29
1 20036 996 582 0.000 0.000 29
1 20037 996 582 0.000 0.000 29
1 20038 996 582 0.000 0.000 29
1 20039 996 582 0.000 0.000 31
1 20040 996 582 0.000 0.000 33
1 20041 996 582 0.000 0.000 37
1 20042 996 582 0.000 0.000 38
1 20043 996 582 0.000 0.000 37
1 20044 996 582 0.000 0.000 37
1 20045 996 582 0.000 0.000 34
1 20046 996 582 0.000 0.000 38
1 20047 996 582 0.000 0.000 38
1 20048 996 582 0.000 0.000 34
1 20049 996 582 0.000 0.000 33
1 20050 998 578 0.577 0.288 33
1 20051 998 578 0.000 0.000 35
1 20052 998 578 0.000 0.000 35
1 20053 998 578 0.000 0.000 38
1 20054 998 578 0.000 0.000 33
1 20055 998 578 0.000 0.000 39
1 20056 998 578 0.000 0.000 38
1 20057 998 578 0.000 0.000 41
1 20058 998 578 0.000 0.000 33
1 20059 998 578 0.000 0.000 31
1 20060 998 578 0.000 0.000 26
1 20061 998 578 0.000 0.000 27
1 20062 998 578 0.000 0.000 28
1 20063 998 578 0.000 0.000 27
1 20064 998 578 0.000 0.000 30
1 20065 998 578 0.000 0.000 30
1 20066 998 578 0.000 0.000 29
1 20067 998 578 0.000 0.000 29
1 20068 1000 578 0.258 0.129 40
1 20069 1000 578 0.000 0.000 41
1 20070 1002 578 0.258 0.129 26
1 20071 1002 578 0.000 0.000 29
1 20072 1004 577 0.288 0.144 53
1 20073 1004 577 0.000 0.000 48
1 20074 1004 577 0.000 0.000 38
1 20075 1004 577 0.000 0.000 33
1 20076 1004 577 0.000 0.000 30
1 20077 1004 577 0.000 0.000 27
1 20078 1004 577 0.000 0.000 25
1 20079 1004 577 0.000 0.000 24
1 20080 1004 577 0.000 0.000 25
1 20081 1004 577 0.000 0.000 26
1 20082 1004 577 0.000 0.000 26
1 20083 1004 577 0.000 0.000 27
1 20084 1004 577 0.000 0.000 29
1 20085 1006 577 0.258 0.129 62
1 20086 1006 577 0.000 0.000 72
1 20087 1006 577 0.000 0.000 80
1 20088 1008 576 0.288 0.144 98
1 20089 1008 576 0.000 0.000 97
1 20090 1008 576 0.000 0.000 94
1 20091 1008 574 0.258 0.129 105
1 20092 1005 574 0.387 0.194 86
1 20093 1005 574 0.000 0.000 101
1 20094 1005 574 0.000 0.000 109
1 20095 1004 573 0.182 0.091 104
1 20096 1004 573 0.000 0.000 118
1 20097 1001 572 0.408 0.204 55
1 20098 1001 572 0.000 0.000 60
1 20099 1001 572 0.000 0.000 68
1 20100 1001 572 0.000 0.000 82
1 20101 1001 572 0.000 0.000 92
1 20102 1001 570 0.258 0.129 66
1 20103 1001 570 0.000 0.000 64
1 20104 998 570 0.387 0.194 46
1 20105 998 570 0.000 0.000 47
1 20106 998 570 0.000 0.000 45
1 20107 998 570 0.000 0.000 41
1 20108 998 570 0.000 0.000 41
1 20109 998 570 0.000 0.000 39
1 20110 998 570 0.000 0.000 41
1 20111 998 570 0.000 0.000 42
1 20112 1001 570 0.387 0.194 47
1 20113 1001 570 0.000 0.000 47
1 20114 1001 570 0.000 0.000 44
1 20115 1001 570 0.000 0.000 44
1 20116 1001 570 0.000 0.000 43
1 20117 1001 570 0.000 0.000 41
1 20118 1001 570 0.000 0.000 41
1 20119 1001 570 0.000 0.000 39
1 20120 1001 570 0.000 0.000 36
1 20121 1001 570 0.000 0.000 35
1 20122 1001 570 0.000 0.000 28
1 20123 1001 570 0.000 0.000 28
1 20124 1002 570 0.129 0.065 33
1 20125 1002 570 0.000 0.000 31
1 20126 1002 570 0.000 0.000 33
1 20127 1002 570 0.000 0.000 31
1 20128 1002 570 0.000 0.000 29
1 20129 1002 570 0.000 0.000 27
1 20130 1002 570 0.000 0.000 27
1 20131 1002 570 0.000 0.000 27
1 20132 1002 570 0.000 0.000 28
1 20133 1002 570 0.000 0.000 32
1 20134 1002 569 0.129 0.065 31
1 20135 1002 569 0.000 0.000 32
1 20136 1002 569 0.000 0.000 34
1 20137 1002 569 0.000 0.000 34
1 20138 1002 569 0.000 0.000 33
1 20139 1002 569 0.000 0.000 31
1 20140 1002 569 0.000 0.000 31
1 20141 1002 569 0.000 0.000 30
1 20142 1002 569 0.000 0.000 29
1 20143 1002 569 0.000 0.000 27
1 20144 1002 569 0.000 0.000 28
1 20145 1002 569 0.000 0.000 27
1 20146 1002 569 0.000 0.000 28
1 20147 1002 569 0.000 0.000 28
1 20148 1002 569 0.000 0.000 29
1 20149 1002 569 0.000 0.000 28
1 20150 1002 569 0.000 0.000 28
1 20151 1002 569 0.000 0.000 29
1 20152 1002 569 0.000 0.000 33
1 20153 1002 569 0.000 0.000 32
1 20154 1002 569 0.000 0.000 33
1 20155 1002 569 0.000 0.000 30
1 20156 1002 569 0.000 0.000 31
1 20157 1002 569 0.000 0.000 31
1 20158 1002 568 0.129 0.065 40
1 20159 1002 568 0.000 0.000 43
1 20160 1002 568 0.000 0.000 48
1 20161 1002 568 0.000 0.000 44
1 20162 1002 568 0.000 0.000 41
1 20163 1002 568 0.000 0.000 41
1 20164 1002 568 0.000 0.000 42
1 20165 1002 568 0.000 0.000 39
1 20166 1001 561 0.912 0.456 90
1 20167 1001 568 0.903 0.452 34
1 20168 1001 568 0.000 0.000 34
1 20169 1001 568 0.000 0.000 36
1 20170 1001 568 0.000 0.000 43
1 20171 1001 568 0.000 0.000 42
1 20172 1001 568 0.000 0.000 38
1 20173 1001 568 0.000 0.000 40
1 20174 1001 568 0.000 0.000 38
1 20175 1001 568 0.000 0.000 39
1 20176 1001 568 0.000 0.000 39
1 20177 1001 568 0.000 0.000 42
1 20178 1001 568 0.000 0.000 45
1 20179 1000 566 0.288 0.144 49
1 20180 1000 566 0.000 0.000 47
1 20181 1000 566 0.000 0.000 53
1 20182 1000 566 0.000 0.000 50
1 20183 1000 566 0.000 0.000 53
1 20184 1000 566 0.000 0.000 54
1 20185 1000 566 0.000 0.000 61
1 20186 1000 566 0.000 0.000 59
1 20187 1000 566 0.000 0.000 59
1 20188 1000 566 0.000 0.000 58
1 20189 1000 566 0.000 0.000 58
1 20190 1000 566 0.000 0.000 61
1 20191 1000 566 0.000 0.000 62
1 20192 1000 566 0.000 0.000 63
1 20193 1000 566 0.000 0.000 65
1 20194 1001 568 0.288 0.144 68
1 20195 1001 568 0.000 0.000 69
1 20196 1001 568 0.000 0.000 73
1 20197 1001 568 0.000 0.000 80
1 20198 1001 568 0.000 0.000 88
1 20199 1001 568 0.000 0.000 94
1 20200 1001 568 0.000 0.000 96
1 20201 1001 568 0.000 0.000 97
1 20202 1001 568 0.000 0.000 96
1 20203 1001 568 0.000 0.000 95
1 20204 1001 568 0.000 0.000 92
1 20205 1001 569 0.129 0.065 92
1 20206 1001 569 0.000 0.000 91
1 20207 1001 569 0.000 0.000 90
1 20208 1001 569 0.000 0.000 92
1 20209 1001 569 0.000 0.000 91
1 20210 1001 569 0.000 0.000 92
1 20211 996 566 0.752 0.376 72
1 20212 996 566 0.000 0.000 72
1 20213 996 566 0.000 0.000 75
1 20214 996 566 0.000 0.000 74
1 20215 996 566 0.000 0.000 79
1 20216 996 566 0.000 0.000 86
1 20217 996 566 0.000 0.000 96
1 20218 997 564 0.288 0.144 93
1 20219 997 564 0.000 0.000 94
1 20220 997 564 0.000 0.000 91
1 20221 997 564 0.000 0.000 87
1 20222 996 564 0.129 0.065 96
1 20223 996 564 0.000 0.000 92
1 20224 996 564 0.000 0.000 92
1 20225 996 564 0.000 0.000 91
1 20226 994 560 0.577 0.288 92
1 20227 993 560 0.129 0.065 93
1 20228 993 560 0.000 0.000 93
1 20229 990 560 0.387 0.194 82
1 20230 990 560 0.000 0.000 88
1 20231 990 560 0.000 0.000 91
1 20232 990 560 0.000 0.000 92
1 20233 990 560 0.000 0.000 92
1 20234 986 561 0.532 0.266 73
1 20235 986 562 0.129 0.065 74
1 20236 986 562 0.000 0.000 79
1 20237 986 562 0.000 0.000 83
1 20238 986 562 0.000 0.000 90
1 20239 985 562 0.129 0.065 77
1 20240 985 562 0.000 0.000 79
1 20241 985 562 0.000 0.000 83
1 20242 985 562 0.000 0.000 85
1 20243 985 562 0.000 0.000 88
1 20244 985 564 0.258 0.129 92
1 20245 985 565 0.129 0.065 87
1 20246 985 565 0.000 0.000 88
1 20247 985 565 0.000 0.000 90
1 20248 982 561 0.645 0.323 65
1 20249 982 561 0.000 0.000 63
1 20250 982 561 0.000 0.000 65
1 20251 982 561 0.000 0.000 67
1 20252 982 561 0.000 0.000 69
1 20253 982 561 0.000 0.000 71
1 20254 982 561 0.000 0.000 69
1 20255 982 561 0.000 0.000 53
1 20256 982 561 0.000 0.000 49
1 20257 980 558 0.465 0.233 45
1 20258 980 558 0.000 0.000 43
1 20259 980 558 0.000 0.000 42
1 20260 980 558 0.000 0.000 44
1 20261 980 558 0.000 0.000 39
1 20262 980 558 0.000 0.000 35
1 20263 980 558 0.000 0.000 36
1 20264 980 558 0.000 0.000 37
1 20265 980 558 0.000 0.000 39
1 20266 981 558 0.129 0.065 41
1 20267 982 558 0.129 0.065 54
1 20268 982 558 0.000 0.000 49
1 20269 982 558 0.000 0.000 45
1 20270 982 558 0.000 0.000 39
1 20271 982 558 0.000 0.000 36
1 20272 982 558 0.000 0.000 31
1 20273 982 558 0.000 0.000 26
1 20274 982 558 0.000 0.000 29
1 20275 982 558 0.000 0.000 26
1 20276 982 558 0.000 0.000 27
1 20277 982 556 0.258 0.129 50
1 20278 982 556 0.000 0.000 54
1 20279 982 556 0.000 0.000 59
1 20280 982 556 0.000 0.000 60
1 20281 982 556 0.000 0.000 58
1 20282 982 556 0.000 0.000 62
1 20283 982 556 0.000 0.000 64
1 20284 982 556 0.000 0.000 63
1 20285 982 556 0.000 0.000 68
1 20286 982 556 0.000 0.000 64
1 20287 982 556 0.000 0.000 62
1 20288 982 556 0.000 0.000 67
1 20289 982 556 0.000 0.000 69
1 20290 982 556 0.000 0.000 70
1 20291 982 556 0.000 0.000 69
1 20292 982 556 0.000 0.000 70
1 20293 982 556 0.000 0.000 64
1 20294 982 556 0.000 0.000 53
1 20295 982 556 0.000 0.000 47
1 20296 982 556 0.000 0.000 38
1 20297 982 556 0.000 0.000 37
1 20298 982 556 0.000 0.000 33
1 20299 982 556 0.000 0.000 34
1 20300 981 556 0.129 0.065 31
1 20301 980 556 0.129 0.065 37
1 20302 980 556 0.000 0.000 38
1 20303 980 556 0.000 0.000 37
1 20304 980 556 0.000 0.000 39
1 20305 980 556 0.000 0.000 37
1 20306 980 556 0.000 0.000 38
1 20307 980 556 0.000 0.000 37
1 20308 980 556 0.000 0.000 36
1 20309 980 556 0.000 0.000 34
1 20310 980 556 0.000 0.000 36
1 20311 980 556 0.000 0.000 40
1 20312 980 556 0.000 0.000 38
1 20313 980 556 0.000 0.000 38
1 20314 980 556 0.000 0.000 39
1 20315 980 556 0.000 0.000 40
1 20316 980 556 0.000 0.000 41
1 20317 980 556 0.000 0.000 41
1 20318 980 556 0.000 0.000 39
1 20319 980 556 0.000 0.000 38
1 20320 980 556 0.000 0.000 40
1 20321 980 556 0.000 0.000 39
1 20322 980 556 0.000 0.000 40
1 20323 980 556 0.000 0.000 43
1 20324 980 556 0.000 0.000 45
1 20325 980 556 0.000 0.000 46
1 20326 980 556 0.000 0.000 47
1 20327 980 556 0.000 0.000 46
1 20328 980 556 0.000 0.000 44
1 20329 980 556 0.000 0.000 45
1 20330 980 556 0.000 0.000 45
1 20331 980 556 0.000 0.000 47
1 20332 980 556 0.000 0.000 47
1 20333 980 556 0.000 0.000 52
1 20334 980 556 0.000 0.000 50
1 20335 980 556 0.000 0.000 55
1 20336 980 556 0.000 0.000 54
1 20337 980 556 0.000 0.000 56
1 20338 980 556 0.000 0.000 53
1 20339 980 556 0.000 0.000 55
1 20340 977 553 0.547 0.274 78
1 20341 977 553 0.000 0.000 76
1 20342 978 553 0.129 0.065 74
1 20343 978 553 0.000 0.000 76
1 20344 981 553 0.387 0.194 81
1 20345 981 553 0.000 0.000 81
1 20346 981 553 0.000 0.000 78
1 20347 981 553 0.000 0.000 80
1 20348 981 553 0.000 0.000 77
1 20349 981 553 0.000 0.000 79
1 20350 981 553 0.000 0.000 80
1 20351 981 553 0.000 0.000 82
1 20352 981 553 0.000 0.000 80
1 20353 981 553 0.000 0.000 82
1 20354 981 553 0.000 0.000 81
1 20355 981 553 0.000 0.000 83
1 20356 981 553 0.000 0.000 81
1 20357 981 554 0.129 0.065 79
1 20358 981 554 0.000 0.000 79
1 20359 981 554 0.000 0.000 79
1 20360 981 556 0.258 0.129 48
1 20361 981 556 0.000 0.000 48
1 20362 981 556 0.000 0.000 51
1 20363 981 556 0.000 0.000 45
1 20364 981 556 0.000 0.000 44
1 20365 981 556 0.000 0.000 42
1 20366 981 556 0.000 0.000 40
1 20367 981 556 0.000 0.000 43
1 20368 981 556 0.000 0.000 41
1 20369 981 556 0.000 0.000 42
1 20370 981 556 0.000 0.000 44
1 20371 981 556 0.000 0.000 45
1 20372 981 556 0.000 0.000 46
1 20373 981 556 0.000 0.000 49
1 20374 981 556 0.000 0.000 49
1 20375 981 556 0.000 0.000 50
1 20376 981 556 0.000 0.000 52
1 20377 981 556 0.000 0.000 51
1 20378 981 556 0.000 0.000 54
1 20379 981 556 0.000 0.000 53
1 20380 981 556 0.000 0.000 56
1 20381 981 556 0.000 0.000 63
1 20382 981 556 0.000 0.000 63
1 20383 981 556 0.000 0.000 65
1 20384 982 556 0.129 0.065 68
1 20385 982 557 0.129 0.065 57
1 20386 982 557 0.000 0.000 55
1 20387 982 557 0.000 0.000 61
1 20388 982 557 0.000 0.000 57
1 20389 982 557 0.000 0.000 53
1 20390 982 557 0.000 0.000 53
1 20391 982 557 0.000 0.000 54
1 20392 982 557 0.000 0.000 58
1 20393 982 557 0.000 0.000 58
1 20394 982 557 0.000 0.000 61
1 20395 982 557 0.000 0.000 60
1 20396 982 557 0.000 0.000 60
1 20397 982 557 0.000 0.000 60
1 20398 982 557 0.000 0.000 60
1 20399 982 557 0.000 0.000 62
1 20400 982 557 0.000 0.000 63
1 20401 982 557 0.000 0.000 63
1 20402 982 557 0.000 0.000 62
1 20403 984 557 0.258 0.129 60
1 20404 984 557 0.000 0.000 63
1 20405 984 557 0.000 0.000 65
1 20406 985 557 0.129 0.065 69
1 20407 985 557 0.000 0.000 68
1 20408 985 557 0.000 0.000 69
1 20409 985 558 0.129 0.065 61
1 20410 985 558 0.000 0.000 61
1 20411 985 558 0.000 0.000 61
1 20412 985 558 0.000 0.000 61
1 20413 985 558 0.000 0.000 61
1 20414 985 558 0.000 0.000 60
1 20415 985 558 0.000 0.000 60
1 20416 985 558 0.000 0.000 59
1 20417 986 558 0.129 0.065 60
1 20418 986 558 0.000 0.000 60
1 20419 986 558 0.000 0.000 61
1 20420 986 558 0.000 0.000 57
1 20421 986 558 0.000 0.000 57
1 20422 986 558 0.000 0.000 54
1 20423 986 558 0.000 0.000 55
1 20424 986 558 0.000 0.000 51
1 20425 986 558 0.000 0.000 51
1 20426 986 558 0.000 0.000 50
1 20427 986 558 0.000 0.000 47
1 20428 986 558 0.000 0.000 48
1 20429 988 558 0.258 0.129 44
1 20430 989 558 0.129 0.065 38
1 20431 989 558 0.000 0.000 39
1 20432 989 558 0.000 0.000 40
1 20433 989 558 0.000 0.000 37
1 20434 989 558 0.000 0.000 37
1 20435 990 558 0.129 0.065 35
1 20436 990 558 0.000 0.000 35
1 20437 990 558 0.000 0.000 35
1 20438 990 558 0.000 0.000 37
1 20439 990 558 0.000 0.000 40
1 20440 990 558 0.000 0.000 40
1 20441 990 558 0.000 0.000 41
1 20442 992 560 0.365 0.182 33
1 20443 994 560 0.258 0.129 50
1 20444 994 560 0.000 0.000 51
1 20445 993 560 0.129 0.065 39
1 20446 993 560 0.000 0.000 38
1 20447 993 560 0.000 0.000 41
1 20448 993 560 0.000 0.000 39
1 20449 993 560 0.000 0.000 39
1 20450 993 560 0.000 0.000 41
1 20451 993 560 0.000 0.000 39
1 20452 993 560 0.000 0.000 39
1 20453 992 558 0.288 0.144 31
1 20454 992 558 0.000 0.000 29
1 20455 992 558 0.000 0.000 31
1 20456 992 558 0.000 0.000 35
1 20457 992 558 0.000 0.000 36
1 20458 992 558 0.000 0.000 34
1 20459 992 558 0.000 0.000 32
1 20460 992 558 0.000 0.000 41
1 20461 992 558 0.000 0.000 40
1 20462 992 558 0.000 0.000 43
1 20463 992 558 0.000 0.000 53
1 20464 992 558 0.000 0.000 57
1 20465 992 558 0.000 0.000 60
1 20466 989 554 0.645 0.323 53
1 20467 989 554 0.000 0.000 53
1 20468 989 554 0.000 0.000 50
1 20469 989 554 0.000 0.000 46
1 20470 990 554 0.129 0.065 50
1 20471 990 554 0.000 0.000 51
1 20472 990 554 0.000 0.000 48
1 20473 990 554 0.000 0.000 51
1 20474 990 554 0.000 0.000 45
1 20475 990 554 0.000 0.000 44
1 20476 990 554 0.000 0.000 44
1 20477 990 554 0.000 0.000 42
1 20478 990 554 0.000 0.000 42
1 20479 990 554 0.000 0.000 42
1 20480 990 554 0.000 0.000 40
1 20481 990 554 0.000 0.000 41
1 20482 990 554 0.000 0.000 39
1 20483 990 554 0.000 0.000 37
1 20484 990 554 0.000 0.000 35
1 20485 990 554 0.000 0.000 36
1 20486 990 554 0.000 0.000 36
1 20487 990 554 0.000 0.000 38
1 20488 990 554 0.000 0.000 39
1 20489 990 554 0.000 0.000 40
1 20490 990 554 0.000 0.000 39
1 20491 992 552 0.365 0.182 47
1 20492 992 552 0.000 0.000 45
1 20493 992 552 0.000 0.000 37
1 20494 992 552 0.000 0.000 40
1 20495 992 552 0.000 0.000 43
1 20496 992 552 0.000 0.000 44
1 20497 992 552 0.000 0.000 47
1 20498 992 552 0.000 0.000 41
1 20499 992 552 0.000 0.000 30
1 20500 992 552 0.000 0.000 30
1 20501 992 552 0.000 0.000 27
1 20502 992 552 0.000 0.000 25
1 20503 992 552 0.000 0.000 27
1 20504 992 552 0.000 0.000 27
1 20505 992 552 0.000 0.000 29
1 20506 992 552 0.000 0.000 32
1 20507 992 552 0.000 0.000 33
1 20508 992 552 0.000 0.000 34
1 20509 992 552 0.000 0.000 40
1 20510 992 552 0.000 0.000 43
1 20511 992 552 0.000 0.000 43
1 20512 992 552 0.000 0.000 47
1 20513 993 549 0.408 0.204 55
1 20514 993 549 0.000 0.000 51
1 20515 993 549 0.000 0.000 55
1 20516 993 549 0.000 0.000 57
1 20517 993 549 0.000 0.000 57
1 20518 993 549 0.000 0.000 54
1 20519 993 549 0.000 0.000 51
1 20520 993 549 0.000 0.000 53
1 20521 993 549 0.000 0.000 50
1 20522 993 549 0.000 0.000 53
1 20523 993 549 0.000 0.000 53
1 20524 993 549 0.000 0.000 53
1 20525 994 549 0.129 0.065 72
1 20526 994 549 0.000 0.000 74
1 20527 994 549 0.000 0.000 75
1 20528 994 549 0.000 0.000 76
1 20529 994 549 0.000 0.000 76
1 20530 994 549 0.000 0.000 77
1 20531 994 549 0.000 0.000 74
1 20532 994 549 0.000 0.000 76
1 20533 994 549 0.000 0.000 74
1 20534 994 549 0.000 0.000 72
1 20535 994 549 0.000 0.000 75
1 20536 994 549 0.000 0.000 75
1 20537 994 549 0.000 0.000 76
1 20538 994 549 0.000 0.000 75
1 20539 994 549 0.000 0.000 76
1 20540 993 546 0.408 0.204 77
1 20541 993 545 0.129 0.065 80
1 20542 993 545 0.000 0.000 77
1 20543 993 545 0.000 0.000 77
1 20544 996 546 0.408 0.204 90
1 20545 996 546 0.000 0.000 88
1 20546 996 546 0.000 0.000 91
1 20547 996 546 0.000 0.000 90
1 20548 996 546 0.000 0.000 87
1 20549 996 546 0.000 0.000 88
1 20550 996 546 0.000 0.000 90
1 20551 996 546 0.000 0.000 90
1 20552 996 548 0.258 0.129 92
1 20553 996 548 0.000 0.000 90
1 20554 996 548 0.000 0.000 90
1 20555 996 548 0.000 0.000 88
1 20556 996 548 0.000 0.000 91
1 20557 996 548 0.000 0.000 91
1 20558 996 548 0.000 0.000 88
1 20559 996 548 0.000 0.000 90
1 20560 996 548 0.000 0.000 91
1 20561 996 548 0.000 0.000 92
1 20562 996 548 0.000 0.000 93
1 20563 996 548 0.000 0.000 90
1 20564 996 548 0.000 0.000 91
1 20565 996 548 0.000 0.000 92
1 20566 996 548 0.000 0.000 89
1 20567 996 548 0.000 0.000 88
1 20568 996 548 0.000 0.000 87
1 20569 996 548 0.000 0.000 91
1 20570 996 548 0.000 0.000 93
1 20571 996 548 0.000 0.000 90
1 20572 996 548 0.000 0.000 93
1 20573 996 548 0.000 0.000 91
1 20574 996 548 0.000 0.000 91
1 20575 996 548 0.000 0.000 92
1 20576 996 548 0.000 0.000 91
1 20577 996 548 0.000 0.000 92
1 20578 996 548 0.000 0.000 92
1 20579 996 548 0.000 0.000 92
1 20580 996 548 0.000 0.000 89
1 20581 996 548 0.000 0.000 88
1 20582 996 548 0.000 0.000 88
1 20583 996 548 0.000 0.000 88
1 20584 996 548 0.000 0.000 88
1 20585 993 548 0.387 0.194 79
1 20586 993 548 0.000 0.000 83
1 20587 993 548 0.000 0.000 82
1 20588 993 548 0.000 0.000 83
1 20589 993 548 0.000 0.000 80
1 20590 993 548 0.000 0.000 84
1 20591 993 548 0.000 0.000 85
1 20592 993 548 0.000 0.000 82
1 20593 993 548 0.000 0.000 82
1 20594 993 548 0.000 0.000 81
1 20595 993 548 0.000 0.000 83
1 20596 993 548 0.000 0.000 83
1 20597 993 548 0.000 0.000 82
1 20598 993 548 0.000 0.000 81
1 20599 993 548 0.000 0.000 82
1 20600 993 548 0.000 0.000 83
1 20601 993 548 0.000 0.000 84
1 20602 993 548 0.000 0.000 83
1 20603 993 548 0.000 0.000 83
1 20604 990 548 0.387 0.194 46
1 20605 988 548 0.258 0.129 38
1 20606 988 548 0.000 0.000 37
1 20607 988 548 0.000 0.000 37
1 20608 988 548 0.000 0.000 41
1 20609 984 542 0.930 0.465 85
1 20610 984 542 0.000 0.000 89
1 20611 984 542 0.000 0.000 87
1 20612 984 542 0.000 0.000 89
1 20613 984 542 0.000 0.000 89
1 20614 984 542 0.000 0.000 92
1 20615 984 542 0.000 0.000 92
1 20616 984 542 0.000 0.000 88
1 20617 984 542 0.000 0.000 87
1 20618 984 542 0.000 0.000 89
1 20619 984 542 0.000 0.000 88
1 20620 984 542 0.000 0.000 88
1 20621 984 542 0.000 0.000 88
1 20622 981 542 0.387 0.194 55
1 20623 981 542 0.000 0.000 50
1 20624 981 542 0.000 0.000 42
1 20625 981 542 0.000 0.000 40
1 20626 982 542 0.129 0.065 41
1 20627 982 542 0.000 0.000 31
1 20628 982 542 0.000 0.000 33
1 20629 982 542 0.000 0.000 38
1 20630 982 542 0.000 0.000 36
1 20631 982 542 0.000 0.000 38
1 20632 982 542 0.000 0.000 38
1 20633 984 542 0.258 0.129 39
1 20634 984 542 0.000 0.000 41
1 20635 985 542 0.129 0.065 39
1 20636 985 542 0.000 0.000 40
1 20637 985 542 0.000 0.000 46
1 20638 985 542 0.000 0.000 47
1 20639 985 542 0.000 0.000 49
1 20640 985 542 0.000 0.000 55
1 20641 985 542 0.000 0.000 62
1 20642 985 542 0.000 0.000 68
1 20643 985 542 0.000 0.000 77
1 20644 985 542 0.000 0.000 82
1 20645 985 542 0.000 0.000 88
1 20646 985 542 0.000 0.000 88
1 20647 985 542 0.000 0.000 94
1 20648 985 542 0.000 0.000 92
1 20649 985 542 0.000 0.000 90
1 20650 984 540 0.288 0.144 60
1 20651 984 540 0.000 0.000 60
1 20652 984 540 0.000 0.000 60
1 20653 984 540 0.000 0.000 60
1 20654 984 540 0.000 0.000 56
1 20655 984 540 0.000 0.000 55
1 20656 984 540 0.000 0.000 56
1 20657 984 540 0.000 0.000 59
1 20658 984 540 0.000 0.000 54
1 20659 984 540 0.000 0.000 54
1 20660 984 540 0.000 0.000 56
1 20661 984 540 0.000 0.000 54
1 20662 984 540 0.000 0.000 51
1 20663 984 540 0.000 0.000 46
1 20664 984 540 0.000 0.000 44
1 20665 984 540 0.000 0.000 38
1 20666 984 540 0.000 0.000 32
1 20667 984 540 0.000 0.000 29
1 20668 984 540 0.000 0.000 27
1 20669 984 540 0.000 0.000 30
1 20670 984 540 0.000 0.000 32
1 20671 984 540 0.000 0.000 32
1 20672 985 540 0.129 0.065 32
1 20673 985 540 0.000 0.000 33
1 20674 985 540 0.000 0.000 31
1 20675 985 540 0.000 0.000 32
1 20676 985 538 0.258 0.129 44
1 20677 985 538 0.000 0.000 41
1 20678 985 538 0.000 0.000 40
1 20679 985 538 0.000 0.000 37
1 20680 985 538 0.000 0.000 36
1 20681 985 538 0.000 0.000 32
1 20682 985 538 0.000 0.000 30
1 20683 985 538 0.000 0.000 33
1 20684 985 538 0.000 0.000 30
1 20685 985 538 0.000 0.000 32
1 20686 985 538 0.000 0.000 29
1 20687 985 538 0.000 0.000 35
1 20688 985 538 0.000 0.000 34
1 20689 985 538 0.000 0.000 29
1 20690 985 538 0.000 0.000 28
1 20691 985 538 0.000 0.000 28
1 20692 985 538 0.000 0.000 27
1 20693 985 538 0.000 0.000 26
1 20694 985 538 0.000 0.000 28
1 20695 985 538 0.000 0.000 27
1 20696 985 538 0.000 0.000 28
1 20697 985 538 0.000 0.000 30
1 20698 985 538 0.000 0.000 28
1 20699 985 538 0.000 0.000 29
1 20700 985 538 0.000 0.000 28
1 20701 985 538 0.000 0.000 29
1 20702 985 538 0.000 0.000 31
1 20703 985 538 0.000 0.000 30
1 20704 985 538 0.000 0.000 29
1 20705 985 538 0.000 0.000 32
1 20706 985 538 0.000 0.000 32
1 20707 985 538 0.000 0.000 37
1 20708 985 538 0.000 0.000 37
1 20709 985 538 0.000 0.000 36
1 20710 986 540 0.288 0.144 30
1 20711 986 540 0.000 0.000 29
1 20712 986 540 0.000 0.000 33
1 20713 986 540 0.000 0.000 36
1 20714 986 540 0.000 0.000 35
1 20715 986 540 0.000 0.000 41
1 20716 986 540 0.000 0.000 40
1 20717 986 540 0.000 0.000 40
1 20718 986 540 0.000 0.000 39
1 20719 986 540 0.000 0.000 36
1 20720 990 538 0.577 0.288 54
1 20721 990 538 0.000 0.000 54
1 20722 990 538 0.000 0.000 52
1 20723 990 538 0.000 0.000 48
1 20724 990 538 0.000 0.000 47
1 20725 990 538 0.000 0.000 45
1 20726 994 541 0.645 0.323 37
1 20727 993 540 0.182 0.091 42
1 20728 993 540 0.000 0.000 42
1 20729 993 540 0.000 0.000 42
1 20730 993 540 0.000 0.000 40
1 20731 993 540 0.000 0.000 38
1 20732 993 540 0.000 0.000 34
1 20733 993 540 0.000 0.000 33
1 20734 993 540 0.000 0.000 33
1 20735 993 540 0.000 0.000 35
1 20736 993 540 0.000 0.000 35
1 20737 993 540 0.000 0.000 34
1 20738 993 540 0.000 0.000 34
1 20739 993 540 0.000 0.000 36
1 20740 993 540 0.000 0.000 38
1 20741 993 540 0.000 0.000 37
1 20742 998 542 0.695 0.347 50
1 20743 998 542 0.000 0.000 51
1 20744 998 542 0.000 0.000 54
1 20745 998 542 0.000 0.000 55
1 20746 998 542 0.000 0.000 57
1 20747 998 542 0.000 0.000 57
1 20748 998 542 0.000 0.000 57
1 20749 998 546 0.516 0.258 57
1 20750 998 546 0.000 0.000 58
1 20751 998 546 0.000 0.000 59
1 20752 998 546 0.000 0.000 57
1 20753 998 546 0.000 0.000 62
1 20754 998 546 0.000 0.000 71
1 20755 998 546 0.000 0.000 75
1 20756 998 546 0.000 0.000 83
1 20757 998 546 0.000 0.000 68
1 20758 998 546 0.000 0.000 70
1 20759 998 546 0.000 0.000 72
1 20760 998 546 0.000 0.000 80
1 20761 998 546 0.000 0.000 81
1 20762 998 546 0.000 0.000 86
1 20763 998 546 0.000 0.000 88
1 20764 998 546 0.000 0.000 95
1 20765 996 546 0.258 0.129 76
1 20766 996 546 0.000 0.000 81
1 20767 996 546 0.000 0.000 88
1 20768 996 546 0.000 0.000 92
1 20769 996 546 0.000 0.000 96
1 20770 996 546 0.000 0.000 97
1 20771 992 545 0.532 0.266 52
1 20772 992 545 0.000 0.000 53
1 20773 992 545 0.000 0.000 52
1 20774 992 545 0.000 0.000 52
1 20775 992 545 0.000 0.000 54
1 20776 992 545 0.000 0.000 56
1 20777 992 545 0.000 0.000 61
1 20778 992 545 0.000 0.000 66
1 20779 992 545 0.000 0.000 74
1 20780 992 545 0.000 0.000 77
1 20781 992 545 0.000 0.000 77
1 20782 992 545 0.000 0.000 80
1 20783 988 544 0.532 0.266 39
1 20784 988 544 0.000 0.000 40
1 20785 989 544 0.129 0.065 35
1 20786 989 544 0.000 0.000 36
1 20787 989 544 0.000 0.000 40
1 20788 989 544 0.000 0.000 44
1 20789 989 544 0.000 0.000 48
1 20790 989 544 0.000 0.000 54
1 20791 989 544 0.000 0.000 61
1 20792 989 544 0.000 0.000 64
1 20793 989 544 0.000 0.000 70
1 20794 989 544 0.000 0.000 68
1 20795 988 544 0.129 0.065 53
1 20796 988 544 0.000 0.000 52
1 20797 988 544 0.000 0.000 54
1 20798 988 542 0.258 0.129 37
1 20799 988 542 0.000 0.000 37
1 20800 988 542 0.000 0.000 32
1 20801 988 542 0.000 0.000 28
1 20802 988 542 0.000 0.000 28
1 20803 988 542 0.000 0.000 26
1 20804 988 542 0.000 0.000 29
1 20805 988 542 0.000 0.000 33
1 20806 988 542 0.000 0.000 36
1 20807 988 542 0.000 0.000 36
1 20808 988 542 0.000 0.000 33
1 20809 988 542 0.000 0.000 31
1 20810 988 542 0.000 0.000 32
1 20811 988 542 0.000 0.000 32
1 20812 988 542 0.000 0.000 33
1 20813 988 542 0.000 0.000 31
1 20814 988 542 0.000 0.000 30
1 20815 988 542 0.000 0.000 33
1 20816 988 542 0.000 0.000 32
1 20817 988 542 0.000 0.000 32
1 20818 988 542 0.000 0.000 34
1 20819 988 542 0.000 0.000 32
1 20820 988 542 0.000 0.000 37
1 20821 988 542 0.000 0.000 41
1 20822 988 542 0.000 0.000 40
1 20823 988 542 0.000 0.000 48
1 20824 988 542 0.000 0.000 43
1 20825 988 542 0.000 0.000 41
1 20826 988 542 0.000 0.000 44
1 20827 988 542 0.000 0.000 52
1 20828 988 542 0.000 0.000 59
1 20829 988 542 0.000 0.000 69
1 20830 988 542 0.000 0.000 68
1 20831 988 542 0.000 0.000 69
1 20832 988 542 0.000 0.000 65
1 20833 988 542 0.000 0.000 59
1 20834 988 542 0.000 0.000 60
1 20835 988 542 0.000 0.000 66
1 20836 988 542 0.000 0.000 58
1 20837 988 542 0.000 0.000 63
1 20838 988 542 0.000 0.000 61
1 20839 988 542 0.000 0.000 60
1 20840 988 542 0.000 0.000 52
1 20841 988 542 0.000 0.000 52
1 20842 990 542 0.258 0.129 76
1 20843 990 542 0.000 0.000 80
1 20844 990 542 0.000 0.000 77
1 20845 990 542 0.000 0.000 75
1 20846 990 542 0.000 0.000 75
1 20847 990 542 0.000 0.000 71
1 20848 990 542 0.000 0.000 62
1 20849 990 542 0.000 0.000 60
1 20850 990 542 0.000 0.000 52
1 20851 990 542 0.000 0.000 46
1 20852 990 542 0.000 0.000 46
1 20853 990 542 0.000 0.000 43
1 20854 990 542 0.000 0.000 48
1 20855 990 542 0.000 0.000 51
1 20856 990 542 0.000 0.000 55
1 20857 990 542 0.000 0.000 63
1 20858 990 537 0.645 0.323 55
1 20859 990 537 0.000 0.000 53
1 20860 990 537 0.000 0.000 50
1 20861 990 537 0.000 0.000 48
1 20862 990 537 0.000 0.000 51
1 20863 990 537 0.000 0.000 48
1 20864 990 537 0.000 0.000 53
1 20865 990 537 0.000 0.000 54
1 20866 990 537 0.000 0.000 52
1 20867 989 534 0.408 0.204 43
1 20868 989 534 0.000 0.000 41
1 20869 989 534 0.000 0.000 41
1 20870 989 534 0.000 0.000 41
1 20871 989 534 0.000 0.000 37
1 20872 989 534 0.000 0.000 41
1 20873 989 534 0.000 0.000 38
1 20874 989 534 0.000 0.000 39
1 20875 989 534 0.000 0.000 43
1 20876 989 534 0.000 0.000 45
1 20877 990 534 0.129 0.065 49
1 20878 990 534 0.000 0.000 47
1 20879 992 534 0.258 0.129 60
1 20880 992 534 0.000 0.000 59
1 20881 992 534 0.000 0.000 59
1 20882 992 534 0.000 0.000 62
1 20883 992 534 0.000 0.000 59
1 20884 992 534 0.000 0.000 60
1 20885 992 534 0.000 0.000 62
1 20886 992 534 0.000 0.000 64
1 20887 992 534 0.000 0.000 64
1 20888 994 534 0.258 0.129 67
1 20889 994 534 0.000 0.000 67
1 20890 994 534 0.000 0.000 63
1 20891 994 534 0.000 0.000 62
1 20892 994 534 0.000 0.000 64
1 20893 997 534 0.387 0.194 81
1 20894 997 534 0.000 0.000 80
1 20895 997 537 0.387 0.194 72
1 20896 997 537 0.000 0.000 67
1 20897 997 537 0.000 0.000 66
1 20898 997 537 0.000 0.000 66
1 20899 997 537 0.000 0.000 67
1 20900 997 537 0.000 0.000 64
1 20901 997 537 0.000 0.000 65
1 20902 997 537 0.000 0.000 62
1 20903 997 537 0.000 0.000 61
1 20904 997 537 0.000 0.000 60
1 20905 997 537 0.000 0.000 59
1 20906 997 537 0.000 0.000 56
1 20907 997 537 0.000 0.000 55
1 20908 997 537 0.000 0.000 54
1 20909 997 537 0.000 0.000 56
1 20910 997 537 0.000 0.000 48
1 20911 997 537 0.000 0.000 49
1 20912 998 537 0.129 0.065 60
1 20913 998 537 0.000 0.000 57
1 20914 998 537 0.000 0.000 55
1 20915 998 537 0.000 0.000 57
1 20916 998 537 0.000 0.000 54
1 20917 998 537 0.000 0.000 55
1 20918 998 537 0.000 0.000 56
1 20919 998 537 0.000 0.000 55
1 20920 998 537 0.000 0.000 54
1 20921 998 537 0.000 0.000 54
1 20922 998 537 0.000 0.000 49
1 20923 998 537 0.000 0.000 51
1 20924 998 537 0.000 0.000 46
1 20925 1000 540 0.465 0.233 47
1 20926 1000 540 0.000 0.000 43
1 20927 1001 540 0.129 0.065 51
1 20928 1001 540 0.000 0.000 49
1 20929 1001 537 0.387 0.194 51
1 20930 1001 537 0.000 0.000 51
1 20931 1001 537 0.000 0.000 51
1 20932 1001 537 0.000 0.000 49
1 20933 1001 537 0.000 0.000 48
1 20934 1001 537 0.000 0.000 49
1 20935 1001 537 0.000 0.000 48
1 20936 1001 537 0.000 0.000 44
1 20937 1001 537 0.000 0.000 44
1 20938 1001 537 0.000 0.000 44
1 20939 1001 537 0.000 0.000 45
1 20940 1001 537 0.000 0.000 45
1 20941 1001 537 0.000 0.000 41
1 20942 1001 537 0.000 0.000 44
1 20943 1001 537 0.000 0.000 40
1 20944 1001 537 0.000 0.000 43
1 20945 1001 537 0.000 0.000 41
1 20946 1001 537 0.000 0.000 43
1 20947 1001 537 0.000 0.000 42
1 20948 1001 537 0.000 0.000 41
1 20949 1001 537 0.000 0.000 43
1 20950 1001 537 0.000 0.000 43
1 20951 1002 537 0.129 0.065 53
1 20952 1002 537 0.000 0.000 51
1 20953 1002 537 0.000 0.000 52
1 20954 1002 537 0.000 0.000 51
1 20955 1002 537 0.000 0.000 52
1 20956 1002 537 0.000 0.000 52
1 20957 1002 537 0.000 0.000 54
1 20958 1002 537 0.000 0.000 54
1 20959 1002 537 0.000 0.000 56
1 20960 1002 537 0.000 0.000 54
1 20961 1002 537 0.000 0.000 55
1 20962 1004 537 0.258 0.129 60
1 20963 1004 537 0.000 0.000 58
1 20964 1004 537 0.000 0.000 56
1 20965 1004 537 0.000 0.000 58
1 20966 1002 537 0.258 0.129 57
1 20967 1002 537 0.000 0.000 57
1 20968 1002 537 0.000 0.000 58
1 20969 1002 537 0.000 0.000 59
1 20970 1002 537 0.000 0.000 58
1 20971 1002 537 0.000 0.000 58
1 20972 1002 537 0.000 0.000 58
1 20973 1002 537 0.000 0.000 56
1 20974 1002 537 0.000 0.000 58
1 20975 1002 537 0.000 0.000 58
1 20976 1002 537 0.000 0.000 56
1 20977 1002 537 0.000 0.000 58
1 20978 1004 537 0.258 0.129 58
1 20979 1004 537 0.000 0.000 57
1 20980 1004 537 0.000 0.000 57
1 20981 1004 537 0.000 0.000 58
1 20982 1004 537 0.000 0.000 58
1 20983 1004 537 0.000 0.000 56
1 20984 1004 537 0.000 0.000 57
1 20985 1002 537 0.258 0.129 53
1 20986 1002 537 0.000 0.000 51
1 20987 1004 540 0.465 0.233 56
1 20988 1004 540 0.000 0.000 55
1 20989 1004 540 0.000 0.000 54
1 20990 1002 541 0.288 0.144 42
1 20991 1002 541 0.000 0.000 40
1 20992 1002 541 0.000 0.000 42
1 20993 1002 541 0.000 0.000 44
1 20994 1002 541 0.000 0.000 42
1 20995 1002 541 0.000 0.000 47
1 20996 1002 541 0.000 0.000 48
1 20997 1002 541 0.000 0.000 49
1 20998 1002 541 0.000 0.000 49
1 20999 1002 541 0.000 0.000 51
1 21000 1002 541 0.000 0.000 49
1 21001 1002 541 0.000 0.000 45
1 21002 1002 541 0.000 0.000 39
1 21003 1002 541 0.000 0.000 39
1 21004 1002 541 0.000 0.000 38
1 21005 1002 540 0.129 0.065 53
1 21006 1005 542 0.465 0.233 79
1 21007 1005 542 0.000 0.000 79
1 21008 1005 542 0.000 0.000 74
1 21009 1005 542 0.000 0.000 73
1 21010 1005 542 0.000 0.000 70
1 21011 1005 542 0.000 0.000 72
1 21012 1005 542 0.000 0.000 68
1 21013 1005 542 0.000 0.000 71
1 21014 1005 542 0.000 0.000 70
1 21015 1005 542 0.000 0.000 71
1 21016 1005 542 0.000 0.000 70
1 21017 1005 542 0.000 0.000 71
1 21018 1005 542 0.000 0.000 75
1 21019 1005 542 0.000 0.000 75
1 21020 1005 542 0.000 0.000 74
1 21021 1005 542 0.000 0.000 75
1 21022 1005 542 0.000 0.000 80
1 21023 1005 542 0.000 0.000 80
1 21024 1005 542 0.000 0.000 83
1 21025 1005 542 0.000 0.000 81
1 21026 1005 542 0.000 0.000 82
1 21027 1005 542 0.000 0.000 87
1 21028 1002 544 0.465 0.233 76
1 21029 1002 546 0.258 0.129 68
1 21030 1004 546 0.258 0.129 77
1 21031 1002 552 0.816 0.408 39
1 21032 1002 552 0.000 0.000 38
1 21033 1002 552 0.000 0.000 39
1 21034 1002 552 0.000 0.000 38
1 21035 1002 552 0.000 0.000 34
1 21036 1002 552 0.000 0.000 39
1 21037 1002 552 0.000 0.000 44
1 21038 1002 552 0.000 0.000 55
1 21039 1002 552 0.000 0.000 66
1 21040 1002 552 0.000 0.000 69
1 21041 1004 552 0.258 0.129 75
1 21042 1004 552 0.000 0.000 76
1 21043 1004 552 0.000 0.000 78
1 21044 1004 552 0.000 0.000 78
1 21045 1005 552 0.129 0.065 82
1 21046 1005 552 0.000 0.000 81
1 21047 1005 552 0.000 0.000 86
1 21048 1005 552 0.000 0.000 82
1 21049 1005 552 0.000 0.000 84
1 21050 1005 554 0.258 0.129 81
1 21051 1005 554 0.000 0.000 81
1 21052 1005 554 0.000 0.000 79
1 21053 1005 554 0.000 0.000 80
1 21054 1008 554 0.387 0.194 95
1 21055 1008 554 0.000 0.000 94
1 21056 1008 556 0.258 0.129 92
1 21057 1008 556 0.000 0.000 90
1 21058 1005 557 0.408 0.204 71
1 21059 1005 557 0.000 0.000 73
1 21060 1005 557 0.000 0.000 69
1 21061 1005 557 0.000 0.000 75
1 21062 1005 557 0.000 0.000 72
1 21063 1005 557 0.000 0.000 72
1 21064 1005 557 0.000 0.000 73
1 21065 1005 557 0.000 0.000 74
1 21066 1005 557 0.000 0.000 73
1 21067 1005 557 0.000 0.000 70
1 21068 1005 557 0.000 0.000 74
1 21069 1005 557 0.000 0.000 70
1 21070 1005 557 0.000 0.000 72
1 21071 1005 557 0.000 0.000 70
1 21072 1005 557 0.000 0.000 69
1 21073 1005 557 0.000 0.000 70
1 21074 1005 557 0.000 0.000 71
1 21075 1005 557 0.000 0.000 75
1 21076 1005 557 0.000 0.000 67
1 21077 1005 557 0.000 0.000 73
1 21078 1005 557 0.000 0.000 72
1 21079 1001 556 0.532 0.266 33
1 21080 1001 556 0.000 0.000 31
1 21081 1001 556 0.000 0.000 35
1 21082 1001 556 0.000 0.000 33
1 21083 1001 556 0.000 0.000 36
1 21084 1001 556 0.000 0.000 34
1 21085 1001 556 0.000 0.000 31
1 21086 1001 556 0.000 0.000 31
1 21087 1001 556 0.000 0.000 31
1 21088 1001 556 0.000 0.000 33
1 21089 1001 556 0.000 0.000 33
1 21090 1001 556 0.000 0.000 34
1 21091 1001 556 0.000 0.000 34
1 21092 1001 556 0.000 0.000 33
1 21093 1001 556 0.000 0.000 30
1 21094 1001 556 0.000 0.000 33
1 21095 1001 556 0.000 0.000 32
1 21096 1002 554 0.288 0.144 55
1 21097 1002 554 0.000 0.000 53
1 21098 1002 554 0.000 0.000 54
1 21099 1002 554 0.000 0.000 55
1 21100 1002 554 0.000 0.000 55
1 21101 1002 554 0.000 0.000 59
1 21102 1002 554 0.000 0.000 55
1 21103 1002 554 0.000 0.000 58
1 21104 1002 554 0.000 0.000 61
1 21105 1002 554 0.000 0.000 65
1 21106 1002 554 0.000 0.000 68
1 21107 1002 554 0.000 0.000 65
1 21108 1002 554 0.000 0.000 64
1 21109 1002 554 0.000 0.000 62
1 21110 1002 554 0.000 0.000 61
1 21111 1002 554 0.000 0.000 64
1 21112 1002 554 0.000 0.000 62
1 21113 1002 554 0.000 0.000 65
1 21114 1002 554 0.000 0.000 63
1 21115 1002 554 0.000 0.000 64
1 21116 1000 556 0.365 0.182 43
1 21117 1000 556 0.000 0.000 42
1 21118 1000 556 0.000 0.000 43
1 21119 1000 556 0.000 0.000 45
1 21120 1000 556 0.000 0.000 45
1 21121 1000 556 0.000 0.000 43
1 21122 1000 556 0.000 0.000 46
1 21123 1000 556 0.000 0.000 48
1 21124 1000 556 0.000 0.000 46
1 21125 1000 556 0.000 0.000 45
1 21126 1000 556 0.000 0.000 43
1 21127 1000 556 0.000 0.000 43
1 21128 1000 556 0.000 0.000 43
1 21129 1000 556 0.000 0.000 40
1 21130 1000 556 0.000 0.000 37
1 21131 1000 556 0.000 0.000 35
1 21132 1000 556 0.000 0.000 33
1 21133 1000 560 0.516 0.258 80
1 21134 1000 560 0.000 0.000 83
1 21135 1000 560 0.000 0.000 81
1 21136 1000 560 0.000 0.000 84
1 21137 1000 560 0.000 0.000 79
1 21138 1000 560 0.000 0.000 71
1 21139 1000 560 0.000 0.000 70
1 21140 1002 560 0.258 0.129 103
1 21141 1001 554 0.785 0.392 60
1 21142 1001 554 0.000 0.000 63
1 21143 1001 554 0.000 0.000 69
1 21144 1001 554 0.000 0.000 69
1 21145 1001 554 0.000 0.000 68
1 21146 1001 554 0.000 0.000 66
1 21147 1001 554 0.000 0.000 67
1 21148 1001 554 0.000 0.000 69
1 21149 1001 554 0.000 0.000 65
1 21150 1001 554 0.000 0.000 68
1 21151 1001 554 0.000 0.000 71
1 21152 1001 554 0.000 0.000 71
1 21153 1001 554 0.000 0.000 75
1 21154 1001 554 0.000 0.000 74
1 21155 1001 554 0.000 0.000 72
1 21156 1001 554 0.000 0.000 73
1 21157 1001 554 0.000 0.000 73
1 21158 1001 554 0.000 0.000 75
1 21159 1001 554 0.000 0.000 78
1 21160 1001 554 0.000 0.000 79
1 21161 1001 554 0.000 0.000 76
1 21162 1001 554 0.000 0.000 75
1 21163 1001 554 0.000 0.000 75
1 21164 1001 554 0.000 0.000 75
1 21165 1001 554 0.000 0.000 76
1 21166 1001 554 0.000 0.000 77
1 21167 1001 554 0.000 0.000 82
1 21168 1001 554 0.000 0.000 82
1 21169 1001 554 0.000 0.000 80
1 21170 1001 554 0.000 0.000 83
1 21171 998 552 0.465 0.233 76
1 21172 998 552 0.000 0.000 78
1 21173 998 552 0.000 0.000 77
1 21174 998 552 0.000 0.000 79
1 21175 998 552 0.000 0.000 88
1 21176 998 552 0.000 0.000 88
1 21177 998 552 0.000 0.000 94
1 21178 996 556 0.577 0.288 73
1 21179 996 556 0.000 0.000 80
1 21180 996 556 0.000 0.000 81
1 21181 996 556 0.000 0.000 79
1 21182 996 556 0.000 0.000 81
1 21183 994 556 0.258 0.129 64
1 21184 994 556 0.000 0.000 71
1 21185 994 556 0.000 0.000 71
1 21186 994 556 0.000 0.000 74
1 21187 994 556 0.000 0.000 73
1 21188 994 556 0.000 0.000 75
1 21189 994 556 0.000 0.000 77
1 21190 994 556 0.000 0.000 77
1 21191 994 556 0.000 0.000 79
1 21192 994 556 0.000 0.000 81
1 21193 994 556 0.000 0.000 80
1 21194 994 556 0.000 0.000 85
1 21195 994 556 0.000 0.000 87
1 21196 997 560 0.645 0.323 82
1 21197 997 560 0.000 0.000 86
1 21198 997 560 0.000 0.000 84
1 21199 997 560 0.000 0.000 87
1 21200 997 560 0.000 0.000 86
1 21201 996 561 0.182 0.091 74
1 21202 996 561 0.000 0.000 76
1 21203 996 561 0.000 0.000 80
1 21204 996 561 0.000 0.000 78
1 21205 996 561 0.000 0.000 74
1 21206 996 561 0.000 0.000 77
1 21207 996 561 0.000 0.000 76
1 21208 996 561 0.000 0.000 75
1 21209 996 561 0.000 0.000 74
1 21210 996 561 0.000 0.000 75
1 21211 996 561 0.000 0.000 73
1 21212 996 561 0.000 0.000 72
1 21213 996 561 0.000 0.000 75
1 21214 996 561 0.000 0.000 75
1 21215 996 561 0.000 0.000 75
1 21216 996 561 0.000 0.000 72
1 21217 996 568 0.903 0.452 33
1 21218 996 568 0.000 0.000 34
1 21219 996 568 0.000 0.000 34
1 21220 996 568 0.000 0.000 34
1 21221 996 568 0.000 0.000 36
1 21222 996 568 0.000 0.000 35
1 21223 996 568 0.000 0.000 34
1 21224 996 568 0.000 0.000 34
1 21225 996 568 0.000 0.000 38
1 21226 996 568 0.000 0.000 41
1 21227 996 568 0.000 0.000 41
1 21228 996 568 0.000 0.000 40
1 21229 996 568 0.000 0.000 38
1 21230 996 568 0.000 0.000 37
1 21231 996 568 0.000 0.000 38
1 21232 996 568 0.000 0.000 38
1 21233 996 568 0.000 0.000 40
1 21234 996 568 0.000 0.000 41
1 21235 996 568 0.000 0.000 43
1 21236 996 568 0.000 0.000 38
1 21237 996 568 0.000 0.000 36
1 21238 996 568 0.000 0.000 35
1 21239 996 568 0.000 0.000 31
1 21240 996 568 0.000 0.000 32
1 21241 996 568 0.000 0.000 32
1 21242 997 568 0.129 0.065 25
1 21243 997 568 0.000 0.000 26
1 21244 997 568 0.000 0.000 28
1 21245 998 568 0.129 0.065 28
1 21246 998 568 0.000 0.000 29
1 21247 998 568 0.000 0.000 27
1 21248 1000 568 0.258 0.129 41
1 21249 1000 568 0.000 0.000 39
1 21250 1001 568 0.129 0.065 38
1 21251 1001 568 0.000 0.000 40
1 21252 1001 568 0.000 0.000 40
1 21253 1002 568 0.129 0.065 36
1 21254 1002 568 0.000 0.000 37
1 21255 1002 568 0.000 0.000 40
1 21256 1002 568 0.000 0.000 40
1 21257 1005 566 0.465 0.233 47
1 21258 1005 566 0.000 0.000 44
1 21259 1005 566 0.000 0.000 41
1 21260 1005 566 0.000 0.000 38
1 21261 1005 566 0.000 0.000 37
1 21262 1005 566 0.000 0.000 38
1 21263 1005 566 0.000 0.000 41
1 21264 1005 566 0.000 0.000 49
1 21265 1005 566 0.000 0.000 44
1 21266 1005 566 0.000 0.000 44
1 21267 1005 566 0.000 0.000 43
1 21268 1005 566 0.000 0.000 45
1 21269 1005 566 0.000 0.000 42
1 21270 1005 566 0.000 0.000 41
1 21271 1005 566 0.000 0.000 37
1 21272 1005 566 0.000 0.000 34
1 21273 1008 565 0.408 0.204 48
1 21274 1008 565 0.000 0.000 50
1 21275 1008 565 0.000 0.000 51
1 21276 1009 562 0.408 0.204 43
1 21277 1009 562 0.000 0.000 45
1 21278 1009 562 0.000 0.000 48
1 21279 1009 562 0.000 0.000 56
1 21280 1008 562 0.129 0.065 42
1 21281 1006 562 0.258 0.129 37
1 21282 1006 562 0.000 0.000 40
1 21283 1006 562 0.000 0.000 37
1 21284 1006 562 0.000 0.000 40
1 21285 1006 562 0.000 0.000 38
1 21286 1006 562 0.000 0.000 36
1 21287 1006 562 0.000 0.000 37
1 21288 1006 562 0.000 0.000 35
1 21289 1006 562 0.000 0.000 34
1 21290 1006 562 0.000 0.000 36
1 21291 1006 562 0.000 0.000 39
1 21292 1006 562 0.000 0.000 41
1 21293 1006 562 0.000 0.000 40
1 21294 1006 562 0.000 0.000 39
1 21295 1006 562 0.000 0.000 39
1 21296 1006 562 0.000 0.000 46
1 21297 1006 562 0.000 0.000 46
1 21298 1006 562 0.000 0.000 53
1 21299 1006 562 0.000 0.000 53
1 21300 1006 562 0.000 0.000 58
1 21301 1006 562 0.000 0.000 64
1 21302 1009 562 0.387 0.194 46
1 21303 1009 562 0.000 0.000 43
1 21304 1009 562 0.000 0.000 46
1 21305 1009 562 0.000 0.000 43
1 21306 1009 562 0.000 0.000 42
1 21307 1010 562 0.129 0.065 46
1 21308 1010 562 0.000 0.000 44
1 21309 1010 562 0.000 0.000 45
1 21310 1010 562 0.000 0.000 47
1 21311 1010 562 0.000 0.000 49
1 21312 1010 562 0.000 0.000 56
1 21313 1010 562 0.000 0.000 68
1 21314 1010 562 0.000 0.000 73
1 21315 1010 562 0.000 0.000 75
1 21316 1010 562 0.000 0.000 79
1 21317 1010 562 0.000 0.000 85
1 21318 1010 562 0.000 0.000 88
1 21319 1014 566 0.730 0.365 61
1 21320 1014 566 0.000 0.000 62
1 21321 1014 566 0.000 0.000 64
1 21322 1014 566 0.000 0.000 66
1 21323 1014 566 0.000 0.000 68
1 21324 1014 566 0.000 0.000 71
1 21325 1014 566 0.000 0.000 73
1 21326 1014 566 0.000 0.000 74
1 21327 1014 566 0.000 0.000 76
1 21328 1017 569 0.547 0.274 81
1 21329 1018 570 0.182 0.091 83
1 21330 1018 570 0.000 0.000 81
1 21331 1018 573 0.387 0.194 70
1 21332 1018 573 0.000 0.000 69
1 21333 1018 573 0.000 0.000 71
1 21334 1018 573 0.000 0.000 70
1 21335 1018 573 0.000 0.000 71
1 21336 1018 573 0.000 0.000 75
1 21337 1018 573 0.000 0.000 74
1 21338 1018 573 0.000 0.000 73
1 21339 1018 577 0.516 0.258 50
1 21340 1018 577 0.000 0.000 52
1 21341 1018 577 0.000 0.000 55
1 21342 1018 577 0.000 0.000 62
1 21343 1018 577 0.000 0.000 65
1 21344 1018 577 0.000 0.000 61
1 21345 1018 574 0.387 0.194 70
1 21346 1018 573 0.129 0.065 76
1 21347 1018 578 0.645 0.323 38
1 21348 1018 578 0.000 0.000 33
1 21349 1018 578 0.000 0.000 34
1 21350 1018 578 0.000 0.000 34
1 21351 1018 578 0.000 0.000 33
1 21352 1018 578 0.000 0.000 33
1 21353 1018 578 0.000 0.000 31
1 21354 1018 578 0.000 0.000 32
1 21355 1018 578 0.000 0.000 29
1 21356 1018 578 0.000 0.000 29
1 21357 1018 578 0.000 0.000 31
1 21358 1018 578 0.000 0.000 29
1 21359 1018 577 0.129 0.065 62
1 21360 1018 577 0.000 0.000 69
1 21361 1018 577 0.000 0.000 70
1 21362 1018 577 0.000 0.000 73
1 21363 1018 577 0.000 0.000 74
1 21364 1018 577 0.000 0.000 72
1 21365 1018 577 0.000 0.000 77
1 21366 1018 577 0.000 0.000 71
1 21367 1018 577 0.000 0.000 71
1 21368 1020 577 0.258 0.129 85
1 21369 1020 577 0.000 0.000 88
1 21370 1020 577 0.000 0.000 86
1 21371 1020 576 0.129 0.065 86
1 21372 1020 574 0.258 0.129 90
1 21373 1020 574 0.000 0.000 91
1 21374 1020 574 0.000 0.000 90
1 21375 1020 574 0.000 0.000 90
1 21376 1020 574 0.000 0.000 89
1 21377 1020 574 0.000 0.000 89
1 21378 1020 574 0.000 0.000 91
1 21379 1020 574 0.000 0.000 92
1 21380 1014 580 1.095 0.547 47
1 21381 1014 580 0.000 0.000 44
1 21382 1014 580 0.000 0.000 41
1 21383 1014 580 0.000 0.000 39
1 21384 1014 580 0.000 0.000 34
1 21385 1014 580 0.000 0.000 34
1 21386 1014 580 0.000 0.000 34
1 21387 1014 580 0.000 0.000 33
1 21388 1016 574 0.816 0.408 58
1 21389 1016 576 0.258 0.129 34
1 21390 1016 576 0.000 0.000 31
1 21391 1016 576 0.000 0.000 31
1 21392 1016 576 0.000 0.000 29
1 21393 1016 576 0.000 0.000 31
1 21394 1016 576 0.000 0.000 31
1 21395 1016 576 0.000 0.000 31
1 21396 1016 576 0.000 0.000 27
1 21397 1016 576 0.000 0.000 31
1 21398 1016 576 0.000 0.000 33
1 21399 1016 576 0.000 0.000 33
1 21400 1016 576 0.000 0.000 38
1 21401 1016 576 0.000 0.000 41
1 21402 1016 576 0.000 0.000 42
1 21403 1016 576 0.000 0.000 43
1 21404 1018 576 0.258 0.129 65
1 21405 1018 576 0.000 0.000 67
1 21406 1018 576 0.000 0.000 67
1 21407 1013 570 1.008 0.504 36
1 21408 1013 570 0.000 0.000 35
1 21409 1013 570 0.000 0.000 35
1 21410 1013 570 0.000 0.000 33
1 21411 1014 570 0.129 0.065 28
1 21412 1014 570 0.000 0.000 27
1 21413 1014 570 0.000 0.000 26
1 21414 1016 569 0.288 0.144 66
1 21415 1016 569 0.000 0.000 63
1 21416 1016 569 0.000 0.000 61
1 21417 1016 569 0.000 0.000 66
1 21418 1016 569 0.000 0.000 66
1 21419 1016 569 0.000 0.000 66
1 21420 1016 569 0.000 0.000 70
1 21421 1016 569 0.000 0.000 68
1 21422 1016 569 0.000 0.000 68
1 21423 1016 569 0.000 0.000 76
1 21424 1016 569 0.000 0.000 78
1 21425 1016 569 0.000 0.000 82
1 21426 1016 569 0.000 0.000 89
1 21427 1016 569 0.000 0.000 93
1 21428 1016 569 0.000 0.000 98
1 21429 1016 569 0.000 0.000 100
1 21430 1016 569 0.000 0.000 98
1 21431 1016 569 0.000 0.000 93
1 21432 1016 569 0.000 0.000 93
1 21433 1016 569 0.000 0.000 93
1 21434 1014 566 0.465 0.233 62
1 21435 1014 566 0.000 0.000 60
1 21436 1014 566 0.000 0.000 56
1 21437 1014 566 0.000 0.000 56
1 21438 1014 566 0.000 0.000 51
1 21439 1014 566 0.000 0.000 52
1 21440 1014 566 0.000 0.000 53
1 21441 1014 566 0.000 0.000 52
1 21442 1013 568 0.288 0.144 34
1 21443 1013 568 0.000 0.000 34
1 21444 1013 568 0.000 0.000 35
1 21445 1013 568 0.000 0.000 32
1 21446 1013 568 0.000 0.000 33
1 21447 1013 568 0.000 0.000 33
1 21448 1013 568 0.000 0.000 32
1 21449 1013 568 0.000 0.000 31
1 21450 1013 568 0.000 0.000 33
1 21451 1013 568 0.000 0.000 33
1 21452 1012 565 0.408 0.204 38
1 21453 1012 565 0.000 0.000 40
1 21454 1012 565 0.000 0.000 39
1 21455 1012 565 0.000 0.000 37
1 21456 1012 565 0.000 0.000 37
1 21457 1012 565 0.000 0.000 37
1 21458 1012 565 0.000 0.000 37
1 21459 1012 565 0.000 0.000 37
1 21460 1013 564 0.182 0.091 46
1 21461 1013 564 0.000 0.000 46
1 21462 1013 564 0.000 0.000 42
1 21463 1013 564 0.000 0.000 41
1 21464 1013 564 0.000 0.000 43
1 21465 1013 564 0.000 0.000 40
1 21466 1013 564 0.000 0.000 40
1 21467 1013 564 0.000 0.000 41
1 21468 1016 564 0.387 0.194 68
1 21469 1016 564 0.000 0.000 68
1 21470 1016 564 0.000 0.000 66
1 21471 1016 562 0.258 0.129 73
1 21472 1013 562 0.387 0.194 48
1 21473 1013 562 0.000 0.000 46
1 21474 1013 562 0.000 0.000 47
1 21475 1013 562 0.000 0.000 46
1 21476 1013 562 0.000 0.000 42
1 21477 1013 562 0.000 0.000 41
1 21478 1013 562 0.000 0.000 41
1 21479 1013 562 0.000 0.000 44
1 21480 1013 562 0.000 0.000 43
1 21481 1013 562 0.000 0.000 45
1 21482 1013 562 0.000 0.000 43
1 21483 1013 562 0.000 0.000 44
1 21484 1013 562 0.000 0.000 48
1 21485 1013 562 0.000 0.000 49
1 21486 1013 562 0.000 0.000 52
1 21487 1013 562 0.000 0.000 53
1 21488 1013 562 0.000 0.000 51
1 21489 1013 562 0.000 0.000 53
1 21490 1013 562 0.000 0.000 54
1 21491 1013 562 0.000 0.000 53
1 21492 1013 562 0.000 0.000 53
1 21493 1013 562 0.000 0.000 50
1 21494 1013 562 0.000 0.000 52
1 21495 1014 562 0.129 0.065 56
1 21496 1014 562 0.000 0.000 56
1 21497 1014 562 0.000 0.000 60
1 21498 1014 562 0.000 0.000 65
1 21499 1014 562 0.000 0.000 62
1 21500 1014 562 0.000 0.000 63
1 21501 1014 562 0.000 0.000 64
1 21502 1014 562 0.000 0.000 66
1 21503 1014 562 0.000 0.000 65
1 21504 1018 564 0.577 0.288 71
1 21505 1018 564 0.000 0.000 69
1 21506 1018 564 0.000 0.000 68
1 21507 1018 564 0.000 0.000 69
1 21508 1018 564 0.000 0.000 66
1 21509 1018 564 0.000 0.000 64
1 21510 1018 564 0.000 0.000 64
1 21511 1018 564 0.000 0.000 69
1 21512 1018 564 0.000 0.000 67
1 21513 1018 564 0.000 0.000 68
1 21514 1018 564 0.000 0.000 65
1 21515 1018 564 0.000 0.000 66
1 21516 1018 564 0.000 0.000 65
1 21517 1018 564 0.000 0.000 66
1 21518 1018 564 0.000 0.000 64
1 21519 1020 564 0.258 0.129 75
1 21520 1020 564 0.000 0.000 74
1 21521 1020 564 0.000 0.000 80
1 21522 1020 564 0.000 0.000 76
1 21523 1020 564 0.000 0.000 75
1 21524 1020 564 0.000 0.000 71
1 21525 1020 564 0.000 0.000 68
1 21526 1020 564 0.000 0.000 68
1 21527 1020 564 0.000 0.000 67
1 21528 1020 564 0.000 0.000 66
1 21529 1020 564 0.000 0.000 64
1 21530 1020 564 0.000 0.000 62
1 21531 1020 564 0.000 0.000 63
1 21532 1020 564 0.000 0.000 63
1 21533 1020 564 0.000 0.000 61
1 21534 1022 564 0.258 0.129 64
1 21535 1022 564 0.000 0.000 64
1 21536 1022 564 0.000 0.000 62
1 21537 1022 564 0.000 0.000 61
1 21538 1022 564 0.000 0.000 57
1 21539 1022 564 0.000 0.000 56
1 21540 1022 564 0.000 0.000 52
1 21541 1022 564 0.000 0.000 46
1 21542 1022 564 0.000 0.000 43
1 21543 1022 564 0.000 0.000 44
1 21544 1022 564 0.000 0.000 40
1 21545 1022 564 0.000 0.000 44
1 21546 1022 564 0.000 0.000 40
1 21547 1022 564 0.000 0.000 41
1 21548 1022 564 0.000 0.000 40
1 21549 1022 564 0.000 0.000 44
1 21550 1022 564 0.000 0.000 44
1 21551 1022 564 0.000 0.000 42
1 21552 1024 564 0.258 0.129 35
1 21553 1024 564 0.000 0.000 34
1 21554 1024 564 0.000 0.000 42
1 21555 1024 564 0.000 0.000 43
1 21556 1026 564 0.258 0.129 56
1 21557 1026 564 0.000 0.000 64
1 21558 1026 564 0.000 0.000 68
1 21559 1026 564 0.000 0.000 73
1 21560 1026 564 0.000 0.000 70
1 21561 1026 564 0.000 0.000 75
1 21562 1026 564 0.000 0.000 74
1 21563 1026 564 0.000 0.000 79
1 21564 1026 564 0.000 0.000 75
1 21565 1026 564 0.000 0.000 77
1 21566 1026 564 0.000 0.000 75
1 21567 1026 564 0.000 0.000 79
1 21568 1028 572 1.064 0.532 41
1 21569 1028 572 0.000 0.000 34
1 21570 1028 572 0.000 0.000 31
1 21571 1028 572 0.000 0.000 31
1 21572 1028 572 0.000 0.000 30
1 21573 1028 572 0.000 0.000 34
1 21574 1028 572 0.000 0.000 30
1 21575 1028 572 0.000 0.000 38
1 21576 1026 572 0.258 0.129 59
1 21577 1026 572 0.000 0.000 67
1 21578 1026 572 0.000 0.000 68
1 21579 1026 572 0.000 0.000 66
1 21580 1026 572 0.000 0.000 64
1 21581 1026 572 0.000 0.000 65
1 21582 1026 572 0.000 0.000 65
1 21583 1026 572 0.000 0.000 68
1 21584 1026 572 0.000 0.000 70
1 21585 1026 572 0.000 0.000 68
1 21586 1026 572 0.000 0.000 66
1 21587 1026 572 0.000 0.000 65
1 21588 1026 572 0.000 0.000 69
1 21589 1026 572 0.000 0.000 69
1 21590 1026 572 0.000 0.000 68
1 21591 1026 572 0.000 0.000 68
1 21592 1026 572 0.000 0.000 66
1 21593 1026 572 0.000 0.000 68
1 21594 1026 572 0.000 0.000 70
1 21595 1026 572 0.000 0.000 70
1 21596 1026 572 0.000 0.000 70
1 21597 1026 572 0.000 0.000 66
1 21598 1026 572 0.000 0.000 65
1 21599 1026 572 0.000 0.000 70
1 21600 1026 572 0.000 0.000 71
1 21601 1026 572 0.000 0.000 70
1 21602 1026 572 0.000 0.000 69
1 21603 1026 572 0.000 0.000 72
1 21604 1026 572 0.000 0.000 69
1 21605 1026 572 0.000 0.000 66
1 21606 1026 572 0.000 0.000 70
1 21607 1026 572 0.000 0.000 69
1 21608 1026 572 0.000 0.000 66
1 21609 1026 572 0.000 0.000 68
1 21610 1026 572 0.000 0.000 67
1 21611 1026 572 0.000 0.000 70
1 21612 1026 572 0.000 0.000 67
1 21613 1026 572 0.000 0.000 70
1 21614 1026 572 0.000 0.000 70
1 21615 1026 572 0.000 0.000 67
1 21616 1026 572 0.000 0.000 62
1 21617 1026 572 0.000 0.000 60
1 21618 1026 572 0.000 0.000 65
1 21619 1026 572 0.000 0.000 66
1 21620 1026 572 0.000 0.000 65
1 21621 1026 572 0.000 0.000 64
1 21622 1026 572 0.000 0.000 66
1 21623 1026 572 0.000 0.000 64
1 21624 1026 572 0.000 0.000 67
1 21625 1026 572 0.000 0.000 62
1 21626 1026 572 0.000 0.000 67
1 21627 1026 572 0.000 0.000 64
1 21628 1026 572 0.000 0.000 67
1 21629 1026 572 0.000 0.000 67
1 21630 1026 572 0.000 0.000 66
1 21631 1026 572 0.000 0.000 65
1 21632 1026 572 0.000 0.000 67
1 21633 1026 572 0.000 0.000 71
1 21634 1026 572 0.000 0.000 65
1 21635 1026 572 0.000 0.000 64
1 21636 1026 572 0.000 0.000 62
1 21637 1026 572 0.000 0.000 64
1 21638 1026 572 0.000 0.000 68
1 21639 1026 572 0.000 0.000 64
1 21640 1026 572 0.000 0.000 60
1 21641 1028 572 0.258 0.129 61
1 21642 1028 572 0.000 0.000 60
1 21643 1030 576 0.577 0.288 37
1 21644 1030 576 0.000 0.000 39
1 21645 1029 573 0.408 0.204 54
1 21646 1029 573 0.000 0.000 55
1 21647 1029 573 0.000 0.000 52
1 21648 1029 573 0.000 0.000 54
1 21649 1029 573 0.000 0.000 51
1 21650 1029 573 0.000 0.000 52
1 21651 1029 573 0.000 0.000 48
1 21652 1029 573 0.000 0.000 48
1 21653 1029 573 0.000 0.000 44
1 21654 1029 573 0.000 0.000 44
1 21655 1029 573 0.000 0.000 41
1 21656 1029 573 0.000 0.000 42
1 21657 1029 573 0.000 0.000 39
1 21658 1029 573 0.000 0.000 37
1 21659 1029 573 0.000 0.000 39
1 21660 1029 573 0.000 0.000 43
1 21661 1029 573 0.000 0.000 41
1 21662 1029 573 0.000 0.000 41
1 21663 1029 573 0.000 0.000 42
1 21664 1029 573 0.000 0.000 42
1 21665 1029 573 0.000 0.000 46
1 21666 1029 573 0.000 0.000 44
1 21667 1029 573 0.000 0.000 43
1 21668 1029 573 0.000 0.000 41
1 21669 1029 573 0.000 0.000 39
1 21670 1029 573 0.000 0.000 42
1 21671 1029 573 0.000 0.000 40
1 21672 1030 573 0.129 0.065 45
1 21673 1033 574 0.408 0.204 61
1 21674 1033 574 0.000 0.000 66
1 21675 1033 574 0.000 0.000 63
1 21676 1036 577 0.547 0.274 44
1 21677 1036 577 0.000 0.000 35
1 21678 1036 577 0.000 0.000 28
1 21679 1036 577 0.000 0.000 29
1 21680 1036 577 0.000 0.000 26
1 21681 1036 577 0.000 0.000 28
1 21682 1036 577 0.000 0.000 28
1 21683 1036 577 0.000 0.000 34
1 21684 1036 577 0.000 0.000 38
1 21685 1036 577 0.000 0.000 46
1 21686 1036 577 0.000 0.000 54
1 21687 1036 577 0.000 0.000 63
1 21688 1036 577 0.000 0.000 67
1 21689 1036 577 0.000 0.000 71
1 21690 1036 577 0.000 0.000 76
1 21691 1034 582 0.695 0.347 32
1 21692 1034 582 0.000 0.000 35
1 21693 1034 582 0.000 0.000 40
1 21694 1034 582 0.000 0.000 46
1 21695 1034 582 0.000 0.000 55
1 21696 1034 582 0.000 0.000 63
1 21697 1034 582 0.000 0.000 75
1 21698 1030 582 0.516 0.258 45
1 21699 1032 584 0.365 0.182 50
1 21700 1032 584 0.000 0.000 52
1 21701 1032 584 0.000 0.000 54
1 21702 1032 584 0.000 0.000 54
1 21703 1032 584 0.000 0.000 50
1 21704 1032 584 0.000 0.000 49
1 21705 1032 584 0.000 0.000 46
1 21706 1032 584 0.000 0.000 46
1 21707 1032 584 0.000 0.000 36
1 21708 1032 584 0.000 0.000 35
1 21709 1032 584 0.000 0.000 31
1 21710 1032 584 0.000 0.000 30
1 21711 1032 584 0.000 0.000 33
1 21712 1032 584 0.000 0.000 36
1 21713 1032 584 0.000 0.000 40
1 21714 1032 584 0.000 0.000 43
1 21715 1032 584 0.000 0.000 43
1 21716 1032 584 0.000 0.000 42
1 21717 1032 584 0.000 0.000 38
1 21718 1032 584 0.000 0.000 36
1 21719 1032 584 0.000 0.000 34
1 21720 1032 584 0.000 0.000 35
1 21721 1032 584 0.000 0.000 33
1 21722 1033 586 0.288 0.144 36
1 21723 1033 586 0.000 0.000 34
1 21724 1034 584 0.288 0.144 29
1 21725 1034 584 0.000 0.000 28
1 21726 1034 584 0.000 0.000 27
1 21727 1034 584 0.000 0.000 28
1 21728 1034 584 0.000 0.000 28
1 21729 1034 584 0.000 0.000 30
1 21730 1034 584 0.000 0.000 35
1 21731 1034 584 0.000 0.000 40
1 21732 1034 584 0.000 0.000 46
1 21733 1034 584 0.000 0.000 49
1 21734 1034 584 0.000 0.000 46
1 21735 1034 584 0.000 0.000 44
1 21736 1034 584 0.000 0.000 41
1 21737 1034 584 0.000 0.000 37
1 21738 1034 584 0.000 0.000 39
1 21739 1034 586 0.258 0.129 37
1 21740 1034 586 0.000 0.000 33
1 21741 1034 586 0.000 0.000 33
1 21742 1034 584 0.258 0.129 36
1 21743 1034 584 0.000 0.000 44
1 21744 1034 584 0.000 0.000 53
1 21745 1034 584 0.000 0.000 54
1 21746 1034 584 0.000 0.000 56
1 21747 1034 584 0.000 0.000 56
1 21748 1034 584 0.000 0.000 43
1 21749 1034 584 0.000 0.000 40
1 21750 1033 584 0.129 0.065 41
1 21751 1033 584 0.000 0.000 41
1 21752 1037 588 0.730 0.365 67
1 21753 1037 588 0.000 0.000 64
1 21754 1034 588 0.387 0.194 24
1 21755 1034 588 0.000 0.000 24
1 21756 1034 588 0.000 0.000 25
1 21757 1034 588 0.000 0.000 24
1 21758 1034 588 0.000 0.000 24
1 21759 1034 588 0.000 0.000 25
1 21760 1034 588 0.000 0.000 24
1 21761 1034 588 0.000 0.000 26
1 21762 1034 588 0.000 0.000 27
1 21763 1034 588 0.000 0.000 28
1 21764 1034 588 0.000 0.000 27
1 21765 1034 588 0.000 0.000 30
1 21766 1034 588 0.000 0.000 29
1 21767 1034 588 0.000 0.000 31
1 21768 1034 588 0.000 0.000 36
1 21769 1034 588 0.000 0.000 27
1 21770 1034 588 0.000 0.000 26
1 21771 1034 588 0.000 0.000 31
1 21772 1034 588 0.000 0.000 31
1 21773 1034 588 0.000 0.000 33
1 21774 1034 588 0.000 0.000 33
1 21775 1034 588 0.000 0.000 38
1 21776 1029 589 0.658 0.329 31
1 21777 1029 589 0.000 0.000 32
1 21778 1029 585 0.516 0.258 25
1 21779 1029 585 0.000 0.000 24
1 21780 1029 585 0.000 0.000 24
1 21781 1029 585 0.000 0.000 27
1 21782 1029 585 0.000 0.000 33
1 21783 1029 585 0.000 0.000 36
1 21784 1029 585 0.000 0.000 34
1 21785 1029 585 0.000 0.000 30
1 21786 1029 585 0.000 0.000 27
1 21787 1029 585 0.000 0.000 28
1 21788 1026 585 0.387 0.194 40
1 21789 1026 585 0.000 0.000 42
1 21790 1026 585 0.000 0.000 47
1 21791 1025 585 0.129 0.065 38
1 21792 1025 585 0.000 0.000 45
1 21793 1025 585 0.000 0.000 47
1 21794 1025 585 0.000 0.000 50
1 21795 1025 585 0.000 0.000 48
1 21796 1024 584 0.182 0.091 44
1 21797 1024 584 0.000 0.000 53
1 21798 1024 584 0.000 0.000 64
1 21799 1024 584 0.000 0.000 49
1 21800 1018 584 0.774 0.387 41
1 21801 1018 584 0.000 0.000 43
1 21802 1020 582 0.365 0.182 38
1 21803 1020 582 0.000 0.000 39
1 21804 1020 582 0.000 0.000 41
1 21805 1020 582 0.000 0.000 46
1 21806 1020 582 0.000 0.000 44
1 21807 1021 582 0.129 0.065 51
1 21808 1021 582 0.000 0.000 45
1 21809 1021 582 0.000 0.000 39
1 21810 1021 582 0.000 0.000 41
1 21811 1020 582 0.129 0.065 41
1 21812 1020 582 0.000 0.000 44
1 21813 1020 582 0.000 0.000 60
1 21814 1020 582 0.000 0.000 65
1 21815 1020 582 0.000 0.000 82
1 21816 1020 582 0.000 0.000 92
1 21817 1016 582 0.516 0.258 57
1 21818 1016 582 0.000 0.000 55
1 21819 1016 582 0.000 0.000 57
1 21820 1016 582 0.000 0.000 58
1 21821 1016 582 0.000 0.000 59
1 21822 1016 582 0.000 0.000 60
1 21823 1017 582 0.129 0.065 52
1 21824 1017 582 0.000 0.000 53
1 21825 1017 582 0.000 0.000 49
1 21826 1017 582 0.000 0.000 48
1 21827 1017 582 0.000 0.000 46
1 21828 1017 582 0.000 0.000 46
1 21829 1017 582 0.000 0.000 46
1 21830 1017 582 0.000 0.000 38
1 21831 1017 582 0.000 0.000 40
1 21832 1021 582 0.516 0.258 32
1 21833 1021 582 0.000 0.000 42
1 21834 1022 582 0.129 0.065 39
1 21835 1022 582 0.000 0.000 48
1 21836 1022 582 0.000 0.000 39
1 21837 1022 582 0.000 0.000 35
1 21838 1025 582 0.387 0.194 39
1 21839 1025 582 0.000 0.000 42
1 21840 1025 582 0.000 0.000 41
1 21841 1025 582 0.000 0.000 32
1 21842 1025 582 0.000 0.000 34
1 21843 1025 582 0.000 0.000 33
1 21844 1025 582 0.000 0.000 33
1 21845 1025 582 0.000 0.000 33
1 21846 1025 582 0.000 0.000 32
1 21847 1025 582 0.000 0.000 33
1 21848 1025 582 0.000 0.000 39
1 21849 1025 582 0.000 0.000 43
1 21850 1025 582 0.000 0.000 41
1 21851 1025 582 0.000 0.000 39
1 21852 1025 582 0.000 0.000 39
1 21853 1026 578 0.532 0.266 53
1 21854 1026 578 0.000 0.000 52
1 21855 1026 578 0.000 0.000 38
1 21856 1026 578 0.000 0.000 38
1 21857 1026 578 0.000 0.000 35
1 21858 1026 578 0.000 0.000 31
1 21859 1026 578 0.000 0.000 28
1 21860 1026 578 0.000 0.000 24
1 21861 1026 578 0.000 0.000 24
1 21862 1026 578 0.000 0.000 25
1 21863 1026 578 0.000 0.000 28
1 21864 1026 578 0.000 0.000 32
1 21865 1026 578 0.000 0.000 30
1 21866 1026 578 0.000 0.000 28
1 21867 1026 578 0.000 0.000 26
1 21868 1029 581 0.547 0.274 39
1 21869 1029 581 0.000 0.000 39
1 21870 1029 581 0.000 0.000 43
1 21871 1028 577 0.532 0.266 37
1 21872 1028 577 0.000 0.000 42
1 21873 1028 577 0.000 0.000 40
1 21874 1028 577 0.000 0.000 41
1 21875 1028 577 0.000 0.000 37
1 21876 1028 577 0.000 0.000 36
1 21877 1028 577 0.000 0.000 36
1 21878 1028 577 0.000 0.000 34
1 21879 1028 577 0.000 0.000 32
1 21880 1028 577 0.000 0.000 30
1 21881 1028 577 0.000 0.000 32
1 21882 1028 577 0.000 0.000 29
1 21883 1028 577 0.000 0.000 33
1 21884 1028 577 0.000 0.000 28
1 21885 1028 577 0.000 0.000 28
1 21886 1028 577 0.000 0.000 28
1 21887 1028 577 0.000 0.000 28
1 21888 1028 577 0.000 0.000 30
1 21889 1028 577 0.000 0.000 30
1 21890 1028 577 0.000 0.000 29
1 21891 1028 577 0.000 0.000 29
1 21892 1028 577 0.000 0.000 31
1 21893 1028 577 0.000 0.000 34
1 21894 1028 577 0.000 0.000 34
1 21895 1028 577 0.000 0.000 32
1 21896 1028 577 0.000 0.000 31
1 21897 1028 577 0.000 0.000 31
1 21898 1028 577 0.000 0.000 29
1 21899 1028 577 0.000 0.000 31
1 21900 1028 576 0.129 0.065 32
1 21901 1028 576 0.000 0.000 31
1 21902 1028 576 0.000 0.000 32
1 21903 1028 576 0.000 0.000 33
1 21904 1028 576 0.000 0.000 30
1 21905 1028 576 0.000 0.000 33
1 21906 1028 576 0.000 0.000 30
1 21907 1028 576 0.000 0.000 32
1 21908 1028 576 0.000 0.000 31
1 21909 1028 576 0.000 0.000 33
1 21910 1028 576 0.000 0.000 32
1 21911 1028 576 0.000 0.000 32
1 21912 1028 576 0.000 0.000 31
1 21913 1028 576 0.000 0.000 28
1 21914 1028 576 0.000 0.000 29
1 21915 1028 576 0.000 0.000 32
1 21916 1028 576 0.000 0.000 36
1 21917 1028 576 0.000 0.000 39
1 21918 1028 576 0.000 0.000 43
1 21919 1028 576 0.000 0.000 35
1 21920 1028 576 0.000 0.000 37
1 21921 1028 576 0.000 0.000 35
1 21922 1028 576 0.000 0.000 36
1 21923 1028 576 0.000 0.000 36
1 21924 1028 576 0.000 0.000 40
1 21925 1028 576 0.000 0.000 41
1 21926 1028 576 0.000 0.000 40
1 21927 1028 576 0.000 0.000 38
1 21928 1028 576 0.000 0.000 38
1 21929 1028 576 0.000 0.000 38
1 21930 1028 576 0.000 0.000 40
1 21931 1028 576 0.000 0.000 47
1 21932 1028 576 0.000 0.000 46
1 21933 1028 576 0.000 0.000 47
1 21934 1028 576 0.000 0.000 46
1 21935 1028 576 0.000 0.000 49
1 21936 1028 576 0.000 0.000 50
1 21937 1028 576 0.000 0.000 54
1 21938 1028 576 0.000 0.000 57
1 21939 1025 577 0.408 0.204 61
1 21940 1025 577 0.000 0.000 61
1 21941 1025 577 0.000 0.000 59
1 21942 1025 577 0.000 0.000 63
1 21943 1025 577 0.000 0.000 64
1 21944 1025 577 0.000 0.000 62
1 21945 1025 577 0.000 0.000 60
1 21946 1025 577 0.000 0.000 61
1 21947 1025 577 0.000 0.000 61
1 21948 1025 577 0.000 0.000 64
1 21949 1025 577 0.000 0.000 64
1 21950 1025 577 0.000 0.000 63
1 21951 1025 577 0.000 0.000 62
1 21952 1028 577 0.387 0.194 57
1 21953 1028 577 0.000 0.000 64
1 21954 1026 577 0.258 0.129 49
1 21955 1026 577 0.000 0.000 48
1 21956 1026 577 0.000 0.000 52
1 21957 1026 577 0.000 0.000 53
1 21958 1026 577 0.000 0.000 55
1 21959 1025 578 0.182 0.091 55
1 21960 1025 578 0.000 0.000 54
1 21961 1025 578 0.000 0.000 51
1 21962 1025 578 0.000 0.000 45
1 21963 1025 578 0.000 0.000 42
1 21964 1025 578 0.000 0.000 38
1 21965 1025 578 0.000 0.000 38
1 21966 1025 578 0.000 0.000 44
1 21967 1025 578 0.000 0.000 49
1 21968 1025 578 0.000 0.000 61
1 21969 1025 578 0.000 0.000 66
1 21970 1025 578 0.000 0.000 70
1 21971 1025 578 0.000 0.000 79
1 21972 1025 578 0.000 0.000 82
1 21973 1025 578 0.000 0.000 96
1 21974 1026 578 0.129 0.065 104
1 21975 1026 578 0.000 0.000 103
1 21976 1026 578 0.000 0.000 105
1 21977 1026 578 0.000 0.000 104
1 21978 1026 578 0.000 0.000 104
1 21979 1026 578 0.000 0.000 101
1 21980 1026 578 0.000 0.000 101
1 21981 1026 578 0.000 0.000 97
1 21982 1028 578 0.258 0.129 94
1 21983 1028 578 0.000 0.000 96
1 21984 1028 580 0.258 0.129 99
1 21985 1028 580 0.000 0.000 101
1 21986 1028 580 0.000 0.000 100
1 21987 1028 580 0.000 0.000 103
1 21988 1028 580 0.000 0.000 104
1 21989 1028 580 0.000 0.000 102
1 21990 1028 580 0.000 0.000 104
1 21991 1028 580 0.000 0.000 103
1 21992 1028 580 0.000 0.000 104
1 21993 1028 580 0.000 0.000 103
1 21994 1028 580 0.000 0.000 102
1 21995 1028 580 0.000 0.000 103
1 21996 1028 580 0.000 0.000 102
1 21997 1028 580 0.000 0.000 98
1 21998 1030 580 0.258 0.129 101
1 21999 1030 580 0.000 0.000 101
1 22000 1030 580 0.000 0.000 101
1 22001 1030 580 0.000 0.000 97
1 22002 1030 580 0.000 0.000 96
1 22003 1030 580 0.000 0.000 95
1 22004 1030 580 0.000 0.000 93
1 22005 1030 580 0.000 0.000 95
1 22006 1032 581 0.288 0.144 100
1 22007 1032 581 0.000 0.000 99
1 22008 1032 581 0.000 0.000 95
1 22009 1032 581 0.000 0.000 99
1 22010 1032 581 0.000 0.000 94
1 22011 1032 581 0.000 0.000 96
1 22012 1032 581 0.000 0.000 95
1 22013 1032 581 0.000 0.000 96
1 22014 1032 581 0.000 0.000 95
1 22015 1032 581 0.000 0.000 99
1 22016 1034 584 0.465 0.233 90
1 22017 1034 584 0.000 0.000 88
1 22018 1034 584 0.000 0.000 86
1 22019 1034 584 0.000 0.000 87
1 22020 1034 584 0.000 0.000 89
1 22021 1034 584 0.000 0.000 84
1 22022 1034 584 0.000 0.000 82
1 22023 1034 584 0.000 0.000 76
1 22024 1034 584 0.000 0.000 75
1 22025 1034 584 0.000 0.000 72
1 22026 1034 584 0.000 0.000 71
1 22027 1034 584 0.000 0.000 70
1 22028 1034 584 0.000 0.000 59
1 22029 1034 584 0.000 0.000 59
1 22030 1034 584 0.000 0.000 57
1 22031 1034 584 0.000 0.000 55
1 22032 1034 584 0.000 0.000 47
1 22033 1034 584 0.000 0.000 45
1 22034 1034 584 0.000 0.000 48
1 22035 1034 584 0.000 0.000 55
1 22036 1034 584 0.000 0.000 58
1 22037 1034 584 0.000 0.000 54
1 22038 1034 584 0.000 0.000 53
1 22039 1036 580 0.577 0.288 100
1 22040 1036 580 0.000 0.000 91
1 22041 1036 580 0.000 0.000 78
1 22042 1037 580 0.129 0.065 86
1 22043 1037 580 0.000 0.000 86
1 22044 1037 580 0.000 0.000 83
1 22045 1037 580 0.000 0.000 83
1 22046 1037 580 0.000 0.000 82
1 22047 1037 580 0.000 0.000 78
1 22048 1037 580 0.000 0.000 78
1 22049 1037 580 0.000 0.000 77
1 22050 1037 580 0.000 0.000 76
1 22051 1037 580 0.000 0.000 69
1 22052 1036 580 0.129 0.065 52
1 22053 1036 580 0.000 0.000 53
1 22054 1036 580 0.000 0.000 47
1 22055 1036 580 0.000 0.000 48
1 22056 1036 580 0.000 0.000 44
1 22057 1036 580 0.000 0.000 47
1 22058 1036 580 0.000 0.000 48
1 22059 1036 580 0.000 0.000 43
1 22060 1038 581 0.288 0.144 53
1 22061 1038 581 0.000 0.000 55
1 22062 1038 581 0.000 0.000 50
1 22063 1038 581 0.000 0.000 50
1 22064 1038 581 0.000 0.000 54
1 22065 1038 581 0.000 0.000 51
1 22066 1038 581 0.000 0.000 50
1 22067 1038 581 0.000 0.000 52
1 22068 1038 581 0.000 0.000 53
1 22069 1037 581 0.129 0.065 37
1 22070 1036 581 0.129 0.065 32
1 22071 1036 581 0.000 0.000 36
1 22072 1036 581 0.000 0.000 37
1 22073 1037 581 0.129 0.065 36
1 22074 1037 581 0.000 0.000 36
1 22075 1037 581 0.000 0.000 35
1 22076 1037 581 0.000 0.000 34
1 22077 1037 581 0.000 0.000 36
1 22078 1037 581 0.000 0.000 35
1 22079 1037 581 0.000 0.000 37
1 22080 1037 581 0.000 0.000 36
1 22081 1037 581 0.000 0.000 35
1 22082 1037 581 0.000 0.000 35
1 22083 1037 581 0.000 0.000 36
1 22084 1037 581 0.000 0.000 35
1 22085 1037 581 0.000 0.000 36
1 22086 1037 581 0.000 0.000 37
1 22087 1037 581 0.000 0.000 35
1 22088 1037 581 0.000 0.000 38
1 22089 1037 581 0.000 0.000 39
1 22090 1037 581 0.000 0.000 41
1 22091 1037 581 0.000 0.000 41
1 22092 1037 581 0.000 0.000 35
1 22093 1037 581 0.000 0.000 33
1 22094 1037 581 0.000 0.000 32
1 22095 1037 581 0.000 0.000 35
1 22096 1037 581 0.000 0.000 37
1 22097 1037 581 0.000 0.000 33
1 22098 1041 581 0.516 0.258 111
1 22099 1038 581 0.387 0.194 42
1 22100 1038 581 0.000 0.000 39
1 22101 1038 581 0.000 0.000 36
1 22102 1038 581 0.000 0.000 40
1 22103 1038 581 0.000 0.000 32
1 22104 1038 581 0.000 0.000 30
1 22105 1038 581 0.000 0.000 28
1 22106 1038 581 0.000 0.000 30
1 22107 1038 581 0.000 0.000 30
1 22108 1038 581 0.000 0.000 31
1 22109 1038 581 0.000 0.000 32
1 22110 1041 581 0.387 0.194 59
1 22111 1041 581 0.000 0.000 59
1 22112 1040 581 0.129 0.065 45
1 22113 1040 581 0.000 0.000 45
1 22114 1040 581 0.000 0.000 43
1 22115 1040 581 0.000 0.000 45
1 22116 1040 581 0.000 0.000 43
1 22117 1040 581 0.000 0.000 42
1 22118 1040 581 0.000 0.000 42
1 22119 1040 581 0.000 0.000 42
1 22120 1040 581 0.000 0.000 44
1 22121 1040 581 0.000 0.000 42
1 22122 1040 581 0.000 0.000 41
1 22123 1040 581 0.000 0.000 44
1 22124 1040 581 0.000 0.000 42
1 22125 1040 581 0.000 0.000 42
1 22126 1040 581 0.000 0.000 43
1 22127 1040 581 0.000 0.000 41
1 22128 1040 581 0.000 0.000 44
1 22129 1040 581 0.000 0.000 42
1 22130 1040 581 0.000 0.000 44
1 22131 1040 581 0.000 0.000 42
1 22132 1040 581 0.000 0.000 45
1 22133 1038 582 0.288 0.144 42
1 22134 1040 582 0.258 0.129 39
1 22135 1040 582 0.000 0.000 37
1 22136 1040 582 0.000 0.000 36
1 22137 1040 582 0.000 0.000 36
1 22138 1040 582 0.000 0.000 38
1 22139 1040 582 0.000 0.000 38
1 22140 1040 582 0.000 0.000 36
1 22141 1040 582 0.000 0.000 37
1 22142 1040 582 0.000 0.000 39
1 22143 1040 582 0.000 0.000 37
1 22144 1040 582 0.000 0.000 38
1 22145 1040 582 0.000 0.000 40
1 22146 1040 582 0.000 0.000 38
1 22147 1040 582 0.000 0.000 40
1 22148 1040 582 0.000 0.000 40
1 22149 1040 582 0.000 0.000 39
1 22150 1040 582 0.000 0.000 41
1 22151 1040 582 0.000 0.000 41
1 22152 1040 582 0.000 0.000 42
1 22153 1040 582 0.000 0.000 38
1 22154 1040 582 0.000 0.000 38
1 22155 1040 582 0.000 0.000 38
1 22156 1040 582 0.000 0.000 39
1 22157 1040 582 0.000 0.000 40
1 22158 1040 582 0.000 0.000 41
1 22159 1040 582 0.000 0.000 41
1 22160 1040 582 0.000 0.000 40
1 22161 1040 582 0.000 0.000 39
1 22162 1038 582 0.258 0.129 41
1 22163 1038 582 0.000 0.000 43
1 22164 1038 582 0.000 0.000 40
1 22165 1038 582 0.000 0.000 44
1 22166 1038 582 0.000 0.000 41
1 22167 1038 582 0.000 0.000 42
1 22168 1038 582 0.000 0.000 41
1 22169 1038 582 0.000 0.000 41
1 22170 1038 582 0.000 0.000 43
1 22171 1038 582 0.000 0.000 38
1 22172 1038 582 0.000 0.000 37
1 22173 1038 582 0.000 0.000 31
1 22174 1038 582 0.000 0.000 30
1 22175 1038 582 0.000 0.000 28
1 22176 1038 582 0.000 0.000 27
1 22177 1038 582 0.000 0.000 26
1 22178 1040 582 0.258 0.129 29
1 22179 1040 582 0.000 0.000 30
1 22180 1040 582 0.000 0.000 30
1 22181 1040 582 0.000 0.000 28
1 22182 1040 582 0.000 0.000 30
1 22183 1040 582 0.000 0.000 26
1 22184 1040 582 0.000 0.000 28
1 22185 1042 582 0.258 0.129 48
1 22186 1042 582 0.000 0.000 46
1 22187 1042 582 0.000 0.000 46
1 22188 1042 582 0.000 0.000 48
1 22189 1042 582 0.000 0.000 47
1 22190 1042 582 0.000 0.000 47
1 22191 1042 582 0.000 0.000 43
1 22192 1042 582 0.000 0.000 38
1 22193 1042 582 0.000 0.000 33
1 22194 1042 582 0.000 0.000 25
1 22195 1036 584 0.816 0.408 26
1 22196 1036 584 0.000 0.000 23
1 22197 1036 584 0.000 0.000 26
1 22198 1036 584 0.000 0.000 26
1 22199 1037 582 0.288 0.144 34
1 22200 1038 581 0.182 0.091 28
1 22201 1038 581 0.000 0.000 26
1 22202 1038 581 0.000 0.000 26
1 22203 1038 581 0.000 0.000 26
1 22204 1038 581 0.000 0.000 32
1 22205 1038 581 0.000 0.000 37
1 22206 1038 581 0.000 0.000 37
1 22207 1038 581 0.000 0.000 38
1 22208 1038 581 0.000 0.000 47
1 22209 1038 581 0.000 0.000 54
1 22210 1038 581 0.000 0.000 57
1 22211 1038 581 0.000 0.000 64
1 22212 1040 581 0.258 0.129 28
1 22213 1040 581 0.000 0.000 30
1 22214 1040 581 0.000 0.000 36
1 22215 1040 581 0.000 0.000 35
1 22216 1040 581 0.000 0.000 36
1 22217 1040 581 0.000 0.000 36
1 22218 1040 581 0.000 0.000 39
1 22219 1040 581 0.000 0.000 39
1 22220 1040 581 0.000 0.000 38
1 22221 1040 581 0.000 0.000 42
1 22222 1040 581 0.000 0.000 42
1 22223 1040 581 0.000 0.000 41
1 22224 1040 581 0.000 0.000 43
1 22225 1040 581 0.000 0.000 46
1 22226 1040 581 0.000 0.000 45
1 22227 1040 581 0.000 0.000 47
1 22228 1040 581 0.000 0.000 45
1 22229 1040 581 0.000 0.000 43
1 22230 1040 581 0.000 0.000 46
1 22231 1040 581 0.000 0.000 47
1 22232 1040 581 0.000 0.000 45
1 22233 1040 581 0.000 0.000 39
1 22234 1040 581 0.000 0.000 32
1 22235 1040 581 0.000 0.000 30
1 22236 1040 581 0.000 0.000 37
1 22237 1040 581 0.000 0.000 43
1 22238 1040 581 0.000 0.000 34
1 22239 1040 581 0.000 0.000 31
1 22240 1040 581 0.000 0.000 43
1 22241 1041 581 0.129 0.065 38
1 22242 1041 581 0.000 0.000 38
1 22243 1042 581 0.129 0.065 37
1 22244 1045 584 0.547 0.274 38
1 22245 1045 584 0.000 0.000 41
1 22246 1045 584 0.000 0.000 45
1 22247 1045 581 0.387 0.194 30
1 22248 1045 581 0.000 0.000 32
1 22249 1045 581 0.000 0.000 30
1 22250 1046 578 0.408 0.204 28
1 22251 1046 578 0.000 0.000 29
1 22252 1046 578 0.000 0.000 34
1 22253 1046 578 0.000 0.000 35
1 22254 1046 578 0.000 0.000 39
1 22255 1046 578 0.000 0.000 33
1 22256 1046 578 0.000 0.000 29
1 22257 1046 578 0.000 0.000 28
1 22258 1046 578 0.000 0.000 26
1 22259 1046 578 0.000 0.000 26
1 22260 1046 578 0.000 0.000 32
1 22261 1046 578 0.000 0.000 33
1 22262 1046 578 0.000 0.000 45
1 22263 1046 578 0.000 0.000 48
1 22264 1046 578 0.000 0.000 53
1 22265 1046 578 0.000 0.000 61
1 22266 1046 578 0.000 0.000 62
1 22267 1046 578 0.000 0.000 72
1 22268 1046 578 0.000 0.000 83
1 22269 1048 578 0.258 0.129 97
1 22270 1048 578 0.000 0.000 97
1 22271 1048 578 0.000 0.000 95
1 22272 1048 578 0.000 0.000 96
1 22273 1048 578 0.000 0.000 94
1 22274 1048 577 0.129 0.065 101
1 22275 1048 577 0.000 0.000 101
1 22276 1048 577 0.000 0.000 102
1 22277 1048 577 0.000 0.000 103
1 22278 1048 577 0.000 0.000 101
1 22279 1048 577 0.000 0.000 98
1 22280 1048 577 0.000 0.000 98
1 22281 1048 577 0.000 0.000 96
1 22282 1048 577 0.000 0.000 98
1 22283 1048 577 0.000 0.000 97
1 22284 1048 577 0.000 0.000 97
1 22285 1048 577 0.000 0.000 97
1 22286 1048 577 0.000 0.000 98
1 22287 1048 577 0.000 0.000 96
1 22288 1048 577 0.000 0.000 96
1 22289 1048 577 0.000 0.000 95
1 22290 1048 577 0.000 0.000 95
1 22291 1048 577 0.000 0.000 97
1 22292 1048 577 0.000 0.000 97
1 22293 1048 577 0.000 0.000 95
1 22294 1048 577 0.000 0.000 97
1 22295 1048 577 0.000 0.000 98
1 22296 1048 577 0.000 0.000 99
1 22297 1048 577 0.000 0.000 98
1 22298 1048 577 0.000 0.000 98
1 22299 1048 577 0.000 0.000 102
1 22300 1046 577 0.258 0.129 93
1 22301 1046 577 0.000 0.000 96
1 22302 1046 577 0.000 0.000 95
1 22303 1046 577 0.000 0.000 96
1 22304 1046 577 0.000 0.000 93
1 22305 1046 577 0.000 0.000 94
1 22306 1044 577 0.258 0.129 97
1 22307 1042 577 0.258 0.129 82
1 22308 1042 577 0.000 0.000 85
1 22309 1040 577 0.258 0.129 68
1 22310 1038 577 0.258 0.129 66
1 22311 1038 577 0.000 0.000 62
1 22312 1038 577 0.000 0.000 55
1 22313 1038 577 0.000 0.000 54
1 22314 1038 577 0.000 0.000 59
1 22315 1038 577 0.000 0.000 62
1 22316 1036 577 0.258 0.129 51
1 22317 1036 577 0.000 0.000 55
1 22318 1036 577 0.000 0.000 62
1 22319 1036 573 0.516 0.258 27
1 22320 1036 573 0.000 0.000 26
1 22321 1036 574 0.129 0.065 38
1 22322 1032 574 0.516 0.258 29
1 22323 1032 574 0.000 0.000 28
1 22324 1032 574 0.000 0.000 27
1 22325 1032 574 0.000 0.000 27
1 22326 1032 574 0.000 0.000 35
1 22327 1032 574 0.000 0.000 33
1 22328 1032 574 0.000 0.000 28
1 22329 1032 574 0.000 0.000 26
1 22330 1032 577 0.387 0.194 48
1 22331 1032 577 0.000 0.000 56
1 22332 1032 577 0.000 0.000 57
1 22333 1029 577 0.387 0.194 35
1 22334 1029 577 0.000 0.000 37
1 22335 1029 577 0.000 0.000 40
1 22336 1029 577 0.000 0.000 38
1 22337 1029 577 0.000 0.000 39
1 22338 1029 577 0.000 0.000 40
1 22339 1029 577 0.000 0.000 39
1 22340 1029 577 0.000 0.000 39
1 22341 1029 577 0.000 0.000 39
1 22342 1029 577 0.000 0.000 42
1 22343 1029 577 0.000 0.000 41
1 22344 1029 577 0.000 0.000 44
1 22345 1029 577 0.000 0.000 45
1 22346 1029 577 0.000 0.000 49
1 22347 1029 577 0.000 0.000 52
1 22348 1029 577 0.000 0.000 55
1 22349 1029 577 0.000 0.000 56
1 22350 1029 577 0.000 0.000 58
1 22351 1029 577 0.000 0.000 61
1 22352 1026 578 0.408 0.204 61
1 22353 1026 578 0.000 0.000 62
1 22354 1026 578 0.000 0.000 63
1 22355 1026 578 0.000 0.000 60
1 22356 1026 578 0.000 0.000 50
1 22357 1026 578 0.000 0.000 58
1 22358 1026 578 0.000 0.000 55
1 22359 1026 578 0.000 0.000 59
1 22360 1026 578 0.000 0.000 54
1 22361 1026 578 0.000 0.000 57
1 22362 1026 578 0.000 0.000 56
1 22363 1026 578 0.000 0.000 55
1 22364 1028 578 0.258 0.129 73
1 22365 1028 578 0.000 0.000 76
1 22366 1028 578 0.000 0.000 78
1 22367 1028 578 0.000 0.000 75
1 22368 1028 578 0.000 0.000 82
1 22369 1028 578 0.000 0.000 76
1 22370 1028 578 0.000 0.000 78
1 22371 1028 578 0.000 0.000 83
1 22372 1028 578 0.000 0.000 76
1 22373 1028 578 0.000 0.000 86
1 22374 1030 576 0.365 0.182 93
1 22375 1024 578 0.816 0.408 69
1 22376 1026 577 0.288 0.144 56
1 22377 1026 577 0.000 0.000 70
1 22378 1026 577 0.000 0.000 75
1 22379 1026 577 0.000 0.000 88
1 22380 1026 577 0.000 0.000 91
1 22381 1026 577 0.000 0.000 97
1 22382 1026 577 0.000 0.000 91
1 22383 1026 577 0.000 0.000 94
1 22384 1026 577 0.000 0.000 96
1 22385 1026 577 0.000 0.000 97
1 22386 1026 577 0.000 0.000 95
1 22387 1028 576 0.288 0.144 92
1 22388 1028 576 0.000 0.000 92
1 22389 1028 576 0.000 0.000 92
1 22390 1028 576 0.000 0.000 88
1 22391 1028 576 0.000 0.000 92
1 22392 1028 572 0.516 0.258 96
1 22393 1028 572 0.000 0.000 97
1 22394 1028 572 0.000 0.000 92
1 22395 1028 572 0.000 0.000 90
1 22396 1028 572 0.000 0.000 93
1 22397 1028 572 0.000 0.000 91
1 22398 1028 568 0.516 0.258 89
1 22399 1025 568 0.387 0.194 59
1 22400 1025 568 0.000 0.000 69
1 22401 1025 566 0.258 0.129 50
1 22402 1025 566 0.000 0.000 49
1 22403 1025 566 0.000 0.000 50
1 22404 1025 566 0.000 0.000 63
1 22405 1025 566 0.000 0.000 71
1 22406 1025 566 0.000 0.000 75
1 22407 1025 566 0.000 0.000 84
1 22408 1025 566 0.000 0.000 94
1 22409 1025 566 0.000 0.000 94
1 22410 1025 566 0.000 0.000 94
1 22411 1025 566 0.000 0.000 94
1 22412 1025 566 0.000 0.000 94
1 22413 1025 566 0.000 0.000 92
1 22414 1025 566 0.000 0.000 94
1 22415 1025 566 0.000 0.000 93
1 22416 1028 566 0.387 0.194 94
1 22417 1028 566 0.000 0.000 94
1 22418 1028 566 0.000 0.000 95
1 22419 1028 566 0.000 0.000 96
1 22420 1028 566 0.000 0.000 95
1 22421 1028 566 0.000 0.000 96
1 22422 1028 566 0.000 0.000 94
1 22423 1028 566 0.000 0.000 94
1 22424 1025 566 0.387 0.194 90
1 22425 1025 566 0.000 0.000 92
1 22426 1025 566 0.000 0.000 95
1 22427 1025 566 0.000 0.000 96
1 22428 1025 566 0.000 0.000 94
1 22429 1025 566 0.000 0.000 93
1 22430 1025 566 0.000 0.000 90
1 22431 1025 566 0.000 0.000 92
1 22432 1025 566 0.000 0.000 95
1 22433 1025 566 0.000 0.000 92
1 22434 1026 566 0.129 0.065 93
1 22435 1026 561 0.645 0.323 59
1 22436 1026 561 0.000 0.000 59
1 22437 1026 561 0.000 0.000 59
1 22438 1026 561 0.000 0.000 57
1 22439 1026 561 0.000 0.000 60
1 22440 1026 561 0.000 0.000 59
1 22441 1025 561 0.129 0.065 50
1 22442 1025 561 0.000 0.000 51
1 22443 1025 561 0.000 0.000 54
1 22444 1025 561 0.000 0.000 51
1 22445 1025 561 0.000 0.000 52
1 22446 1025 561 0.000 0.000 50
1 22447 1026 561 0.129 0.065 55
1 22448 1026 561 0.000 0.000 56
1 22449 1026 561 0.000 0.000 63
1 22450 1026 561 0.000 0.000 57
1 22451 1026 561 0.000 0.000 47
1 22452 1029 564 0.547 0.274 94
1 22453 1029 564 0.000 0.000 94
1 22454 1029 564 0.000 0.000 91
1 22455 1029 565 0.129 0.065 91
1 22456 1028 568 0.408 0.204 98
1 22457 1028 568 0.000 0.000 95
1 22458 1028 568 0.000 0.000 92
1 22459 1028 568 0.000 0.000 86
1 22460 1028 568 0.000 0.000 84
1 22461 1028 569 0.129 0.065 89
1 22462 1028 569 0.000 0.000 86
1 22463 1028 569 0.000 0.000 86
1 22464 1028 570 0.129 0.065 86
1 22465 1025 570 0.387 0.194 53
1 22466 1025 570 0.000 0.000 49
1 22467 1025 570 0.000 0.000 46
1 22468 1025 570 0.000 0.000 46
1 22469 1025 570 0.000 0.000 42
1 22470 1026 570 0.129 0.065 43
1 22471 1026 570 0.000 0.000 45
1 22472 1026 570 0.000 0.000 45
1 22473 1026 573 0.387 0.194 92
1 22474 1026 573 0.000 0.000 89
1 22475 1026 573 0.000 0.000 88
1 22476 1030 573 0.516 0.258 92
1 22477 1030 573 0.000 0.000 93
1 22478 1030 573 0.000 0.000 91
1 22479 1030 573 0.000 0.000 93
1 22480 1030 573 0.000 0.000 91
1 22481 1030 573 0.000 0.000 90
1 22482 1030 570 0.387 0.194 80
1 22483 1030 570 0.000 0.000 77
1 22484 1030 570 0.000 0.000 76
1 22485 1030 570 0.000 0.000 77
1 22486 1030 570 0.000 0.000 73
1 22487 1030 570 0.000 0.000 71
1 22488 1030 570 0.000 0.000 66
1 22489 1030 570 0.000 0.000 69
1 22490 1030 570 0.000 0.000 68
1 22491 1030 570 0.000 0.000 72
1 22492 1033 570 0.387 0.194 98
1 22493 1033 570 0.000 0.000 94
1 22494 1033 570 0.000 0.000 96
1 22495 1033 570 0.000 0.000 98
1 22496 1033 570 0.000 0.000 96
1 22497 1033 570 0.000 0.000 99
1 22498 1034 570 0.129 0.065 96
1 22499 1034 570 0.000 0.000 101
1 22500 1034 570 0.000 0.000 98
1 22501 1034 570 0.000 0.000 97
1 22502 1034 570 0.000 0.000 98
1 22503 1034 570 0.000 0.000 94
1 22504 1034 570 0.000 0.000 94
1 22505 1034 570 0.000 0.000 91
1 22506 1036 570 0.258 0.129 94
1 22507 1036 570 0.000 0.000 94
1 22508 1036 570 0.000 0.000 93
1 22509 1036 570 0.000 0.000 90
1 22510 1036 570 0.000 0.000 95
1 22511 1036 570 0.000 0.000 93
1 22512 1036 570 0.000 0.000 95
1 22513 1036 570 0.000 0.000 98
1 22514 1036 570 0.000 0.000 100
1 22515 1036 570 0.000 0.000 102
1 22516 1036 570 0.000 0.000 99
1 22517 1036 570 0.000 0.000 102
1 22518 1037 573 0.408 0.204 91
1 22519 1037 573 0.000 0.000 93
1 22520 1037 572 0.129 0.065 93
1 22521 1037 572 0.000 0.000 95
1 22522 1037 572 0.000 0.000 93
1 22523 1037 572 0.000 0.000 100
1 22524 1037 572 0.000 0.000 101
1 22525 1037 572 0.000 0.000 103
1 22526 1037 572 0.000 0.000 101
1 22527 1037 572 0.000 0.000 95
1 22528 1037 572 0.000 0.000 91
1 22529 1037 572 0.000 0.000 87
1 22530 1037 572 0.000 0.000 73
1 22531 1037 572 0.000 0.000 74
1 22532 1037 572 0.000 0.000 72
1 22533 1037 572 0.000 0.000 68
1 22534 1036 570 0.288 0.144 39
1 22535 1036 570 0.000 0.000 39
1 22536 1036 570 0.000 0.000 38
1 22537 1036 570 0.000 0.000 38
1 22538 1036 570 0.000 0.000 34
1 22539 1036 570 0.000 0.000 34
1 22540 1036 570 0.000 0.000 34
1 22541 1036 570 0.000 0.000 34
1 22542 1036 570 0.000 0.000 30
1 22543 1036 570 0.000 0.000 32
1 22544 1036 570 0.000 0.000 31
1 22545 1036 570 0.000 0.000 30
1 22546 1036 570 0.000 0.000 30
1 22547 1036 570 0.000 0.000 29
1 22548 1036 570 0.000 0.000 31
1 22549 1034 570 0.258 0.129 31
1 22550 1033 569 0.182 0.091 40
1 22551 1033 569 0.000 0.000 38
1 22552 1034 569 0.129 0.065 47
1 22553 1034 569 0.000 0.000 48
1 22554 1034 569 0.000 0.000 50
1 22555 1034 569 0.000 0.000 48
1 22556 1038 569 0.516 0.258 47
1 22557 1036 570 0.288 0.144 29
1 22558 1036 570 0.000 0.000 29
1 22559 1036 570 0.000 0.000 28
1 22560 1036 570 0.000 0.000 27
1 22561 1036 570 0.000 0.000 29
1 22562 1036 570 0.000 0.000 27
1 22563 1036 570 0.000 0.000 29
1 22564 1036 570 0.000 0.000 28
1 22565 1036 570 0.000 0.000 29
1 22566 1037 570 0.129 0.065 41
1 22567 1037 570 0.000 0.000 40
1 22568 1037 570 0.000 0.000 38
1 22569 1038 576 0.785 0.392 90
1 22570 1038 576 0.000 0.000 90
1 22571 1038 576 0.000 0.000 91
1 22572 1038 576 0.000 0.000 90
1 22573 1038 573 0.387 0.194 95
1 22574 1038 573 0.000 0.000 93
1 22575 1038 573 0.000 0.000 96
1 22576 1038 573 0.000 0.000 92
1 22577 1038 573 0.000 0.000 92
1 22578 1038 573 0.000 0.000 92
1 22579 1038 573 0.000 0.000 94
1 22580 1038 573 0.000 0.000 98
1 22581 1037 573 0.129 0.065 88
1 22582 1037 573 0.000 0.000 89
1 22583 1037 573 0.000 0.000 91
1 22584 1037 573 0.000 0.000 91
1 22585 1037 573 0.000 0.000 91
1 22586 1037 573 0.000 0.000 92
1 22587 1037 573 0.000 0.000 92
1 22588 1037 573 0.000 0.000 91
1 22589 1037 573 0.000 0.000 91
1 22590 1037 573 0.000 0.000 91
1 22591 1037 573 0.000 0.000 90
1 22592 1038 573 0.129 0.065 92
1 22593 1038 573 0.000 0.000 87
1 22594 1038 573 0.000 0.000 89
1 22595 1038 573 0.000 0.000 92
1 22596 1038 573 0.000 0.000 90
1 22597 1038 573 0.000 0.000 93
1 22598 1038 573 0.000 0.000 93
1 22599 1036 570 0.465 0.233 76
1 22600 1036 570 0.000 0.000 83
1 22601 1036 570 0.000 0.000 85
1 22602 1036 570 0.000 0.000 89
1 22603 1036 570 0.000 0.000 87
1 22604 1036 570 0.000 0.000 83
1 22605 1036 570 0.000 0.000 90
1 22606 1036 570 0.000 0.000 98
1 22607 1036 570 0.000 0.000 95
1 22608 1038 568 0.365 0.182 87
1 22609 1038 568 0.000 0.000 87
1 22610 1038 568 0.000 0.000 88
1 22611 1038 568 0.000 0.000 92
1 22612 1038 568 0.000 0.000 92
1 22613 1038 568 0.000 0.000 94
