# Supplementary material for: Topologically controlled synthesis of active colloidal bipeds
Source: Nat Commun. 2024 Jul 9;15:5735. doi: 10.1038/s41467-024-50023-7 (PMC11231253; doi:10.1038/s41467-024-50023-7)
Supplement: Supplementary file 11 — Source Data [file 41467_2024_50023_MOESM11_ESM.zip › figurerawdata/s3n2b1n1.txt]

Track n� Slice n� X Y Distance Velocity Pixel Value
1 1 913 612 -1.000 -1.000 51
1 2 913 609 0.387 0.193 41
1 3 912 609 0.129 0.064 48
1 4 912 609 0.000 0.000 44
1 5 912 609 0.000 0.000 43
1 6 912 609 0.000 0.000 42
1 7 912 609 0.000 0.000 42
1 8 912 609 0.000 0.000 42
1 9 912 609 0.000 0.000 42
1 10 913 609 0.129 0.064 41
1 11 913 609 0.000 0.000 40
1 12 913 609 0.000 0.000 41
1 13 913 609 0.000 0.000 45
1 14 913 609 0.000 0.000 44
1 15 913 609 0.000 0.000 43
1 16 913 609 0.000 0.000 43
1 17 912 609 0.129 0.064 45
1 18 912 609 0.000 0.000 48
1 19 912 609 0.000 0.000 45
1 20 912 609 0.000 0.000 45
1 21 914 610 0.288 0.144 42
1 22 914 610 0.000 0.000 45
1 23 914 610 0.000 0.000 43
1 24 914 610 0.000 0.000 41
1 25 914 610 0.000 0.000 41
1 26 913 614 0.532 0.266 51
1 27 913 614 0.000 0.000 51
1 28 913 614 0.000 0.000 50
1 29 913 614 0.000 0.000 50
1 30 913 614 0.000 0.000 49
1 31 913 614 0.000 0.000 52
1 32 913 614 0.000 0.000 53
1 33 913 614 0.000 0.000 52
1 34 913 614 0.000 0.000 49
1 35 913 614 0.000 0.000 48
1 36 913 614 0.000 0.000 48
1 37 913 614 0.000 0.000 48
1 38 913 614 0.000 0.000 47
1 39 913 614 0.000 0.000 49
1 40 912 614 0.129 0.064 47
1 41 912 614 0.000 0.000 45
1 42 912 614 0.000 0.000 47
1 43 912 614 0.000 0.000 46
1 44 912 614 0.000 0.000 47
1 45 912 614 0.000 0.000 47
1 46 912 614 0.000 0.000 47
1 47 912 614 0.000 0.000 47
1 48 912 614 0.000 0.000 47
1 49 912 614 0.000 0.000 46
1 50 912 614 0.000 0.000 48
1 51 912 614 0.000 0.000 46
1 52 912 614 0.000 0.000 46
1 53 912 614 0.000 0.000 47
1 54 912 614 0.000 0.000 49
1 55 912 614 0.000 0.000 53
1 56 912 614 0.000 0.000 52
1 57 912 614 0.000 0.000 51
1 58 912 614 0.000 0.000 59
1 59 912 614 0.000 0.000 53
1 60 912 614 0.000 0.000 59
1 61 912 614 0.000 0.000 64
1 62 912 614 0.000 0.000 65
1 63 916 612 0.577 0.288 94
1 64 914 612 0.258 0.129 50
1 65 913 612 0.129 0.064 49
1 66 913 612 0.000 0.000 49
1 67 913 612 0.000 0.000 51
1 68 913 612 0.000 0.000 52
1 69 913 612 0.000 0.000 51
1 70 912 612 0.129 0.064 50
1 71 912 613 0.129 0.064 55
1 72 912 613 0.000 0.000 61
1 73 912 613 0.000 0.000 63
1 74 912 613 0.000 0.000 67
1 75 912 613 0.000 0.000 74
1 76 912 613 0.000 0.000 69
1 77 912 613 0.000 0.000 69
1 78 910 613 0.258 0.129 72
1 79 910 613 0.000 0.000 79
1 80 910 613 0.000 0.000 81
1 81 910 613 0.000 0.000 87
1 82 910 613 0.000 0.000 86
1 83 910 613 0.000 0.000 85
1 84 910 613 0.000 0.000 88
1 85 913 612 0.408 0.204 65
1 86 913 612 0.000 0.000 61
1 87 913 612 0.000 0.000 67
1 88 912 612 0.129 0.064 58
1 89 912 613 0.129 0.064 98
1 90 912 613 0.000 0.000 101
1 91 912 613 0.000 0.000 102
1 92 910 612 0.288 0.144 71
1 93 910 612 0.000 0.000 75
1 94 910 610 0.258 0.129 49
1 95 910 610 0.000 0.000 48
1 96 910 610 0.000 0.000 45
1 97 910 610 0.000 0.000 46
1 98 910 610 0.000 0.000 42
1 99 910 610 0.000 0.000 44
1 100 910 610 0.000 0.000 44
1 101 910 610 0.000 0.000 44
1 102 910 610 0.000 0.000 45
1 103 910 610 0.000 0.000 43
1 104 910 610 0.000 0.000 45
1 105 910 610 0.000 0.000 43
1 106 910 610 0.000 0.000 41
1 107 910 610 0.000 0.000 44
1 108 910 610 0.000 0.000 43
1 109 910 610 0.000 0.000 43
1 110 910 610 0.000 0.000 44
1 111 910 610 0.000 0.000 45
1 112 910 610 0.000 0.000 42
1 113 910 610 0.000 0.000 44
1 114 910 610 0.000 0.000 44
1 115 910 610 0.000 0.000 43
1 116 910 610 0.000 0.000 44
1 117 910 610 0.000 0.000 44
1 118 910 610 0.000 0.000 43
1 119 910 610 0.000 0.000 44
1 120 910 610 0.000 0.000 48
1 121 910 610 0.000 0.000 44
1 122 910 610 0.000 0.000 42
1 123 910 610 0.000 0.000 44
1 124 910 610 0.000 0.000 42
1 125 910 610 0.000 0.000 45
1 126 910 610 0.000 0.000 45
1 127 910 610 0.000 0.000 43
1 128 910 610 0.000 0.000 43
1 129 910 610 0.000 0.000 45
1 130 910 610 0.000 0.000 46
1 131 910 610 0.000 0.000 43
1 132 910 610 0.000 0.000 43
1 133 910 610 0.000 0.000 43
1 134 910 610 0.000 0.000 44
1 135 910 610 0.000 0.000 46
1 136 910 610 0.000 0.000 45
1 137 910 610 0.000 0.000 44
1 138 909 610 0.129 0.064 43
1 139 909 610 0.000 0.000 42
1 140 909 610 0.000 0.000 41
1 141 909 610 0.000 0.000 43
1 142 909 610 0.000 0.000 43
1 143 909 610 0.000 0.000 45
1 144 909 610 0.000 0.000 44
1 145 909 610 0.000 0.000 41
1 146 909 610 0.000 0.000 41
1 147 909 610 0.000 0.000 43
1 148 909 610 0.000 0.000 44
1 149 909 610 0.000 0.000 42
1 150 909 610 0.000 0.000 43
1 151 909 610 0.000 0.000 46
1 152 909 610 0.000 0.000 46
1 153 909 610 0.000 0.000 46
1 154 909 612 0.258 0.129 87
1 155 909 612 0.000 0.000 91
1 156 908 612 0.129 0.064 91
1 157 908 612 0.000 0.000 80
1 158 908 612 0.000 0.000 79
1 159 908 612 0.000 0.000 94
1 160 908 612 0.000 0.000 85
1 161 908 609 0.387 0.193 49
1 162 908 609 0.000 0.000 50
1 163 908 609 0.000 0.000 49
1 164 908 609 0.000 0.000 48
1 165 908 609 0.000 0.000 51
1 166 908 609 0.000 0.000 47
1 167 908 609 0.000 0.000 49
1 168 908 609 0.000 0.000 47
1 169 908 609 0.000 0.000 47
1 170 908 609 0.000 0.000 46
1 171 908 609 0.000 0.000 48
1 172 908 609 0.000 0.000 47
1 173 908 609 0.000 0.000 48
1 174 908 609 0.000 0.000 46
1 175 908 609 0.000 0.000 46
1 176 908 609 0.000 0.000 45
1 177 908 609 0.000 0.000 46
1 178 908 609 0.000 0.000 47
1 179 908 609 0.000 0.000 48
1 180 908 609 0.000 0.000 46
1 181 908 609 0.000 0.000 47
1 182 908 609 0.000 0.000 45
1 183 908 609 0.000 0.000 49
1 184 908 609 0.000 0.000 49
1 185 908 609 0.000 0.000 49
1 186 908 609 0.000 0.000 48
1 187 908 609 0.000 0.000 50
1 188 908 609 0.000 0.000 52
1 189 908 609 0.000 0.000 52
1 190 908 609 0.000 0.000 51
1 191 908 609 0.000 0.000 56
1 192 908 609 0.000 0.000 54
1 193 908 609 0.000 0.000 54
1 194 908 609 0.000 0.000 58
1 195 908 609 0.000 0.000 60
1 196 908 609 0.000 0.000 60
1 197 908 609 0.000 0.000 58
1 198 908 609 0.000 0.000 56
1 199 908 609 0.000 0.000 57
1 200 908 609 0.000 0.000 57
1 201 913 612 0.752 0.376 55
1 202 912 612 0.129 0.064 49
1 203 912 612 0.000 0.000 45
1 204 912 612 0.000 0.000 48
1 205 912 612 0.000 0.000 48
1 206 912 612 0.000 0.000 44
1 207 912 612 0.000 0.000 44
1 208 912 612 0.000 0.000 46
1 209 912 612 0.000 0.000 48
1 210 910 612 0.258 0.129 47
1 211 910 612 0.000 0.000 46
1 212 909 612 0.129 0.064 60
1 213 909 612 0.000 0.000 59
1 214 909 612 0.000 0.000 62
1 215 912 609 0.547 0.274 50
1 216 912 609 0.000 0.000 51
1 217 912 609 0.000 0.000 54
1 218 912 609 0.000 0.000 50
1 219 912 609 0.000 0.000 52
1 220 912 609 0.000 0.000 53
1 221 912 609 0.000 0.000 54
1 222 912 609 0.000 0.000 53
1 223 912 609 0.000 0.000 53
1 224 912 609 0.000 0.000 55
1 225 912 609 0.000 0.000 55
1 226 912 609 0.000 0.000 50
1 227 912 609 0.000 0.000 53
1 228 912 609 0.000 0.000 51
1 229 910 609 0.258 0.129 46
1 230 910 609 0.000 0.000 49
1 231 910 609 0.000 0.000 48
1 232 910 609 0.000 0.000 49
1 233 913 610 0.408 0.204 47
1 234 912 609 0.182 0.091 50
1 235 912 609 0.000 0.000 46
1 236 912 609 0.000 0.000 46
1 237 912 609 0.000 0.000 43
1 238 912 609 0.000 0.000 44
1 239 912 609 0.000 0.000 42
1 240 912 609 0.000 0.000 42
1 241 912 609 0.000 0.000 43
1 242 912 609 0.000 0.000 44
1 243 912 609 0.000 0.000 45
1 244 912 609 0.000 0.000 46
1 245 912 609 0.000 0.000 43
1 246 912 609 0.000 0.000 47
1 247 912 609 0.000 0.000 45
1 248 912 609 0.000 0.000 47
1 249 912 609 0.000 0.000 46
1 250 912 609 0.000 0.000 47
1 251 912 609 0.000 0.000 49
1 252 912 609 0.000 0.000 48
1 253 912 609 0.000 0.000 45
1 254 912 609 0.000 0.000 47
1 255 912 609 0.000 0.000 48
1 256 912 609 0.000 0.000 48
1 257 912 609 0.000 0.000 46
1 258 912 609 0.000 0.000 45
1 259 912 609 0.000 0.000 47
1 260 912 609 0.000 0.000 47
1 261 912 609 0.000 0.000 48
1 262 912 609 0.000 0.000 45
1 263 912 609 0.000 0.000 49
1 264 912 609 0.000 0.000 45
1 265 912 609 0.000 0.000 48
1 266 912 609 0.000 0.000 49
1 267 912 609 0.000 0.000 48
1 268 912 609 0.000 0.000 47
1 269 912 609 0.000 0.000 48
1 270 912 609 0.000 0.000 51
1 271 912 609 0.000 0.000 49
1 272 912 609 0.000 0.000 49
1 273 912 609 0.000 0.000 49
1 274 912 609 0.000 0.000 48
1 275 912 609 0.000 0.000 49
1 276 912 609 0.000 0.000 46
1 277 912 609 0.000 0.000 48
1 278 912 609 0.000 0.000 51
1 279 912 609 0.000 0.000 48
1 280 912 609 0.000 0.000 50
1 281 912 609 0.000 0.000 48
1 282 912 609 0.000 0.000 48
1 283 912 609 0.000 0.000 49
1 284 912 609 0.000 0.000 49
1 285 912 609 0.000 0.000 47
1 286 912 609 0.000 0.000 49
1 287 912 609 0.000 0.000 47
1 288 914 612 0.465 0.233 51
1 289 914 612 0.000 0.000 51
1 290 913 612 0.129 0.064 53
1 291 913 612 0.000 0.000 53
1 292 913 612 0.000 0.000 53
1 293 913 612 0.000 0.000 53
1 294 913 612 0.000 0.000 52
1 295 913 612 0.000 0.000 55
1 296 913 612 0.000 0.000 55
1 297 913 612 0.000 0.000 52
1 298 913 612 0.000 0.000 54
1 299 913 612 0.000 0.000 54
1 300 913 612 0.000 0.000 52
1 301 913 612 0.000 0.000 54
1 302 913 612 0.000 0.000 54
1 303 913 612 0.000 0.000 53
1 304 913 612 0.000 0.000 54
1 305 913 612 0.000 0.000 54
1 306 913 612 0.000 0.000 54
1 307 913 612 0.000 0.000 55
1 308 913 612 0.000 0.000 53
1 309 913 612 0.000 0.000 53
1 310 913 612 0.000 0.000 53
1 311 913 612 0.000 0.000 56
1 312 913 612 0.000 0.000 54
1 313 913 612 0.000 0.000 57
1 314 913 612 0.000 0.000 54
1 315 913 612 0.000 0.000 56
1 316 913 612 0.000 0.000 56
1 317 913 612 0.000 0.000 58
1 318 913 612 0.000 0.000 57
1 319 913 612 0.000 0.000 53
1 320 913 612 0.000 0.000 55
1 321 913 612 0.000 0.000 55
1 322 913 612 0.000 0.000 55
1 323 913 612 0.000 0.000 55
1 324 913 612 0.000 0.000 55
1 325 913 612 0.000 0.000 55
1 326 913 612 0.000 0.000 58
1 327 913 612 0.000 0.000 55
1 328 913 609 0.387 0.193 51
1 329 913 609 0.000 0.000 52
1 330 913 609 0.000 0.000 53
1 331 913 609 0.000 0.000 49
1 332 913 609 0.000 0.000 52
1 333 913 609 0.000 0.000 55
1 334 913 609 0.000 0.000 54
1 335 913 609 0.000 0.000 55
1 336 913 609 0.000 0.000 55
1 337 913 609 0.000 0.000 55
1 338 913 609 0.000 0.000 53
1 339 913 609 0.000 0.000 52
1 340 913 609 0.000 0.000 55
1 341 913 609 0.000 0.000 56
1 342 913 609 0.000 0.000 57
1 343 913 609 0.000 0.000 59
1 344 913 609 0.000 0.000 60
1 345 913 609 0.000 0.000 62
1 346 913 609 0.000 0.000 61
1 347 913 609 0.000 0.000 61
1 348 913 609 0.000 0.000 61
1 349 913 609 0.000 0.000 63
1 350 914 613 0.532 0.266 55
1 351 914 613 0.000 0.000 55
1 352 914 613 0.000 0.000 55
1 353 914 613 0.000 0.000 57
1 354 914 613 0.000 0.000 56
1 355 914 613 0.000 0.000 56
1 356 914 613 0.000 0.000 55
1 357 914 613 0.000 0.000 53
1 358 914 613 0.000 0.000 57
1 359 914 613 0.000 0.000 58
1 360 914 613 0.000 0.000 57
1 361 914 613 0.000 0.000 58
1 362 914 613 0.000 0.000 56
1 363 914 613 0.000 0.000 58
1 364 914 613 0.000 0.000 56
1 365 914 613 0.000 0.000 56
1 366 914 613 0.000 0.000 56
1 367 914 613 0.000 0.000 55
1 368 914 613 0.000 0.000 54
1 369 914 613 0.000 0.000 50
1 370 914 613 0.000 0.000 48
1 371 914 613 0.000 0.000 48
1 372 914 613 0.000 0.000 43
1 373 914 613 0.000 0.000 45
1 374 914 613 0.000 0.000 40
1 375 914 613 0.000 0.000 40
1 376 914 613 0.000 0.000 43
1 377 914 613 0.000 0.000 42
1 378 914 613 0.000 0.000 42
1 379 914 613 0.000 0.000 43
1 380 913 613 0.129 0.064 41
1 381 912 616 0.408 0.204 50
1 382 912 616 0.000 0.000 49
1 383 912 616 0.000 0.000 48
1 384 912 616 0.000 0.000 48
1 385 912 616 0.000 0.000 49
1 386 912 616 0.000 0.000 47
1 387 912 616 0.000 0.000 49
1 388 912 616 0.000 0.000 46
1 389 912 616 0.000 0.000 49
1 390 912 616 0.000 0.000 48
1 391 910 616 0.258 0.129 52
1 392 910 616 0.000 0.000 53
1 393 910 616 0.000 0.000 53
1 394 910 616 0.000 0.000 55
1 395 909 616 0.129 0.064 49
1 396 909 616 0.000 0.000 47
1 397 909 616 0.000 0.000 51
1 398 909 616 0.000 0.000 54
1 399 909 616 0.000 0.000 51
1 400 909 616 0.000 0.000 55
1 401 909 616 0.000 0.000 52
1 402 909 616 0.000 0.000 53
1 403 909 616 0.000 0.000 56
1 404 909 616 0.000 0.000 54
1 405 910 618 0.288 0.144 50
1 406 910 618 0.000 0.000 53
1 407 909 618 0.129 0.064 54
1 408 909 618 0.000 0.000 52
1 409 909 618 0.000 0.000 52
1 410 909 618 0.000 0.000 53
1 411 909 618 0.000 0.000 51
1 412 909 618 0.000 0.000 52
1 413 909 618 0.000 0.000 54
1 414 909 618 0.000 0.000 52
1 415 909 618 0.000 0.000 54
1 416 909 618 0.000 0.000 53
1 417 909 618 0.000 0.000 53
1 418 909 618 0.000 0.000 51
1 419 908 618 0.129 0.064 52
1 420 908 618 0.000 0.000 52
1 421 909 620 0.288 0.144 46
1 422 909 620 0.000 0.000 46
1 423 909 620 0.000 0.000 47
1 424 909 620 0.000 0.000 45
1 425 909 618 0.258 0.129 53
1 426 909 618 0.000 0.000 52
1 427 909 618 0.000 0.000 53
1 428 909 618 0.000 0.000 53
1 429 909 618 0.000 0.000 50
1 430 909 618 0.000 0.000 53
1 431 909 618 0.000 0.000 53
1 432 909 618 0.000 0.000 53
1 433 909 618 0.000 0.000 53
1 434 909 618 0.000 0.000 51
1 435 909 618 0.000 0.000 52
1 436 909 618 0.000 0.000 53
1 437 909 618 0.000 0.000 54
1 438 909 618 0.000 0.000 52
1 439 909 618 0.000 0.000 51
1 440 909 618 0.000 0.000 53
1 441 909 618 0.000 0.000 52
1 442 909 618 0.000 0.000 51
1 443 909 618 0.000 0.000 51
1 444 909 618 0.000 0.000 50
1 445 909 618 0.000 0.000 49
1 446 909 618 0.000 0.000 49
1 447 909 618 0.000 0.000 49
1 448 909 618 0.000 0.000 49
1 449 909 618 0.000 0.000 50
1 450 909 618 0.000 0.000 51
1 451 909 618 0.000 0.000 50
1 452 909 618 0.000 0.000 49
1 453 909 618 0.000 0.000 50
1 454 908 618 0.129 0.064 51
1 455 908 618 0.000 0.000 49
1 456 908 618 0.000 0.000 50
1 457 908 620 0.258 0.129 49
1 458 908 620 0.000 0.000 52
1 459 908 620 0.000 0.000 50
1 460 908 620 0.000 0.000 51
1 461 908 618 0.258 0.129 53
1 462 908 618 0.000 0.000 53
1 463 906 618 0.258 0.129 56
1 464 906 618 0.000 0.000 50
1 465 906 618 0.000 0.000 51
1 466 906 618 0.000 0.000 49
1 467 906 618 0.000 0.000 47
1 468 906 618 0.000 0.000 44
1 469 906 618 0.000 0.000 43
1 470 906 618 0.000 0.000 44
1 471 906 618 0.000 0.000 43
1 472 906 617 0.129 0.064 49
1 473 906 617 0.000 0.000 48
1 474 905 617 0.129 0.064 39
1 475 905 618 0.129 0.064 49
1 476 905 618 0.000 0.000 45
1 477 905 618 0.000 0.000 46
1 478 905 618 0.000 0.000 44
1 479 905 618 0.000 0.000 46
1 480 905 618 0.000 0.000 46
1 481 905 618 0.000 0.000 48
1 482 905 618 0.000 0.000 46
1 483 905 618 0.000 0.000 44
1 484 904 618 0.129 0.064 45
1 485 904 618 0.000 0.000 46
1 486 904 618 0.000 0.000 44
1 487 904 620 0.258 0.129 55
1 488 904 620 0.000 0.000 57
1 489 904 620 0.000 0.000 56
1 490 904 620 0.000 0.000 54
1 491 904 620 0.000 0.000 55
1 492 904 620 0.000 0.000 56
1 493 904 620 0.000 0.000 57
1 494 904 620 0.000 0.000 52
1 495 904 620 0.000 0.000 54
1 496 904 620 0.000 0.000 50
1 497 904 620 0.000 0.000 44
1 498 904 620 0.000 0.000 45
1 499 904 620 0.000 0.000 41
1 500 904 620 0.000 0.000 40
1 501 904 620 0.000 0.000 42
1 502 904 620 0.000 0.000 46
1 503 904 620 0.000 0.000 51
1 504 904 620 0.000 0.000 52
1 505 904 620 0.000 0.000 57
1 506 904 620 0.000 0.000 60
1 507 904 620 0.000 0.000 69
1 508 900 621 0.532 0.266 45
1 509 900 621 0.000 0.000 48
1 510 900 621 0.000 0.000 50
1 511 900 621 0.000 0.000 50
1 512 900 621 0.000 0.000 53
1 513 900 621 0.000 0.000 52
1 514 900 621 0.000 0.000 50
1 515 900 621 0.000 0.000 54
1 516 900 621 0.000 0.000 50
1 517 900 621 0.000 0.000 51
1 518 900 621 0.000 0.000 53
1 519 900 621 0.000 0.000 53
1 520 901 621 0.129 0.064 53
1 521 901 621 0.000 0.000 53
1 522 901 621 0.000 0.000 51
1 523 901 621 0.000 0.000 51
1 524 901 621 0.000 0.000 53
1 525 901 621 0.000 0.000 50
1 526 901 621 0.000 0.000 50
1 527 901 621 0.000 0.000 49
1 528 901 621 0.000 0.000 48
1 529 901 620 0.129 0.064 54
1 530 901 620 0.000 0.000 54
1 531 901 620 0.000 0.000 51
1 532 901 620 0.000 0.000 53
1 533 901 620 0.000 0.000 52
1 534 901 620 0.000 0.000 51
1 535 901 620 0.000 0.000 50
1 536 901 620 0.000 0.000 52
1 537 901 620 0.000 0.000 53
1 538 901 620 0.000 0.000 53
1 539 901 620 0.000 0.000 51
1 540 901 620 0.000 0.000 54
1 541 901 620 0.000 0.000 50
1 542 901 620 0.000 0.000 51
1 543 901 620 0.000 0.000 51
1 544 901 620 0.000 0.000 51
1 545 901 620 0.000 0.000 52
1 546 901 620 0.000 0.000 51
1 547 901 620 0.000 0.000 50
1 548 901 620 0.000 0.000 49
1 549 901 620 0.000 0.000 50
1 550 901 620 0.000 0.000 48
1 551 901 620 0.000 0.000 49
1 552 901 618 0.258 0.129 48
1 553 901 618 0.000 0.000 47
1 554 901 618 0.000 0.000 48
1 555 901 618 0.000 0.000 47
1 556 901 618 0.000 0.000 50
1 557 901 618 0.000 0.000 48
1 558 901 618 0.000 0.000 49
1 559 901 618 0.000 0.000 49
1 560 901 618 0.000 0.000 48
1 561 901 618 0.000 0.000 49
1 562 901 618 0.000 0.000 49
1 563 901 618 0.000 0.000 48
1 564 901 618 0.000 0.000 48
1 565 901 618 0.000 0.000 49
1 566 901 618 0.000 0.000 51
1 567 901 618 0.000 0.000 50
1 568 901 618 0.000 0.000 50
1 569 901 618 0.000 0.000 51
1 570 901 618 0.000 0.000 50
1 571 901 618 0.000 0.000 48
1 572 901 618 0.000 0.000 50
1 573 901 618 0.000 0.000 51
1 574 901 618 0.000 0.000 50
1 575 901 618 0.000 0.000 51
1 576 901 618 0.000 0.000 49
1 577 901 618 0.000 0.000 50
1 578 901 618 0.000 0.000 52
1 579 901 618 0.000 0.000 52
1 580 901 618 0.000 0.000 51
1 581 901 618 0.000 0.000 52
1 582 901 618 0.000 0.000 50
1 583 901 618 0.000 0.000 50
1 584 901 618 0.000 0.000 48
1 585 901 618 0.000 0.000 50
1 586 901 618 0.000 0.000 49
1 587 901 618 0.000 0.000 50
1 588 901 618 0.000 0.000 48
1 589 901 618 0.000 0.000 47
1 590 901 618 0.000 0.000 47
1 591 901 618 0.000 0.000 47
1 592 901 618 0.000 0.000 45
1 593 901 618 0.000 0.000 44
1 594 901 618 0.000 0.000 45
1 595 901 618 0.000 0.000 45
1 596 901 618 0.000 0.000 44
1 597 901 618 0.000 0.000 44
1 598 901 618 0.000 0.000 44
1 599 901 618 0.000 0.000 42
1 600 901 618 0.000 0.000 43
1 601 901 618 0.000 0.000 44
1 602 901 618 0.000 0.000 42
1 603 901 618 0.000 0.000 43
1 604 901 618 0.000 0.000 42
1 605 901 621 0.387 0.193 49
1 606 901 621 0.000 0.000 51
1 607 901 621 0.000 0.000 51
1 608 901 621 0.000 0.000 50
1 609 901 621 0.000 0.000 50
1 610 901 621 0.000 0.000 51
1 611 901 621 0.000 0.000 52
1 612 901 621 0.000 0.000 50
1 613 901 621 0.000 0.000 52
1 614 901 621 0.000 0.000 52
1 615 901 621 0.000 0.000 51
1 616 901 621 0.000 0.000 51
1 617 901 621 0.000 0.000 51
1 618 901 621 0.000 0.000 52
1 619 901 621 0.000 0.000 51
1 620 901 621 0.000 0.000 51
1 621 901 621 0.000 0.000 53
1 622 901 621 0.000 0.000 53
1 623 901 621 0.000 0.000 54
1 624 901 621 0.000 0.000 52
1 625 901 621 0.000 0.000 53
1 626 901 621 0.000 0.000 55
1 627 901 621 0.000 0.000 55
1 628 901 621 0.000 0.000 54
1 629 901 621 0.000 0.000 56
1 630 901 621 0.000 0.000 55
1 631 901 621 0.000 0.000 56
1 632 901 621 0.000 0.000 55
1 633 901 621 0.000 0.000 56
1 634 901 621 0.000 0.000 54
1 635 901 621 0.000 0.000 56
1 636 901 621 0.000 0.000 56
1 637 901 621 0.000 0.000 55
1 638 901 621 0.000 0.000 57
1 639 901 621 0.000 0.000 53
1 640 901 621 0.000 0.000 53
1 641 901 621 0.000 0.000 53
1 642 901 621 0.000 0.000 55
1 643 901 621 0.000 0.000 52
1 644 900 621 0.129 0.064 48
1 645 898 622 0.288 0.144 51
1 646 898 622 0.000 0.000 53
1 647 898 622 0.000 0.000 50
1 648 898 622 0.000 0.000 53
1 649 898 622 0.000 0.000 52
1 650 900 622 0.258 0.129 52
1 651 901 624 0.288 0.144 49
1 652 901 624 0.000 0.000 48
1 653 901 624 0.000 0.000 49
1 654 901 624 0.000 0.000 51
1 655 901 624 0.000 0.000 54
1 656 901 624 0.000 0.000 52
1 657 901 624 0.000 0.000 50
1 658 901 624 0.000 0.000 51
1 659 900 622 0.288 0.144 56
1 660 900 622 0.000 0.000 54
1 661 900 622 0.000 0.000 55
1 662 900 622 0.000 0.000 54
1 663 900 620 0.258 0.129 44
1 664 900 620 0.000 0.000 45
1 665 901 621 0.182 0.091 42
1 666 901 621 0.000 0.000 41
1 667 900 622 0.182 0.091 53
1 668 898 622 0.258 0.129 49
1 669 898 622 0.000 0.000 50
1 670 898 622 0.000 0.000 49
1 671 898 622 0.000 0.000 50
1 672 898 622 0.000 0.000 50
1 673 898 622 0.000 0.000 50
1 674 898 622 0.000 0.000 51
1 675 898 622 0.000 0.000 51
1 676 898 622 0.000 0.000 50
1 677 898 622 0.000 0.000 51
1 678 898 622 0.000 0.000 48
1 679 898 622 0.000 0.000 51
1 680 900 622 0.258 0.129 52
1 681 900 622 0.000 0.000 51
1 682 900 622 0.000 0.000 51
1 683 900 622 0.000 0.000 49
1 684 900 622 0.000 0.000 52
1 685 900 622 0.000 0.000 52
1 686 900 622 0.000 0.000 50
1 687 900 622 0.000 0.000 49
1 688 900 622 0.000 0.000 50
1 689 900 622 0.000 0.000 50
1 690 900 622 0.000 0.000 50
1 691 900 622 0.000 0.000 49
1 692 900 622 0.000 0.000 53
1 693 900 622 0.000 0.000 52
1 694 900 622 0.000 0.000 50
1 695 900 622 0.000 0.000 51
1 696 900 622 0.000 0.000 51
1 697 900 622 0.000 0.000 52
1 698 900 622 0.000 0.000 53
1 699 900 622 0.000 0.000 52
1 700 900 622 0.000 0.000 50
1 701 900 622 0.000 0.000 50
1 702 900 622 0.000 0.000 48
1 703 900 622 0.000 0.000 46
1 704 900 622 0.000 0.000 48
1 705 900 622 0.000 0.000 46
1 706 900 622 0.000 0.000 48
1 707 900 622 0.000 0.000 48
1 708 900 622 0.000 0.000 48
1 709 900 622 0.000 0.000 48
1 710 900 622 0.000 0.000 47
1 711 900 622 0.000 0.000 46
1 712 900 622 0.000 0.000 46
1 713 900 622 0.000 0.000 47
1 714 900 622 0.000 0.000 46
1 715 900 622 0.000 0.000 48
1 716 900 622 0.000 0.000 45
1 717 900 622 0.000 0.000 46
1 718 900 622 0.000 0.000 45
1 719 900 621 0.129 0.064 50
1 720 900 621 0.000 0.000 49
1 721 900 621 0.000 0.000 50
1 722 900 620 0.129 0.064 51
1 723 901 612 1.040 0.520 98
1 724 902 620 1.040 0.520 51
1 725 902 620 0.000 0.000 50
1 726 902 620 0.000 0.000 51
1 727 902 620 0.000 0.000 49
1 728 902 620 0.000 0.000 50
1 729 902 620 0.000 0.000 48
1 730 902 620 0.000 0.000 49
1 731 902 620 0.000 0.000 50
1 732 902 620 0.000 0.000 52
1 733 902 620 0.000 0.000 50
1 734 901 620 0.129 0.064 52
1 735 901 621 0.129 0.064 52
1 736 901 621 0.000 0.000 52
1 737 901 621 0.000 0.000 52
1 738 901 621 0.000 0.000 52
1 739 901 621 0.000 0.000 52
1 740 901 620 0.129 0.064 54
1 741 901 620 0.000 0.000 53
1 742 901 620 0.000 0.000 56
1 743 901 620 0.000 0.000 51
1 744 902 620 0.129 0.064 52
1 745 904 620 0.258 0.129 57
1 746 904 620 0.000 0.000 55
1 747 904 620 0.000 0.000 57
1 748 904 620 0.000 0.000 61
1 749 904 620 0.000 0.000 53
1 750 904 620 0.000 0.000 53
1 751 904 620 0.000 0.000 57
1 752 904 620 0.000 0.000 55
1 753 904 620 0.000 0.000 50
1 754 904 620 0.000 0.000 49
1 755 904 620 0.000 0.000 51
1 756 904 620 0.000 0.000 51
1 757 902 620 0.258 0.129 57
1 758 902 620 0.000 0.000 54
1 759 902 620 0.000 0.000 55
1 760 902 620 0.000 0.000 54
1 761 902 620 0.000 0.000 53
1 762 902 620 0.000 0.000 52
1 763 902 620 0.000 0.000 52
1 764 902 620 0.000 0.000 52
1 765 902 620 0.000 0.000 52
1 766 902 620 0.000 0.000 52
1 767 902 620 0.000 0.000 52
1 768 902 620 0.000 0.000 53
1 769 902 620 0.000 0.000 54
1 770 902 620 0.000 0.000 54
1 771 902 620 0.000 0.000 52
1 772 902 620 0.000 0.000 55
1 773 902 620 0.000 0.000 52
1 774 902 620 0.000 0.000 52
1 775 902 620 0.000 0.000 52
1 776 902 620 0.000 0.000 52
1 777 904 620 0.258 0.129 55
1 778 904 620 0.000 0.000 53
1 779 904 620 0.000 0.000 55
1 780 904 620 0.000 0.000 55
1 781 904 620 0.000 0.000 54
1 782 904 620 0.000 0.000 55
1 783 904 620 0.000 0.000 55
1 784 904 620 0.000 0.000 55
1 785 904 620 0.000 0.000 56
1 786 904 620 0.000 0.000 54
1 787 904 620 0.000 0.000 54
1 788 904 620 0.000 0.000 54
1 789 904 620 0.000 0.000 54
1 790 904 620 0.000 0.000 55
1 791 904 620 0.000 0.000 56
1 792 904 620 0.000 0.000 54
1 793 904 620 0.000 0.000 56
1 794 904 620 0.000 0.000 54
1 795 904 620 0.000 0.000 55
1 796 904 620 0.000 0.000 53
1 797 904 620 0.000 0.000 54
1 798 904 620 0.000 0.000 56
1 799 904 620 0.000 0.000 57
1 800 904 620 0.000 0.000 55
1 801 904 620 0.000 0.000 56
1 802 904 620 0.000 0.000 54
1 803 904 620 0.000 0.000 56
1 804 904 620 0.000 0.000 57
1 805 904 620 0.000 0.000 53
1 806 904 620 0.000 0.000 56
1 807 904 620 0.000 0.000 56
1 808 901 620 0.387 0.193 49
1 809 901 620 0.000 0.000 50
1 810 902 620 0.129 0.064 51
1 811 902 620 0.000 0.000 49
1 812 902 620 0.000 0.000 50
1 813 901 618 0.288 0.144 45
1 814 901 618 0.000 0.000 45
1 815 901 618 0.000 0.000 43
1 816 902 617 0.182 0.091 44
1 817 902 617 0.000 0.000 42
1 818 902 617 0.000 0.000 42
1 819 902 617 0.000 0.000 43
1 820 902 617 0.000 0.000 42
1 821 902 617 0.000 0.000 43
1 822 902 617 0.000 0.000 42
1 823 902 617 0.000 0.000 43
1 824 902 617 0.000 0.000 43
1 825 904 617 0.258 0.129 45
1 826 904 617 0.000 0.000 46
1 827 904 618 0.129 0.064 42
1 828 904 618 0.000 0.000 44
1 829 904 618 0.000 0.000 44
1 830 904 618 0.000 0.000 43
1 831 904 618 0.000 0.000 44
1 832 904 618 0.000 0.000 44
1 833 904 618 0.000 0.000 44
1 834 904 618 0.000 0.000 42
1 835 904 618 0.000 0.000 42
1 836 904 618 0.000 0.000 44
1 837 904 618 0.000 0.000 44
1 838 904 618 0.000 0.000 42
1 839 904 618 0.000 0.000 43
1 840 904 618 0.000 0.000 43
1 841 904 618 0.000 0.000 44
1 842 904 618 0.000 0.000 45
1 843 904 618 0.000 0.000 43
1 844 904 618 0.000 0.000 44
1 845 904 618 0.000 0.000 43
1 846 904 618 0.000 0.000 45
1 847 904 618 0.000 0.000 45
1 848 904 618 0.000 0.000 46
1 849 904 618 0.000 0.000 45
1 850 904 618 0.000 0.000 46
1 851 904 618 0.000 0.000 46
1 852 904 618 0.000 0.000 46
1 853 904 618 0.000 0.000 45
1 854 904 618 0.000 0.000 45
1 855 904 618 0.000 0.000 45
1 856 901 621 0.547 0.274 54
1 857 901 621 0.000 0.000 53
1 858 901 621 0.000 0.000 56
1 859 901 621 0.000 0.000 55
1 860 901 620 0.129 0.064 52
1 861 901 620 0.000 0.000 51
1 862 902 620 0.129 0.064 50
1 863 902 620 0.000 0.000 51
1 864 902 620 0.000 0.000 51
1 865 902 620 0.000 0.000 51
1 866 902 620 0.000 0.000 50
1 867 904 620 0.258 0.129 55
1 868 904 620 0.000 0.000 55
1 869 904 620 0.000 0.000 55
1 870 904 620 0.000 0.000 52
1 871 904 620 0.000 0.000 55
1 872 904 620 0.000 0.000 53
1 873 904 620 0.000 0.000 51
1 874 904 620 0.000 0.000 54
1 875 904 620 0.000 0.000 54
1 876 904 620 0.000 0.000 51
1 877 904 620 0.000 0.000 53
1 878 904 620 0.000 0.000 53
1 879 904 620 0.000 0.000 53
1 880 904 620 0.000 0.000 53
1 881 904 620 0.000 0.000 51
1 882 904 620 0.000 0.000 51
1 883 902 620 0.258 0.129 55
1 884 901 620 0.129 0.064 73
1 885 902 620 0.129 0.064 58
1 886 902 618 0.258 0.129 50
1 887 902 618 0.000 0.000 52
1 888 902 618 0.000 0.000 51
1 889 904 617 0.288 0.144 46
1 890 904 617 0.000 0.000 47
1 891 904 617 0.000 0.000 49
1 892 904 617 0.000 0.000 51
1 893 904 617 0.000 0.000 48
1 894 904 617 0.000 0.000 49
1 895 904 617 0.000 0.000 50
1 896 904 617 0.000 0.000 50
1 897 904 617 0.000 0.000 52
1 898 904 617 0.000 0.000 54
1 899 904 617 0.000 0.000 53
1 900 904 617 0.000 0.000 51
1 901 904 617 0.000 0.000 52
1 902 904 617 0.000 0.000 51
1 903 904 617 0.000 0.000 49
1 904 904 617 0.000 0.000 51
1 905 904 617 0.000 0.000 52
1 906 904 617 0.000 0.000 50
1 907 904 617 0.000 0.000 52
1 908 904 617 0.000 0.000 49
1 909 904 617 0.000 0.000 53
1 910 904 616 0.129 0.064 50
1 911 909 616 0.645 0.322 105
1 912 904 616 0.645 0.322 52
1 913 904 616 0.000 0.000 55
1 914 904 616 0.000 0.000 58
1 915 904 616 0.000 0.000 63
1 916 904 616 0.000 0.000 66
1 917 904 616 0.000 0.000 66
1 918 904 616 0.000 0.000 78
1 919 904 616 0.000 0.000 78
1 920 901 616 0.387 0.193 51
1 921 901 616 0.000 0.000 51
1 922 901 616 0.000 0.000 53
1 923 901 616 0.000 0.000 54
1 924 901 616 0.000 0.000 55
1 925 901 616 0.000 0.000 56
1 926 901 616 0.000 0.000 57
1 927 901 616 0.000 0.000 55
1 928 901 616 0.000 0.000 56
1 929 901 616 0.000 0.000 58
1 930 901 616 0.000 0.000 56
1 931 901 616 0.000 0.000 59
1 932 901 616 0.000 0.000 52
1 933 901 616 0.000 0.000 55
1 934 901 616 0.000 0.000 54
1 935 901 616 0.000 0.000 53
1 936 898 614 0.465 0.233 48
1 937 898 614 0.000 0.000 49
1 938 898 614 0.000 0.000 49
1 939 900 614 0.258 0.129 48
1 940 900 614 0.000 0.000 49
1 941 900 617 0.387 0.193 74
1 942 900 617 0.000 0.000 82
1 943 900 616 0.129 0.064 49
1 944 900 616 0.000 0.000 51
1 945 900 616 0.000 0.000 52
1 946 900 616 0.000 0.000 53
1 947 902 614 0.365 0.182 69
1 948 902 614 0.000 0.000 71
1 949 902 614 0.000 0.000 72
1 950 902 614 0.000 0.000 73
1 951 902 614 0.000 0.000 70
1 952 901 614 0.129 0.064 58
1 953 901 614 0.000 0.000 57
1 954 901 614 0.000 0.000 58
1 955 901 614 0.000 0.000 59
1 956 901 614 0.000 0.000 62
1 957 901 614 0.000 0.000 63
1 958 900 614 0.129 0.064 51
1 959 900 614 0.000 0.000 52
1 960 900 616 0.258 0.129 53
1 961 900 616 0.000 0.000 57
1 962 900 616 0.000 0.000 52
1 963 900 616 0.000 0.000 52
1 964 900 616 0.000 0.000 57
1 965 900 616 0.000 0.000 53
1 966 900 616 0.000 0.000 55
1 967 900 616 0.000 0.000 55
1 968 900 616 0.000 0.000 57
1 969 900 616 0.000 0.000 54
1 970 900 606 1.290 0.645 104
1 971 900 612 0.774 0.387 43
1 972 898 614 0.365 0.182 51
1 973 898 614 0.000 0.000 50
1 974 898 614 0.000 0.000 50
1 975 898 614 0.000 0.000 49
1 976 898 616 0.258 0.129 50
1 977 900 617 0.288 0.144 98
1 978 900 617 0.000 0.000 94
1 979 900 617 0.000 0.000 99
1 980 900 617 0.000 0.000 98
1 981 900 617 0.000 0.000 102
1 982 900 617 0.000 0.000 99
1 983 900 617 0.000 0.000 102
1 984 900 617 0.000 0.000 104
1 985 900 617 0.000 0.000 100
1 986 898 617 0.258 0.129 70
1 987 898 617 0.000 0.000 82
1 988 898 617 0.000 0.000 76
1 989 898 617 0.000 0.000 87
1 990 898 617 0.000 0.000 104
1 991 898 617 0.000 0.000 99
1 992 898 617 0.000 0.000 110
1 993 898 617 0.000 0.000 109
1 994 898 617 0.000 0.000 113
1 995 898 613 0.516 0.258 58
1 996 898 613 0.000 0.000 63
1 997 897 614 0.182 0.091 56
1 998 897 614 0.000 0.000 55
1 999 897 614 0.000 0.000 59
1 1000 897 614 0.000 0.000 59
1 1001 897 614 0.000 0.000 59
1 1002 897 614 0.000 0.000 60
1 1003 897 614 0.000 0.000 58
1 1004 897 614 0.000 0.000 61
1 1005 897 616 0.258 0.129 100
1 1006 896 616 0.129 0.064 86
1 1007 896 616 0.000 0.000 90
1 1008 896 616 0.000 0.000 80
1 1009 894 616 0.258 0.129 63
1 1010 893 616 0.129 0.064 70
1 1011 893 616 0.000 0.000 73
1 1012 893 616 0.000 0.000 76
1 1013 893 614 0.258 0.129 50
1 1014 893 614 0.000 0.000 48
1 1015 893 614 0.000 0.000 49
1 1016 894 614 0.129 0.064 47
1 1017 894 614 0.000 0.000 49
1 1018 894 614 0.000 0.000 49
1 1019 894 614 0.000 0.000 47
1 1020 894 614 0.000 0.000 49
1 1021 894 614 0.000 0.000 50
1 1022 894 614 0.000 0.000 47
1 1023 894 614 0.000 0.000 51
1 1024 894 614 0.000 0.000 62
1 1025 894 614 0.000 0.000 62
1 1026 894 614 0.000 0.000 65
1 1027 894 614 0.000 0.000 66
1 1028 892 613 0.288 0.144 50
1 1029 892 613 0.000 0.000 51
1 1030 892 613 0.000 0.000 48
1 1031 892 610 0.387 0.193 50
1 1032 892 610 0.000 0.000 47
1 1033 892 610 0.000 0.000 50
1 1034 892 610 0.000 0.000 52
1 1035 892 610 0.000 0.000 55
1 1036 892 610 0.000 0.000 53
1 1037 892 610 0.000 0.000 58
1 1038 892 610 0.000 0.000 54
1 1039 892 610 0.000 0.000 51
1 1040 892 610 0.000 0.000 45
1 1041 892 610 0.000 0.000 48
1 1042 892 610 0.000 0.000 47
1 1043 892 610 0.000 0.000 50
1 1044 892 610 0.000 0.000 48
1 1045 892 610 0.000 0.000 49
1 1046 892 610 0.000 0.000 52
1 1047 892 610 0.000 0.000 53
1 1048 892 610 0.000 0.000 52
1 1049 892 610 0.000 0.000 56
1 1050 892 610 0.000 0.000 53
1 1051 892 610 0.000 0.000 51
1 1052 892 610 0.000 0.000 49
1 1053 892 610 0.000 0.000 50
1 1054 892 610 0.000 0.000 50
1 1055 892 610 0.000 0.000 50
1 1056 892 612 0.258 0.129 53
1 1057 892 612 0.000 0.000 49
1 1058 890 612 0.258 0.129 50
1 1059 890 612 0.000 0.000 48
1 1060 890 612 0.000 0.000 52
1 1061 890 612 0.000 0.000 56
1 1062 894 612 0.516 0.258 101
1 1063 894 612 0.000 0.000 104
1 1064 894 610 0.258 0.129 74
1 1065 892 610 0.258 0.129 56
1 1066 892 610 0.000 0.000 58
1 1067 892 610 0.000 0.000 66
1 1068 892 610 0.000 0.000 73
1 1069 892 610 0.000 0.000 73
1 1070 892 610 0.000 0.000 80
1 1071 890 610 0.258 0.129 55
1 1072 889 610 0.129 0.064 54
1 1073 889 610 0.000 0.000 55
1 1074 889 610 0.000 0.000 55
1 1075 889 610 0.000 0.000 55
1 1076 889 610 0.000 0.000 54
1 1077 889 610 0.000 0.000 54
1 1078 888 610 0.129 0.064 50
1 1079 888 610 0.000 0.000 49
1 1080 888 610 0.000 0.000 51
1 1081 888 610 0.000 0.000 47
1 1082 888 610 0.000 0.000 49
1 1083 888 610 0.000 0.000 50
1 1084 888 610 0.000 0.000 50
1 1085 888 610 0.000 0.000 50
1 1086 889 608 0.288 0.144 51
1 1087 889 606 0.258 0.129 44
1 1088 888 606 0.129 0.064 45
1 1089 888 608 0.258 0.129 53
1 1090 889 609 0.182 0.091 58
1 1091 889 609 0.000 0.000 55
1 1092 889 609 0.000 0.000 55
1 1093 889 609 0.000 0.000 57
1 1094 889 609 0.000 0.000 58
1 1095 889 609 0.000 0.000 56
1 1096 889 609 0.000 0.000 56
1 1097 889 609 0.000 0.000 57
1 1098 889 609 0.000 0.000 56
1 1099 889 609 0.000 0.000 56
1 1100 889 609 0.000 0.000 56
1 1101 889 609 0.000 0.000 55
1 1102 889 609 0.000 0.000 57
1 1103 889 609 0.000 0.000 55
1 1104 889 609 0.000 0.000 56
1 1105 889 609 0.000 0.000 56
1 1106 889 609 0.000 0.000 57
1 1107 889 609 0.000 0.000 59
1 1108 889 609 0.000 0.000 56
1 1109 889 609 0.000 0.000 57
1 1110 889 609 0.000 0.000 57
1 1111 889 609 0.000 0.000 57
1 1112 892 612 0.547 0.274 106
1 1113 892 625 1.677 0.839 97
1 1114 889 608 2.227 1.113 53
1 1115 889 608 0.000 0.000 51
1 1116 889 608 0.000 0.000 51
1 1117 890 608 0.129 0.064 55
1 1118 890 608 0.000 0.000 57
1 1119 890 608 0.000 0.000 56
1 1120 890 608 0.000 0.000 54
1 1121 890 608 0.000 0.000 51
1 1122 890 608 0.000 0.000 56
1 1123 890 608 0.000 0.000 52
1 1124 890 610 0.258 0.129 56
1 1125 890 612 0.258 0.129 100
1 1126 890 612 0.000 0.000 96
1 1127 889 613 0.182 0.091 109
1 1128 889 613 0.000 0.000 113
1 1129 889 613 0.000 0.000 101
1 1130 889 613 0.000 0.000 102
1 1131 889 613 0.000 0.000 96
1 1132 889 613 0.000 0.000 94
1 1133 889 613 0.000 0.000 84
1 1134 893 612 0.532 0.266 113
1 1135 892 612 0.129 0.064 92
1 1136 892 612 0.000 0.000 86
1 1137 892 612 0.000 0.000 85
1 1138 889 612 0.387 0.193 50
1 1139 889 612 0.000 0.000 50
1 1140 889 612 0.000 0.000 50
1 1141 889 612 0.000 0.000 51
1 1142 890 612 0.129 0.064 52
1 1143 890 610 0.258 0.129 46
1 1144 890 610 0.000 0.000 49
1 1145 890 610 0.000 0.000 49
1 1146 890 610 0.000 0.000 50
1 1147 890 610 0.000 0.000 45
1 1148 890 610 0.000 0.000 49
1 1149 889 610 0.129 0.064 54
1 1150 889 610 0.000 0.000 52
1 1151 889 610 0.000 0.000 53
1 1152 889 610 0.000 0.000 54
1 1153 889 610 0.000 0.000 51
1 1154 890 613 0.408 0.204 59
1 1155 890 613 0.000 0.000 65
1 1156 890 613 0.000 0.000 60
1 1157 890 613 0.000 0.000 55
1 1158 890 613 0.000 0.000 58
1 1159 890 613 0.000 0.000 61
1 1160 890 613 0.000 0.000 60
1 1161 890 613 0.000 0.000 59
1 1162 890 613 0.000 0.000 61
1 1163 890 613 0.000 0.000 58
1 1164 890 613 0.000 0.000 57
1 1165 890 613 0.000 0.000 56
1 1166 890 613 0.000 0.000 57
1 1167 890 610 0.387 0.193 49
1 1168 890 610 0.000 0.000 49
1 1169 890 610 0.000 0.000 49
1 1170 890 610 0.000 0.000 52
1 1171 890 610 0.000 0.000 49
1 1172 890 610 0.000 0.000 47
1 1173 890 610 0.000 0.000 47
1 1174 890 610 0.000 0.000 51
1 1175 890 610 0.000 0.000 50
1 1176 890 610 0.000 0.000 50
1 1177 890 610 0.000 0.000 50
1 1178 890 610 0.000 0.000 51
1 1179 890 610 0.000 0.000 49
1 1180 890 610 0.000 0.000 53
1 1181 889 610 0.129 0.064 49
1 1182 889 610 0.000 0.000 44
1 1183 889 610 0.000 0.000 45
1 1184 889 610 0.000 0.000 44
1 1185 889 610 0.000 0.000 44
1 1186 889 610 0.000 0.000 42
1 1187 889 610 0.000 0.000 41
1 1188 889 610 0.000 0.000 45
1 1189 889 610 0.000 0.000 44
1 1190 889 610 0.000 0.000 45
1 1191 889 610 0.000 0.000 44
1 1192 889 610 0.000 0.000 46
1 1193 889 610 0.000 0.000 46
1 1194 889 612 0.258 0.129 54
1 1195 892 612 0.387 0.193 49
1 1196 892 612 0.000 0.000 48
1 1197 892 612 0.000 0.000 48
1 1198 892 612 0.000 0.000 48
1 1199 892 612 0.000 0.000 47
1 1200 892 612 0.000 0.000 47
1 1201 892 612 0.000 0.000 47
1 1202 892 612 0.000 0.000 46
1 1203 892 612 0.000 0.000 47
1 1204 892 612 0.000 0.000 46
1 1205 892 612 0.000 0.000 45
1 1206 889 613 0.408 0.204 49
1 1207 889 613 0.000 0.000 50
1 1208 889 613 0.000 0.000 52
1 1209 892 613 0.387 0.193 49
1 1210 892 613 0.000 0.000 52
1 1211 892 613 0.000 0.000 50
1 1212 892 613 0.000 0.000 50
1 1213 892 613 0.000 0.000 50
1 1214 892 613 0.000 0.000 49
1 1215 892 613 0.000 0.000 49
1 1216 892 613 0.000 0.000 48
1 1217 892 613 0.000 0.000 49
1 1218 892 613 0.000 0.000 50
1 1219 892 613 0.000 0.000 49
1 1220 892 613 0.000 0.000 51
1 1221 892 613 0.000 0.000 51
1 1222 892 613 0.000 0.000 50
1 1223 892 613 0.000 0.000 49
1 1224 892 613 0.000 0.000 50
1 1225 892 613 0.000 0.000 51
1 1226 892 613 0.000 0.000 52
1 1227 892 613 0.000 0.000 51
1 1228 892 613 0.000 0.000 52
1 1229 892 613 0.000 0.000 52
1 1230 892 613 0.000 0.000 52
1 1231 892 613 0.000 0.000 50
1 1232 892 613 0.000 0.000 50
1 1233 892 613 0.000 0.000 49
1 1234 892 613 0.000 0.000 50
1 1235 892 613 0.000 0.000 50
1 1236 892 613 0.000 0.000 51
1 1237 892 613 0.000 0.000 50
1 1238 892 613 0.000 0.000 51
1 1239 892 613 0.000 0.000 51
1 1240 892 613 0.000 0.000 50
1 1241 892 613 0.000 0.000 51
1 1242 892 613 0.000 0.000 50
1 1243 892 613 0.000 0.000 52
1 1244 893 613 0.129 0.064 53
1 1245 893 613 0.000 0.000 51
1 1246 893 613 0.000 0.000 50
1 1247 893 613 0.000 0.000 52
1 1248 893 613 0.000 0.000 54
1 1249 893 613 0.000 0.000 57
1 1250 893 613 0.000 0.000 54
1 1251 893 613 0.000 0.000 55
1 1252 893 613 0.000 0.000 56
1 1253 893 613 0.000 0.000 58
1 1254 893 613 0.000 0.000 57
1 1255 893 613 0.000 0.000 59
1 1256 893 613 0.000 0.000 56
1 1257 893 613 0.000 0.000 59
1 1258 893 613 0.000 0.000 58
1 1259 893 613 0.000 0.000 58
1 1260 893 613 0.000 0.000 58
1 1261 893 613 0.000 0.000 59
1 1262 893 613 0.000 0.000 58
1 1263 893 613 0.000 0.000 58
1 1264 893 613 0.000 0.000 58
1 1265 893 613 0.000 0.000 58
1 1266 893 613 0.000 0.000 55
1 1267 893 613 0.000 0.000 56
1 1268 893 613 0.000 0.000 55
1 1269 893 613 0.000 0.000 58
1 1270 893 613 0.000 0.000 56
1 1271 893 613 0.000 0.000 55
1 1272 892 613 0.129 0.064 51
1 1273 892 613 0.000 0.000 52
1 1274 892 609 0.516 0.258 45
1 1275 892 609 0.000 0.000 45
1 1276 892 609 0.000 0.000 45
1 1277 892 609 0.000 0.000 44
1 1278 892 609 0.000 0.000 45
1 1279 892 609 0.000 0.000 45
1 1280 892 609 0.000 0.000 43
1 1281 892 609 0.000 0.000 44
1 1282 892 609 0.000 0.000 45
1 1283 892 609 0.000 0.000 44
1 1284 892 609 0.000 0.000 49
1 1285 892 609 0.000 0.000 48
1 1286 892 613 0.516 0.258 58
1 1287 892 613 0.000 0.000 63
1 1288 892 613 0.000 0.000 57
1 1289 892 613 0.000 0.000 60
1 1290 892 613 0.000 0.000 65
1 1291 892 612 0.129 0.064 50
1 1292 892 612 0.000 0.000 54
1 1293 892 612 0.000 0.000 55
1 1294 892 612 0.000 0.000 62
1 1295 892 612 0.000 0.000 74
1 1296 892 612 0.000 0.000 81
1 1297 892 612 0.000 0.000 84
1 1298 892 612 0.000 0.000 86
1 1299 892 612 0.000 0.000 90
1 1300 892 612 0.000 0.000 83
1 1301 892 609 0.387 0.193 75
1 1302 889 609 0.387 0.193 52
1 1303 889 609 0.000 0.000 52
1 1304 889 609 0.000 0.000 53
1 1305 889 609 0.000 0.000 52
1 1306 889 609 0.000 0.000 52
1 1307 889 609 0.000 0.000 51
1 1308 889 609 0.000 0.000 51
1 1309 889 609 0.000 0.000 52
1 1310 889 609 0.000 0.000 51
1 1311 889 609 0.000 0.000 53
1 1312 889 609 0.000 0.000 53
1 1313 889 609 0.000 0.000 54
1 1314 889 609 0.000 0.000 56
1 1315 889 609 0.000 0.000 54
1 1316 889 609 0.000 0.000 53
1 1317 889 609 0.000 0.000 54
1 1318 889 609 0.000 0.000 56
1 1319 889 609 0.000 0.000 54
1 1320 889 609 0.000 0.000 51
1 1321 889 609 0.000 0.000 56
1 1322 889 609 0.000 0.000 54
1 1323 889 609 0.000 0.000 56
1 1324 889 609 0.000 0.000 55
1 1325 889 609 0.000 0.000 53
1 1326 889 609 0.000 0.000 56
1 1327 889 609 0.000 0.000 53
1 1328 890 609 0.129 0.064 58
1 1329 890 609 0.000 0.000 58
1 1330 890 609 0.000 0.000 56
1 1331 890 609 0.000 0.000 59
1 1332 892 609 0.258 0.129 85
1 1333 893 610 0.182 0.091 107
1 1334 893 610 0.000 0.000 110
1 1335 893 610 0.000 0.000 104
1 1336 890 606 0.645 0.322 51
1 1337 890 606 0.000 0.000 54
1 1338 890 606 0.000 0.000 55
1 1339 890 606 0.000 0.000 53
1 1340 890 606 0.000 0.000 52
1 1341 890 606 0.000 0.000 53
1 1342 890 606 0.000 0.000 51
1 1343 890 606 0.000 0.000 52
1 1344 890 606 0.000 0.000 51
1 1345 890 606 0.000 0.000 55
1 1346 890 606 0.000 0.000 53
1 1347 890 606 0.000 0.000 62
1 1348 890 606 0.000 0.000 53
1 1349 890 606 0.000 0.000 52
1 1350 889 608 0.288 0.144 49
1 1351 889 608 0.000 0.000 49
1 1352 889 608 0.000 0.000 52
1 1353 889 608 0.000 0.000 52
1 1354 889 608 0.000 0.000 53
1 1355 889 608 0.000 0.000 51
1 1356 889 608 0.000 0.000 52
1 1357 889 608 0.000 0.000 53
1 1358 889 608 0.000 0.000 55
1 1359 889 608 0.000 0.000 54
1 1360 890 608 0.129 0.064 50
1 1361 890 608 0.000 0.000 49
1 1362 890 608 0.000 0.000 51
1 1363 890 608 0.000 0.000 47
1 1364 890 608 0.000 0.000 46
1 1365 890 608 0.000 0.000 48
1 1366 890 608 0.000 0.000 50
1 1367 890 608 0.000 0.000 50
1 1368 890 608 0.000 0.000 46
1 1369 890 608 0.000 0.000 49
1 1370 890 608 0.000 0.000 47
1 1371 889 609 0.182 0.091 51
1 1372 889 609 0.000 0.000 53
1 1373 889 609 0.000 0.000 51
1 1374 889 609 0.000 0.000 50
1 1375 889 609 0.000 0.000 51
1 1376 889 609 0.000 0.000 49
1 1377 889 609 0.000 0.000 55
1 1378 889 609 0.000 0.000 54
1 1379 889 609 0.000 0.000 51
1 1380 889 609 0.000 0.000 53
1 1381 889 609 0.000 0.000 54
1 1382 889 609 0.000 0.000 53
1 1383 889 609 0.000 0.000 52
1 1384 889 609 0.000 0.000 53
1 1385 889 609 0.000 0.000 57
1 1386 889 609 0.000 0.000 54
1 1387 889 609 0.000 0.000 56
1 1388 889 609 0.000 0.000 53
1 1389 889 609 0.000 0.000 53
1 1390 889 609 0.000 0.000 53
1 1391 889 609 0.000 0.000 54
1 1392 889 609 0.000 0.000 55
1 1393 889 609 0.000 0.000 54
1 1394 889 609 0.000 0.000 56
1 1395 889 609 0.000 0.000 53
1 1396 889 609 0.000 0.000 56
1 1397 889 609 0.000 0.000 57
1 1398 889 609 0.000 0.000 55
1 1399 889 609 0.000 0.000 57
1 1400 889 609 0.000 0.000 53
1 1401 889 609 0.000 0.000 55
1 1402 885 609 0.516 0.258 56
1 1403 885 609 0.000 0.000 56
1 1404 885 609 0.000 0.000 54
1 1405 889 609 0.516 0.258 60
1 1406 889 609 0.000 0.000 59
1 1407 889 609 0.000 0.000 61
1 1408 888 609 0.129 0.064 59
1 1409 888 609 0.000 0.000 58
1 1410 888 609 0.000 0.000 58
1 1411 888 609 0.000 0.000 60
1 1412 888 609 0.000 0.000 56
1 1413 888 609 0.000 0.000 60
1 1414 888 609 0.000 0.000 63
1 1415 888 609 0.000 0.000 61
1 1416 885 609 0.387 0.193 52
1 1417 885 609 0.000 0.000 54
1 1418 885 609 0.000 0.000 56
1 1419 885 609 0.000 0.000 52
1 1420 885 609 0.000 0.000 54
1 1421 885 609 0.000 0.000 55
1 1422 885 609 0.000 0.000 54
1 1423 885 609 0.000 0.000 50
1 1424 885 609 0.000 0.000 49
1 1425 885 609 0.000 0.000 45
1 1426 885 609 0.000 0.000 46
1 1427 885 609 0.000 0.000 44
1 1428 884 610 0.182 0.091 56
1 1429 884 612 0.258 0.129 55
1 1430 884 612 0.000 0.000 54
1 1431 884 612 0.000 0.000 55
1 1432 884 612 0.000 0.000 56
1 1433 884 612 0.000 0.000 56
1 1434 884 612 0.000 0.000 57
1 1435 884 612 0.000 0.000 59
1 1436 884 612 0.000 0.000 59
1 1437 884 612 0.000 0.000 60
1 1438 884 612 0.000 0.000 62
1 1439 884 612 0.000 0.000 61
1 1440 884 612 0.000 0.000 66
1 1441 884 612 0.000 0.000 62
1 1442 884 612 0.000 0.000 63
1 1443 884 612 0.000 0.000 65
1 1444 884 612 0.000 0.000 66
1 1445 884 612 0.000 0.000 68
1 1446 884 612 0.000 0.000 66
1 1447 884 612 0.000 0.000 64
1 1448 884 612 0.000 0.000 67
1 1449 884 612 0.000 0.000 67
1 1450 884 612 0.000 0.000 73
1 1451 884 612 0.000 0.000 73
1 1452 884 612 0.000 0.000 76
1 1453 884 612 0.000 0.000 72
1 1454 884 612 0.000 0.000 66
1 1455 884 612 0.000 0.000 71
1 1456 884 612 0.000 0.000 70
1 1457 884 612 0.000 0.000 68
1 1458 882 612 0.258 0.129 55
1 1459 882 612 0.000 0.000 56
1 1460 881 610 0.288 0.144 52
1 1461 881 610 0.000 0.000 53
1 1462 881 610 0.000 0.000 50
1 1463 881 610 0.000 0.000 51
1 1464 881 610 0.000 0.000 56
1 1465 881 610 0.000 0.000 53
1 1466 881 610 0.000 0.000 54
1 1467 881 610 0.000 0.000 54
1 1468 881 610 0.000 0.000 55
1 1469 881 610 0.000 0.000 55
1 1470 881 610 0.000 0.000 57
1 1471 881 610 0.000 0.000 54
1 1472 881 610 0.000 0.000 56
1 1473 881 610 0.000 0.000 58
1 1474 881 610 0.000 0.000 56
1 1475 881 610 0.000 0.000 55
1 1476 881 610 0.000 0.000 55
1 1477 881 610 0.000 0.000 57
1 1478 881 610 0.000 0.000 56
1 1479 881 610 0.000 0.000 56
1 1480 881 610 0.000 0.000 55
1 1481 881 610 0.000 0.000 55
1 1482 881 610 0.000 0.000 57
1 1483 881 610 0.000 0.000 55
1 1484 881 610 0.000 0.000 56
1 1485 881 610 0.000 0.000 55
1 1486 882 610 0.129 0.064 60
1 1487 882 610 0.000 0.000 58
1 1488 882 610 0.000 0.000 58
1 1489 882 610 0.000 0.000 58
1 1490 882 610 0.000 0.000 58
1 1491 882 610 0.000 0.000 58
1 1492 882 610 0.000 0.000 57
1 1493 882 610 0.000 0.000 59
1 1494 882 610 0.000 0.000 59
1 1495 882 610 0.000 0.000 59
1 1496 882 610 0.000 0.000 59
1 1497 882 610 0.000 0.000 58
1 1498 882 610 0.000 0.000 56
1 1499 882 610 0.000 0.000 59
1 1500 882 610 0.000 0.000 59
1 1501 882 610 0.000 0.000 58
1 1502 882 610 0.000 0.000 58
1 1503 882 610 0.000 0.000 59
1 1504 882 610 0.000 0.000 60
1 1505 882 610 0.000 0.000 58
1 1506 882 610 0.000 0.000 57
1 1507 882 606 0.516 0.258 63
1 1508 882 606 0.000 0.000 60
1 1509 882 608 0.258 0.129 58
1 1510 882 608 0.000 0.000 54
1 1511 882 608 0.000 0.000 56
1 1512 882 608 0.000 0.000 55
1 1513 882 608 0.000 0.000 56
1 1514 882 608 0.000 0.000 57
1 1515 882 608 0.000 0.000 56
1 1516 882 608 0.000 0.000 51
1 1517 882 608 0.000 0.000 54
1 1518 882 608 0.000 0.000 55
1 1519 882 609 0.129 0.064 54
1 1520 881 609 0.129 0.064 48
1 1521 881 609 0.000 0.000 49
1 1522 881 609 0.000 0.000 49
1 1523 881 609 0.000 0.000 48
1 1524 881 609 0.000 0.000 51
1 1525 881 609 0.000 0.000 50
1 1526 882 609 0.129 0.064 52
1 1527 884 609 0.258 0.129 51
1 1528 884 609 0.000 0.000 52
1 1529 884 609 0.000 0.000 52
1 1530 884 609 0.000 0.000 55
1 1531 884 609 0.000 0.000 55
1 1532 884 609 0.000 0.000 55
1 1533 884 609 0.000 0.000 58
1 1534 884 609 0.000 0.000 60
1 1535 884 609 0.000 0.000 57
1 1536 884 609 0.000 0.000 59
1 1537 884 609 0.000 0.000 55
1 1538 884 609 0.000 0.000 55
1 1539 884 609 0.000 0.000 53
1 1540 884 609 0.000 0.000 53
1 1541 884 609 0.000 0.000 52
1 1542 884 609 0.000 0.000 50
1 1543 884 609 0.000 0.000 49
1 1544 884 609 0.000 0.000 50
1 1545 884 609 0.000 0.000 51
1 1546 884 609 0.000 0.000 50
1 1547 884 609 0.000 0.000 49
1 1548 884 609 0.000 0.000 50
1 1549 884 609 0.000 0.000 48
1 1550 884 609 0.000 0.000 51
1 1551 884 609 0.000 0.000 50
1 1552 884 609 0.000 0.000 50
1 1553 884 609 0.000 0.000 56
1 1554 884 609 0.000 0.000 54
1 1555 884 609 0.000 0.000 56
1 1556 881 609 0.387 0.193 58
1 1557 881 609 0.000 0.000 58
1 1558 881 610 0.129 0.064 48
1 1559 882 612 0.288 0.144 54
1 1560 882 612 0.000 0.000 53
1 1561 884 614 0.365 0.182 62
1 1562 884 614 0.000 0.000 63
1 1563 884 614 0.000 0.000 57
1 1564 884 614 0.000 0.000 62
1 1565 884 614 0.000 0.000 65
1 1566 884 614 0.000 0.000 68
1 1567 882 616 0.365 0.182 109
1 1568 882 614 0.258 0.129 54
1 1569 882 614 0.000 0.000 55
1 1570 882 614 0.000 0.000 61
1 1571 882 614 0.000 0.000 60
1 1572 882 614 0.000 0.000 60
1 1573 882 614 0.000 0.000 63
1 1574 882 614 0.000 0.000 68
1 1575 882 614 0.000 0.000 64
1 1576 882 614 0.000 0.000 62
1 1577 882 614 0.000 0.000 59
1 1578 882 614 0.000 0.000 56
1 1579 882 614 0.000 0.000 53
1 1580 882 614 0.000 0.000 57
1 1581 882 614 0.000 0.000 58
1 1582 882 614 0.000 0.000 58
1 1583 882 614 0.000 0.000 60
1 1584 882 614 0.000 0.000 57
1 1585 882 614 0.000 0.000 59
1 1586 882 614 0.000 0.000 61
1 1587 882 614 0.000 0.000 60
1 1588 882 614 0.000 0.000 61
1 1589 881 614 0.129 0.064 56
1 1590 881 614 0.000 0.000 57
1 1591 881 614 0.000 0.000 57
1 1592 881 614 0.000 0.000 58
1 1593 881 614 0.000 0.000 54
1 1594 881 614 0.000 0.000 50
1 1595 881 614 0.000 0.000 52
1 1596 877 617 0.645 0.322 92
1 1597 878 617 0.129 0.064 87
1 1598 878 617 0.000 0.000 84
1 1599 882 616 0.532 0.266 60
1 1600 882 614 0.258 0.129 51
1 1601 882 614 0.000 0.000 52
1 1602 882 614 0.000 0.000 50
1 1603 882 617 0.387 0.193 73
1 1604 882 617 0.000 0.000 66
1 1605 882 617 0.000 0.000 62
1 1606 882 617 0.000 0.000 59
1 1607 882 617 0.000 0.000 67
1 1608 882 617 0.000 0.000 58
1 1609 882 617 0.000 0.000 60
1 1610 882 618 0.129 0.064 86
1 1611 882 618 0.000 0.000 79
1 1612 882 618 0.000 0.000 71
1 1613 882 618 0.000 0.000 74
1 1614 882 618 0.000 0.000 72
1 1615 882 618 0.000 0.000 72
1 1616 882 618 0.000 0.000 77
1 1617 882 618 0.000 0.000 78
1 1618 882 618 0.000 0.000 71
1 1619 882 618 0.000 0.000 84
1 1620 882 618 0.000 0.000 76
1 1621 882 618 0.000 0.000 73
1 1622 882 618 0.000 0.000 78
1 1623 882 618 0.000 0.000 78
1 1624 882 618 0.000 0.000 73
1 1625 882 618 0.000 0.000 72
1 1626 882 618 0.000 0.000 72
1 1627 882 618 0.000 0.000 73
1 1628 882 618 0.000 0.000 71
1 1629 882 618 0.000 0.000 65
1 1630 882 618 0.000 0.000 66
1 1631 882 618 0.000 0.000 68
1 1632 882 618 0.000 0.000 67
1 1633 882 618 0.000 0.000 61
1 1634 882 618 0.000 0.000 63
1 1635 882 618 0.000 0.000 61
1 1636 882 618 0.000 0.000 63
1 1637 882 618 0.000 0.000 61
1 1638 882 618 0.000 0.000 66
1 1639 882 618 0.000 0.000 69
1 1640 882 618 0.000 0.000 61
1 1641 882 618 0.000 0.000 63
1 1642 880 618 0.258 0.129 52
1 1643 880 618 0.000 0.000 52
1 1644 880 618 0.000 0.000 52
1 1645 880 618 0.000 0.000 52
1 1646 880 618 0.000 0.000 52
1 1647 880 618 0.000 0.000 53
1 1648 880 618 0.000 0.000 53
1 1649 880 618 0.000 0.000 54
1 1650 880 618 0.000 0.000 52
1 1651 880 618 0.000 0.000 51
1 1652 880 618 0.000 0.000 54
1 1653 880 618 0.000 0.000 58
1 1654 880 618 0.000 0.000 60
1 1655 880 618 0.000 0.000 63
1 1656 881 616 0.288 0.144 58
1 1657 881 616 0.000 0.000 58
1 1658 881 616 0.000 0.000 57
1 1659 881 616 0.000 0.000 60
1 1660 881 616 0.000 0.000 55
1 1661 881 616 0.000 0.000 58
1 1662 881 616 0.000 0.000 57
1 1663 881 616 0.000 0.000 58
1 1664 881 616 0.000 0.000 57
1 1665 881 616 0.000 0.000 56
1 1666 881 616 0.000 0.000 55
1 1667 881 616 0.000 0.000 54
1 1668 881 616 0.000 0.000 55
1 1669 881 616 0.000 0.000 54
1 1670 881 616 0.000 0.000 55
1 1671 881 616 0.000 0.000 60
1 1672 881 616 0.000 0.000 57
1 1673 881 616 0.000 0.000 57
1 1674 881 616 0.000 0.000 56
1 1675 881 616 0.000 0.000 57
1 1676 881 616 0.000 0.000 56
1 1677 881 616 0.000 0.000 57
1 1678 881 616 0.000 0.000 57
1 1679 881 616 0.000 0.000 57
1 1680 881 616 0.000 0.000 53
1 1681 881 616 0.000 0.000 56
1 1682 881 616 0.000 0.000 56
1 1683 881 616 0.000 0.000 60
1 1684 881 616 0.000 0.000 56
1 1685 881 616 0.000 0.000 55
1 1686 881 616 0.000 0.000 56
1 1687 881 616 0.000 0.000 54
1 1688 881 616 0.000 0.000 55
1 1689 881 616 0.000 0.000 55
1 1690 881 616 0.000 0.000 55
1 1691 881 616 0.000 0.000 55
1 1692 881 616 0.000 0.000 53
1 1693 881 616 0.000 0.000 54
1 1694 881 616 0.000 0.000 54
1 1695 881 616 0.000 0.000 55
1 1696 881 616 0.000 0.000 57
1 1697 881 616 0.000 0.000 56
1 1698 881 616 0.000 0.000 54
1 1699 881 616 0.000 0.000 55
1 1700 881 616 0.000 0.000 56
1 1701 881 616 0.000 0.000 56
1 1702 881 616 0.000 0.000 57
1 1703 881 616 0.000 0.000 55
1 1704 881 616 0.000 0.000 54
1 1705 881 616 0.000 0.000 58
1 1706 881 616 0.000 0.000 53
1 1707 881 616 0.000 0.000 56
1 1708 881 616 0.000 0.000 56
1 1709 881 616 0.000 0.000 56
1 1710 881 616 0.000 0.000 59
1 1711 881 616 0.000 0.000 63
1 1712 881 616 0.000 0.000 63
1 1713 881 616 0.000 0.000 63
1 1714 881 616 0.000 0.000 65
1 1715 881 616 0.000 0.000 69
1 1716 881 612 0.516 0.258 49
1 1717 880 612 0.129 0.064 58
1 1718 880 612 0.000 0.000 59
1 1719 880 612 0.000 0.000 57
1 1720 878 612 0.258 0.129 52
1 1721 878 612 0.000 0.000 52
1 1722 878 612 0.000 0.000 52
1 1723 878 612 0.000 0.000 52
1 1724 878 612 0.000 0.000 53
1 1725 878 612 0.000 0.000 52
1 1726 878 612 0.000 0.000 53
1 1727 878 612 0.000 0.000 55
1 1728 878 612 0.000 0.000 55
1 1729 881 612 0.387 0.193 51
1 1730 881 612 0.000 0.000 50
1 1731 881 612 0.000 0.000 52
1 1732 881 612 0.000 0.000 52
1 1733 881 612 0.000 0.000 52
1 1734 881 612 0.000 0.000 54
1 1735 881 612 0.000 0.000 55
1 1736 880 613 0.182 0.091 53
1 1737 880 613 0.000 0.000 53
1 1738 880 613 0.000 0.000 52
1 1739 880 613 0.000 0.000 51
1 1740 880 613 0.000 0.000 50
1 1741 880 613 0.000 0.000 52
1 1742 880 613 0.000 0.000 53
1 1743 880 613 0.000 0.000 53
1 1744 881 612 0.182 0.091 56
1 1745 881 612 0.000 0.000 56
1 1746 881 612 0.000 0.000 56
1 1747 881 612 0.000 0.000 56
1 1748 881 612 0.000 0.000 57
1 1749 881 612 0.000 0.000 59
1 1750 881 612 0.000 0.000 60
1 1751 881 612 0.000 0.000 56
1 1752 881 612 0.000 0.000 59
1 1753 881 612 0.000 0.000 59
1 1754 881 612 0.000 0.000 58
1 1755 881 612 0.000 0.000 59
1 1756 881 612 0.000 0.000 57
1 1757 881 612 0.000 0.000 57
1 1758 881 612 0.000 0.000 57
1 1759 881 612 0.000 0.000 59
1 1760 881 612 0.000 0.000 59
1 1761 881 612 0.000 0.000 57
1 1762 881 612 0.000 0.000 57
1 1763 881 612 0.000 0.000 57
1 1764 881 612 0.000 0.000 55
1 1765 881 612 0.000 0.000 56
1 1766 881 612 0.000 0.000 55
1 1767 881 612 0.000 0.000 55
1 1768 881 612 0.000 0.000 56
1 1769 881 612 0.000 0.000 59
1 1770 881 612 0.000 0.000 55
1 1771 881 612 0.000 0.000 56
1 1772 881 612 0.000 0.000 54
1 1773 880 612 0.129 0.064 53
1 1774 880 612 0.000 0.000 51
1 1775 880 612 0.000 0.000 52
1 1776 880 612 0.000 0.000 52
1 1777 880 612 0.000 0.000 52
1 1778 881 613 0.182 0.091 56
1 1779 881 613 0.000 0.000 59
1 1780 881 613 0.000 0.000 56
1 1781 881 613 0.000 0.000 59
1 1782 881 613 0.000 0.000 60
1 1783 880 614 0.182 0.091 54
1 1784 877 614 0.387 0.193 91
1 1785 877 614 0.000 0.000 94
1 1786 880 614 0.387 0.193 54
1 1787 880 614 0.000 0.000 55
1 1788 880 621 0.903 0.451 101
1 1789 880 617 0.516 0.258 105
1 1790 881 617 0.129 0.064 107
1 1791 881 617 0.000 0.000 109
1 1792 881 617 0.000 0.000 109
1 1793 881 608 1.161 0.581 73
1 1794 881 610 0.258 0.129 48
1 1795 880 610 0.129 0.064 48
1 1796 880 612 0.258 0.129 48
1 1797 880 612 0.000 0.000 52
1 1798 880 612 0.000 0.000 50
1 1799 880 612 0.000 0.000 53
1 1800 880 612 0.000 0.000 49
1 1801 880 612 0.000 0.000 50
1 1802 880 613 0.129 0.064 50
1 1803 880 613 0.000 0.000 49
1 1804 881 613 0.129 0.064 51
1 1805 880 613 0.129 0.064 49
1 1806 878 613 0.258 0.129 58
1 1807 878 613 0.000 0.000 55
1 1808 878 613 0.000 0.000 56
1 1809 878 613 0.000 0.000 56
1 1810 878 613 0.000 0.000 56
1 1811 878 613 0.000 0.000 54
1 1812 880 613 0.258 0.129 56
1 1813 881 614 0.182 0.091 54
1 1814 881 614 0.000 0.000 53
1 1815 881 614 0.000 0.000 54
1 1816 881 614 0.000 0.000 52
1 1817 881 614 0.000 0.000 51
1 1818 881 614 0.000 0.000 49
1 1819 881 614 0.000 0.000 50
1 1820 881 614 0.000 0.000 49
1 1821 881 614 0.000 0.000 51
1 1822 881 614 0.000 0.000 49
1 1823 881 614 0.000 0.000 50
1 1824 881 614 0.000 0.000 51
1 1825 880 614 0.129 0.064 52
1 1826 880 614 0.000 0.000 52
1 1827 882 617 0.465 0.233 69
1 1828 882 617 0.000 0.000 64
1 1829 882 616 0.129 0.064 59
1 1830 880 616 0.258 0.129 54
1 1831 880 616 0.000 0.000 53
1 1832 880 616 0.000 0.000 53
1 1833 880 616 0.000 0.000 52
1 1834 880 616 0.000 0.000 52
1 1835 880 616 0.000 0.000 53
1 1836 880 616 0.000 0.000 51
1 1837 882 616 0.258 0.129 61
1 1838 881 616 0.129 0.064 52
1 1839 881 616 0.000 0.000 53
1 1840 881 616 0.000 0.000 54
1 1841 881 616 0.000 0.000 52
1 1842 881 616 0.000 0.000 51
1 1843 881 616 0.000 0.000 52
1 1844 881 616 0.000 0.000 53
1 1845 881 616 0.000 0.000 51
1 1846 881 616 0.000 0.000 50
1 1847 881 616 0.000 0.000 55
1 1848 880 616 0.129 0.064 56
1 1849 880 616 0.000 0.000 55
1 1850 880 616 0.000 0.000 54
1 1851 880 616 0.000 0.000 54
1 1852 880 617 0.129 0.064 52
1 1853 880 617 0.000 0.000 52
1 1854 880 617 0.000 0.000 53
1 1855 880 617 0.000 0.000 55
1 1856 880 617 0.000 0.000 54
1 1857 880 617 0.000 0.000 54
1 1858 880 617 0.000 0.000 52
1 1859 881 617 0.129 0.064 57
1 1860 881 617 0.000 0.000 56
1 1861 881 617 0.000 0.000 56
1 1862 881 617 0.000 0.000 55
1 1863 880 617 0.129 0.064 52
1 1864 880 617 0.000 0.000 53
1 1865 880 617 0.000 0.000 54
1 1866 880 617 0.000 0.000 52
1 1867 880 617 0.000 0.000 52
1 1868 880 617 0.000 0.000 53
1 1869 880 617 0.000 0.000 53
1 1870 880 617 0.000 0.000 52
1 1871 880 617 0.000 0.000 54
1 1872 880 617 0.000 0.000 51
1 1873 878 617 0.258 0.129 56
1 1874 878 617 0.000 0.000 55
1 1875 878 618 0.129 0.064 57
1 1876 878 618 0.000 0.000 54
1 1877 878 618 0.000 0.000 56
1 1878 878 618 0.000 0.000 55
1 1879 878 618 0.000 0.000 54
1 1880 878 618 0.000 0.000 52
1 1881 878 618 0.000 0.000 51
1 1882 881 618 0.387 0.193 61
1 1883 881 618 0.000 0.000 62
1 1884 880 618 0.129 0.064 60
1 1885 880 618 0.000 0.000 60
1 1886 880 618 0.000 0.000 60
1 1887 880 618 0.000 0.000 59
1 1888 880 618 0.000 0.000 61
1 1889 880 618 0.000 0.000 59
1 1890 880 618 0.000 0.000 60
1 1891 880 618 0.000 0.000 59
1 1892 880 618 0.000 0.000 61
1 1893 880 618 0.000 0.000 61
1 1894 880 618 0.000 0.000 60
1 1895 880 618 0.000 0.000 60
1 1896 877 618 0.387 0.193 53
1 1897 877 618 0.000 0.000 54
1 1898 877 618 0.000 0.000 55
1 1899 877 618 0.000 0.000 55
1 1900 877 618 0.000 0.000 58
1 1901 877 618 0.000 0.000 59
1 1902 878 618 0.129 0.064 53
1 1903 878 618 0.000 0.000 55
1 1904 878 618 0.000 0.000 51
1 1905 878 618 0.000 0.000 51
1 1906 878 618 0.000 0.000 53
1 1907 878 618 0.000 0.000 53
1 1908 878 618 0.000 0.000 51
1 1909 878 618 0.000 0.000 52
1 1910 878 618 0.000 0.000 52
1 1911 878 618 0.000 0.000 54
1 1912 878 618 0.000 0.000 53
1 1913 878 618 0.000 0.000 53
1 1914 878 618 0.000 0.000 53
1 1915 878 618 0.000 0.000 51
1 1916 878 618 0.000 0.000 52
1 1917 878 618 0.000 0.000 53
1 1918 878 618 0.000 0.000 53
1 1919 878 618 0.000 0.000 55
1 1920 881 618 0.387 0.193 63
1 1921 881 618 0.000 0.000 62
1 1922 881 618 0.000 0.000 62
1 1923 881 618 0.000 0.000 62
1 1924 880 618 0.129 0.064 62
1 1925 878 618 0.258 0.129 53
1 1926 878 618 0.000 0.000 53
1 1927 878 618 0.000 0.000 53
1 1928 878 618 0.000 0.000 53
1 1929 878 618 0.000 0.000 52
1 1930 878 618 0.000 0.000 54
1 1931 878 618 0.000 0.000 54
1 1932 878 618 0.000 0.000 53
1 1933 878 618 0.000 0.000 54
1 1934 878 618 0.000 0.000 53
1 1935 878 618 0.000 0.000 53
1 1936 878 618 0.000 0.000 54
1 1937 878 618 0.000 0.000 53
1 1938 878 618 0.000 0.000 52
1 1939 878 618 0.000 0.000 52
1 1940 878 618 0.000 0.000 52
1 1941 876 618 0.258 0.129 56
1 1942 876 618 0.000 0.000 55
1 1943 876 618 0.000 0.000 54
1 1944 876 618 0.000 0.000 55
1 1945 876 618 0.000 0.000 53
1 1946 878 618 0.258 0.129 54
1 1947 878 618 0.000 0.000 55
1 1948 877 618 0.129 0.064 53
1 1949 876 618 0.129 0.064 51
1 1950 876 618 0.000 0.000 51
1 1951 876 618 0.000 0.000 53
1 1952 876 618 0.000 0.000 53
1 1953 877 618 0.129 0.064 54
1 1954 877 618 0.000 0.000 52
1 1955 877 618 0.000 0.000 54
1 1956 877 618 0.000 0.000 53
1 1957 877 618 0.000 0.000 50
1 1958 877 618 0.000 0.000 52
1 1959 877 618 0.000 0.000 52
1 1960 877 618 0.000 0.000 53
1 1961 877 618 0.000 0.000 54
1 1962 877 618 0.000 0.000 52
1 1963 877 618 0.000 0.000 55
1 1964 877 618 0.000 0.000 56
1 1965 877 618 0.000 0.000 55
1 1966 877 618 0.000 0.000 57
1 1967 877 618 0.000 0.000 59
1 1968 876 618 0.129 0.064 48
1 1969 876 618 0.000 0.000 46
1 1970 876 618 0.000 0.000 47
1 1971 876 618 0.000 0.000 47
1 1972 876 621 0.387 0.193 62
1 1973 876 621 0.000 0.000 76
1 1974 876 621 0.000 0.000 96
1 1975 878 621 0.258 0.129 71
