# Supplementary material for: Topologically controlled synthesis of active colloidal bipeds
Source: Nat Commun. 2024 Jul 9;15:5735. doi: 10.1038/s41467-024-50023-7 (PMC11231253; doi:10.1038/s41467-024-50023-7)
Supplement: Supplementary file 11 — Source Data [file 41467_2024_50023_MOESM11_ESM.zip › figurerawdata/s3n2b1n2.txt]

Track n� Slice n� X Y Distance Velocity Pixel Value
1 2 925 630 -1.000 -1.000 51
1 4 925 630 0.000 0.000 52
1 6 925 630 0.000 0.000 52
1 8 925 630 0.000 0.000 52
1 10 925 630 0.000 0.000 53
1 12 925 630 0.000 0.000 54
1 14 925 630 0.000 0.000 53
1 16 925 630 0.000 0.000 50
1 18 922 630 0.387 0.194 49
1 20 922 630 0.000 0.000 49
1 22 922 630 0.000 0.000 48
1 24 922 630 0.000 0.000 46
1 26 922 630 0.000 0.000 50
1 28 922 630 0.000 0.000 47
1 30 922 630 0.000 0.000 49
1 32 922 630 0.000 0.000 49
1 34 922 630 0.000 0.000 48
1 36 922 630 0.000 0.000 48
1 38 922 630 0.000 0.000 49
1 40 922 630 0.000 0.000 49
1 42 922 630 0.000 0.000 48
1 44 922 630 0.000 0.000 48
1 46 922 630 0.000 0.000 49
1 48 922 630 0.000 0.000 49
1 50 922 630 0.000 0.000 49
1 52 922 630 0.000 0.000 48
1 54 917 630 0.645 0.323 101
1 56 920 630 0.387 0.194 56
1 58 920 630 0.000 0.000 57
1 60 920 630 0.000 0.000 59
1 62 920 630 0.000 0.000 57
1 64 920 630 0.000 0.000 54
1 66 920 630 0.000 0.000 59
1 68 920 630 0.000 0.000 65
1 70 920 630 0.000 0.000 55
1 72 920 630 0.000 0.000 63
1 74 920 630 0.000 0.000 65
1 76 920 630 0.000 0.000 68
1 78 920 630 0.000 0.000 62
1 80 920 630 0.000 0.000 71
1 82 920 630 0.000 0.000 66
1 84 920 630 0.000 0.000 71
1 86 920 630 0.000 0.000 70
1 88 921 626 0.532 0.266 43
1 90 921 626 0.000 0.000 43
1 92 921 626 0.000 0.000 46
1 94 921 626 0.000 0.000 47
1 96 921 626 0.000 0.000 48
1 98 921 626 0.000 0.000 47
1 100 921 628 0.258 0.129 44
1 102 921 628 0.000 0.000 44
1 104 921 628 0.000 0.000 41
1 106 921 628 0.000 0.000 40
1 108 921 628 0.000 0.000 40
1 110 921 628 0.000 0.000 40
1 112 921 628 0.000 0.000 39
1 114 921 628 0.000 0.000 41
1 116 921 628 0.000 0.000 41
1 118 921 628 0.000 0.000 47
1 120 921 628 0.000 0.000 47
1 122 921 628 0.000 0.000 47
1 124 921 628 0.000 0.000 41
1 126 921 628 0.000 0.000 42
1 128 921 628 0.000 0.000 42
1 130 921 628 0.000 0.000 42
1 132 921 628 0.000 0.000 43
1 134 921 628 0.000 0.000 42
1 136 921 628 0.000 0.000 42
1 138 918 629 0.408 0.204 94
1 140 918 629 0.000 0.000 94
1 142 918 629 0.000 0.000 95
1 144 918 629 0.000 0.000 81
1 146 920 629 0.258 0.129 56
1 148 920 629 0.000 0.000 49
1 150 920 629 0.000 0.000 49
1 152 920 629 0.000 0.000 46
1 154 920 629 0.000 0.000 49
1 156 920 629 0.000 0.000 44
1 158 920 629 0.000 0.000 42
1 160 920 629 0.000 0.000 42
1 162 920 629 0.000 0.000 45
1 164 920 629 0.000 0.000 40
1 166 920 629 0.000 0.000 40
1 168 920 629 0.000 0.000 40
1 170 920 629 0.000 0.000 43
1 172 920 629 0.000 0.000 43
1 174 920 629 0.000 0.000 42
1 176 920 629 0.000 0.000 43
1 178 920 629 0.000 0.000 46
1 180 920 629 0.000 0.000 46
1 182 920 629 0.000 0.000 48
1 184 920 629 0.000 0.000 46
1 186 920 629 0.000 0.000 47
1 188 920 629 0.000 0.000 44
1 190 920 629 0.000 0.000 45
1 192 920 629 0.000 0.000 47
1 194 920 629 0.000 0.000 47
1 196 920 629 0.000 0.000 46
1 198 920 629 0.000 0.000 44
1 200 920 629 0.000 0.000 47
1 202 920 629 0.000 0.000 45
1 204 920 629 0.000 0.000 45
1 206 920 626 0.387 0.194 51
1 208 920 626 0.000 0.000 51
1 210 920 628 0.258 0.129 45
1 212 920 628 0.000 0.000 47
1 214 920 628 0.000 0.000 47
1 216 920 628 0.000 0.000 45
1 218 920 628 0.000 0.000 48
1 220 920 628 0.000 0.000 50
1 222 920 628 0.000 0.000 49
1 224 920 628 0.000 0.000 48
1 226 920 628 0.000 0.000 48
1 228 920 628 0.000 0.000 50
1 230 920 628 0.000 0.000 53
1 232 920 628 0.000 0.000 55
1 234 918 628 0.258 0.129 94
1 236 918 628 0.000 0.000 97
1 238 918 628 0.000 0.000 96
1 240 918 628 0.000 0.000 98
1 242 918 628 0.000 0.000 98
1 244 918 628 0.000 0.000 99
1 246 921 628 0.387 0.194 49
1 248 921 628 0.000 0.000 48
1 250 921 628 0.000 0.000 47
1 252 921 628 0.000 0.000 50
1 254 921 628 0.000 0.000 50
1 256 921 628 0.000 0.000 47
1 258 921 628 0.000 0.000 47
1 260 921 628 0.000 0.000 48
1 262 921 628 0.000 0.000 50
1 264 921 628 0.000 0.000 50
1 266 921 628 0.000 0.000 50
1 268 921 628 0.000 0.000 49
1 270 921 628 0.000 0.000 50
1 272 921 629 0.129 0.065 48
1 274 921 629 0.000 0.000 48
1 276 921 629 0.000 0.000 48
1 278 921 629 0.000 0.000 49
1 280 921 629 0.000 0.000 48
1 282 921 629 0.000 0.000 47
1 284 921 629 0.000 0.000 47
1 286 921 629 0.000 0.000 48
1 288 921 629 0.000 0.000 48
1 290 921 629 0.000 0.000 48
1 292 921 629 0.000 0.000 50
1 294 921 629 0.000 0.000 48
1 296 921 629 0.000 0.000 50
1 298 921 629 0.000 0.000 49
1 300 921 629 0.000 0.000 50
1 302 921 630 0.129 0.065 49
1 304 920 630 0.129 0.065 62
1 306 920 630 0.000 0.000 64
1 308 921 630 0.129 0.065 51
1 310 921 630 0.000 0.000 50
1 312 921 630 0.000 0.000 48
1 314 921 630 0.000 0.000 50
1 316 921 630 0.000 0.000 51
1 318 921 630 0.000 0.000 50
1 320 921 630 0.000 0.000 52
1 322 921 630 0.000 0.000 51
1 324 921 630 0.000 0.000 49
1 326 921 630 0.000 0.000 50
1 328 921 630 0.000 0.000 53
1 330 921 630 0.000 0.000 52
1 332 921 630 0.000 0.000 52
1 334 921 630 0.000 0.000 54
1 336 921 630 0.000 0.000 53
1 338 921 630 0.000 0.000 57
1 340 921 630 0.000 0.000 58
1 342 921 630 0.000 0.000 66
1 344 921 630 0.000 0.000 67
1 346 921 630 0.000 0.000 72
1 348 921 630 0.000 0.000 82
1 350 921 630 0.000 0.000 75
1 352 921 630 0.000 0.000 83
1 354 921 630 0.000 0.000 84
1 356 921 630 0.000 0.000 83
1 358 921 630 0.000 0.000 84
1 360 921 630 0.000 0.000 82
1 362 921 630 0.000 0.000 85
1 364 921 630 0.000 0.000 85
1 366 921 630 0.000 0.000 81
1 368 921 630 0.000 0.000 76
1 370 921 630 0.000 0.000 80
1 372 921 630 0.000 0.000 79
1 374 921 630 0.000 0.000 80
1 376 925 634 0.730 0.365 49
1 378 924 634 0.129 0.065 48
1 380 922 634 0.258 0.129 49
1 382 920 634 0.258 0.129 59
1 384 922 634 0.258 0.129 49
1 386 922 634 0.000 0.000 51
1 388 922 634 0.000 0.000 49
1 390 922 634 0.000 0.000 51
1 392 922 634 0.000 0.000 52
1 394 922 634 0.000 0.000 50
1 396 922 634 0.000 0.000 53
1 398 922 634 0.000 0.000 41
1 400 922 634 0.000 0.000 41
1 402 921 634 0.129 0.065 43
1 404 921 634 0.000 0.000 45
1 406 921 634 0.000 0.000 43
1 408 921 634 0.000 0.000 40
1 410 920 634 0.129 0.065 42
1 412 920 634 0.000 0.000 42
1 414 920 634 0.000 0.000 41
1 416 920 637 0.387 0.194 45
1 418 920 637 0.000 0.000 46
1 420 920 637 0.000 0.000 45
1 422 920 637 0.000 0.000 43
1 424 920 637 0.000 0.000 47
1 426 920 636 0.129 0.065 51
1 428 920 636 0.000 0.000 50
1 430 920 636 0.000 0.000 52
1 432 920 636 0.000 0.000 48
1 434 920 636 0.000 0.000 51
1 436 920 636 0.000 0.000 49
1 438 920 636 0.000 0.000 51
1 440 920 636 0.000 0.000 51
1 442 920 636 0.000 0.000 50
1 444 920 636 0.000 0.000 45
1 446 920 636 0.000 0.000 46
1 448 920 636 0.000 0.000 42
1 450 920 636 0.000 0.000 45
1 452 920 636 0.000 0.000 43
1 454 920 636 0.000 0.000 45
1 456 920 636 0.000 0.000 47
1 458 920 636 0.000 0.000 50
1 460 920 636 0.000 0.000 57
1 462 920 636 0.000 0.000 60
1 464 920 636 0.000 0.000 69
1 466 920 636 0.000 0.000 71
1 468 920 636 0.000 0.000 80
1 470 918 636 0.258 0.129 57
1 472 918 636 0.000 0.000 64
1 474 916 636 0.258 0.129 46
1 476 916 636 0.000 0.000 45
1 478 916 636 0.000 0.000 41
1 480 914 636 0.258 0.129 45
1 482 914 636 0.000 0.000 44
1 484 914 636 0.000 0.000 42
1 486 914 636 0.000 0.000 42
1 488 914 636 0.000 0.000 44
1 490 914 636 0.000 0.000 43
1 492 914 636 0.000 0.000 45
1 494 914 636 0.000 0.000 49
1 496 914 636 0.000 0.000 65
1 498 914 636 0.000 0.000 66
1 500 914 636 0.000 0.000 69
1 502 914 636 0.000 0.000 76
1 504 913 638 0.288 0.144 42
1 506 913 638 0.000 0.000 42
1 508 913 638 0.000 0.000 52
1 510 913 638 0.000 0.000 55
1 512 913 638 0.000 0.000 47
1 514 913 638 0.000 0.000 40
1 516 913 638 0.000 0.000 44
1 518 913 638 0.000 0.000 52
1 520 913 638 0.000 0.000 55
1 522 913 638 0.000 0.000 55
1 524 913 638 0.000 0.000 52
1 526 913 638 0.000 0.000 51
1 528 913 638 0.000 0.000 53
1 530 913 638 0.000 0.000 51
1 532 913 638 0.000 0.000 53
1 534 913 638 0.000 0.000 51
1 536 913 638 0.000 0.000 54
1 538 913 638 0.000 0.000 53
1 540 913 638 0.000 0.000 52
1 542 913 638 0.000 0.000 49
1 544 913 638 0.000 0.000 50
1 546 913 638 0.000 0.000 47
1 548 913 638 0.000 0.000 47
1 550 913 638 0.000 0.000 49
1 552 913 638 0.000 0.000 48
1 554 913 638 0.000 0.000 48
1 556 913 638 0.000 0.000 48
1 558 913 638 0.000 0.000 48
1 560 913 638 0.000 0.000 49
1 562 913 638 0.000 0.000 46
1 564 913 638 0.000 0.000 48
1 566 913 638 0.000 0.000 48
1 568 913 638 0.000 0.000 48
1 570 913 638 0.000 0.000 46
1 572 913 638 0.000 0.000 49
1 574 912 638 0.129 0.065 45
1 576 912 638 0.000 0.000 47
1 578 912 638 0.000 0.000 46
1 580 912 638 0.000 0.000 48
1 582 912 638 0.000 0.000 45
1 584 912 638 0.000 0.000 48
1 586 912 638 0.000 0.000 47
1 588 912 638 0.000 0.000 47
1 590 912 638 0.000 0.000 49
1 592 912 637 0.129 0.065 51
1 594 912 637 0.000 0.000 53
1 596 912 637 0.000 0.000 48
1 598 912 637 0.000 0.000 48
1 600 912 637 0.000 0.000 47
1 602 912 637 0.000 0.000 49
1 604 912 637 0.000 0.000 44
1 606 912 637 0.000 0.000 44
1 608 912 637 0.000 0.000 44
1 610 912 637 0.000 0.000 44
1 612 912 637 0.000 0.000 45
1 614 912 637 0.000 0.000 42
1 616 912 637 0.000 0.000 44
1 618 912 637 0.000 0.000 43
1 620 910 637 0.258 0.129 56
1 622 910 637 0.000 0.000 58
1 624 909 637 0.129 0.065 84
1 626 912 637 0.387 0.194 44
1 628 912 637 0.000 0.000 48
1 630 912 637 0.000 0.000 45
1 632 912 637 0.000 0.000 48
1 634 912 637 0.000 0.000 50
1 636 912 637 0.000 0.000 52
1 638 912 637 0.000 0.000 57
1 640 912 637 0.000 0.000 65
1 642 912 637 0.000 0.000 60
1 644 912 637 0.000 0.000 66
1 646 912 637 0.000 0.000 72
1 648 912 637 0.000 0.000 73
1 650 910 637 0.258 0.129 68
1 652 910 637 0.000 0.000 70
1 654 910 637 0.000 0.000 68
1 656 910 637 0.000 0.000 69
1 658 910 637 0.000 0.000 65
1 660 910 638 0.129 0.065 49
1 662 910 638 0.000 0.000 47
1 664 910 638 0.000 0.000 48
1 666 910 638 0.000 0.000 49
1 668 910 638 0.000 0.000 49
1 670 910 638 0.000 0.000 45
1 672 910 638 0.000 0.000 46
1 674 910 638 0.000 0.000 46
1 676 910 638 0.000 0.000 45
1 678 912 641 0.465 0.233 48
1 680 912 641 0.000 0.000 48
1 682 910 640 0.288 0.144 49
1 684 910 640 0.000 0.000 51
1 686 910 640 0.000 0.000 49
1 688 910 640 0.000 0.000 49
1 690 910 640 0.000 0.000 48
1 692 910 640 0.000 0.000 49
1 694 910 640 0.000 0.000 49
1 696 910 640 0.000 0.000 51
1 698 910 640 0.000 0.000 48
1 700 910 640 0.000 0.000 50
1 702 910 640 0.000 0.000 48
1 704 910 640 0.000 0.000 49
1 706 909 640 0.129 0.065 50
1 708 909 640 0.000 0.000 52
1 710 910 640 0.129 0.065 45
1 712 910 640 0.000 0.000 48
1 714 910 640 0.000 0.000 47
1 716 910 640 0.000 0.000 46
1 718 910 640 0.000 0.000 48
1 720 910 640 0.000 0.000 48
1 722 910 640 0.000 0.000 48
1 724 912 638 0.365 0.182 53
1 726 912 638 0.000 0.000 51
1 728 912 638 0.000 0.000 51
1 730 912 638 0.000 0.000 51
1 732 912 638 0.000 0.000 52
1 734 912 638 0.000 0.000 51
1 736 912 638 0.000 0.000 52
1 738 912 638 0.000 0.000 50
1 740 912 638 0.000 0.000 49
1 742 912 638 0.000 0.000 51
1 744 912 638 0.000 0.000 51
1 746 912 638 0.000 0.000 49
1 748 912 638 0.000 0.000 47
1 750 912 638 0.000 0.000 47
1 752 912 638 0.000 0.000 48
1 754 912 638 0.000 0.000 48
1 756 912 638 0.000 0.000 45
1 758 912 638 0.000 0.000 46
1 760 912 638 0.000 0.000 48
1 762 912 638 0.000 0.000 49
1 764 912 638 0.000 0.000 50
1 766 912 638 0.000 0.000 49
1 768 912 638 0.000 0.000 51
1 770 912 638 0.000 0.000 48
1 772 912 638 0.000 0.000 50
1 774 912 638 0.000 0.000 49
1 776 912 638 0.000 0.000 49
1 778 912 638 0.000 0.000 47
1 780 912 638 0.000 0.000 48
1 782 912 638 0.000 0.000 47
1 784 912 638 0.000 0.000 49
1 786 912 638 0.000 0.000 48
1 788 912 638 0.000 0.000 49
1 790 912 638 0.000 0.000 47
1 792 912 638 0.000 0.000 48
1 794 912 638 0.000 0.000 48
1 796 912 638 0.000 0.000 49
1 798 912 638 0.000 0.000 48
1 800 912 638 0.000 0.000 49
1 802 912 638 0.000 0.000 49
1 804 912 638 0.000 0.000 46
1 806 912 638 0.000 0.000 49
1 808 913 637 0.182 0.091 51
1 810 913 637 0.000 0.000 50
1 812 913 637 0.000 0.000 49
1 814 913 637 0.000 0.000 49
1 816 913 637 0.000 0.000 49
1 818 913 637 0.000 0.000 49
1 820 913 637 0.000 0.000 51
1 822 913 637 0.000 0.000 52
1 824 913 637 0.000 0.000 50
1 826 913 637 0.000 0.000 51
1 828 913 637 0.000 0.000 49
1 830 913 637 0.000 0.000 50
1 832 913 637 0.000 0.000 50
1 834 913 637 0.000 0.000 51
1 836 912 637 0.129 0.065 49
1 838 912 637 0.000 0.000 48
1 840 912 637 0.000 0.000 49
1 842 912 637 0.000 0.000 49
1 844 912 637 0.000 0.000 51
1 846 912 637 0.000 0.000 49
1 848 912 637 0.000 0.000 51
1 850 912 637 0.000 0.000 49
1 852 912 637 0.000 0.000 50
1 854 912 637 0.000 0.000 50
1 856 912 637 0.000 0.000 50
1 858 912 637 0.000 0.000 49
1 860 912 637 0.000 0.000 50
1 862 912 637 0.000 0.000 50
1 864 912 637 0.000 0.000 49
1 866 912 637 0.000 0.000 48
1 868 912 637 0.000 0.000 50
1 870 912 637 0.000 0.000 50
1 872 912 637 0.000 0.000 51
1 874 912 637 0.000 0.000 51
1 876 912 637 0.000 0.000 52
1 878 912 637 0.000 0.000 53
1 880 912 637 0.000 0.000 53
1 882 912 637 0.000 0.000 59
1 884 913 637 0.129 0.065 50
1 886 913 637 0.000 0.000 52
1 888 913 637 0.000 0.000 52
1 890 913 637 0.000 0.000 52
1 892 913 637 0.000 0.000 53
1 894 913 637 0.000 0.000 57
1 896 913 637 0.000 0.000 55
1 898 913 634 0.387 0.194 50
1 900 913 634 0.000 0.000 47
1 902 913 634 0.000 0.000 50
1 904 913 634 0.000 0.000 49
1 906 913 634 0.000 0.000 50
1 908 913 634 0.000 0.000 50
1 910 913 634 0.000 0.000 53
1 912 913 634 0.000 0.000 50
1 914 913 634 0.000 0.000 52
1 916 913 634 0.000 0.000 50
1 918 913 634 0.000 0.000 49
1 920 912 634 0.129 0.065 45
1 922 912 634 0.000 0.000 43
1 924 912 634 0.000 0.000 45
1 926 912 634 0.000 0.000 48
1 928 912 634 0.000 0.000 53
1 930 910 634 0.258 0.129 44
1 932 909 634 0.129 0.065 46
1 934 909 634 0.000 0.000 46
1 936 909 634 0.000 0.000 47
1 938 908 634 0.129 0.065 45
1 940 908 634 0.000 0.000 59
1 942 908 634 0.000 0.000 54
1 944 908 633 0.129 0.065 47
1 946 908 633 0.000 0.000 49
1 948 908 633 0.000 0.000 50
1 950 908 633 0.000 0.000 47
1 952 908 633 0.000 0.000 47
1 954 908 633 0.000 0.000 49
1 956 908 633 0.000 0.000 47
1 958 908 633 0.000 0.000 47
1 960 908 633 0.000 0.000 48
1 962 908 633 0.000 0.000 47
1 964 909 633 0.129 0.065 45
1 966 909 633 0.000 0.000 46
1 968 909 633 0.000 0.000 45
1 970 909 633 0.000 0.000 46
1 972 909 633 0.000 0.000 48
1 974 908 633 0.129 0.065 46
1 976 908 633 0.000 0.000 47
1 978 908 633 0.000 0.000 45
1 980 908 633 0.000 0.000 45
1 982 908 633 0.000 0.000 47
1 984 908 633 0.000 0.000 48
1 986 908 633 0.000 0.000 47
1 988 908 633 0.000 0.000 48
1 990 908 633 0.000 0.000 50
1 992 906 633 0.258 0.129 45
1 994 906 633 0.000 0.000 43
1 996 906 633 0.000 0.000 44
1 998 906 633 0.000 0.000 44
1 1000 906 633 0.000 0.000 45
1 1002 906 633 0.000 0.000 46
1 1004 906 633 0.000 0.000 48
1 1006 906 633 0.000 0.000 50
1 1008 905 633 0.129 0.065 50
1 1010 905 633 0.000 0.000 51
1 1012 905 630 0.387 0.194 53
1 1014 905 630 0.000 0.000 54
1 1016 905 630 0.000 0.000 50
1 1018 905 630 0.000 0.000 52
1 1020 905 630 0.000 0.000 51
1 1022 904 630 0.129 0.065 52
1 1024 904 630 0.000 0.000 52
1 1026 904 630 0.000 0.000 53
1 1028 904 630 0.000 0.000 50
1 1030 904 630 0.000 0.000 51
1 1032 904 630 0.000 0.000 51
1 1034 904 630 0.000 0.000 48
1 1036 904 630 0.000 0.000 50
1 1038 904 630 0.000 0.000 51
1 1040 902 630 0.258 0.129 50
1 1042 902 630 0.000 0.000 50
1 1044 902 630 0.000 0.000 48
1 1046 902 630 0.000 0.000 49
1 1048 902 630 0.000 0.000 50
1 1050 901 630 0.129 0.065 48
1 1052 901 630 0.000 0.000 47
1 1054 901 630 0.000 0.000 47
1 1056 901 630 0.000 0.000 48
1 1058 901 630 0.000 0.000 46
1 1060 900 630 0.129 0.065 53
1 1062 900 630 0.000 0.000 50
1 1064 900 630 0.000 0.000 49
1 1066 900 630 0.000 0.000 51
1 1068 900 630 0.000 0.000 59
1 1070 900 630 0.000 0.000 63
1 1072 900 630 0.000 0.000 63
1 1074 900 630 0.000 0.000 72
1 1076 900 630 0.000 0.000 80
1 1078 900 630 0.000 0.000 84
1 1080 898 630 0.258 0.129 91
1 1082 898 630 0.000 0.000 99
1 1084 898 630 0.000 0.000 95
1 1086 898 630 0.000 0.000 93
1 1088 898 630 0.000 0.000 91
1 1090 898 630 0.000 0.000 90
1 1092 897 630 0.129 0.065 96
1 1094 897 630 0.000 0.000 99
1 1096 897 630 0.000 0.000 100
1 1098 897 630 0.000 0.000 104
1 1100 897 630 0.000 0.000 102
1 1102 897 630 0.000 0.000 101
1 1104 897 628 0.258 0.129 68
1 1106 897 628 0.000 0.000 66
1 1108 897 628 0.000 0.000 68
1 1110 897 628 0.000 0.000 69
1 1112 897 628 0.000 0.000 63
1 1114 897 628 0.000 0.000 63
1 1116 897 628 0.000 0.000 69
1 1118 897 628 0.000 0.000 60
1 1120 897 628 0.000 0.000 61
1 1122 897 628 0.000 0.000 59
1 1124 897 628 0.000 0.000 62
1 1126 897 628 0.000 0.000 60
1 1128 898 628 0.129 0.065 51
1 1130 898 628 0.000 0.000 49
1 1132 898 628 0.000 0.000 52
1 1134 898 628 0.000 0.000 54
1 1136 898 628 0.000 0.000 53
1 1138 898 628 0.000 0.000 53
1 1140 898 628 0.000 0.000 54
1 1142 898 628 0.000 0.000 56
1 1144 898 628 0.000 0.000 54
1 1146 898 628 0.000 0.000 59
1 1148 898 628 0.000 0.000 56
1 1150 898 628 0.000 0.000 55
1 1152 898 628 0.000 0.000 55
1 1154 898 628 0.000 0.000 58
1 1156 898 628 0.000 0.000 54
1 1158 898 628 0.000 0.000 53
1 1160 898 628 0.000 0.000 54
1 1162 898 628 0.000 0.000 56
1 1164 898 628 0.000 0.000 56
1 1166 898 628 0.000 0.000 57
1 1168 898 628 0.000 0.000 56
1 1170 898 628 0.000 0.000 58
1 1172 898 628 0.000 0.000 56
1 1174 898 628 0.000 0.000 57
1 1176 897 628 0.129 0.065 72
1 1178 897 628 0.000 0.000 69
1 1180 897 628 0.000 0.000 68
1 1182 897 628 0.000 0.000 64
1 1184 897 628 0.000 0.000 68
1 1186 897 628 0.000 0.000 71
1 1188 897 628 0.000 0.000 71
1 1190 898 628 0.129 0.065 57
1 1192 901 628 0.387 0.194 47
1 1194 901 628 0.000 0.000 52
1 1196 901 628 0.000 0.000 47
1 1198 901 628 0.000 0.000 51
1 1200 901 628 0.000 0.000 52
1 1202 901 628 0.000 0.000 51
1 1204 901 628 0.000 0.000 55
1 1206 901 628 0.000 0.000 52
1 1208 900 628 0.129 0.065 56
1 1210 900 628 0.000 0.000 59
1 1212 900 628 0.000 0.000 61
1 1214 900 628 0.000 0.000 63
1 1216 900 628 0.000 0.000 63
1 1218 900 628 0.000 0.000 61
1 1220 900 628 0.000 0.000 61
1 1222 900 628 0.000 0.000 64
1 1224 900 628 0.000 0.000 60
1 1226 900 628 0.000 0.000 62
1 1228 900 628 0.000 0.000 62
1 1230 900 628 0.000 0.000 63
1 1232 900 628 0.000 0.000 63
1 1234 900 628 0.000 0.000 65
1 1236 900 628 0.000 0.000 66
1 1238 900 628 0.000 0.000 65
1 1240 900 628 0.000 0.000 61
1 1242 900 628 0.000 0.000 62
1 1244 900 628 0.000 0.000 65
1 1246 900 628 0.000 0.000 65
1 1248 900 628 0.000 0.000 63
1 1250 900 628 0.000 0.000 66
1 1252 900 628 0.000 0.000 64
1 1254 900 629 0.129 0.065 57
1 1256 900 629 0.000 0.000 57
1 1258 900 629 0.000 0.000 56
1 1260 900 629 0.000 0.000 56
1 1262 900 629 0.000 0.000 53
1 1264 900 629 0.000 0.000 51
1 1266 900 629 0.000 0.000 52
1 1268 900 629 0.000 0.000 53
1 1270 900 629 0.000 0.000 52
1 1272 900 629 0.000 0.000 54
1 1274 900 629 0.000 0.000 52
1 1276 900 629 0.000 0.000 51
1 1278 900 629 0.000 0.000 54
1 1280 900 629 0.000 0.000 54
1 1282 900 629 0.000 0.000 53
1 1284 900 629 0.000 0.000 52
1 1286 900 629 0.000 0.000 51
1 1288 900 629 0.000 0.000 52
1 1290 900 629 0.000 0.000 52
1 1292 900 629 0.000 0.000 50
1 1294 900 629 0.000 0.000 53
1 1296 900 629 0.000 0.000 50
1 1298 900 629 0.000 0.000 50
1 1300 900 629 0.000 0.000 51
1 1302 900 629 0.000 0.000 53
1 1304 900 629 0.000 0.000 54
1 1306 898 629 0.258 0.129 54
1 1308 898 629 0.000 0.000 59
1 1310 898 629 0.000 0.000 56
1 1312 898 629 0.000 0.000 55
1 1314 898 629 0.000 0.000 57
1 1316 898 629 0.000 0.000 55
1 1318 898 629 0.000 0.000 57
1 1320 897 629 0.129 0.065 72
1 1322 897 629 0.000 0.000 70
1 1324 897 629 0.000 0.000 80
1 1326 897 628 0.129 0.065 63
1 1328 898 628 0.129 0.065 51
1 1330 898 628 0.000 0.000 50
1 1332 898 628 0.000 0.000 53
1 1334 898 628 0.000 0.000 52
1 1336 898 628 0.000 0.000 51
1 1338 898 628 0.000 0.000 53
1 1340 898 628 0.000 0.000 50
1 1342 898 628 0.000 0.000 52
1 1344 898 628 0.000 0.000 51
1 1346 897 628 0.129 0.065 61
1 1348 897 628 0.000 0.000 63
1 1350 897 628 0.000 0.000 61
1 1352 897 628 0.000 0.000 64
1 1354 897 628 0.000 0.000 59
1 1356 897 628 0.000 0.000 63
1 1358 897 628 0.000 0.000 66
1 1360 897 628 0.000 0.000 56
1 1362 897 628 0.000 0.000 61
1 1364 897 625 0.387 0.194 55
1 1366 897 625 0.000 0.000 54
1 1368 897 625 0.000 0.000 52
1 1370 897 625 0.000 0.000 59
1 1372 897 625 0.000 0.000 56
1 1374 897 625 0.000 0.000 56
1 1376 897 625 0.000 0.000 56
1 1378 897 625 0.000 0.000 56
1 1380 897 625 0.000 0.000 53
1 1382 897 625 0.000 0.000 53
1 1384 897 625 0.000 0.000 53
1 1386 897 625 0.000 0.000 52
1 1388 897 625 0.000 0.000 51
1 1390 897 625 0.000 0.000 52
1 1392 897 625 0.000 0.000 51
1 1394 897 625 0.000 0.000 52
1 1396 897 625 0.000 0.000 53
1 1398 897 625 0.000 0.000 50
1 1400 897 625 0.000 0.000 51
1 1402 897 625 0.000 0.000 45
1 1404 897 625 0.000 0.000 46
1 1406 897 625 0.000 0.000 45
1 1408 897 625 0.000 0.000 43
1 1410 897 625 0.000 0.000 44
1 1412 897 625 0.000 0.000 45
1 1414 897 625 0.000 0.000 46
1 1416 897 625 0.000 0.000 48
1 1418 897 625 0.000 0.000 51
1 1420 897 625 0.000 0.000 49
1 1422 897 625 0.000 0.000 45
1 1424 894 625 0.387 0.194 56
1 1426 894 625 0.000 0.000 55
1 1428 894 625 0.000 0.000 50
1 1430 894 625 0.000 0.000 55
1 1432 894 625 0.000 0.000 61
1 1434 894 625 0.000 0.000 73
1 1436 894 625 0.000 0.000 74
1 1438 894 625 0.000 0.000 79
1 1440 893 626 0.182 0.091 63
1 1442 893 626 0.000 0.000 67
1 1444 893 626 0.000 0.000 65
1 1446 893 628 0.258 0.129 49
1 1448 892 628 0.129 0.065 48
1 1450 890 628 0.258 0.129 52
1 1452 890 629 0.129 0.065 52
1 1454 890 629 0.000 0.000 55
1 1456 890 629 0.000 0.000 55
1 1458 890 629 0.000 0.000 61
1 1460 890 629 0.000 0.000 61
1 1462 890 629 0.000 0.000 61
1 1464 890 629 0.000 0.000 63
1 1466 890 629 0.000 0.000 64
1 1468 890 629 0.000 0.000 68
1 1470 890 629 0.000 0.000 70
1 1472 890 629 0.000 0.000 74
1 1474 890 629 0.000 0.000 76
1 1476 892 628 0.288 0.144 53
1 1478 892 628 0.000 0.000 53
1 1480 892 628 0.000 0.000 52
1 1482 892 628 0.000 0.000 53
1 1484 892 628 0.000 0.000 54
1 1486 892 628 0.000 0.000 53
1 1488 892 628 0.000 0.000 52
1 1490 892 628 0.000 0.000 51
1 1492 892 628 0.000 0.000 53
1 1494 892 628 0.000 0.000 51
1 1496 892 628 0.000 0.000 53
1 1498 892 628 0.000 0.000 52
1 1500 892 628 0.000 0.000 50
1 1502 892 628 0.000 0.000 52
1 1504 892 624 0.516 0.258 56
1 1506 892 624 0.000 0.000 58
1 1508 892 624 0.000 0.000 57
1 1510 892 624 0.000 0.000 58
1 1512 892 624 0.000 0.000 60
1 1514 892 624 0.000 0.000 60
1 1516 892 624 0.000 0.000 62
1 1518 892 624 0.000 0.000 61
1 1520 892 624 0.000 0.000 65
1 1522 892 624 0.000 0.000 66
1 1524 892 624 0.000 0.000 72
1 1526 892 624 0.000 0.000 82
1 1528 894 628 0.577 0.288 51
1 1530 894 628 0.000 0.000 48
1 1532 894 628 0.000 0.000 46
1 1534 894 629 0.129 0.065 47
1 1536 894 629 0.000 0.000 49
1 1538 894 629 0.000 0.000 49
1 1540 894 629 0.000 0.000 52
1 1542 894 629 0.000 0.000 54
1 1544 894 629 0.000 0.000 55
1 1546 894 629 0.000 0.000 50
1 1548 894 629 0.000 0.000 46
1 1550 894 629 0.000 0.000 47
1 1552 894 629 0.000 0.000 48
1 1554 894 629 0.000 0.000 49
1 1556 894 629 0.000 0.000 53
1 1558 893 629 0.129 0.065 46
1 1560 893 629 0.000 0.000 50
1 1562 893 629 0.000 0.000 54
1 1564 893 629 0.000 0.000 56
1 1566 893 629 0.000 0.000 56
1 1568 893 629 0.000 0.000 55
1 1570 893 629 0.000 0.000 55
1 1572 892 629 0.129 0.065 53
1 1574 890 629 0.258 0.129 55
1 1576 890 629 0.000 0.000 50
1 1578 890 629 0.000 0.000 50
1 1580 890 629 0.000 0.000 49
1 1582 890 629 0.000 0.000 47
1 1584 890 629 0.000 0.000 46
1 1586 890 629 0.000 0.000 47
1 1588 890 629 0.000 0.000 47
1 1590 890 629 0.000 0.000 47
1 1592 890 629 0.000 0.000 51
1 1594 890 629 0.000 0.000 55
1 1596 890 629 0.000 0.000 56
1 1598 890 629 0.000 0.000 59
1 1600 890 629 0.000 0.000 62
1 1602 890 629 0.000 0.000 68
1 1604 890 629 0.000 0.000 73
1 1606 890 629 0.000 0.000 75
1 1608 890 629 0.000 0.000 73
1 1610 890 629 0.000 0.000 79
1 1612 889 625 0.532 0.266 107
1 1614 889 630 0.645 0.323 62
1 1616 889 630 0.000 0.000 64
1 1618 889 630 0.000 0.000 64
1 1620 889 630 0.000 0.000 62
1 1622 889 630 0.000 0.000 60
1 1624 889 630 0.000 0.000 63
1 1626 889 630 0.000 0.000 64
1 1628 889 630 0.000 0.000 64
1 1630 889 630 0.000 0.000 66
1 1632 889 630 0.000 0.000 67
1 1634 889 630 0.000 0.000 67
1 1636 889 630 0.000 0.000 65
1 1638 889 630 0.000 0.000 67
1 1640 889 630 0.000 0.000 65
1 1642 889 630 0.000 0.000 69
1 1644 889 630 0.000 0.000 66
1 1646 889 630 0.000 0.000 65
1 1648 889 630 0.000 0.000 66
1 1650 889 630 0.000 0.000 64
1 1652 889 630 0.000 0.000 66
1 1654 889 630 0.000 0.000 59
1 1656 889 630 0.000 0.000 60
1 1658 889 630 0.000 0.000 57
1 1660 889 630 0.000 0.000 57
1 1662 889 630 0.000 0.000 55
1 1664 889 630 0.000 0.000 50
1 1666 889 630 0.000 0.000 50
1 1668 889 630 0.000 0.000 45
1 1670 889 630 0.000 0.000 44
1 1672 889 630 0.000 0.000 45
1 1674 889 630 0.000 0.000 43
1 1676 888 630 0.129 0.065 51
1 1678 888 630 0.000 0.000 50
1 1680 888 630 0.000 0.000 49
1 1682 888 630 0.000 0.000 50
1 1684 888 630 0.000 0.000 50
1 1686 888 630 0.000 0.000 48
1 1688 888 630 0.000 0.000 50
1 1690 888 630 0.000 0.000 48
1 1692 888 630 0.000 0.000 48
1 1694 888 630 0.000 0.000 49
1 1696 888 630 0.000 0.000 51
1 1698 888 630 0.000 0.000 50
1 1700 888 630 0.000 0.000 49
1 1702 888 630 0.000 0.000 51
1 1704 888 630 0.000 0.000 50
1 1706 888 630 0.000 0.000 51
1 1708 886 630 0.258 0.129 81
1 1710 886 630 0.000 0.000 73
1 1712 886 630 0.000 0.000 72
1 1714 886 630 0.000 0.000 77
1 1716 886 630 0.000 0.000 79
1 1718 886 630 0.000 0.000 77
1 1720 886 630 0.000 0.000 84
1 1722 886 630 0.000 0.000 86
1 1724 886 630 0.000 0.000 83
1 1726 886 630 0.000 0.000 87
1 1728 886 630 0.000 0.000 87
1 1730 886 630 0.000 0.000 88
1 1732 886 630 0.000 0.000 90
1 1734 886 630 0.000 0.000 96
1 1736 886 630 0.000 0.000 95
1 1738 886 630 0.000 0.000 95
1 1740 886 630 0.000 0.000 97
1 1742 886 630 0.000 0.000 96
1 1744 888 629 0.288 0.144 61
1 1746 888 629 0.000 0.000 60
1 1748 888 629 0.000 0.000 60
1 1750 888 629 0.000 0.000 61
1 1752 888 629 0.000 0.000 59
1 1754 888 629 0.000 0.000 62
1 1756 888 629 0.000 0.000 59
1 1758 888 629 0.000 0.000 60
1 1760 888 629 0.000 0.000 64
1 1762 888 629 0.000 0.000 62
1 1764 888 629 0.000 0.000 65
1 1766 888 626 0.387 0.194 87
1 1768 888 629 0.387 0.194 67
1 1770 888 629 0.000 0.000 73
1 1772 888 629 0.000 0.000 73
1 1774 889 629 0.129 0.065 62
1 1776 889 629 0.000 0.000 66
1 1778 889 629 0.000 0.000 61
1 1780 889 629 0.000 0.000 63
1 1782 889 629 0.000 0.000 64
1 1784 889 629 0.000 0.000 62
1 1786 889 629 0.000 0.000 67
1 1788 889 629 0.000 0.000 62
1 1790 889 629 0.000 0.000 60
1 1792 889 629 0.000 0.000 61
1 1794 889 629 0.000 0.000 55
1 1796 888 628 0.182 0.091 81
1 1798 888 628 0.000 0.000 79
1 1800 888 628 0.000 0.000 81
1 1802 888 628 0.000 0.000 78
1 1804 888 628 0.000 0.000 80
1 1806 888 628 0.000 0.000 81
1 1808 888 628 0.000 0.000 76
1 1810 888 628 0.000 0.000 79
1 1812 888 628 0.000 0.000 80
1 1814 888 628 0.000 0.000 77
1 1816 888 628 0.000 0.000 75
1 1818 888 628 0.000 0.000 75
1 1820 888 630 0.258 0.129 52
1 1822 888 630 0.000 0.000 53
1 1824 888 630 0.000 0.000 55
1 1826 888 630 0.000 0.000 49
1 1828 888 630 0.000 0.000 50
1 1830 888 630 0.000 0.000 55
1 1832 888 630 0.000 0.000 57
1 1834 888 630 0.000 0.000 62
1 1836 888 630 0.000 0.000 63
1 1838 888 630 0.000 0.000 64
1 1840 888 630 0.000 0.000 66
1 1842 888 630 0.000 0.000 65
1 1844 888 630 0.000 0.000 68
1 1846 886 634 0.577 0.288 64
1 1848 886 634 0.000 0.000 63
1 1850 886 634 0.000 0.000 64
1 1852 886 634 0.000 0.000 63
1 1854 886 634 0.000 0.000 62
1 1856 886 634 0.000 0.000 62
1 1858 886 634 0.000 0.000 62
1 1860 886 634 0.000 0.000 62
1 1862 888 636 0.365 0.182 51
1 1864 888 636 0.000 0.000 51
1 1866 888 636 0.000 0.000 51
1 1868 888 636 0.000 0.000 51
1 1870 888 636 0.000 0.000 51
1 1872 888 636 0.000 0.000 51
1 1874 886 636 0.258 0.129 71
1 1876 886 636 0.000 0.000 70
1 1878 886 636 0.000 0.000 78
1 1880 886 636 0.000 0.000 74
1 1882 886 636 0.000 0.000 76
1 1884 886 636 0.000 0.000 77
1 1886 886 636 0.000 0.000 75
1 1888 886 636 0.000 0.000 71
1 1890 886 636 0.000 0.000 73
1 1892 886 636 0.000 0.000 74
1 1894 886 636 0.000 0.000 72
1 1896 886 636 0.000 0.000 74
1 1898 886 636 0.000 0.000 68
1 1900 886 636 0.000 0.000 76
1 1902 886 636 0.000 0.000 69
1 1904 886 636 0.000 0.000 75
1 1906 886 636 0.000 0.000 71
1 1908 886 636 0.000 0.000 75
1 1910 885 636 0.129 0.065 94
1 1912 885 636 0.000 0.000 88
1 1914 885 634 0.258 0.129 80
1 1916 886 634 0.129 0.065 59
1 1918 886 634 0.000 0.000 61
1 1920 886 634 0.000 0.000 61
1 1922 886 634 0.000 0.000 62
1 1924 886 634 0.000 0.000 63
1 1926 886 634 0.000 0.000 59
1 1928 886 634 0.000 0.000 61
1 1930 886 632 0.258 0.129 72
1 1932 888 632 0.258 0.129 56
1 1934 888 633 0.129 0.065 47
1 1936 888 634 0.129 0.065 54
1 1938 888 634 0.000 0.000 55
1 1940 888 634 0.000 0.000 57
1 1942 886 634 0.258 0.129 46
1 1944 886 634 0.000 0.000 43
1 1946 885 634 0.129 0.065 48
1 1948 885 634 0.000 0.000 46
1 1950 884 634 0.129 0.065 52
1 1952 882 634 0.258 0.129 71
1 1954 882 634 0.000 0.000 69
1 1956 882 634 0.000 0.000 68
1 1958 882 634 0.000 0.000 64
1 1960 882 634 0.000 0.000 62
1 1962 882 634 0.000 0.000 59
1 1964 882 634 0.000 0.000 58
1 1966 882 634 0.000 0.000 56
1 1968 882 634 0.000 0.000 53
1 1970 881 634 0.129 0.065 55
1 1972 882 634 0.129 0.065 53
1 1974 882 634 0.000 0.000 53
