# Supplementary material for: Topologically controlled synthesis of active colloidal bipeds
Source: Nat Commun. 2024 Jul 9;15:5735. doi: 10.1038/s41467-024-50023-7 (PMC11231253; doi:10.1038/s41467-024-50023-7)
Supplement: Supplementary file 11 — Source Data [file 41467_2024_50023_MOESM11_ESM.zip › figurerawdata/s3n2b1n3.txt]

Track n� Slice n� X Y Distance Velocity Pixel Value
1 3 966 617 -1.000 -1.000 44
1 6 966 617 0.000 0.000 44
1 9 966 617 0.000 0.000 44
1 12 966 617 0.000 0.000 45
1 15 966 617 0.000 0.000 43
1 18 966 617 0.000 0.000 44
1 21 966 617 0.000 0.000 45
1 24 966 616 0.129 0.064 44
1 27 966 616 0.000 0.000 46
1 30 966 616 0.000 0.000 46
1 33 966 616 0.000 0.000 46
1 36 966 616 0.000 0.000 43
1 39 966 616 0.000 0.000 43
1 42 966 616 0.000 0.000 43
1 45 966 616 0.000 0.000 47
1 48 965 618 0.288 0.144 42
1 51 966 618 0.129 0.064 41
1 54 966 618 0.000 0.000 41
1 57 966 618 0.000 0.000 39
1 60 966 618 0.000 0.000 39
1 63 966 618 0.000 0.000 38
1 66 966 618 0.000 0.000 43
1 69 966 618 0.000 0.000 47
1 72 966 618 0.000 0.000 57
1 75 966 618 0.000 0.000 67
1 78 965 618 0.129 0.064 59
1 81 965 618 0.000 0.000 77
1 84 965 618 0.000 0.000 67
1 87 965 618 0.000 0.000 84
1 90 965 618 0.000 0.000 92
1 93 965 618 0.000 0.000 96
1 96 965 618 0.000 0.000 97
1 99 965 618 0.000 0.000 97
1 102 965 614 0.516 0.258 39
1 105 965 614 0.000 0.000 38
1 108 965 614 0.000 0.000 39
1 111 965 614 0.000 0.000 41
1 114 965 614 0.000 0.000 40
1 117 965 614 0.000 0.000 40
1 120 964 616 0.288 0.144 82
1 123 964 616 0.000 0.000 68
1 126 964 616 0.000 0.000 74
1 129 964 616 0.000 0.000 70
1 132 964 616 0.000 0.000 81
1 135 964 614 0.258 0.129 41
1 138 964 614 0.000 0.000 42
1 141 962 614 0.258 0.129 41
1 144 961 614 0.129 0.064 38
1 147 961 614 0.000 0.000 40
1 150 961 614 0.000 0.000 41
1 153 961 614 0.000 0.000 43
1 156 961 614 0.000 0.000 41
1 159 961 614 0.000 0.000 43
1 162 961 614 0.000 0.000 44
1 165 964 614 0.387 0.193 39
1 168 964 614 0.000 0.000 39
1 171 964 614 0.000 0.000 39
1 174 964 614 0.000 0.000 40
1 177 964 614 0.000 0.000 41
1 180 961 614 0.387 0.193 48
1 183 961 614 0.000 0.000 47
1 186 961 614 0.000 0.000 52
1 189 961 614 0.000 0.000 51
1 192 961 614 0.000 0.000 56
1 195 961 614 0.000 0.000 59
1 198 962 614 0.129 0.064 43
1 201 962 614 0.000 0.000 45
1 204 962 616 0.258 0.129 43
1 207 962 616 0.000 0.000 45
1 210 962 616 0.000 0.000 47
1 213 962 616 0.000 0.000 48
1 216 962 616 0.000 0.000 48
1 219 962 616 0.000 0.000 48
1 222 962 616 0.000 0.000 52
1 225 964 616 0.258 0.129 46
1 228 964 616 0.000 0.000 46
1 231 964 616 0.000 0.000 45
1 234 964 616 0.000 0.000 45
1 237 964 616 0.000 0.000 46
1 240 964 616 0.000 0.000 45
1 243 964 616 0.000 0.000 46
1 246 964 616 0.000 0.000 43
1 249 964 616 0.000 0.000 45
1 252 964 616 0.000 0.000 43
1 255 962 617 0.288 0.144 62
1 258 962 617 0.000 0.000 63
1 261 962 617 0.000 0.000 66
1 264 962 617 0.000 0.000 61
1 267 962 617 0.000 0.000 66
1 270 962 617 0.000 0.000 62
1 273 962 617 0.000 0.000 59
1 276 962 617 0.000 0.000 61
1 279 962 617 0.000 0.000 67
1 282 962 617 0.000 0.000 63
1 285 962 617 0.000 0.000 62
1 288 962 617 0.000 0.000 65
1 291 962 617 0.000 0.000 63
1 294 965 618 0.408 0.204 41
1 297 965 618 0.000 0.000 36
1 300 965 618 0.000 0.000 40
1 303 965 618 0.000 0.000 39
1 306 965 618 0.000 0.000 42
1 309 965 618 0.000 0.000 42
1 312 965 618 0.000 0.000 43
1 315 965 618 0.000 0.000 43
1 318 965 618 0.000 0.000 43
1 321 965 618 0.000 0.000 43
1 324 965 618 0.000 0.000 42
1 327 965 618 0.000 0.000 41
1 330 965 618 0.000 0.000 41
1 333 965 618 0.000 0.000 40
1 336 965 618 0.000 0.000 41
1 339 965 618 0.000 0.000 40
1 342 965 618 0.000 0.000 42
1 345 965 618 0.000 0.000 42
1 348 965 618 0.000 0.000 43
1 351 965 618 0.000 0.000 46
1 354 965 618 0.000 0.000 45
1 357 965 618 0.000 0.000 47
1 360 965 618 0.000 0.000 45
1 363 965 618 0.000 0.000 45
1 366 965 618 0.000 0.000 44
1 369 965 618 0.000 0.000 45
1 372 965 621 0.387 0.193 38
1 375 965 621 0.000 0.000 38
1 378 965 621 0.000 0.000 42
1 381 965 621 0.000 0.000 41
1 384 965 621 0.000 0.000 40
1 387 965 621 0.000 0.000 40
1 390 965 621 0.000 0.000 41
1 393 965 621 0.000 0.000 43
1 396 960 622 0.658 0.329 51
1 399 960 622 0.000 0.000 57
1 402 960 622 0.000 0.000 52
1 405 960 622 0.000 0.000 50
1 408 960 622 0.000 0.000 47
1 411 960 622 0.000 0.000 46
1 414 960 622 0.000 0.000 46
1 417 960 622 0.000 0.000 47
1 420 960 622 0.000 0.000 47
1 423 960 622 0.000 0.000 52
1 426 960 622 0.000 0.000 47
1 429 960 622 0.000 0.000 43
1 432 960 622 0.000 0.000 43
1 435 962 625 0.465 0.233 37
1 438 962 625 0.000 0.000 37
1 441 962 625 0.000 0.000 37
1 444 962 625 0.000 0.000 37
1 447 962 625 0.000 0.000 40
1 450 962 625 0.000 0.000 37
1 453 962 625 0.000 0.000 42
1 456 960 626 0.288 0.144 61
1 459 960 626 0.000 0.000 59
1 462 960 626 0.000 0.000 59
1 465 960 626 0.000 0.000 74
1 468 958 624 0.365 0.182 39
1 471 958 624 0.000 0.000 42
1 474 958 624 0.000 0.000 40
1 477 956 624 0.258 0.129 45
1 480 956 624 0.000 0.000 47
1 483 956 624 0.000 0.000 46
1 486 956 624 0.000 0.000 46
1 489 956 624 0.000 0.000 43
1 492 956 624 0.000 0.000 41
1 495 956 624 0.000 0.000 40
1 498 956 624 0.000 0.000 40
1 501 954 624 0.258 0.129 58
1 504 954 624 0.000 0.000 58
1 507 954 624 0.000 0.000 55
1 510 954 624 0.000 0.000 52
1 513 954 624 0.000 0.000 45
1 516 954 624 0.000 0.000 41
1 519 954 625 0.129 0.064 47
1 522 954 625 0.000 0.000 42
1 525 954 625 0.000 0.000 47
1 528 954 626 0.129 0.064 42
1 531 954 626 0.000 0.000 39
1 534 954 626 0.000 0.000 38
1 537 954 626 0.000 0.000 38
1 540 954 626 0.000 0.000 42
1 543 954 626 0.000 0.000 43
1 546 954 626 0.000 0.000 48
1 549 954 626 0.000 0.000 47
1 552 954 626 0.000 0.000 48
1 555 954 626 0.000 0.000 47
1 558 954 626 0.000 0.000 47
1 561 954 626 0.000 0.000 51
1 564 954 626 0.000 0.000 54
1 567 954 626 0.000 0.000 54
1 570 954 626 0.000 0.000 53
1 573 954 626 0.000 0.000 54
1 576 954 626 0.000 0.000 56
1 579 954 626 0.000 0.000 50
1 582 954 626 0.000 0.000 49
1 585 956 626 0.258 0.129 41
1 588 956 628 0.258 0.129 97
1 591 956 628 0.000 0.000 95
1 594 956 628 0.000 0.000 92
1 597 953 629 0.408 0.204 90
1 600 953 629 0.000 0.000 94
1 603 953 629 0.000 0.000 93
1 606 953 628 0.129 0.064 78
1 609 953 628 0.000 0.000 80
1 612 953 628 0.000 0.000 74
1 615 953 628 0.000 0.000 68
1 618 953 628 0.000 0.000 60
1 621 953 628 0.000 0.000 54
1 624 953 628 0.000 0.000 43
1 627 953 628 0.000 0.000 39
1 630 953 628 0.000 0.000 37
1 633 953 628 0.000 0.000 39
1 636 953 628 0.000 0.000 39
1 639 953 628 0.000 0.000 42
1 642 953 628 0.000 0.000 40
1 645 953 628 0.000 0.000 41
1 648 953 628 0.000 0.000 41
1 651 953 628 0.000 0.000 42
1 654 953 628 0.000 0.000 42
1 657 953 628 0.000 0.000 43
1 660 953 628 0.000 0.000 43
1 663 953 628 0.000 0.000 41
1 666 953 628 0.000 0.000 43
1 669 953 628 0.000 0.000 41
1 672 953 628 0.000 0.000 42
1 675 953 628 0.000 0.000 41
1 678 953 628 0.000 0.000 41
1 681 953 628 0.000 0.000 42
1 684 953 628 0.000 0.000 43
1 687 953 628 0.000 0.000 42
1 690 953 628 0.000 0.000 39
1 693 953 628 0.000 0.000 37
1 696 953 628 0.000 0.000 37
1 699 953 628 0.000 0.000 40
1 702 953 628 0.000 0.000 38
1 705 953 626 0.258 0.129 45
1 708 953 626 0.000 0.000 45
1 711 953 626 0.000 0.000 44
1 714 953 626 0.000 0.000 45
1 717 953 626 0.000 0.000 45
1 720 953 626 0.000 0.000 43
1 723 953 626 0.000 0.000 43
1 726 953 626 0.000 0.000 45
1 729 953 626 0.000 0.000 44
1 732 953 626 0.000 0.000 44
1 735 953 626 0.000 0.000 45
1 738 953 626 0.000 0.000 43
1 741 953 626 0.000 0.000 44
1 744 953 626 0.000 0.000 46
1 747 953 626 0.000 0.000 46
1 750 953 626 0.000 0.000 45
1 753 953 626 0.000 0.000 44
1 756 953 626 0.000 0.000 44
1 759 953 626 0.000 0.000 44
1 762 953 626 0.000 0.000 46
1 765 953 626 0.000 0.000 47
1 768 953 626 0.000 0.000 46
1 771 953 626 0.000 0.000 50
1 774 953 626 0.000 0.000 56
1 777 953 626 0.000 0.000 60
1 780 953 626 0.000 0.000 64
1 783 952 626 0.129 0.064 90
1 786 952 626 0.000 0.000 87
1 789 952 626 0.000 0.000 89
1 792 952 625 0.129 0.064 78
1 795 954 625 0.258 0.129 45
1 798 953 626 0.182 0.091 60
1 801 953 626 0.000 0.000 64
1 804 953 626 0.000 0.000 64
1 807 953 626 0.000 0.000 62
1 810 953 626 0.000 0.000 60
1 813 953 626 0.000 0.000 58
1 816 953 626 0.000 0.000 61
1 819 953 626 0.000 0.000 62
1 822 953 626 0.000 0.000 65
1 825 953 626 0.000 0.000 61
1 828 953 626 0.000 0.000 57
1 831 953 626 0.000 0.000 66
1 834 953 626 0.000 0.000 64
1 837 953 626 0.000 0.000 63
1 840 953 626 0.000 0.000 59
1 843 953 626 0.000 0.000 64
1 846 953 626 0.000 0.000 72
1 849 953 626 0.000 0.000 65
1 852 953 626 0.000 0.000 71
1 855 953 626 0.000 0.000 70
1 858 953 626 0.000 0.000 65
1 861 953 626 0.000 0.000 61
1 864 953 626 0.000 0.000 68
1 867 953 626 0.000 0.000 75
1 870 953 626 0.000 0.000 82
1 873 953 626 0.000 0.000 87
1 876 953 626 0.000 0.000 90
1 879 953 626 0.000 0.000 92
1 882 953 626 0.000 0.000 99
1 885 953 626 0.000 0.000 102
1 888 957 624 0.577 0.288 42
1 891 957 624 0.000 0.000 43
1 894 957 624 0.000 0.000 41
1 897 957 624 0.000 0.000 40
1 900 956 624 0.129 0.064 43
1 903 956 624 0.000 0.000 49
1 906 956 624 0.000 0.000 54
1 909 956 624 0.000 0.000 61
1 912 956 624 0.000 0.000 75
1 915 956 624 0.000 0.000 85
1 918 956 624 0.000 0.000 96
1 921 956 624 0.000 0.000 110
1 924 956 624 0.000 0.000 105
1 927 956 624 0.000 0.000 97
1 930 956 624 0.000 0.000 98
1 933 953 624 0.387 0.193 100
1 936 953 624 0.000 0.000 93
1 939 953 624 0.000 0.000 89
1 942 953 624 0.000 0.000 88
1 945 953 624 0.000 0.000 89
1 948 953 622 0.258 0.129 89
1 951 953 622 0.000 0.000 87
1 954 953 622 0.000 0.000 94
1 957 953 622 0.000 0.000 87
1 960 953 622 0.000 0.000 95
1 963 953 622 0.000 0.000 91
1 966 953 622 0.000 0.000 85
1 969 953 622 0.000 0.000 88
1 972 953 622 0.000 0.000 88
1 975 952 622 0.129 0.064 89
1 978 952 622 0.000 0.000 85
1 981 952 622 0.000 0.000 88
1 984 952 622 0.000 0.000 81
1 987 952 622 0.000 0.000 88
1 990 952 622 0.000 0.000 107
1 993 952 622 0.000 0.000 107
1 996 952 622 0.000 0.000 98
1 999 950 622 0.258 0.129 107
1 1002 950 622 0.000 0.000 100
1 1005 949 622 0.129 0.064 106
1 1008 949 622 0.000 0.000 108
1 1011 949 622 0.000 0.000 104
1 1014 949 622 0.000 0.000 104
1 1017 949 622 0.000 0.000 91
1 1020 946 622 0.387 0.193 89
1 1023 946 621 0.129 0.064 100
1 1026 946 621 0.000 0.000 96
1 1029 946 621 0.000 0.000 96
1 1032 946 621 0.000 0.000 96
1 1035 946 621 0.000 0.000 98
1 1038 946 621 0.000 0.000 101
1 1041 946 621 0.000 0.000 106
1 1044 946 620 0.129 0.064 99
1 1047 946 620 0.000 0.000 106
1 1050 946 620 0.000 0.000 103
1 1053 946 620 0.000 0.000 100
1 1056 945 618 0.288 0.144 73
1 1059 945 618 0.000 0.000 87
1 1062 945 618 0.000 0.000 103
1 1065 945 618 0.000 0.000 109
1 1068 945 618 0.000 0.000 108
1 1071 944 618 0.129 0.064 109
1 1074 944 618 0.000 0.000 106
1 1077 944 618 0.000 0.000 95
1 1080 944 618 0.000 0.000 92
1 1083 944 618 0.000 0.000 89
1 1086 944 618 0.000 0.000 90
1 1089 944 618 0.000 0.000 92
1 1092 942 618 0.258 0.129 100
1 1095 942 618 0.000 0.000 92
1 1098 942 618 0.000 0.000 96
1 1101 942 618 0.000 0.000 96
1 1104 942 618 0.000 0.000 94
1 1107 942 618 0.000 0.000 96
1 1110 942 618 0.000 0.000 93
1 1113 941 616 0.288 0.144 56
1 1116 941 616 0.000 0.000 69
1 1119 941 616 0.000 0.000 53
1 1122 941 616 0.000 0.000 40
1 1125 941 616 0.000 0.000 46
1 1128 941 616 0.000 0.000 43
1 1131 941 616 0.000 0.000 42
1 1134 941 616 0.000 0.000 44
1 1137 941 616 0.000 0.000 43
1 1140 941 616 0.000 0.000 46
1 1143 941 616 0.000 0.000 47
1 1146 941 616 0.000 0.000 48
1 1149 941 616 0.000 0.000 48
1 1152 941 616 0.000 0.000 48
1 1155 941 616 0.000 0.000 48
1 1158 941 616 0.000 0.000 47
1 1161 941 616 0.000 0.000 46
1 1164 941 616 0.000 0.000 46
1 1167 941 616 0.000 0.000 46
1 1170 941 616 0.000 0.000 47
1 1173 941 616 0.000 0.000 43
1 1176 941 616 0.000 0.000 46
1 1179 941 616 0.000 0.000 44
1 1182 941 616 0.000 0.000 46
1 1185 941 616 0.000 0.000 45
1 1188 941 616 0.000 0.000 45
1 1191 941 616 0.000 0.000 44
1 1194 941 616 0.000 0.000 45
1 1197 941 616 0.000 0.000 46
1 1200 941 616 0.000 0.000 48
1 1203 941 616 0.000 0.000 48
1 1206 941 616 0.000 0.000 52
1 1209 941 616 0.000 0.000 54
1 1212 941 616 0.000 0.000 54
1 1215 941 616 0.000 0.000 59
1 1218 941 616 0.000 0.000 61
1 1221 941 616 0.000 0.000 61
1 1224 941 616 0.000 0.000 65
1 1227 942 617 0.182 0.091 46
1 1230 942 617 0.000 0.000 49
1 1233 942 617 0.000 0.000 48
1 1236 942 617 0.000 0.000 48
1 1239 942 617 0.000 0.000 52
1 1242 942 617 0.000 0.000 50
1 1245 942 617 0.000 0.000 52
1 1248 942 617 0.000 0.000 57
1 1251 942 617 0.000 0.000 52
1 1254 942 617 0.000 0.000 52
1 1257 942 617 0.000 0.000 53
1 1260 942 617 0.000 0.000 53
1 1263 942 617 0.000 0.000 50
1 1266 942 617 0.000 0.000 50
1 1269 942 617 0.000 0.000 49
1 1272 942 617 0.000 0.000 46
1 1275 942 617 0.000 0.000 46
1 1278 942 617 0.000 0.000 43
1 1281 942 617 0.000 0.000 44
1 1284 942 617 0.000 0.000 45
1 1287 942 617 0.000 0.000 43
1 1290 942 617 0.000 0.000 41
1 1293 942 617 0.000 0.000 40
1 1296 942 617 0.000 0.000 39
1 1299 942 617 0.000 0.000 42
1 1302 942 617 0.000 0.000 43
1 1305 942 617 0.000 0.000 51
1 1308 942 617 0.000 0.000 61
1 1311 942 617 0.000 0.000 71
1 1314 942 617 0.000 0.000 75
1 1317 942 617 0.000 0.000 89
1 1320 942 617 0.000 0.000 89
1 1323 942 617 0.000 0.000 81
1 1326 942 614 0.387 0.193 44
1 1329 942 614 0.000 0.000 43
1 1332 942 614 0.000 0.000 44
1 1335 942 614 0.000 0.000 45
1 1338 942 614 0.000 0.000 46
1 1341 942 614 0.000 0.000 45
1 1344 942 614 0.000 0.000 46
1 1347 942 614 0.000 0.000 46
1 1350 942 614 0.000 0.000 46
1 1353 942 614 0.000 0.000 45
1 1356 941 614 0.129 0.064 46
1 1359 941 614 0.000 0.000 46
1 1362 941 614 0.000 0.000 43
1 1365 941 614 0.000 0.000 46
1 1368 941 614 0.000 0.000 46
1 1371 941 614 0.000 0.000 44
1 1374 941 614 0.000 0.000 46
1 1377 941 614 0.000 0.000 45
1 1380 941 614 0.000 0.000 45
1 1383 941 614 0.000 0.000 46
1 1386 941 614 0.000 0.000 43
1 1389 941 614 0.000 0.000 44
1 1392 941 614 0.000 0.000 43
1 1395 941 614 0.000 0.000 42
1 1398 941 614 0.000 0.000 44
1 1401 941 614 0.000 0.000 44
1 1404 940 614 0.129 0.064 45
1 1407 940 614 0.000 0.000 45
1 1410 940 614 0.000 0.000 44
1 1413 940 614 0.000 0.000 47
1 1416 940 614 0.000 0.000 44
1 1419 940 614 0.000 0.000 45
1 1422 940 614 0.000 0.000 43
1 1425 940 614 0.000 0.000 50
1 1428 940 614 0.000 0.000 72
1 1431 940 614 0.000 0.000 74
1 1434 940 614 0.000 0.000 81
1 1437 937 617 0.547 0.274 49
1 1440 937 617 0.000 0.000 52
1 1443 937 617 0.000 0.000 55
1 1446 937 617 0.000 0.000 59
1 1449 937 617 0.000 0.000 57
1 1452 937 617 0.000 0.000 55
1 1455 937 617 0.000 0.000 63
1 1458 937 617 0.000 0.000 58
1 1461 937 617 0.000 0.000 63
1 1464 937 617 0.000 0.000 66
1 1467 937 617 0.000 0.000 83
1 1470 937 617 0.000 0.000 79
1 1473 937 617 0.000 0.000 80
1 1476 934 614 0.547 0.274 46
1 1479 934 614 0.000 0.000 47
1 1482 934 614 0.000 0.000 47
1 1485 934 614 0.000 0.000 47
1 1488 934 614 0.000 0.000 49
1 1491 934 614 0.000 0.000 46
1 1494 934 614 0.000 0.000 45
1 1497 934 614 0.000 0.000 46
1 1500 934 614 0.000 0.000 46
1 1503 934 614 0.000 0.000 46
1 1506 934 614 0.000 0.000 47
1 1509 934 614 0.000 0.000 48
1 1512 934 614 0.000 0.000 45
1 1515 934 614 0.000 0.000 47
1 1518 934 614 0.000 0.000 48
1 1521 934 614 0.000 0.000 47
1 1524 934 614 0.000 0.000 51
1 1527 934 614 0.000 0.000 50
1 1530 934 614 0.000 0.000 53
1 1533 934 614 0.000 0.000 56
1 1536 934 614 0.000 0.000 63
1 1539 934 614 0.000 0.000 71
1 1542 934 614 0.000 0.000 81
1 1545 938 616 0.577 0.288 44
1 1548 938 616 0.000 0.000 46
1 1551 938 616 0.000 0.000 47
1 1554 938 616 0.000 0.000 45
1 1557 938 616 0.000 0.000 45
1 1560 938 616 0.000 0.000 55
1 1563 938 616 0.000 0.000 63
1 1566 938 616 0.000 0.000 63
1 1569 938 616 0.000 0.000 71
1 1572 938 616 0.000 0.000 75
1 1575 938 616 0.000 0.000 74
1 1578 936 616 0.258 0.129 53
1 1581 936 616 0.000 0.000 53
1 1584 936 616 0.000 0.000 62
1 1587 936 616 0.000 0.000 68
1 1590 933 616 0.387 0.193 46
1 1593 933 616 0.000 0.000 58
1 1596 933 616 0.000 0.000 59
1 1599 933 616 0.000 0.000 68
1 1602 933 616 0.000 0.000 74
1 1605 933 617 0.129 0.064 66
1 1608 933 617 0.000 0.000 68
1 1611 932 618 0.182 0.091 50
1 1614 932 618 0.000 0.000 52
1 1617 932 618 0.000 0.000 55
1 1620 930 621 0.465 0.233 47
1 1623 930 621 0.000 0.000 46
1 1626 930 621 0.000 0.000 46
1 1629 930 621 0.000 0.000 45
1 1632 930 621 0.000 0.000 47
1 1635 930 621 0.000 0.000 47
1 1638 930 621 0.000 0.000 46
1 1641 930 621 0.000 0.000 47
1 1644 930 621 0.000 0.000 48
1 1647 930 621 0.000 0.000 49
1 1650 930 621 0.000 0.000 49
1 1653 930 621 0.000 0.000 47
1 1656 930 621 0.000 0.000 47
1 1659 930 621 0.000 0.000 50
1 1662 930 621 0.000 0.000 49
1 1665 930 621 0.000 0.000 47
1 1668 930 621 0.000 0.000 50
1 1671 930 621 0.000 0.000 63
1 1674 930 621 0.000 0.000 67
1 1677 930 621 0.000 0.000 65
1 1680 930 621 0.000 0.000 69
1 1683 932 621 0.258 0.129 45
1 1686 933 621 0.129 0.064 49
1 1689 933 621 0.000 0.000 49
1 1692 933 621 0.000 0.000 51
1 1695 933 621 0.000 0.000 48
1 1698 933 621 0.000 0.000 44
1 1701 933 621 0.000 0.000 49
1 1704 933 621 0.000 0.000 50
1 1707 933 621 0.000 0.000 70
1 1710 933 621 0.000 0.000 87
1 1713 933 621 0.000 0.000 103
1 1716 933 621 0.000 0.000 95
1 1719 933 620 0.129 0.064 73
1 1722 933 620 0.000 0.000 88
1 1725 933 620 0.000 0.000 86
1 1728 933 620 0.000 0.000 80
1 1731 933 620 0.000 0.000 99
1 1734 933 617 0.387 0.193 50
1 1737 933 617 0.000 0.000 48
1 1740 933 617 0.000 0.000 50
1 1743 933 617 0.000 0.000 55
1 1746 933 617 0.000 0.000 48
1 1749 933 617 0.000 0.000 47
1 1752 933 617 0.000 0.000 47
1 1755 933 617 0.000 0.000 49
1 1758 933 617 0.000 0.000 48
1 1761 933 617 0.000 0.000 47
1 1764 933 617 0.000 0.000 49
1 1767 933 617 0.000 0.000 48
1 1770 933 617 0.000 0.000 50
1 1773 933 617 0.000 0.000 48
1 1776 933 617 0.000 0.000 48
1 1779 933 617 0.000 0.000 48
1 1782 933 617 0.000 0.000 46
1 1785 933 617 0.000 0.000 46
1 1788 933 617 0.000 0.000 47
1 1791 933 617 0.000 0.000 46
1 1794 933 617 0.000 0.000 43
1 1797 932 617 0.129 0.064 46
1 1800 932 617 0.000 0.000 49
1 1803 932 617 0.000 0.000 46
1 1806 932 617 0.000 0.000 44
1 1809 932 617 0.000 0.000 44
1 1812 932 617 0.000 0.000 46
1 1815 932 617 0.000 0.000 47
1 1818 932 617 0.000 0.000 45
1 1821 932 617 0.000 0.000 47
1 1824 932 617 0.000 0.000 46
1 1827 932 617 0.000 0.000 54
1 1830 932 617 0.000 0.000 56
1 1833 932 617 0.000 0.000 65
1 1836 932 617 0.000 0.000 67
1 1839 932 617 0.000 0.000 72
1 1842 932 617 0.000 0.000 74
1 1845 932 617 0.000 0.000 79
1 1848 934 621 0.577 0.288 64
1 1851 934 621 0.000 0.000 59
1 1854 934 621 0.000 0.000 59
1 1857 934 621 0.000 0.000 60
1 1860 930 621 0.516 0.258 46
1 1863 930 621 0.000 0.000 47
1 1866 930 621 0.000 0.000 47
1 1869 930 621 0.000 0.000 45
1 1872 930 621 0.000 0.000 46
1 1875 930 621 0.000 0.000 44
1 1878 932 621 0.258 0.129 51
1 1881 932 621 0.000 0.000 52
1 1884 932 621 0.000 0.000 52
1 1887 932 621 0.000 0.000 50
1 1890 932 621 0.000 0.000 52
1 1893 932 621 0.000 0.000 51
1 1896 932 621 0.000 0.000 53
1 1899 932 621 0.000 0.000 51
1 1902 932 621 0.000 0.000 49
1 1905 932 621 0.000 0.000 50
1 1908 932 621 0.000 0.000 49
1 1911 932 621 0.000 0.000 49
1 1914 932 621 0.000 0.000 49
1 1917 930 621 0.258 0.129 42
1 1920 930 621 0.000 0.000 44
1 1923 930 621 0.000 0.000 43
1 1926 930 621 0.000 0.000 44
1 1929 930 621 0.000 0.000 42
1 1932 930 621 0.000 0.000 44
1 1935 930 621 0.000 0.000 44
1 1938 930 621 0.000 0.000 46
1 1941 930 621 0.000 0.000 52
1 1944 930 621 0.000 0.000 52
1 1947 930 621 0.000 0.000 49
1 1950 930 621 0.000 0.000 48
1 1953 930 621 0.000 0.000 49
1 1956 930 621 0.000 0.000 54
1 1959 930 621 0.000 0.000 61
1 1962 930 621 0.000 0.000 61
1 1965 930 621 0.000 0.000 83
1 1968 930 621 0.000 0.000 105
1 1971 929 621 0.129 0.064 90
1 1974 928 620 0.182 0.091 67
1 1977 928 620 0.000 0.000 70
1 1980 926 620 0.258 0.129 54
1 1983 926 620 0.000 0.000 58
1 1986 926 620 0.000 0.000 60
1 1989 926 620 0.000 0.000 54
1 1992 926 620 0.000 0.000 54
1 1995 926 620 0.000 0.000 53
1 1998 926 620 0.000 0.000 54
1 2001 926 620 0.000 0.000 54
1 2004 926 620 0.000 0.000 55
1 2007 925 620 0.129 0.064 48
1 2010 925 620 0.000 0.000 50
1 2013 925 620 0.000 0.000 49
1 2016 925 620 0.000 0.000 49
1 2019 925 620 0.000 0.000 47
1 2022 925 620 0.000 0.000 48
1 2025 925 620 0.000 0.000 48
1 2028 924 620 0.129 0.064 48
1 2031 924 620 0.000 0.000 47
1 2034 924 620 0.000 0.000 48
1 2037 924 620 0.000 0.000 47
1 2040 924 620 0.000 0.000 46
1 2043 924 620 0.000 0.000 45
1 2046 924 620 0.000 0.000 46
1 2049 924 620 0.000 0.000 46
1 2052 924 620 0.000 0.000 46
1 2055 924 620 0.000 0.000 46
1 2058 924 620 0.000 0.000 45
1 2061 924 620 0.000 0.000 50
1 2064 925 622 0.288 0.144 47
1 2067 925 622 0.000 0.000 50
1 2070 925 621 0.129 0.064 49
1 2073 925 621 0.000 0.000 52
1 2076 925 621 0.000 0.000 60
1 2079 925 621 0.000 0.000 56
1 2082 925 621 0.000 0.000 52
1 2085 928 621 0.387 0.193 50
1 2088 928 621 0.000 0.000 54
1 2091 928 621 0.000 0.000 56
1 2094 928 621 0.000 0.000 62
1 2097 925 617 0.645 0.322 50
1 2100 925 617 0.000 0.000 49
1 2103 925 617 0.000 0.000 50
1 2106 925 617 0.000 0.000 57
1 2109 924 617 0.129 0.064 49
1 2112 924 617 0.000 0.000 51
1 2115 924 617 0.000 0.000 59
1 2118 924 617 0.000 0.000 55
1 2121 924 617 0.000 0.000 61
1 2124 924 617 0.000 0.000 67
1 2127 924 617 0.000 0.000 69
1 2130 924 617 0.000 0.000 72
1 2133 924 617 0.000 0.000 73
1 2136 924 617 0.000 0.000 74
1 2139 924 617 0.000 0.000 77
1 2142 924 617 0.000 0.000 79
1 2145 924 617 0.000 0.000 83
1 2148 924 617 0.000 0.000 83
1 2151 925 620 0.408 0.204 55
1 2154 925 621 0.129 0.064 50
1 2157 925 621 0.000 0.000 50
1 2160 925 621 0.000 0.000 51
1 2163 925 621 0.000 0.000 49
1 2166 925 621 0.000 0.000 48
1 2169 925 621 0.000 0.000 50
1 2172 925 621 0.000 0.000 50
1 2175 925 621 0.000 0.000 47
1 2178 925 621 0.000 0.000 48
1 2181 925 621 0.000 0.000 46
1 2184 925 621 0.000 0.000 46
1 2187 925 621 0.000 0.000 46
1 2190 925 621 0.000 0.000 48
1 2193 925 621 0.000 0.000 50
1 2196 925 621 0.000 0.000 53
1 2199 925 621 0.000 0.000 51
1 2202 925 621 0.000 0.000 52
1 2205 925 621 0.000 0.000 51
1 2208 925 621 0.000 0.000 51
1 2211 925 621 0.000 0.000 51
1 2214 925 621 0.000 0.000 52
1 2217 925 621 0.000 0.000 54
1 2220 925 621 0.000 0.000 53
1 2223 925 621 0.000 0.000 55
1 2226 925 621 0.000 0.000 56
1 2229 925 621 0.000 0.000 54
1 2232 925 621 0.000 0.000 55
1 2235 924 621 0.129 0.064 52
1 2238 924 621 0.000 0.000 54
1 2241 924 621 0.000 0.000 51
1 2244 924 621 0.000 0.000 52
1 2247 924 621 0.000 0.000 54
1 2250 924 621 0.000 0.000 56
1 2253 924 621 0.000 0.000 64
1 2256 924 620 0.129 0.064 60
1 2259 924 620 0.000 0.000 58
1 2262 924 620 0.000 0.000 60
1 2265 924 620 0.000 0.000 56
1 2268 924 620 0.000 0.000 61
1 2271 924 620 0.000 0.000 59
1 2274 924 620 0.000 0.000 60
1 2277 924 620 0.000 0.000 61
1 2280 924 620 0.000 0.000 65
1 2283 924 620 0.000 0.000 65
1 2286 924 620 0.000 0.000 59
1 2289 924 620 0.000 0.000 66
1 2292 924 620 0.000 0.000 63
1 2295 924 620 0.000 0.000 68
1 2298 924 620 0.000 0.000 60
1 2301 924 620 0.000 0.000 63
1 2304 924 620 0.000 0.000 57
1 2307 924 620 0.000 0.000 60
1 2310 924 620 0.000 0.000 56
1 2313 924 620 0.000 0.000 59
1 2316 924 620 0.000 0.000 57
1 2319 924 620 0.000 0.000 57
1 2322 924 620 0.000 0.000 57
1 2325 924 620 0.000 0.000 55
1 2328 924 620 0.000 0.000 59
1 2331 924 620 0.000 0.000 55
1 2334 924 620 0.000 0.000 51
1 2337 924 620 0.000 0.000 52
1 2340 924 620 0.000 0.000 48
1 2343 924 620 0.000 0.000 64
1 2346 924 620 0.000 0.000 69
1 2349 924 620 0.000 0.000 72
1 2352 924 620 0.000 0.000 44
1 2355 924 620 0.000 0.000 42
1 2358 924 620 0.000 0.000 43
1 2361 924 620 0.000 0.000 47
1 2364 924 620 0.000 0.000 53
1 2367 924 620 0.000 0.000 58
1 2370 924 620 0.000 0.000 61
1 2373 925 620 0.129 0.064 75
1 2376 925 620 0.000 0.000 78
1 2379 924 620 0.129 0.064 74
1 2382 924 620 0.000 0.000 86
1 2385 924 620 0.000 0.000 86
1 2388 924 620 0.000 0.000 80
1 2391 924 620 0.000 0.000 86
1 2394 925 621 0.182 0.091 59
1 2397 925 621 0.000 0.000 61
1 2400 925 622 0.129 0.064 40
1 2403 925 622 0.000 0.000 38
1 2406 925 622 0.000 0.000 39
1 2409 925 622 0.000 0.000 38
1 2412 925 622 0.000 0.000 39
1 2415 925 622 0.000 0.000 38
1 2418 925 622 0.000 0.000 39
1 2421 925 622 0.000 0.000 42
1 2424 925 622 0.000 0.000 40
1 2427 925 622 0.000 0.000 42
1 2430 925 622 0.000 0.000 42
1 2433 925 622 0.000 0.000 42
1 2436 925 622 0.000 0.000 42
1 2439 924 622 0.129 0.064 42
1 2442 925 625 0.408 0.204 50
1 2445 925 625 0.000 0.000 49
1 2448 925 625 0.000 0.000 50
1 2451 925 625 0.000 0.000 52
1 2454 925 625 0.000 0.000 54
1 2457 925 625 0.000 0.000 52
1 2460 925 625 0.000 0.000 52
1 2463 925 625 0.000 0.000 54
1 2466 925 625 0.000 0.000 52
1 2469 925 625 0.000 0.000 54
1 2472 925 625 0.000 0.000 53
1 2475 925 625 0.000 0.000 49
1 2478 925 625 0.000 0.000 50
1 2481 925 625 0.000 0.000 49
1 2484 925 625 0.000 0.000 48
1 2487 925 625 0.000 0.000 49
1 2490 925 625 0.000 0.000 49
1 2493 925 625 0.000 0.000 49
1 2496 925 625 0.000 0.000 47
1 2499 925 625 0.000 0.000 46
1 2502 925 625 0.000 0.000 43
1 2505 921 625 0.516 0.258 95
1 2508 925 629 0.730 0.365 42
1 2511 925 629 0.000 0.000 42
1 2514 925 629 0.000 0.000 42
1 2517 925 629 0.000 0.000 43
1 2520 925 629 0.000 0.000 62
1 2523 925 629 0.000 0.000 65
1 2526 924 629 0.129 0.064 52
1 2529 922 630 0.288 0.144 44
1 2532 922 630 0.000 0.000 49
1 2535 921 630 0.129 0.064 51
1 2538 921 630 0.000 0.000 51
1 2541 921 630 0.000 0.000 55
1 2544 921 630 0.000 0.000 54
1 2547 921 630 0.000 0.000 53
1 2550 921 630 0.000 0.000 52
1 2553 921 630 0.000 0.000 52
1 2556 921 630 0.000 0.000 53
1 2559 921 630 0.000 0.000 54
1 2562 921 630 0.000 0.000 53
1 2565 921 630 0.000 0.000 56
1 2568 921 630 0.000 0.000 53
1 2571 921 630 0.000 0.000 53
1 2574 921 630 0.000 0.000 51
1 2577 921 630 0.000 0.000 55
1 2580 921 630 0.000 0.000 49
1 2583 921 630 0.000 0.000 45
1 2586 921 630 0.000 0.000 51
1 2589 921 630 0.000 0.000 54
1 2592 920 630 0.129 0.064 46
1 2595 920 630 0.000 0.000 55
1 2598 920 630 0.000 0.000 74
1 2601 920 630 0.000 0.000 81
1 2604 920 630 0.000 0.000 91
1 2607 920 632 0.258 0.129 88
1 2610 920 632 0.000 0.000 92
1 2613 920 632 0.000 0.000 92
1 2616 920 632 0.000 0.000 91
1 2619 920 632 0.000 0.000 93
1 2622 920 632 0.000 0.000 92
1 2625 918 633 0.288 0.144 61
1 2628 917 633 0.129 0.064 43
1 2631 917 633 0.000 0.000 48
1 2634 917 636 0.387 0.193 52
1 2637 917 636 0.000 0.000 84
1 2640 917 636 0.000 0.000 108
1 2643 916 636 0.129 0.064 97
1 2646 914 636 0.258 0.129 44
1 2649 913 636 0.129 0.064 41
1 2652 913 636 0.000 0.000 41
1 2655 913 636 0.000 0.000 52
1 2658 913 636 0.000 0.000 60
1 2661 913 636 0.000 0.000 68
1 2664 913 636 0.000 0.000 79
1 2667 913 636 0.000 0.000 85
1 2670 913 636 0.000 0.000 93
1 2673 913 636 0.000 0.000 93
1 2676 913 636 0.000 0.000 94
1 2679 913 636 0.000 0.000 97
1 2682 913 636 0.000 0.000 92
1 2685 913 636 0.000 0.000 94
1 2688 913 636 0.000 0.000 94
1 2691 913 636 0.000 0.000 95
1 2694 913 636 0.000 0.000 96
1 2697 913 636 0.000 0.000 93
1 2700 913 634 0.258 0.129 48
1 2703 913 634 0.000 0.000 48
1 2706 913 634 0.000 0.000 43
1 2709 913 634 0.000 0.000 44
1 2712 913 634 0.000 0.000 44
1 2715 913 634 0.000 0.000 44
1 2718 913 634 0.000 0.000 42
1 2721 913 634 0.000 0.000 39
1 2724 913 634 0.000 0.000 39
1 2727 913 634 0.000 0.000 38
1 2730 913 634 0.000 0.000 43
1 2733 913 634 0.000 0.000 42
1 2736 913 634 0.000 0.000 48
1 2739 913 634 0.000 0.000 47
1 2742 913 634 0.000 0.000 49
1 2745 913 634 0.000 0.000 51
1 2748 913 634 0.000 0.000 52
1 2751 913 634 0.000 0.000 52
1 2754 913 634 0.000 0.000 55
1 2757 913 634 0.000 0.000 54
1 2760 913 634 0.000 0.000 53
1 2763 913 634 0.000 0.000 52
1 2766 913 634 0.000 0.000 55
1 2769 913 634 0.000 0.000 45
1 2772 913 634 0.000 0.000 42
1 2775 913 634 0.000 0.000 41
1 2778 913 634 0.000 0.000 44
1 2781 913 636 0.258 0.129 47
1 2784 913 637 0.129 0.064 46
1 2787 908 637 0.645 0.322 71
1 2790 908 637 0.000 0.000 73
1 2793 908 637 0.000 0.000 64
1 2796 909 637 0.129 0.064 44
1 2799 909 637 0.000 0.000 44
1 2802 909 637 0.000 0.000 44
1 2805 909 637 0.000 0.000 43
1 2808 912 637 0.387 0.193 46
1 2811 912 637 0.000 0.000 45
1 2814 912 637 0.000 0.000 46
1 2817 912 637 0.000 0.000 44
1 2820 912 637 0.000 0.000 43
1 2823 910 637 0.258 0.129 40
1 2826 910 637 0.000 0.000 48
1 2829 910 637 0.000 0.000 49
1 2832 910 637 0.000 0.000 54
1 2835 910 637 0.000 0.000 56
1 2838 910 637 0.000 0.000 77
1 2841 910 637 0.000 0.000 80
1 2844 910 637 0.000 0.000 85
1 2847 910 637 0.000 0.000 84
1 2850 910 637 0.000 0.000 87
1 2853 910 637 0.000 0.000 89
1 2856 910 637 0.000 0.000 93
1 2859 910 637 0.000 0.000 96
1 2862 910 637 0.000 0.000 93
1 2865 910 637 0.000 0.000 100
1 2868 910 637 0.000 0.000 95
1 2871 910 637 0.000 0.000 95
1 2874 910 637 0.000 0.000 95
1 2877 910 637 0.000 0.000 95
1 2880 910 637 0.000 0.000 95
1 2883 910 637 0.000 0.000 96
1 2886 910 637 0.000 0.000 95
1 2889 910 637 0.000 0.000 99
1 2892 910 637 0.000 0.000 101
1 2895 912 636 0.288 0.144 48
1 2898 912 636 0.000 0.000 57
1 2901 912 636 0.000 0.000 59
1 2904 912 636 0.000 0.000 64
1 2907 912 636 0.000 0.000 84
1 2910 912 636 0.000 0.000 83
1 2913 912 636 0.000 0.000 92
1 2916 912 636 0.000 0.000 89
1 2919 912 636 0.000 0.000 94
1 2922 912 636 0.000 0.000 91
1 2925 912 636 0.000 0.000 88
1 2928 912 636 0.000 0.000 90
1 2931 912 636 0.000 0.000 93
1 2934 912 636 0.000 0.000 91
1 2937 912 636 0.000 0.000 90
1 2940 912 636 0.000 0.000 85
1 2943 912 636 0.000 0.000 91
1 2946 912 636 0.000 0.000 88
1 2949 912 636 0.000 0.000 87
1 2952 912 636 0.000 0.000 91
1 2955 913 634 0.288 0.144 46
1 2958 913 634 0.000 0.000 42
1 2961 913 634 0.000 0.000 43
1 2964 913 634 0.000 0.000 45
1 2967 913 634 0.000 0.000 44
1 2970 913 634 0.000 0.000 44
1 2973 913 634 0.000 0.000 44
1 2976 913 634 0.000 0.000 42
1 2979 913 634 0.000 0.000 43
1 2982 913 634 0.000 0.000 42
1 2985 913 634 0.000 0.000 45
1 2988 913 634 0.000 0.000 43
1 2991 913 634 0.000 0.000 43
1 2994 913 634 0.000 0.000 43
1 2997 913 634 0.000 0.000 42
1 3000 913 634 0.000 0.000 44
1 3003 913 634 0.000 0.000 43
1 3006 913 634 0.000 0.000 45
1 3009 913 634 0.000 0.000 44
1 3012 913 634 0.000 0.000 45
1 3015 913 634 0.000 0.000 51
1 3018 913 634 0.000 0.000 55
1 3021 913 634 0.000 0.000 58
1 3024 914 634 0.129 0.064 47
1 3027 916 634 0.258 0.129 52
1 3030 916 634 0.000 0.000 66
1 3033 916 634 0.000 0.000 85
1 3036 916 634 0.000 0.000 98
1 3039 916 634 0.000 0.000 104
1 3042 916 634 0.000 0.000 99
1 3045 916 634 0.000 0.000 96
1 3048 916 634 0.000 0.000 91
1 3051 916 634 0.000 0.000 100
1 3054 913 633 0.408 0.204 110
1 3057 913 633 0.000 0.000 104
1 3060 912 632 0.182 0.091 88
1 3063 912 632 0.000 0.000 107
1 3066 912 632 0.000 0.000 106
1 3069 912 632 0.000 0.000 101
1 3072 912 632 0.000 0.000 95
1 3075 912 630 0.258 0.129 77
1 3078 910 630 0.258 0.129 54
1 3081 910 630 0.000 0.000 51
1 3084 910 630 0.000 0.000 47
1 3087 910 630 0.000 0.000 47
1 3090 910 630 0.000 0.000 47
1 3093 910 630 0.000 0.000 51
1 3096 910 630 0.000 0.000 54
1 3099 910 630 0.000 0.000 52
1 3102 910 630 0.000 0.000 54
1 3105 910 630 0.000 0.000 65
1 3108 910 630 0.000 0.000 58
1 3111 910 630 0.000 0.000 50
1 3114 910 630 0.000 0.000 58
1 3117 910 630 0.000 0.000 62
1 3120 910 630 0.000 0.000 75
1 3123 910 630 0.000 0.000 94
1 3126 910 630 0.000 0.000 107
1 3129 910 630 0.000 0.000 109
1 3132 910 630 0.000 0.000 102
1 3135 910 630 0.000 0.000 103
1 3138 908 630 0.258 0.129 111
1 3141 908 630 0.000 0.000 111
1 3144 908 630 0.000 0.000 108
1 3147 908 630 0.000 0.000 109
1 3150 908 629 0.129 0.064 111
1 3153 908 629 0.000 0.000 110
1 3156 906 629 0.258 0.129 98
1 3159 906 629 0.000 0.000 104
1 3162 906 629 0.000 0.000 112
1 3165 906 629 0.000 0.000 110
1 3168 906 629 0.000 0.000 107
1 3171 906 629 0.000 0.000 112
1 3174 906 629 0.000 0.000 107
1 3177 906 629 0.000 0.000 105
1 3180 906 629 0.000 0.000 97
1 3183 906 629 0.000 0.000 98
1 3186 906 629 0.000 0.000 102
1 3189 906 629 0.000 0.000 105
1 3192 904 628 0.288 0.144 102
1 3195 904 628 0.000 0.000 98
1 3198 904 628 0.000 0.000 97
1 3201 902 628 0.258 0.129 95
1 3204 902 628 0.000 0.000 95
1 3207 902 628 0.000 0.000 96
1 3210 902 625 0.387 0.193 91
1 3213 901 625 0.129 0.064 77
1 3216 901 625 0.000 0.000 78
1 3219 901 625 0.000 0.000 81
1 3222 901 625 0.000 0.000 80
1 3225 901 625 0.000 0.000 93
1 3228 901 625 0.000 0.000 91
1 3231 901 625 0.000 0.000 86
1 3234 901 625 0.000 0.000 74
1 3237 898 625 0.387 0.193 66
1 3240 898 625 0.000 0.000 66
1 3243 898 625 0.000 0.000 69
1 3246 898 624 0.129 0.064 42
1 3249 898 624 0.000 0.000 43
1 3252 898 624 0.000 0.000 42
1 3255 898 624 0.000 0.000 43
1 3258 898 624 0.000 0.000 43
1 3261 898 624 0.000 0.000 47
1 3264 898 624 0.000 0.000 48
1 3267 898 624 0.000 0.000 51
1 3270 898 624 0.000 0.000 50
1 3273 898 624 0.000 0.000 48
1 3276 898 624 0.000 0.000 50
1 3279 898 624 0.000 0.000 50
1 3282 898 624 0.000 0.000 50
1 3285 898 624 0.000 0.000 50
1 3288 898 624 0.000 0.000 50
1 3291 900 624 0.258 0.129 54
1 3294 900 625 0.129 0.064 51
1 3297 900 625 0.000 0.000 52
1 3300 900 625 0.000 0.000 52
1 3303 900 625 0.000 0.000 52
1 3306 900 625 0.000 0.000 53
1 3309 900 625 0.000 0.000 48
1 3312 900 625 0.000 0.000 41
