# Supplementary material for: Topologically controlled synthesis of active colloidal bipeds
Source: Nat Commun. 2024 Jul 9;15:5735. doi: 10.1038/s41467-024-50023-7 (PMC11231253; doi:10.1038/s41467-024-50023-7)
Supplement: Supplementary file 11 — Source Data [file 41467_2024_50023_MOESM11_ESM.zip › figurerawdata/s3n2b2n1.txt]

Track n� Slice n� X Y Distance Velocity Pixel Value
1 1983 882 630 -1.000 -1.000 33
1 1987 882 630 0.000 0.000 35
1 1991 881 626 0.532 0.266 76
1 1995 881 626 0.000 0.000 85
1 1999 881 626 0.000 0.000 93
1 2003 880 632 0.785 0.392 50
1 2007 882 633 0.288 0.144 47
1 2011 882 633 0.000 0.000 50
1 2015 882 633 0.000 0.000 48
1 2019 882 633 0.000 0.000 51
1 2023 882 633 0.000 0.000 49
1 2027 882 633 0.000 0.000 49
1 2031 882 633 0.000 0.000 51
1 2035 882 633 0.000 0.000 51
1 2039 882 633 0.000 0.000 47
1 2043 886 636 0.645 0.323 36
1 2047 886 636 0.000 0.000 37
1 2051 886 636 0.000 0.000 37
1 2055 886 636 0.000 0.000 40
1 2059 886 636 0.000 0.000 46
1 2063 889 634 0.465 0.233 38
1 2067 889 634 0.000 0.000 52
1 2071 889 634 0.000 0.000 70
1 2075 889 634 0.000 0.000 78
1 2079 888 632 0.288 0.144 65
1 2083 888 632 0.000 0.000 71
1 2087 888 632 0.000 0.000 83
1 2091 888 632 0.000 0.000 91
1 2095 888 632 0.000 0.000 110
1 2099 882 629 0.865 0.433 57
1 2103 884 628 0.288 0.144 59
1 2107 884 628 0.000 0.000 65
1 2111 886 628 0.258 0.129 87
1 2115 881 628 0.645 0.323 66
1 2119 881 633 0.645 0.323 37
1 2123 881 633 0.000 0.000 44
1 2127 881 633 0.000 0.000 41
1 2131 881 633 0.000 0.000 37
1 2135 881 633 0.000 0.000 33
1 2139 881 636 0.387 0.194 38
1 2143 881 636 0.000 0.000 41
1 2147 881 636 0.000 0.000 40
1 2151 881 636 0.000 0.000 42
1 2155 882 636 0.129 0.065 39
1 2159 881 632 0.532 0.266 55
1 2163 884 634 0.465 0.233 34
1 2167 884 634 0.000 0.000 50
1 2171 884 634 0.000 0.000 48
1 2175 884 634 0.000 0.000 45
1 2179 884 634 0.000 0.000 48
1 2183 884 634 0.000 0.000 50
1 2187 884 634 0.000 0.000 36
1 2191 884 634 0.000 0.000 36
1 2195 884 634 0.000 0.000 44
1 2199 884 634 0.000 0.000 52
1 2203 884 634 0.000 0.000 61
1 2207 882 630 0.577 0.288 38
1 2211 882 630 0.000 0.000 35
1 2215 882 630 0.000 0.000 38
1 2219 882 630 0.000 0.000 36
1 2223 882 630 0.000 0.000 38
1 2227 882 636 0.774 0.387 56
1 2231 882 629 0.903 0.452 49
1 2235 882 629 0.000 0.000 59
1 2239 882 629 0.000 0.000 55
1 2243 882 629 0.000 0.000 58
1 2247 882 629 0.000 0.000 59
1 2251 882 629 0.000 0.000 60
1 2255 882 629 0.000 0.000 64
1 2259 882 629 0.000 0.000 61
1 2263 882 629 0.000 0.000 64
1 2267 882 629 0.000 0.000 59
1 2271 882 629 0.000 0.000 63
1 2275 884 633 0.577 0.288 35
1 2279 882 632 0.288 0.144 48
1 2283 882 632 0.000 0.000 48
1 2287 882 632 0.000 0.000 49
1 2291 882 632 0.000 0.000 50
1 2295 882 632 0.000 0.000 50
1 2299 882 632 0.000 0.000 49
1 2303 882 632 0.000 0.000 50
1 2307 882 632 0.000 0.000 52
1 2311 882 632 0.000 0.000 43
1 2315 882 632 0.000 0.000 58
1 2319 885 630 0.465 0.233 103
1 2323 884 630 0.129 0.065 101
1 2327 877 629 0.912 0.456 67
1 2331 877 629 0.000 0.000 64
1 2335 877 629 0.000 0.000 62
1 2339 877 629 0.000 0.000 57
1 2343 877 629 0.000 0.000 52
1 2347 877 629 0.000 0.000 53
1 2351 877 629 0.000 0.000 63
1 2355 877 629 0.000 0.000 83
1 2359 877 629 0.000 0.000 92
1 2363 881 632 0.645 0.323 37
1 2367 881 632 0.000 0.000 34
1 2371 881 632 0.000 0.000 43
1 2375 881 632 0.000 0.000 68
1 2379 884 637 0.752 0.376 41
1 2383 882 634 0.465 0.233 53
1 2387 882 634 0.000 0.000 54
1 2391 882 634 0.000 0.000 56
1 2395 882 634 0.000 0.000 58
1 2399 882 634 0.000 0.000 57
1 2403 882 634 0.000 0.000 57
1 2407 885 634 0.387 0.194 83
1 2411 885 634 0.000 0.000 85
1 2415 885 634 0.000 0.000 83
1 2419 885 634 0.000 0.000 82
1 2423 882 637 0.547 0.274 38
1 2427 882 637 0.000 0.000 42
1 2431 882 637 0.000 0.000 41
1 2435 882 637 0.000 0.000 44
1 2439 882 637 0.000 0.000 40
1 2443 884 636 0.288 0.144 34
1 2447 884 636 0.000 0.000 35
1 2451 884 636 0.000 0.000 34
1 2455 884 636 0.000 0.000 35
1 2459 882 637 0.288 0.144 39
1 2463 882 637 0.000 0.000 39
1 2467 882 637 0.000 0.000 49
1 2471 882 637 0.000 0.000 36
1 2475 882 637 0.000 0.000 48
1 2479 886 641 0.730 0.365 38
1 2483 888 640 0.288 0.144 44
1 2487 888 640 0.000 0.000 51
1 2491 888 640 0.000 0.000 40
1 2495 888 640 0.000 0.000 61
1 2499 888 640 0.000 0.000 94
1 2503 888 640 0.000 0.000 97
1 2507 885 641 0.408 0.204 43
1 2511 884 645 0.532 0.266 82
1 2515 884 645 0.000 0.000 113
1 2519 882 642 0.465 0.233 56
1 2523 882 642 0.000 0.000 62
1 2527 881 642 0.129 0.065 39
1 2531 881 642 0.000 0.000 31
1 2535 881 642 0.000 0.000 37
1 2539 881 642 0.000 0.000 45
1 2543 881 642 0.000 0.000 35
1 2547 881 642 0.000 0.000 37
1 2551 881 642 0.000 0.000 33
1 2555 881 642 0.000 0.000 36
1 2559 881 642 0.000 0.000 35
1 2563 881 642 0.000 0.000 39
1 2567 881 645 0.387 0.194 37
1 2571 881 645 0.000 0.000 37
1 2575 881 645 0.000 0.000 43
1 2579 881 645 0.000 0.000 56
1 2583 881 645 0.000 0.000 46
1 2587 881 645 0.000 0.000 64
1 2591 881 645 0.000 0.000 64
1 2595 878 645 0.387 0.194 42
1 2599 878 645 0.000 0.000 44
1 2603 878 645 0.000 0.000 99
1 2607 886 642 1.102 0.551 76
1 2611 886 642 0.000 0.000 45
1 2615 886 642 0.000 0.000 41
1 2619 886 642 0.000 0.000 47
1 2623 886 642 0.000 0.000 56
1 2627 886 642 0.000 0.000 57
1 2631 885 645 0.408 0.204 41
1 2635 885 645 0.000 0.000 101
1 2639 885 645 0.000 0.000 103
1 2643 885 645 0.000 0.000 96
1 2647 878 645 0.903 0.452 69
1 2651 878 645 0.000 0.000 36
1 2655 877 644 0.182 0.091 44
1 2659 877 644 0.000 0.000 31
1 2663 877 644 0.000 0.000 34
1 2667 877 645 0.129 0.065 54
1 2671 877 645 0.000 0.000 74
1 2675 877 645 0.000 0.000 97
1 2679 878 640 0.658 0.329 35
1 2683 878 640 0.000 0.000 74
1 2687 878 640 0.000 0.000 69
1 2691 878 640 0.000 0.000 65
1 2695 884 644 0.930 0.465 96
1 2699 884 644 0.000 0.000 98
1 2703 884 644 0.000 0.000 100
1 2707 884 644 0.000 0.000 101
1 2711 884 644 0.000 0.000 102
1 2715 884 644 0.000 0.000 101
1 2719 884 644 0.000 0.000 91
1 2723 884 644 0.000 0.000 80
1 2727 884 644 0.000 0.000 58
1 2731 882 642 0.365 0.182 62
1 2735 882 642 0.000 0.000 39
1 2739 882 642 0.000 0.000 37
1 2743 882 645 0.387 0.194 33
1 2747 882 645 0.000 0.000 32
1 2751 882 645 0.000 0.000 36
1 2755 882 645 0.000 0.000 49
1 2759 881 645 0.129 0.065 40
1 2763 881 645 0.000 0.000 49
1 2767 878 646 0.408 0.204 63
1 2771 878 646 0.000 0.000 92
1 2775 878 646 0.000 0.000 94
1 2779 878 646 0.000 0.000 93
1 2783 878 646 0.000 0.000 89
1 2787 876 646 0.258 0.129 92
1 2791 876 646 0.000 0.000 82
1 2795 876 646 0.000 0.000 89
1 2799 876 646 0.000 0.000 84
1 2803 876 646 0.000 0.000 90
1 2807 876 646 0.000 0.000 84
1 2811 880 646 0.516 0.258 56
1 2815 880 646 0.000 0.000 75
1 2819 880 646 0.000 0.000 83
1 2823 880 646 0.000 0.000 92
1 2827 878 648 0.365 0.182 93
1 2831 878 648 0.000 0.000 102
1 2835 874 642 0.930 0.465 53
1 2839 872 642 0.258 0.129 38
1 2843 872 642 0.000 0.000 37
1 2847 869 644 0.465 0.233 32
1 2851 869 644 0.000 0.000 35
1 2855 869 644 0.000 0.000 41
1 2859 869 644 0.000 0.000 58
1 2863 869 644 0.000 0.000 61
1 2867 869 644 0.000 0.000 59
1 2871 872 644 0.387 0.194 50
1 2875 872 644 0.000 0.000 97
1 2879 872 644 0.000 0.000 102
1 2883 869 640 0.645 0.323 31
1 2887 869 640 0.000 0.000 32
1 2891 869 640 0.000 0.000 35
1 2895 869 640 0.000 0.000 54
1 2899 869 640 0.000 0.000 84
1 2903 869 640 0.000 0.000 96
1 2907 869 638 0.258 0.129 86
1 2911 874 638 0.645 0.323 94
1 2915 874 638 0.000 0.000 95
1 2919 874 638 0.000 0.000 96
1 2923 874 638 0.000 0.000 94
1 2927 874 638 0.000 0.000 97
1 2931 874 638 0.000 0.000 95
1 2935 874 638 0.000 0.000 97
1 2939 874 638 0.000 0.000 97
1 2943 874 638 0.000 0.000 96
1 2947 872 638 0.258 0.129 82
1 2951 872 638 0.000 0.000 80
1 2955 872 638 0.000 0.000 80
1 2959 872 638 0.000 0.000 80
1 2963 872 638 0.000 0.000 80
1 2967 872 638 0.000 0.000 83
1 2971 872 638 0.000 0.000 78
1 2975 872 637 0.129 0.065 65
1 2979 872 637 0.000 0.000 77
1 2983 872 637 0.000 0.000 70
1 2987 872 637 0.000 0.000 69
1 2991 873 637 0.129 0.065 70
1 2995 874 636 0.182 0.091 43
1 2999 874 636 0.000 0.000 46
1 3003 874 636 0.000 0.000 66
1 3007 874 636 0.000 0.000 62
1 3011 877 634 0.465 0.233 31
1 3015 877 634 0.000 0.000 33
1 3019 877 634 0.000 0.000 34
1 3023 877 634 0.000 0.000 55
1 3027 877 634 0.000 0.000 88
1 3031 877 634 0.000 0.000 120
1 3035 877 634 0.000 0.000 94
1 3039 877 634 0.000 0.000 93
1 3043 878 626 1.040 0.520 43
1 3047 878 626 0.000 0.000 39
1 3051 878 626 0.000 0.000 44
1 3055 878 626 0.000 0.000 51
1 3059 881 624 0.465 0.233 36
1 3063 881 624 0.000 0.000 37
1 3067 881 624 0.000 0.000 40
1 3071 881 624 0.000 0.000 46
1 3075 881 624 0.000 0.000 33
1 3079 881 624 0.000 0.000 34
1 3083 881 624 0.000 0.000 38
1 3087 881 624 0.000 0.000 33
1 3091 881 624 0.000 0.000 37
1 3095 881 624 0.000 0.000 37
1 3099 881 624 0.000 0.000 37
1 3103 881 624 0.000 0.000 35
1 3107 881 621 0.387 0.194 34
1 3111 880 621 0.129 0.065 38
1 3115 880 621 0.000 0.000 39
1 3119 880 621 0.000 0.000 34
1 3123 880 621 0.000 0.000 39
1 3127 880 621 0.000 0.000 45
1 3131 880 621 0.000 0.000 65
1 3135 880 621 0.000 0.000 64
1 3139 882 626 0.695 0.347 35
1 3143 882 626 0.000 0.000 32
1 3147 882 626 0.000 0.000 40
1 3151 882 626 0.000 0.000 58
1 3155 882 626 0.000 0.000 67
1 3159 882 626 0.000 0.000 95
1 3163 882 626 0.000 0.000 120
1 3167 882 626 0.000 0.000 105
1 3171 882 626 0.000 0.000 110
1 3175 877 622 0.826 0.413 35
1 3179 877 622 0.000 0.000 54
1 3183 877 622 0.000 0.000 59
1 3187 877 622 0.000 0.000 52
1 3191 877 622 0.000 0.000 46
1 3195 877 622 0.000 0.000 53
1 3199 880 628 0.865 0.433 33
1 3203 880 628 0.000 0.000 43
1 3207 880 628 0.000 0.000 64
1 3211 880 628 0.000 0.000 85
1 3215 885 626 0.695 0.347 109
1 3219 885 626 0.000 0.000 107
1 3223 885 626 0.000 0.000 105
1 3227 885 626 0.000 0.000 108
1 3231 885 626 0.000 0.000 103
1 3235 885 626 0.000 0.000 102
1 3239 885 626 0.000 0.000 102
1 3243 885 626 0.000 0.000 104
1 3247 882 625 0.408 0.204 41
1 3251 882 625 0.000 0.000 32
1 3255 882 625 0.000 0.000 37
1 3259 882 625 0.000 0.000 32
1 3263 882 625 0.000 0.000 34
1 3267 882 625 0.000 0.000 36
1 3271 882 625 0.000 0.000 46
1 3275 882 625 0.000 0.000 47
1 3279 882 625 0.000 0.000 48
1 3283 882 629 0.516 0.258 36
1 3287 882 629 0.000 0.000 31
1 3291 882 629 0.000 0.000 30
1 3295 882 629 0.000 0.000 37
1 3299 882 629 0.000 0.000 65
1 3303 882 629 0.000 0.000 78
1 3307 882 629 0.000 0.000 75
1 3311 888 628 0.785 0.392 60
1 3315 888 628 0.000 0.000 35
1 3319 888 628 0.000 0.000 90
