# Supplementary material for: Topologically controlled synthesis of active colloidal bipeds
Source: Nat Commun. 2024 Jul 9;15:5735. doi: 10.1038/s41467-024-50023-7 (PMC11231253; doi:10.1038/s41467-024-50023-7)
Supplement: Supplementary file 11 — Source Data [file 41467_2024_50023_MOESM11_ESM.zip › figurerawdata/s3n2b3n1.txt]

Track n� Slice n� X Y Distance Velocity Pixel Value
1 3323 900 632 -1.000 -1.000 100
1 3328 900 632 0.000 0.000 92
1 3333 902 628 0.577 0.288 50
1 3338 902 628 0.000 0.000 50
1 3343 902 628 0.000 0.000 46
1 3348 904 630 0.365 0.182 85
1 3353 904 630 0.000 0.000 83
1 3358 904 630 0.000 0.000 77
1 3363 904 630 0.000 0.000 82
1 3368 904 630 0.000 0.000 78
1 3373 905 629 0.182 0.091 71
1 3378 905 630 0.129 0.065 100
1 3383 905 630 0.000 0.000 110
1 3388 905 630 0.000 0.000 116
1 3393 905 630 0.000 0.000 112
1 3398 905 630 0.000 0.000 95
1 3403 905 630 0.000 0.000 101
1 3408 905 630 0.000 0.000 103
1 3413 904 628 0.288 0.144 101
1 3418 904 628 0.000 0.000 100
1 3423 904 628 0.000 0.000 101
1 3428 904 622 0.774 0.387 82
1 3433 904 622 0.000 0.000 104
1 3438 904 622 0.000 0.000 99
1 3443 902 614 1.064 0.532 37
1 3448 902 614 0.000 0.000 60
1 3453 902 614 0.000 0.000 58
1 3458 902 614 0.000 0.000 63
1 3463 902 614 0.000 0.000 57
1 3468 902 614 0.000 0.000 57
1 3473 902 614 0.000 0.000 58
1 3478 898 616 0.577 0.288 100
1 3483 901 616 0.387 0.194 93
1 3488 901 616 0.000 0.000 101
1 3493 902 612 0.532 0.266 42
1 3498 902 612 0.000 0.000 43
1 3503 902 612 0.000 0.000 47
1 3508 902 612 0.000 0.000 37
1 3513 902 612 0.000 0.000 46
1 3518 902 612 0.000 0.000 52
1 3523 902 612 0.000 0.000 63
1 3528 902 612 0.000 0.000 68
1 3533 902 612 0.000 0.000 91
1 3538 902 610 0.258 0.129 82
1 3543 902 610 0.000 0.000 88
1 3548 902 610 0.000 0.000 96
1 3553 902 614 0.516 0.258 98
1 3558 905 614 0.387 0.194 98
1 3563 897 617 1.102 0.551 110
1 3568 897 617 0.000 0.000 113
1 3573 894 617 0.387 0.194 112
1 3578 893 617 0.129 0.065 95
1 3583 882 618 1.425 0.712 49
1 3588 882 618 0.000 0.000 90
1 3593 882 618 0.000 0.000 96
1 3598 882 618 0.000 0.000 99
1 3603 882 618 0.000 0.000 103
1 3608 882 618 0.000 0.000 100
1 3613 882 610 1.032 0.516 41
1 3618 882 610 0.000 0.000 43
1 3623 882 610 0.000 0.000 43
1 3628 885 609 0.408 0.204 39
1 3633 885 609 0.000 0.000 37
1 3638 885 609 0.000 0.000 38
1 3643 889 610 0.532 0.266 89
1 3648 889 610 0.000 0.000 37
1 3653 889 610 0.000 0.000 40
1 3658 889 610 0.000 0.000 35
1 3663 889 610 0.000 0.000 40
1 3668 893 612 0.577 0.288 52
1 3673 893 612 0.000 0.000 70
1 3678 898 610 0.695 0.347 56
1 3683 898 610 0.000 0.000 73
1 3688 898 610 0.000 0.000 91
1 3693 896 617 0.939 0.470 111
1 3698 896 617 0.000 0.000 96
1 3703 896 617 0.000 0.000 101
1 3708 894 617 0.258 0.129 100
1 3713 890 616 0.532 0.266 99
1 3718 890 616 0.000 0.000 71
1 3723 889 610 0.785 0.392 41
1 3728 889 618 1.032 0.516 43
1 3733 889 618 0.000 0.000 39
1 3738 889 618 0.000 0.000 36
1 3743 889 618 0.000 0.000 32
1 3748 889 618 0.000 0.000 32
1 3753 889 618 0.000 0.000 34
1 3758 889 618 0.000 0.000 33
1 3763 889 618 0.000 0.000 40
1 3768 889 618 0.000 0.000 44
1 3773 890 618 0.129 0.065 55
1 3778 890 618 0.000 0.000 51
1 3783 892 620 0.365 0.182 41
1 3788 892 620 0.000 0.000 76
1 3793 892 620 0.000 0.000 102
1 3798 893 610 1.296 0.648 51
1 3803 893 610 0.000 0.000 36
1 3808 893 610 0.000 0.000 36
1 3813 893 610 0.000 0.000 48
1 3818 893 610 0.000 0.000 51
1 3823 893 610 0.000 0.000 37
1 3828 897 610 0.516 0.258 36
1 3833 897 610 0.000 0.000 33
1 3838 897 610 0.000 0.000 35
1 3843 897 610 0.000 0.000 38
1 3848 898 612 0.288 0.144 34
1 3853 898 612 0.000 0.000 45
1 3858 898 612 0.000 0.000 60
1 3863 902 609 0.645 0.323 58
1 3868 902 609 0.000 0.000 55
1 3873 902 609 0.000 0.000 50
1 3878 902 609 0.000 0.000 47
1 3883 902 609 0.000 0.000 49
1 3888 904 605 0.577 0.288 80
1 3893 905 605 0.129 0.065 90
1 3898 905 606 0.129 0.065 87
1 3903 905 608 0.258 0.129 80
1 3908 905 608 0.000 0.000 81
1 3913 905 608 0.000 0.000 79
1 3918 905 608 0.000 0.000 80
1 3923 904 608 0.129 0.065 63
1 3928 901 609 0.408 0.204 51
1 3933 901 609 0.000 0.000 52
1 3938 901 609 0.000 0.000 43
1 3943 901 609 0.000 0.000 55
1 3948 901 609 0.000 0.000 78
1 3953 904 613 0.645 0.323 45
1 3958 904 613 0.000 0.000 67
1 3963 904 613 0.000 0.000 92
1 3968 904 613 0.000 0.000 103
1 3973 901 620 0.982 0.491 51
1 3978 901 620 0.000 0.000 85
1 3983 901 620 0.000 0.000 83
1 3988 901 620 0.000 0.000 83
1 3993 901 624 0.516 0.258 36
1 3998 901 624 0.000 0.000 36
1 4003 901 626 0.258 0.129 61
1 4008 901 626 0.000 0.000 59
1 4013 901 626 0.000 0.000 63
1 4018 901 626 0.000 0.000 60
1 4023 901 626 0.000 0.000 65
1 4028 901 626 0.000 0.000 64
1 4033 901 626 0.000 0.000 62
1 4038 901 626 0.000 0.000 61
1 4043 901 626 0.000 0.000 48
1 4048 901 626 0.000 0.000 39
1 4053 901 626 0.000 0.000 39
1 4058 901 626 0.000 0.000 47
1 4063 901 626 0.000 0.000 51
1 4068 901 626 0.000 0.000 67
1 4073 901 626 0.000 0.000 70
1 4078 893 630 1.154 0.577 32
1 4083 893 630 0.000 0.000 52
1 4088 893 630 0.000 0.000 50
1 4093 892 630 0.129 0.065 34
1 4098 888 633 0.645 0.323 40
1 4103 888 633 0.000 0.000 55
1 4108 888 633 0.000 0.000 89
1 4113 888 633 0.000 0.000 94
1 4118 892 636 0.645 0.323 56
1 4123 892 633 0.387 0.194 42
1 4128 892 633 0.000 0.000 33
1 4133 892 633 0.000 0.000 40
1 4138 892 633 0.000 0.000 56
1 4143 892 633 0.000 0.000 62
1 4148 892 633 0.000 0.000 62
1 4153 893 633 0.129 0.065 67
1 4158 893 633 0.000 0.000 67
1 4163 893 633 0.000 0.000 66
1 4168 893 634 0.129 0.065 58
1 4173 893 634 0.000 0.000 54
1 4178 893 634 0.000 0.000 49
1 4183 893 634 0.000 0.000 49
1 4188 893 634 0.000 0.000 60
1 4193 896 640 0.865 0.433 112
1 4198 896 638 0.258 0.129 46
1 4203 896 638 0.000 0.000 34
1 4208 896 638 0.000 0.000 35
1 4213 896 638 0.000 0.000 36
1 4218 896 638 0.000 0.000 43
1 4223 896 638 0.000 0.000 82
1 4228 900 637 0.532 0.266 88
1 4233 900 637 0.000 0.000 100
1 4238 908 644 1.371 0.686 37
1 4243 908 644 0.000 0.000 82
1 4248 908 644 0.000 0.000 90
1 4253 908 644 0.000 0.000 76
1 4258 912 645 0.532 0.266 31
1 4263 913 648 0.408 0.204 34
1 4268 913 648 0.000 0.000 29
1 4273 913 648 0.000 0.000 31
1 4278 913 648 0.000 0.000 40
1 4283 913 648 0.000 0.000 42
1 4288 916 652 0.645 0.323 36
1 4293 916 652 0.000 0.000 36
1 4298 914 652 0.258 0.129 30
1 4303 913 650 0.288 0.144 44
1 4308 913 650 0.000 0.000 43
1 4313 913 650 0.000 0.000 40
1 4318 913 650 0.000 0.000 38
1 4323 913 650 0.000 0.000 33
1 4328 913 650 0.000 0.000 32
1 4333 913 650 0.000 0.000 31
1 4338 913 650 0.000 0.000 35
1 4343 913 650 0.000 0.000 46
1 4348 913 649 0.129 0.065 51
1 4353 913 649 0.000 0.000 49
1 4358 913 649 0.000 0.000 50
1 4363 913 649 0.000 0.000 51
1 4368 913 649 0.000 0.000 49
1 4373 913 649 0.000 0.000 89
1 4378 913 649 0.000 0.000 92
1 4383 913 649 0.000 0.000 103
1 4388 917 646 0.645 0.323 98
1 4393 917 646 0.000 0.000 96
1 4398 917 646 0.000 0.000 92
1 4403 917 646 0.000 0.000 89
1 4408 917 646 0.000 0.000 101
1 4413 917 646 0.000 0.000 100
1 4418 920 642 0.645 0.323 87
1 4423 920 642 0.000 0.000 89
1 4428 920 642 0.000 0.000 31
1 4433 920 642 0.000 0.000 58
1 4438 921 644 0.288 0.144 47
1 4443 921 644 0.000 0.000 61
1 4448 921 644 0.000 0.000 53
1 4453 924 648 0.645 0.323 49
1 4458 924 648 0.000 0.000 46
1 4463 924 648 0.000 0.000 43
1 4468 924 648 0.000 0.000 46
1 4473 924 648 0.000 0.000 46
1 4478 925 648 0.129 0.065 57
1 4483 926 648 0.129 0.065 62
1 4488 926 648 0.000 0.000 68
1 4493 926 648 0.000 0.000 61
1 4498 926 648 0.000 0.000 56
1 4503 926 648 0.000 0.000 46
1 4508 925 649 0.182 0.091 43
1 4513 925 649 0.000 0.000 48
1 4518 925 649 0.000 0.000 42
1 4523 926 649 0.129 0.065 52
1 4528 926 649 0.000 0.000 50
1 4533 926 649 0.000 0.000 53
1 4538 926 649 0.000 0.000 49
1 4543 926 649 0.000 0.000 52
1 4548 926 649 0.000 0.000 52
1 4553 926 649 0.000 0.000 50
1 4558 926 649 0.000 0.000 48
1 4563 926 649 0.000 0.000 50
1 4568 926 649 0.000 0.000 49
1 4573 926 649 0.000 0.000 51
1 4578 926 649 0.000 0.000 50
1 4583 926 649 0.000 0.000 47
1 4588 926 649 0.000 0.000 48
1 4593 926 649 0.000 0.000 47
1 4598 926 649 0.000 0.000 34
1 4603 926 649 0.000 0.000 30
1 4608 926 649 0.000 0.000 33
1 4613 926 649 0.000 0.000 43
1 4618 926 649 0.000 0.000 45
1 4623 926 649 0.000 0.000 42
1 4628 928 649 0.258 0.129 52
1 4633 929 649 0.129 0.065 52
1 4638 929 649 0.000 0.000 64
1 4643 932 649 0.387 0.194 81
1 4648 932 649 0.000 0.000 38
1 4653 932 649 0.000 0.000 30
1 4658 932 649 0.000 0.000 32
1 4663 934 652 0.465 0.233 32
1 4668 936 653 0.288 0.144 57
1 4673 936 653 0.000 0.000 100
1 4678 936 653 0.000 0.000 101
1 4683 936 654 0.129 0.065 105
1 4688 936 656 0.258 0.129 102
1 4693 936 656 0.000 0.000 104
1 4698 936 656 0.000 0.000 107
1 4703 936 656 0.000 0.000 108
1 4708 936 656 0.000 0.000 125
1 4713 936 656 0.000 0.000 103
1 4718 936 656 0.000 0.000 101
1 4723 936 656 0.000 0.000 97
1 4728 936 660 0.516 0.258 95
1 4733 933 660 0.387 0.194 100
1 4738 932 660 0.129 0.065 103
1 4743 930 660 0.258 0.129 103
1 4748 930 660 0.000 0.000 103
1 4753 930 660 0.000 0.000 95
1 4758 930 660 0.000 0.000 91
1 4763 924 664 0.930 0.465 108
1 4768 924 664 0.000 0.000 113
1 4773 924 664 0.000 0.000 89
1 4778 924 664 0.000 0.000 58
1 4783 924 664 0.000 0.000 50
1 4788 924 664 0.000 0.000 94
1 4793 924 664 0.000 0.000 102
1 4798 924 664 0.000 0.000 96
1 4803 924 662 0.258 0.129 95
1 4808 925 657 0.658 0.329 91
1 4813 925 657 0.000 0.000 106
1 4818 925 657 0.000 0.000 105
1 4823 928 653 0.645 0.323 63
1 4828 928 653 0.000 0.000 63
1 4833 928 653 0.000 0.000 76
1 4838 928 652 0.129 0.065 63
1 4843 928 652 0.000 0.000 62
1 4848 928 652 0.000 0.000 63
1 4853 928 652 0.000 0.000 70
1 4858 928 652 0.000 0.000 57
1 4863 928 652 0.000 0.000 70
1 4868 926 652 0.258 0.129 58
1 4873 925 653 0.182 0.091 46
1 4878 924 657 0.532 0.266 35
1 4883 924 657 0.000 0.000 35
1 4888 924 657 0.000 0.000 41
1 4893 921 660 0.547 0.274 52
1 4898 921 662 0.258 0.129 37
1 4903 921 662 0.000 0.000 50
1 4908 921 662 0.000 0.000 65
1 4913 921 662 0.000 0.000 74
1 4918 921 662 0.000 0.000 76
1 4923 921 662 0.000 0.000 74
1 4928 921 662 0.000 0.000 80
1 4933 921 662 0.000 0.000 76
1 4938 922 670 1.040 0.520 97
1 4943 922 670 0.000 0.000 96
1 4948 921 666 0.532 0.266 38
1 4953 921 666 0.000 0.000 39
1 4958 921 666 0.000 0.000 40
1 4963 921 666 0.000 0.000 40
1 4968 921 666 0.000 0.000 69
1 4973 921 666 0.000 0.000 72
1 4978 921 666 0.000 0.000 101
1 4983 921 666 0.000 0.000 101
1 4988 921 666 0.000 0.000 98
1 4993 921 666 0.000 0.000 95
1 4998 922 666 0.129 0.065 97
1 5003 926 666 0.516 0.258 74
1 5008 926 666 0.000 0.000 87
1 5013 926 666 0.000 0.000 97
1 5018 926 666 0.000 0.000 104
1 5023 929 670 0.645 0.323 96
1 5028 930 672 0.288 0.144 93
1 5033 933 672 0.387 0.194 94
1 5038 934 672 0.129 0.065 98
1 5043 937 662 1.347 0.673 88
1 5048 937 662 0.000 0.000 100
1 5053 937 662 0.000 0.000 101
1 5058 937 662 0.000 0.000 103
1 5063 937 660 0.258 0.129 69
1 5068 937 660 0.000 0.000 73
1 5073 937 660 0.000 0.000 70
1 5078 937 660 0.000 0.000 74
1 5083 938 660 0.129 0.065 78
1 5088 938 660 0.000 0.000 76
1 5093 938 660 0.000 0.000 74
1 5098 938 660 0.000 0.000 76
1 5103 938 660 0.000 0.000 74
1 5108 938 660 0.000 0.000 79
1 5113 938 660 0.000 0.000 102
1 5118 938 660 0.000 0.000 99
1 5123 938 660 0.000 0.000 89
1 5128 938 662 0.258 0.129 100
1 5133 938 658 0.516 0.258 53
1 5138 938 658 0.000 0.000 66
1 5143 938 658 0.000 0.000 89
1 5148 941 658 0.387 0.194 98
1 5153 949 658 1.032 0.516 93
1 5158 952 652 0.865 0.433 94
1 5163 952 652 0.000 0.000 93
1 5168 945 649 0.982 0.491 101
1 5173 940 646 0.752 0.376 33
1 5178 940 646 0.000 0.000 34
1 5183 938 646 0.258 0.129 57
1 5188 938 646 0.000 0.000 64
1 5193 940 646 0.258 0.129 26
1 5198 940 646 0.000 0.000 25
1 5203 940 646 0.000 0.000 30
1 5208 940 646 0.000 0.000 35
1 5213 940 646 0.000 0.000 37
1 5218 940 646 0.000 0.000 39
1 5223 940 646 0.000 0.000 39
1 5228 940 646 0.000 0.000 41
1 5233 940 646 0.000 0.000 44
1 5238 940 646 0.000 0.000 45
1 5243 940 646 0.000 0.000 52
1 5248 940 646 0.000 0.000 44
1 5253 940 646 0.000 0.000 36
1 5258 940 646 0.000 0.000 42
1 5263 940 646 0.000 0.000 55
1 5268 940 646 0.000 0.000 75
1 5273 940 646 0.000 0.000 98
1 5278 937 645 0.408 0.204 60
1 5283 937 645 0.000 0.000 83
1 5288 937 645 0.000 0.000 95
1 5293 934 644 0.408 0.204 104
1 5298 930 638 0.930 0.465 62
1 5303 930 638 0.000 0.000 106
1 5308 928 638 0.258 0.129 119
1 5313 925 638 0.387 0.194 98
1 5318 921 638 0.516 0.258 51
1 5323 921 638 0.000 0.000 37
1 5328 920 638 0.129 0.065 35
1 5333 920 638 0.000 0.000 40
1 5338 918 636 0.365 0.182 57
1 5343 920 636 0.258 0.129 43
1 5348 920 636 0.000 0.000 51
1 5353 920 636 0.000 0.000 54
1 5358 920 634 0.258 0.129 36
1 5363 920 632 0.258 0.129 34
1 5368 920 632 0.000 0.000 31
1 5373 920 632 0.000 0.000 32
1 5378 920 632 0.000 0.000 32
1 5383 920 632 0.000 0.000 29
1 5388 920 632 0.000 0.000 42
1 5393 920 632 0.000 0.000 33
1 5398 920 632 0.000 0.000 33
1 5403 920 632 0.000 0.000 51
1 5408 920 632 0.000 0.000 78
1 5413 920 632 0.000 0.000 76
1 5418 920 632 0.000 0.000 77
1 5423 920 632 0.000 0.000 69
1 5428 920 632 0.000 0.000 75
1 5433 920 632 0.000 0.000 76
1 5438 920 632 0.000 0.000 72
1 5443 920 632 0.000 0.000 64
1 5448 922 633 0.288 0.144 61
1 5453 922 633 0.000 0.000 74
1 5458 924 636 0.465 0.233 40
1 5463 926 636 0.258 0.129 47
1 5468 926 636 0.000 0.000 30
1 5473 926 636 0.000 0.000 39
1 5478 926 638 0.258 0.129 44
1 5483 928 638 0.258 0.129 33
1 5488 928 638 0.000 0.000 30
1 5493 928 638 0.000 0.000 35
1 5498 929 638 0.129 0.065 32
1 5503 929 638 0.000 0.000 35
1 5508 930 638 0.129 0.065 32
1 5513 933 638 0.387 0.194 33
1 5518 933 638 0.000 0.000 36
1 5523 933 638 0.000 0.000 37
1 5528 933 638 0.000 0.000 51
1 5533 932 633 0.658 0.329 57
1 5538 932 633 0.000 0.000 50
1 5543 932 632 0.129 0.065 42
1 5548 932 632 0.000 0.000 38
1 5553 932 632 0.000 0.000 34
1 5558 932 632 0.000 0.000 31
1 5563 930 632 0.258 0.129 36
1 5568 930 628 0.516 0.258 25
1 5573 930 628 0.000 0.000 28
1 5578 930 628 0.000 0.000 32
1 5583 930 628 0.000 0.000 37
1 5588 930 628 0.000 0.000 37
1 5593 930 628 0.000 0.000 35
1 5598 930 624 0.516 0.258 37
1 5603 930 624 0.000 0.000 39
1 5608 930 624 0.000 0.000 41
1 5613 930 624 0.000 0.000 39
1 5618 930 624 0.000 0.000 37
1 5623 930 624 0.000 0.000 37
1 5628 930 624 0.000 0.000 37
1 5633 930 624 0.000 0.000 37
1 5638 930 624 0.000 0.000 37
1 5643 930 625 0.129 0.065 34
1 5648 930 625 0.000 0.000 32
1 5653 930 625 0.000 0.000 38
1 5658 930 625 0.000 0.000 42
1 5663 930 625 0.000 0.000 35
1 5668 930 625 0.000 0.000 31
1 5673 930 625 0.000 0.000 37
1 5678 928 625 0.258 0.129 47
1 5683 928 628 0.387 0.194 44
1 5688 930 628 0.258 0.129 77
1 5693 930 628 0.000 0.000 83
1 5698 930 628 0.000 0.000 101
1 5703 926 628 0.516 0.258 42
1 5708 926 628 0.000 0.000 45
1 5713 925 628 0.129 0.065 62
1 5718 925 628 0.000 0.000 93
1 5723 920 628 0.645 0.323 103
1 5728 918 628 0.258 0.129 91
1 5733 924 620 1.290 0.645 43
1 5738 924 620 0.000 0.000 55
1 5743 924 620 0.000 0.000 71
1 5748 926 617 0.465 0.233 55
1 5753 926 617 0.000 0.000 51
1 5758 926 617 0.000 0.000 51
1 5763 926 617 0.000 0.000 55
1 5768 926 617 0.000 0.000 56
1 5773 926 617 0.000 0.000 38
1 5778 926 617 0.000 0.000 39
1 5783 926 617 0.000 0.000 38
1 5788 929 617 0.387 0.194 34
1 5793 929 617 0.000 0.000 54
1 5798 930 617 0.129 0.065 45
1 5803 930 617 0.000 0.000 36
1 5808 937 618 0.912 0.456 73
1 5813 940 617 0.408 0.204 66
1 5818 940 622 0.645 0.323 69
1 5823 940 622 0.000 0.000 66
1 5828 940 622 0.000 0.000 72
1 5833 940 622 0.000 0.000 99
1 5838 940 622 0.000 0.000 97
1 5843 933 624 0.939 0.470 88
1 5848 933 624 0.000 0.000 75
1 5853 933 624 0.000 0.000 94
1 5858 932 622 0.288 0.144 38
1 5863 932 622 0.000 0.000 31
1 5868 930 622 0.258 0.129 33
1 5873 929 628 0.785 0.392 46
1 5878 929 628 0.000 0.000 34
1 5883 929 628 0.000 0.000 34
1 5888 929 628 0.000 0.000 35
1 5893 929 628 0.000 0.000 37
1 5898 929 628 0.000 0.000 28
1 5903 929 628 0.000 0.000 29
1 5908 929 628 0.000 0.000 27
1 5913 929 628 0.000 0.000 28
1 5918 929 628 0.000 0.000 33
1 5923 929 628 0.000 0.000 30
1 5928 930 628 0.129 0.065 41
1 5933 930 628 0.000 0.000 55
1 5938 930 628 0.000 0.000 57
1 5943 930 628 0.000 0.000 62
1 5948 930 628 0.000 0.000 61
1 5953 930 628 0.000 0.000 63
1 5958 930 628 0.000 0.000 70
1 5963 930 628 0.000 0.000 64
1 5968 930 628 0.000 0.000 65
1 5973 930 628 0.000 0.000 62
1 5978 929 628 0.129 0.065 79
1 5983 929 628 0.000 0.000 95
1 5988 929 625 0.387 0.194 83
1 5993 930 624 0.182 0.091 43
1 5998 930 624 0.000 0.000 95
1 6003 932 625 0.288 0.144 83
1 6008 932 625 0.000 0.000 93
1 6013 932 625 0.000 0.000 100
1 6018 932 625 0.000 0.000 103
1 6023 932 625 0.000 0.000 100
1 6028 934 625 0.258 0.129 96
1 6033 936 625 0.258 0.129 94
1 6038 936 625 0.000 0.000 101
1 6043 938 629 0.577 0.288 97
1 6048 938 629 0.000 0.000 97
1 6053 942 628 0.532 0.266 46
1 6058 944 628 0.258 0.129 56
1 6063 945 630 0.288 0.144 98
1 6068 945 630 0.000 0.000 95
1 6073 945 630 0.000 0.000 101
1 6078 942 630 0.387 0.194 41
1 6083 942 630 0.000 0.000 48
1 6088 941 630 0.129 0.065 72
1 6093 941 630 0.000 0.000 54
1 6098 941 630 0.000 0.000 31
1 6103 941 630 0.000 0.000 34
1 6108 944 629 0.408 0.204 47
1 6113 944 629 0.000 0.000 75
1 6118 944 634 0.645 0.323 48
1 6123 942 634 0.258 0.129 28
1 6128 942 634 0.000 0.000 27
1 6133 942 634 0.000 0.000 29
1 6138 942 634 0.000 0.000 29
1 6143 942 634 0.000 0.000 27
1 6148 942 634 0.000 0.000 29
1 6153 942 634 0.000 0.000 27
1 6158 942 634 0.000 0.000 28
1 6163 942 634 0.000 0.000 28
1 6168 942 634 0.000 0.000 28
1 6173 942 634 0.000 0.000 31
1 6178 940 634 0.258 0.129 33
1 6183 940 634 0.000 0.000 32
1 6188 940 634 0.000 0.000 32
1 6193 940 634 0.000 0.000 30
1 6198 941 636 0.288 0.144 52
1 6203 941 636 0.000 0.000 47
1 6208 941 636 0.000 0.000 48
1 6213 938 636 0.387 0.194 40
1 6218 932 637 0.785 0.392 38
1 6223 930 637 0.258 0.129 32
1 6228 928 640 0.465 0.233 36
1 6233 928 640 0.000 0.000 116
1 6238 929 640 0.129 0.065 100
1 6243 933 642 0.577 0.288 57
1 6248 936 644 0.465 0.233 52
1 6253 936 644 0.000 0.000 50
1 6258 936 644 0.000 0.000 44
1 6263 936 644 0.000 0.000 38
1 6268 936 644 0.000 0.000 32
1 6273 936 645 0.129 0.065 30
1 6278 934 645 0.258 0.129 38
1 6283 934 645 0.000 0.000 37
1 6288 934 645 0.000 0.000 41
1 6293 934 645 0.000 0.000 44
1 6298 934 645 0.000 0.000 44
1 6303 934 645 0.000 0.000 44
1 6308 934 645 0.000 0.000 37
1 6313 934 645 0.000 0.000 28
1 6318 934 645 0.000 0.000 49
1 6323 934 645 0.000 0.000 54
1 6328 936 648 0.465 0.233 48
1 6333 936 648 0.000 0.000 41
1 6338 938 648 0.258 0.129 48
1 6343 938 648 0.000 0.000 67
1 6348 938 648 0.000 0.000 60
1 6353 942 648 0.516 0.258 52
1 6358 944 648 0.258 0.129 49
1 6363 944 648 0.000 0.000 49
1 6368 944 648 0.000 0.000 107
1 6373 946 648 0.258 0.129 86
1 6378 953 656 1.371 0.686 64
1 6383 953 656 0.000 0.000 32
1 6388 954 656 0.129 0.065 55
1 6393 956 656 0.258 0.129 44
1 6398 956 656 0.000 0.000 29
1 6403 956 656 0.000 0.000 29
1 6408 957 656 0.129 0.065 38
1 6413 957 656 0.000 0.000 31
1 6418 957 656 0.000 0.000 31
1 6423 957 656 0.000 0.000 33
1 6428 957 656 0.000 0.000 32
1 6433 957 657 0.129 0.065 32
1 6438 957 657 0.000 0.000 32
1 6443 957 657 0.000 0.000 34
1 6448 957 657 0.000 0.000 33
1 6453 957 658 0.129 0.065 29
1 6458 957 658 0.000 0.000 39
1 6463 957 658 0.000 0.000 38
1 6468 957 658 0.000 0.000 41
1 6473 957 658 0.000 0.000 48
1 6478 956 652 0.785 0.392 31
1 6483 956 650 0.258 0.129 32
1 6488 954 650 0.258 0.129 46
1 6493 953 649 0.182 0.091 62
1 6498 953 649 0.000 0.000 55
1 6503 953 649 0.000 0.000 41
1 6508 950 649 0.387 0.194 35
1 6513 950 646 0.387 0.194 31
1 6518 952 646 0.258 0.129 36
1 6523 952 646 0.000 0.000 35
1 6528 953 646 0.129 0.065 36
1 6533 953 646 0.000 0.000 36
1 6538 956 646 0.387 0.194 28
1 6543 954 646 0.258 0.129 38
1 6548 953 646 0.129 0.065 32
1 6553 953 646 0.000 0.000 36
1 6558 953 644 0.258 0.129 37
1 6563 953 644 0.000 0.000 40
1 6568 953 644 0.000 0.000 34
1 6573 956 644 0.387 0.194 36
1 6578 956 644 0.000 0.000 36
1 6583 957 644 0.129 0.065 33
1 6588 958 644 0.129 0.065 36
1 6593 957 645 0.182 0.091 48
1 6598 958 645 0.129 0.065 38
1 6603 958 646 0.129 0.065 29
1 6608 958 646 0.000 0.000 57
1 6613 960 646 0.258 0.129 32
1 6618 961 646 0.129 0.065 35
1 6623 962 646 0.129 0.065 37
1 6628 965 644 0.465 0.233 33
1 6633 968 644 0.387 0.194 63
1 6638 966 644 0.258 0.129 89
1 6643 966 645 0.129 0.065 98
1 6648 965 645 0.129 0.065 95
1 6653 965 648 0.387 0.194 66
1 6658 966 649 0.182 0.091 31
1 6663 966 649 0.000 0.000 29
1 6668 966 652 0.387 0.194 36
1 6673 966 652 0.000 0.000 38
1 6678 966 652 0.000 0.000 38
1 6683 966 657 0.645 0.323 54
1 6688 966 654 0.387 0.194 30
1 6693 969 653 0.408 0.204 42
1 6698 969 653 0.000 0.000 43
1 6703 969 653 0.000 0.000 42
1 6708 968 653 0.129 0.065 34
1 6713 968 653 0.000 0.000 33
1 6718 968 653 0.000 0.000 34
1 6723 968 653 0.000 0.000 34
1 6728 968 653 0.000 0.000 35
1 6733 969 654 0.182 0.091 22
1 6738 969 657 0.387 0.194 43
1 6743 973 658 0.532 0.266 61
1 6748 973 658 0.000 0.000 43
1 6753 976 658 0.387 0.194 50
1 6758 977 658 0.129 0.065 38
1 6763 977 658 0.000 0.000 83
1 6768 977 660 0.258 0.129 110
1 6773 973 665 0.826 0.413 53
1 6778 970 665 0.387 0.194 31
1 6783 970 665 0.000 0.000 71
1 6788 970 665 0.000 0.000 79
1 6793 972 665 0.258 0.129 35
1 6798 972 665 0.000 0.000 27
1 6803 972 665 0.000 0.000 28
1 6808 972 665 0.000 0.000 30
1 6813 973 666 0.182 0.091 29
1 6818 973 666 0.000 0.000 33
1 6823 973 666 0.000 0.000 33
1 6828 973 666 0.000 0.000 29
1 6833 973 666 0.000 0.000 33
1 6838 973 666 0.000 0.000 33
1 6843 973 666 0.000 0.000 29
1 6848 973 665 0.129 0.065 33
1 6853 973 665 0.000 0.000 36
1 6858 972 666 0.182 0.091 39
1 6863 972 666 0.000 0.000 49
1 6868 972 666 0.000 0.000 93
1 6873 972 666 0.000 0.000 100
1 6878 972 666 0.000 0.000 99
1 6883 970 666 0.258 0.129 103
1 6888 968 665 0.288 0.144 110
1 6893 964 669 0.730 0.365 49
1 6898 964 669 0.000 0.000 96
1 6903 962 670 0.288 0.144 61
1 6908 961 670 0.129 0.065 34
1 6913 961 670 0.000 0.000 42
1 6918 961 670 0.000 0.000 84
1 6923 962 670 0.129 0.065 97
1 6928 962 669 0.129 0.065 97
1 6933 965 668 0.408 0.204 94
1 6938 965 666 0.258 0.129 98
1 6943 965 666 0.000 0.000 96
1 6948 966 661 0.658 0.329 89
1 6953 968 660 0.288 0.144 69
1 6958 968 660 0.000 0.000 68
1 6963 968 657 0.387 0.194 54
1 6968 968 657 0.000 0.000 58
1 6973 968 656 0.129 0.065 50
1 6978 968 656 0.000 0.000 50
1 6983 968 656 0.000 0.000 48
1 6988 968 656 0.000 0.000 47
1 6993 968 656 0.000 0.000 39
1 6998 968 657 0.129 0.065 45
1 7003 966 661 0.577 0.288 37
1 7008 966 661 0.000 0.000 33
1 7013 966 664 0.387 0.194 40
1 7018 966 665 0.129 0.065 40
1 7023 965 665 0.129 0.065 33
1 7028 965 666 0.129 0.065 43
1 7033 965 668 0.258 0.129 77
1 7038 965 668 0.000 0.000 65
1 7043 965 668 0.000 0.000 62
1 7048 962 668 0.387 0.194 60
1 7053 961 668 0.129 0.065 50
1 7058 961 673 0.645 0.323 50
1 7063 962 673 0.129 0.065 42
1 7068 964 673 0.258 0.129 51
1 7073 965 673 0.129 0.065 58
1 7078 965 673 0.000 0.000 51
1 7083 965 673 0.000 0.000 51
1 7088 965 673 0.000 0.000 55
1 7093 965 674 0.129 0.065 68
1 7098 964 674 0.129 0.065 92
1 7103 965 673 0.182 0.091 95
1 7108 966 673 0.129 0.065 99
1 7113 966 674 0.129 0.065 96
1 7118 966 674 0.000 0.000 97
1 7123 970 670 0.730 0.365 59
1 7128 968 672 0.365 0.182 94
1 7133 968 672 0.000 0.000 89
1 7138 968 672 0.000 0.000 92
1 7143 969 672 0.129 0.065 81
1 7148 970 673 0.182 0.091 90
1 7153 970 673 0.000 0.000 94
1 7158 972 673 0.258 0.129 93
1 7163 976 677 0.730 0.365 95
1 7168 976 677 0.000 0.000 91
1 7173 980 677 0.516 0.258 91
1 7178 977 666 1.471 0.735 77
1 7183 978 666 0.129 0.065 77
1 7188 978 665 0.129 0.065 57
1 7193 980 665 0.258 0.129 69
1 7198 980 665 0.000 0.000 66
1 7203 980 665 0.000 0.000 70
1 7208 980 665 0.000 0.000 71
1 7213 980 665 0.000 0.000 70
1 7218 980 665 0.000 0.000 70
1 7223 980 665 0.000 0.000 71
1 7228 980 665 0.000 0.000 70
1 7233 980 665 0.000 0.000 67
1 7238 980 665 0.000 0.000 72
1 7243 980 665 0.000 0.000 92
1 7248 980 665 0.000 0.000 94
1 7253 980 665 0.000 0.000 91
1 7258 980 666 0.129 0.065 101
1 7263 981 662 0.532 0.266 47
1 7268 981 662 0.000 0.000 33
1 7273 982 662 0.129 0.065 43
1 7278 982 664 0.258 0.129 100
1 7283 982 664 0.000 0.000 95
1 7288 985 664 0.387 0.194 97
1 7293 989 658 0.930 0.465 104
1 7298 989 658 0.000 0.000 92
1 7303 989 656 0.258 0.129 91
1 7308 986 653 0.547 0.274 117
1 7313 981 652 0.658 0.329 29
1 7318 981 652 0.000 0.000 30
1 7323 985 652 0.516 0.258 36
1 7328 984 652 0.129 0.065 30
1 7333 984 652 0.000 0.000 25
1 7338 984 652 0.000 0.000 42
1 7343 984 652 0.000 0.000 43
1 7348 984 652 0.000 0.000 50
1 7353 985 652 0.129 0.065 51
1 7358 985 652 0.000 0.000 55
1 7363 984 652 0.129 0.065 53
1 7368 982 650 0.365 0.182 39
1 7373 982 650 0.000 0.000 36
1 7378 982 650 0.000 0.000 35
1 7383 981 650 0.129 0.065 28
1 7388 981 650 0.000 0.000 36
1 7393 982 650 0.129 0.065 46
1 7398 981 650 0.129 0.065 46
1 7403 982 649 0.182 0.091 92
1 7408 981 649 0.129 0.065 102
1 7413 981 649 0.000 0.000 100
1 7418 981 649 0.000 0.000 95
1 7423 981 649 0.000 0.000 92
1 7428 972 642 1.471 0.735 41
1 7433 972 642 0.000 0.000 102
1 7438 972 642 0.000 0.000 90
1 7443 972 642 0.000 0.000 92
1 7448 965 642 0.903 0.452 59
1 7453 957 642 1.032 0.516 98
1 7458 958 642 0.129 0.065 99
1 7463 962 640 0.577 0.288 37
1 7468 964 640 0.258 0.129 50
1 7473 964 640 0.000 0.000 23
1 7478 964 640 0.000 0.000 45
1 7483 964 640 0.000 0.000 43
1 7488 964 640 0.000 0.000 48
1 7493 964 640 0.000 0.000 49
1 7498 964 640 0.000 0.000 51
1 7503 962 637 0.465 0.233 29
1 7508 962 637 0.000 0.000 29
1 7513 962 637 0.000 0.000 29
1 7518 962 637 0.000 0.000 36
1 7523 962 637 0.000 0.000 28
1 7528 961 637 0.129 0.065 34
1 7533 961 637 0.000 0.000 53
1 7538 961 637 0.000 0.000 58
1 7543 962 638 0.182 0.091 58
1 7548 962 638 0.000 0.000 64
1 7553 962 638 0.000 0.000 58
1 7558 964 638 0.258 0.129 46
1 7563 965 638 0.129 0.065 33
1 7568 966 640 0.288 0.144 48
1 7573 966 640 0.000 0.000 36
1 7578 964 641 0.288 0.144 32
1 7583 964 641 0.000 0.000 31
1 7588 964 641 0.000 0.000 37
1 7593 964 641 0.000 0.000 36
1 7598 965 641 0.129 0.065 34
1 7603 966 641 0.129 0.065 34
1 7608 968 641 0.258 0.129 38
1 7613 968 641 0.000 0.000 34
1 7618 969 641 0.129 0.065 29
1 7623 969 641 0.000 0.000 55
1 7628 969 641 0.000 0.000 25
1 7633 969 641 0.000 0.000 53
1 7638 973 641 0.516 0.258 29
1 7643 973 641 0.000 0.000 32
1 7648 973 641 0.000 0.000 43
1 7653 976 641 0.387 0.194 28
1 7658 976 640 0.129 0.065 33
1 7663 976 640 0.000 0.000 39
1 7668 976 640 0.000 0.000 49
1 7673 974 638 0.365 0.182 33
1 7678 974 637 0.129 0.065 33
1 7683 974 637 0.000 0.000 47
1 7688 974 637 0.000 0.000 33
1 7693 974 637 0.000 0.000 28
1 7698 974 637 0.000 0.000 34
1 7703 974 637 0.000 0.000 31
1 7708 974 634 0.387 0.194 40
1 7713 974 633 0.129 0.065 41
1 7718 974 633 0.000 0.000 43
1 7723 972 632 0.288 0.144 31
1 7728 972 632 0.000 0.000 31
1 7733 972 632 0.000 0.000 30
1 7738 972 630 0.258 0.129 37
1 7743 973 630 0.129 0.065 32
1 7748 973 630 0.000 0.000 32
1 7753 973 630 0.000 0.000 30
1 7758 973 630 0.000 0.000 30
1 7763 973 630 0.000 0.000 33
1 7768 973 630 0.000 0.000 31
1 7773 973 630 0.000 0.000 32
1 7778 973 630 0.000 0.000 26
1 7783 973 632 0.258 0.129 31
1 7788 973 632 0.000 0.000 32
1 7793 973 632 0.000 0.000 33
1 7798 973 632 0.000 0.000 43
1 7803 973 632 0.000 0.000 42
1 7808 973 632 0.000 0.000 56
1 7813 974 632 0.129 0.065 105
1 7818 974 632 0.000 0.000 101
1 7823 974 632 0.000 0.000 98
1 7828 973 630 0.288 0.144 94
1 7833 968 634 0.826 0.413 49
1 7838 966 634 0.258 0.129 107
1 7843 965 634 0.129 0.065 92
1 7848 964 636 0.288 0.144 95
1 7853 954 640 1.389 0.695 68
1 7858 954 640 0.000 0.000 95
1 7863 953 640 0.129 0.065 97
1 7868 954 638 0.288 0.144 97
1 7873 956 637 0.288 0.144 97
1 7878 960 630 1.040 0.520 69
1 7883 960 630 0.000 0.000 70
1 7888 960 630 0.000 0.000 69
1 7893 960 630 0.000 0.000 62
1 7898 960 630 0.000 0.000 61
1 7903 960 630 0.000 0.000 54
1 7908 960 630 0.000 0.000 35
1 7913 960 630 0.000 0.000 44
1 7918 960 630 0.000 0.000 29
1 7923 961 630 0.129 0.065 30
1 7928 961 630 0.000 0.000 49
1 7933 966 632 0.695 0.347 47
1 7938 968 632 0.258 0.129 48
1 7943 969 632 0.129 0.065 36
1 7948 970 632 0.129 0.065 39
1 7953 973 633 0.408 0.204 97
1 7958 972 634 0.182 0.091 97
1 7963 970 634 0.258 0.129 75
1 7968 970 634 0.000 0.000 100
1 7973 970 634 0.000 0.000 93
1 7978 968 636 0.365 0.182 92
1 7983 964 636 0.516 0.258 83
1 7988 964 636 0.000 0.000 44
1 7993 964 634 0.258 0.129 33
1 7998 964 634 0.000 0.000 24
1 8003 964 634 0.000 0.000 29
1 8008 964 640 0.774 0.387 65
1 8013 964 640 0.000 0.000 38
1 8018 964 640 0.000 0.000 45
1 8023 964 640 0.000 0.000 44
1 8028 964 640 0.000 0.000 45
1 8033 964 640 0.000 0.000 48
1 8038 964 640 0.000 0.000 43
1 8043 964 640 0.000 0.000 49
1 8048 962 640 0.258 0.129 28
1 8053 962 640 0.000 0.000 39
1 8058 966 637 0.645 0.323 55
1 8063 965 637 0.129 0.065 38
1 8068 965 637 0.000 0.000 55
1 8073 965 637 0.000 0.000 56
1 8078 965 637 0.000 0.000 67
1 8083 968 629 1.102 0.551 61
1 8088 968 629 0.000 0.000 50
1 8093 968 629 0.000 0.000 40
1 8098 969 629 0.129 0.065 34
1 8103 972 632 0.547 0.274 42
1 8108 973 632 0.129 0.065 50
1 8113 973 632 0.000 0.000 57
1 8118 973 632 0.000 0.000 67
1 8123 976 632 0.387 0.194 102
1 8128 974 632 0.258 0.129 96
1 8133 974 632 0.000 0.000 102
1 8138 974 632 0.000 0.000 97
1 8143 974 630 0.258 0.129 56
1 8148 972 628 0.365 0.182 40
1 8153 973 628 0.129 0.065 30
1 8158 973 628 0.000 0.000 27
1 8163 973 628 0.000 0.000 29
1 8168 973 628 0.000 0.000 32
1 8173 973 628 0.000 0.000 32
1 8178 973 628 0.000 0.000 31
1 8183 974 628 0.129 0.065 33
1 8188 974 628 0.000 0.000 41
1 8193 974 628 0.000 0.000 52
1 8198 974 628 0.000 0.000 59
1 8203 974 628 0.000 0.000 51
1 8208 974 629 0.129 0.065 43
1 8213 974 629 0.000 0.000 27
1 8218 976 629 0.258 0.129 81
1 8223 976 629 0.000 0.000 89
1 8228 976 634 0.645 0.323 49
1 8233 976 634 0.000 0.000 70
1 8238 976 634 0.000 0.000 94
1 8243 976 633 0.129 0.065 89
1 8248 978 634 0.288 0.144 93
1 8253 977 648 1.811 0.905 82
1 8258 977 649 0.129 0.065 91
1 8263 978 649 0.129 0.065 92
1 8268 980 649 0.258 0.129 102
1 8273 981 649 0.129 0.065 95
1 8278 982 649 0.129 0.065 96
1 8283 982 649 0.000 0.000 96
1 8288 984 652 0.465 0.233 91
1 8293 974 648 1.389 0.695 49
1 8298 974 648 0.000 0.000 49
1 8303 974 648 0.000 0.000 47
1 8308 974 648 0.000 0.000 49
1 8313 974 648 0.000 0.000 52
1 8318 974 648 0.000 0.000 50
1 8323 978 648 0.516 0.258 105
1 8328 977 649 0.182 0.091 107
1 8333 974 649 0.387 0.194 111
1 8338 974 649 0.000 0.000 101
1 8343 974 648 0.129 0.065 97
1 8348 965 649 1.168 0.584 39
1 8353 965 649 0.000 0.000 39
1 8358 965 649 0.000 0.000 29
1 8363 964 652 0.408 0.204 37
1 8368 964 652 0.000 0.000 46
1 8373 964 652 0.000 0.000 46
1 8378 964 652 0.000 0.000 44
1 8383 968 656 0.730 0.365 97
1 8388 968 656 0.000 0.000 81
1 8393 968 656 0.000 0.000 65
1 8398 968 656 0.000 0.000 38
1 8403 968 656 0.000 0.000 41
1 8408 969 656 0.129 0.065 54
1 8413 969 656 0.000 0.000 43
1 8418 969 656 0.000 0.000 41
1 8423 969 656 0.000 0.000 47
1 8428 969 656 0.000 0.000 46
1 8433 969 656 0.000 0.000 45
1 8438 969 656 0.000 0.000 40
1 8443 969 656 0.000 0.000 28
1 8448 969 656 0.000 0.000 36
1 8453 969 656 0.000 0.000 35
1 8458 969 656 0.000 0.000 30
1 8463 969 656 0.000 0.000 33
1 8468 969 658 0.258 0.129 44
1 8473 969 658 0.000 0.000 35
1 8478 969 658 0.000 0.000 53
1 8483 969 658 0.000 0.000 46
1 8488 970 658 0.129 0.065 66
1 8493 976 661 0.865 0.433 41
1 8498 976 661 0.000 0.000 30
1 8503 977 662 0.182 0.091 107
1 8508 978 662 0.129 0.065 92
1 8513 980 664 0.365 0.182 114
1 8518 984 664 0.516 0.258 47
1 8523 985 665 0.182 0.091 44
1 8528 986 665 0.129 0.065 35
1 8533 986 665 0.000 0.000 26
1 8538 986 665 0.000 0.000 28
1 8543 989 668 0.547 0.274 33
1 8548 989 668 0.000 0.000 39
1 8553 989 668 0.000 0.000 40
1 8558 989 668 0.000 0.000 35
1 8563 989 668 0.000 0.000 34
1 8568 989 668 0.000 0.000 36
1 8573 989 668 0.000 0.000 37
1 8578 989 668 0.000 0.000 38
1 8583 989 668 0.000 0.000 39
1 8588 989 668 0.000 0.000 36
1 8593 989 668 0.000 0.000 37
1 8598 989 668 0.000 0.000 38
1 8603 988 668 0.129 0.065 38
1 8608 985 664 0.645 0.323 28
1 8613 985 662 0.258 0.129 34
1 8618 985 660 0.258 0.129 33
1 8623 985 660 0.000 0.000 34
1 8628 985 660 0.000 0.000 49
1 8633 985 658 0.258 0.129 50
1 8638 985 658 0.000 0.000 33
1 8643 985 658 0.000 0.000 41
1 8648 984 658 0.129 0.065 28
1 8653 984 657 0.129 0.065 35
1 8658 984 657 0.000 0.000 33
1 8663 984 657 0.000 0.000 31
1 8668 984 656 0.129 0.065 31
1 8673 984 656 0.000 0.000 34
1 8678 984 656 0.000 0.000 35
1 8683 986 653 0.465 0.233 35
1 8688 986 653 0.000 0.000 36
1 8693 986 653 0.000 0.000 38
1 8698 988 653 0.258 0.129 50
1 8703 988 653 0.000 0.000 54
1 8708 989 653 0.129 0.065 58
1 8713 989 653 0.000 0.000 48
1 8718 989 656 0.387 0.194 46
1 8723 988 656 0.129 0.065 37
1 8728 988 656 0.000 0.000 38
1 8733 988 656 0.000 0.000 30
1 8738 988 656 0.000 0.000 72
1 8743 988 656 0.000 0.000 94
1 8748 992 656 0.516 0.258 26
1 8753 992 656 0.000 0.000 47
1 8758 992 656 0.000 0.000 78
1 8763 993 656 0.129 0.065 50
1 8768 998 656 0.645 0.323 33
1 8773 998 656 0.000 0.000 79
1 8778 998 656 0.000 0.000 96
1 8783 998 656 0.000 0.000 97
1 8788 998 656 0.000 0.000 99
1 8793 998 658 0.258 0.129 99
1 8798 998 662 0.516 0.258 29
1 8803 997 662 0.129 0.065 33
1 8808 998 665 0.408 0.204 38
1 8813 998 665 0.000 0.000 37
1 8818 998 665 0.000 0.000 36
1 8823 1000 665 0.258 0.129 42
1 8828 1000 665 0.000 0.000 43
1 8833 1000 665 0.000 0.000 38
1 8838 1000 665 0.000 0.000 45
1 8843 1000 665 0.000 0.000 41
1 8848 1000 665 0.000 0.000 39
1 8853 1001 665 0.129 0.065 39
1 8858 1002 666 0.182 0.091 52
1 8863 1002 666 0.000 0.000 37
1 8868 1004 668 0.365 0.182 47
1 8873 1006 668 0.258 0.129 56
1 8878 1006 669 0.129 0.065 43
1 8883 1009 666 0.547 0.274 41
1 8888 1009 666 0.000 0.000 34
1 8893 1010 666 0.129 0.065 101
1 8898 1013 670 0.645 0.323 91
1 8903 1005 676 1.290 0.645 57
1 8908 1005 676 0.000 0.000 73
1 8913 1005 676 0.000 0.000 59
1 8918 1005 676 0.000 0.000 51
1 8923 1008 677 0.408 0.204 90
1 8928 1008 677 0.000 0.000 96
1 8933 1005 677 0.387 0.194 31
1 8938 1004 677 0.129 0.065 25
1 8943 1005 677 0.129 0.065 27
1 8948 1005 677 0.000 0.000 33
1 8953 1005 677 0.000 0.000 30
1 8958 1005 678 0.129 0.065 35
1 8963 1004 678 0.129 0.065 33
1 8968 1002 678 0.258 0.129 42
1 8973 1002 678 0.000 0.000 32
1 8978 1002 678 0.000 0.000 39
1 8983 1002 678 0.000 0.000 43
1 8988 1002 678 0.000 0.000 44
1 8993 1002 678 0.000 0.000 44
1 8998 1006 681 0.645 0.323 93
1 9003 1005 681 0.129 0.065 95
1 9008 1004 681 0.129 0.065 94
1 9013 1004 680 0.129 0.065 93
1 9018 1000 676 0.730 0.365 98
1 9023 997 678 0.465 0.233 75
1 9028 997 682 0.516 0.258 109
1 9033 997 682 0.000 0.000 106
1 9038 996 684 0.288 0.144 83
1 9043 996 684 0.000 0.000 90
1 9048 994 685 0.288 0.144 91
1 9053 994 685 0.000 0.000 89
1 9058 996 685 0.258 0.129 94
1 9063 998 685 0.258 0.129 98
1 9068 998 680 0.645 0.323 91
1 9073 1001 677 0.547 0.274 91
1 9078 1000 672 0.658 0.329 93
1 9083 1000 670 0.258 0.129 60
1 9088 1000 670 0.000 0.000 58
1 9093 1000 670 0.000 0.000 56
1 9098 1000 669 0.129 0.065 67
1 9103 1000 668 0.129 0.065 54
1 9108 1000 668 0.000 0.000 56
1 9113 1000 668 0.000 0.000 56
1 9118 1000 668 0.000 0.000 55
1 9123 1001 668 0.129 0.065 65
1 9128 1001 668 0.000 0.000 70
1 9133 1001 668 0.000 0.000 114
1 9138 1001 668 0.000 0.000 108
1 9143 996 676 1.217 0.608 54
1 9148 996 676 0.000 0.000 48
1 9153 996 677 0.129 0.065 40
1 9158 996 677 0.000 0.000 33
1 9163 996 678 0.129 0.065 43
1 9168 996 678 0.000 0.000 49
1 9173 996 678 0.000 0.000 38
1 9178 990 681 0.865 0.433 73
1 9183 992 681 0.258 0.129 32
1 9188 993 682 0.182 0.091 28
1 9193 993 684 0.258 0.129 71
1 9198 993 684 0.000 0.000 70
1 9203 994 684 0.129 0.065 69
1 9208 996 685 0.288 0.144 87
1 9213 996 685 0.000 0.000 83
1 9218 997 685 0.129 0.065 96
1 9223 997 685 0.000 0.000 97
1 9228 997 685 0.000 0.000 97
1 9233 997 685 0.000 0.000 100
1 9238 997 685 0.000 0.000 93
1 9243 998 681 0.532 0.266 51
1 9248 1000 680 0.288 0.144 49
1 9253 1000 681 0.129 0.065 68
1 9258 1000 681 0.000 0.000 76
1 9263 1000 681 0.000 0.000 67
1 9268 1000 681 0.000 0.000 60
1 9273 1000 681 0.000 0.000 74
1 9278 1001 681 0.129 0.065 72
1 9283 1004 682 0.408 0.204 40
1 9288 1008 684 0.577 0.288 83
1 9293 1006 684 0.258 0.129 99
1 9298 1006 684 0.000 0.000 96
1 9303 1008 685 0.288 0.144 96
1 9308 1008 682 0.387 0.194 96
1 9313 1009 680 0.288 0.144 97
1 9318 1009 677 0.387 0.194 97
1 9323 1009 676 0.129 0.065 78
1 9328 1009 676 0.000 0.000 78
1 9333 1009 676 0.000 0.000 79
1 9338 1009 676 0.000 0.000 81
1 9343 1010 674 0.288 0.144 46
1 9348 1010 674 0.000 0.000 50
1 9353 1008 672 0.365 0.182 29
1 9358 1008 672 0.000 0.000 30
1 9363 1008 672 0.000 0.000 29
1 9368 1008 672 0.000 0.000 29
1 9373 1008 672 0.000 0.000 31
1 9378 1008 672 0.000 0.000 23
1 9383 1009 672 0.129 0.065 28
1 9388 1009 674 0.258 0.129 54
1 9393 1009 674 0.000 0.000 46
1 9398 1006 674 0.387 0.194 77
1 9403 1006 674 0.000 0.000 81
1 9408 1005 674 0.129 0.065 90
1 9413 1005 674 0.000 0.000 88
1 9418 1006 674 0.129 0.065 89
1 9423 1008 674 0.258 0.129 89
1 9428 1008 674 0.000 0.000 97
1 9433 1008 674 0.000 0.000 96
1 9438 1008 674 0.000 0.000 93
1 9443 1010 674 0.258 0.129 92
1 9448 1010 674 0.000 0.000 92
1 9453 1014 676 0.577 0.288 98
1 9458 1016 676 0.258 0.129 98
1 9463 1020 674 0.577 0.288 94
1 9468 1022 673 0.288 0.144 92
1 9473 1022 673 0.000 0.000 93
1 9478 1022 673 0.000 0.000 93
1 9483 1017 664 1.328 0.664 60
1 9488 1017 664 0.000 0.000 67
1 9493 1017 664 0.000 0.000 79
1 9498 1017 664 0.000 0.000 83
1 9503 1017 664 0.000 0.000 84
1 9508 1017 664 0.000 0.000 103
1 9513 1017 664 0.000 0.000 98
1 9518 1017 664 0.000 0.000 96
1 9523 1006 661 1.471 0.735 33
1 9528 1004 662 0.288 0.144 23
1 9533 1004 662 0.000 0.000 29
1 9538 1000 668 0.930 0.465 82
1 9543 1000 668 0.000 0.000 81
1 9548 1000 668 0.000 0.000 87
1 9553 1000 668 0.000 0.000 98
1 9558 1000 668 0.000 0.000 102
1 9563 1000 668 0.000 0.000 104
1 9568 1000 668 0.000 0.000 104
1 9573 1000 668 0.000 0.000 104
1 9578 1000 668 0.000 0.000 95
1 9583 1000 668 0.000 0.000 93
1 9588 997 665 0.547 0.274 94
1 9593 997 665 0.000 0.000 95
1 9598 997 665 0.000 0.000 94
1 9603 997 665 0.000 0.000 95
1 9608 994 664 0.408 0.204 99
1 9613 997 650 1.847 0.923 56
1 9618 997 650 0.000 0.000 60
1 9623 997 650 0.000 0.000 64
1 9628 997 650 0.000 0.000 63
1 9633 997 650 0.000 0.000 56
1 9638 997 650 0.000 0.000 58
1 9643 997 650 0.000 0.000 58
1 9648 996 650 0.129 0.065 51
1 9653 994 652 0.365 0.182 40
1 9658 994 653 0.129 0.065 30
1 9663 994 653 0.000 0.000 40
1 9668 996 653 0.258 0.129 27
1 9673 998 654 0.288 0.144 51
1 9678 998 656 0.258 0.129 73
1 9683 997 656 0.129 0.065 29
1 9688 998 658 0.288 0.144 35
1 9693 998 658 0.000 0.000 75
1 9698 1000 660 0.365 0.182 95
1 9703 1001 660 0.129 0.065 95
1 9708 1002 658 0.288 0.144 77
1 9713 1002 657 0.129 0.065 45
1 9718 1004 657 0.258 0.129 40
1 9723 1004 657 0.000 0.000 39
1 9728 1004 657 0.000 0.000 52
1 9733 1005 657 0.129 0.065 64
1 9738 1006 657 0.129 0.065 68
1 9743 1008 657 0.258 0.129 47
1 9748 1009 660 0.408 0.204 106
1 9753 1009 661 0.129 0.065 89
1 9758 1012 662 0.408 0.204 96
1 9763 1012 662 0.000 0.000 97
1 9768 1010 664 0.365 0.182 89
1 9773 1009 664 0.129 0.065 91
1 9778 1009 664 0.000 0.000 90
1 9783 1009 664 0.000 0.000 90
1 9788 1009 664 0.000 0.000 95
1 9793 1009 664 0.000 0.000 97
1 9798 1009 664 0.000 0.000 91
1 9803 1009 662 0.258 0.129 96
1 9808 1008 658 0.532 0.266 92
1 9813 1008 658 0.000 0.000 94
1 9818 1008 658 0.000 0.000 97
1 9823 1008 658 0.000 0.000 96
1 9828 1008 657 0.129 0.065 96
1 9833 1008 657 0.000 0.000 95
1 9838 1008 657 0.000 0.000 96
1 9843 1008 657 0.000 0.000 96
1 9848 1008 657 0.000 0.000 93
1 9853 1008 648 1.161 0.581 99
1 9858 1008 644 0.516 0.258 64
1 9863 1008 644 0.000 0.000 62
1 9868 1008 644 0.000 0.000 60
1 9873 1008 644 0.000 0.000 62
1 9878 1008 644 0.000 0.000 67
1 9883 1008 644 0.000 0.000 63
1 9888 1008 644 0.000 0.000 67
1 9893 1009 644 0.129 0.065 77
1 9898 1010 645 0.182 0.091 98
1 9903 1010 645 0.000 0.000 101
1 9908 1012 645 0.258 0.129 94
1 9913 1012 645 0.000 0.000 94
1 9918 1018 645 0.774 0.387 93
1 9923 1005 641 1.755 0.877 28
1 9928 1005 641 0.000 0.000 34
1 9933 1005 641 0.000 0.000 33
1 9938 1005 642 0.129 0.065 50
1 9943 1000 642 0.645 0.323 26
1 9948 996 641 0.532 0.266 29
1 9953 994 641 0.258 0.129 64
1 9958 993 640 0.182 0.091 74
1 9963 992 638 0.288 0.144 100
1 9968 990 634 0.577 0.288 97
1 9973 994 630 0.730 0.365 45
1 9978 996 630 0.258 0.129 54
1 9983 996 630 0.000 0.000 64
1 9988 996 630 0.000 0.000 36
1 9993 996 630 0.000 0.000 36
1 9998 996 630 0.000 0.000 33
1 10003 997 630 0.129 0.065 36
1 10008 997 630 0.000 0.000 37
1 10013 997 630 0.000 0.000 40
1 10018 997 630 0.000 0.000 39
1 10023 997 630 0.000 0.000 34
1 10028 997 632 0.258 0.129 26
1 10033 997 632 0.000 0.000 23
1 10038 997 632 0.000 0.000 25
1 10043 997 632 0.000 0.000 28
1 10048 998 632 0.129 0.065 30
1 10053 998 632 0.000 0.000 35
1 10058 998 632 0.000 0.000 44
1 10063 997 632 0.129 0.065 44
1 10068 998 632 0.129 0.065 39
1 10073 1000 632 0.258 0.129 35
1 10078 1002 630 0.365 0.182 30
1 10083 1002 630 0.000 0.000 27
1 10088 1002 630 0.000 0.000 100
1 10093 1005 632 0.465 0.233 104
1 10098 1005 632 0.000 0.000 64
1 10103 1006 628 0.532 0.266 38
1 10108 1008 628 0.258 0.129 62
1 10113 1008 628 0.000 0.000 112
1 10118 1009 628 0.129 0.065 106
1 10123 1006 628 0.387 0.194 44
1 10128 1006 628 0.000 0.000 79
1 10133 1006 628 0.000 0.000 88
1 10138 1006 629 0.129 0.065 98
1 10143 1008 630 0.288 0.144 90
1 10148 1008 638 1.032 0.516 67
1 10153 1008 638 0.000 0.000 70
1 10158 1009 642 0.532 0.266 95
1 10163 1009 642 0.000 0.000 73
1 10168 1009 642 0.000 0.000 77
1 10173 1012 645 0.547 0.274 90
1 10178 1012 646 0.129 0.065 95
1 10183 1012 649 0.387 0.194 93
1 10188 1014 649 0.258 0.129 93
1 10193 1013 646 0.408 0.204 94
1 10198 1009 637 1.271 0.635 52
1 10203 1009 636 0.129 0.065 70
1 10208 1008 634 0.288 0.144 32
1 10213 1008 633 0.129 0.065 37
1 10218 1008 633 0.000 0.000 26
1 10223 1009 633 0.129 0.065 28
1 10228 1012 633 0.387 0.194 42
1 10233 1012 633 0.000 0.000 29
1 10238 1013 633 0.129 0.065 27
1 10243 1014 633 0.129 0.065 38
1 10248 1016 634 0.288 0.144 56
1 10253 1016 636 0.258 0.129 84
1 10258 1016 636 0.000 0.000 89
1 10263 1016 634 0.258 0.129 99
1 10268 1016 634 0.000 0.000 97
1 10273 1016 633 0.129 0.065 50
1 10278 1016 632 0.129 0.065 32
1 10283 1016 630 0.258 0.129 45
1 10288 1017 630 0.129 0.065 41
1 10293 1018 630 0.129 0.065 42
1 10298 1018 630 0.000 0.000 42
1 10303 1018 630 0.000 0.000 44
1 10308 1018 630 0.000 0.000 45
1 10313 1018 630 0.000 0.000 50
1 10318 1018 630 0.000 0.000 50
1 10323 1018 630 0.000 0.000 40
1 10328 1018 633 0.387 0.194 46
1 10333 1018 633 0.000 0.000 40
1 10338 1018 633 0.000 0.000 40
1 10343 1018 636 0.387 0.194 74
1 10348 1016 636 0.258 0.129 44
1 10353 1016 636 0.000 0.000 27
1 10358 1016 638 0.258 0.129 30
1 10363 1016 640 0.258 0.129 25
1 10368 1018 642 0.365 0.182 37
1 10373 1018 642 0.000 0.000 61
1 10378 1018 642 0.000 0.000 99
1 10383 1020 645 0.465 0.233 100
1 10388 1021 645 0.129 0.065 106
1 10393 1021 648 0.387 0.194 101
1 10398 1024 649 0.408 0.204 92
1 10403 1025 652 0.408 0.204 94
1 10408 1026 653 0.182 0.091 90
1 10413 1020 649 0.930 0.465 81
1 10418 1020 649 0.000 0.000 82
1 10423 1020 649 0.000 0.000 79
1 10428 1022 649 0.258 0.129 107
1 10433 1022 649 0.000 0.000 105
1 10438 1021 653 0.532 0.266 92
1 10443 1018 652 0.408 0.204 60
1 10448 1018 652 0.000 0.000 74
1 10453 1020 652 0.258 0.129 105
1 10458 1020 652 0.000 0.000 93
1 10463 1020 652 0.000 0.000 93
1 10468 1020 652 0.000 0.000 91
1 10473 1020 652 0.000 0.000 91
1 10478 1020 652 0.000 0.000 92
1 10483 1002 652 2.322 1.161 28
1 10488 1004 652 0.258 0.129 32
1 10493 1005 652 0.129 0.065 25
1 10498 1005 652 0.000 0.000 31
1 10503 1008 656 0.645 0.323 35
1 10508 1008 657 0.129 0.065 52
1 10513 1012 658 0.532 0.266 113
1 10518 1012 658 0.000 0.000 106
1 10523 1013 658 0.129 0.065 94
1 10528 1013 660 0.258 0.129 93
1 10533 1013 660 0.000 0.000 104
1 10538 1013 661 0.129 0.065 102
1 10543 1013 661 0.000 0.000 95
1 10548 1013 661 0.000 0.000 86
1 10553 1013 661 0.000 0.000 71
1 10558 1013 661 0.000 0.000 63
1 10563 1012 662 0.182 0.091 51
1 10568 1012 662 0.000 0.000 54
1 10573 1012 662 0.000 0.000 32
1 10578 1012 662 0.000 0.000 30
1 10583 1012 662 0.000 0.000 54
1 10588 1012 662 0.000 0.000 71
1 10593 1012 662 0.000 0.000 86
1 10598 1013 662 0.129 0.065 95
1 10603 1014 662 0.129 0.065 84
1 10608 1014 662 0.000 0.000 44
1 10613 1016 662 0.258 0.129 52
1 10618 1016 662 0.000 0.000 29
1 10623 1018 664 0.365 0.182 40
1 10628 1020 664 0.258 0.129 45
1 10633 1021 665 0.182 0.091 30
1 10638 1022 665 0.129 0.065 58
1 10643 1025 666 0.408 0.204 34
1 10648 1026 666 0.129 0.065 37
1 10653 1029 666 0.387 0.194 31
1 10658 1029 668 0.258 0.129 26
1 10663 1029 668 0.000 0.000 29
1 10668 1028 672 0.532 0.266 31
1 10673 1028 672 0.000 0.000 26
1 10678 1028 672 0.000 0.000 29
1 10683 1030 672 0.258 0.129 38
1 10688 1032 672 0.258 0.129 39
1 10693 1033 673 0.182 0.091 50
1 10698 1032 673 0.129 0.065 49
1 10703 1030 673 0.258 0.129 28
1 10708 1030 673 0.000 0.000 29
1 10713 1030 674 0.129 0.065 34
1 10718 1030 674 0.000 0.000 28
1 10723 1030 676 0.258 0.129 94
1 10728 1030 676 0.000 0.000 86
1 10733 1032 676 0.258 0.129 95
1 10738 1032 673 0.387 0.194 108
1 10743 1032 668 0.645 0.323 114
1 10748 1028 664 0.730 0.365 25
1 10753 1026 664 0.258 0.129 40
1 10758 1026 664 0.000 0.000 47
1 10763 1028 664 0.258 0.129 45
1 10768 1028 664 0.000 0.000 64
1 10773 1026 664 0.258 0.129 26
1 10778 1025 661 0.408 0.204 31
1 10783 1026 661 0.129 0.065 34
1 10788 1025 660 0.182 0.091 27
1 10793 1025 658 0.258 0.129 31
1 10798 1025 658 0.000 0.000 29
1 10803 1026 658 0.129 0.065 30
1 10808 1026 658 0.000 0.000 28
1 10813 1026 658 0.000 0.000 27
1 10818 1028 658 0.258 0.129 32
1 10823 1028 658 0.000 0.000 39
1 10828 1028 658 0.000 0.000 36
1 10833 1028 658 0.000 0.000 40
1 10838 1028 658 0.000 0.000 54
1 10843 1028 658 0.000 0.000 33
1 10848 1028 658 0.000 0.000 34
1 10853 1028 658 0.000 0.000 46
1 10858 1029 658 0.129 0.065 44
1 10863 1029 658 0.000 0.000 55
1 10868 1029 658 0.000 0.000 71
1 10873 1029 658 0.000 0.000 91
1 10878 1030 660 0.288 0.144 104
1 10883 1032 660 0.258 0.129 97
1 10888 1033 661 0.182 0.091 103
1 10893 1034 660 0.182 0.091 69
1 10898 1037 660 0.387 0.194 27
1 10903 1037 660 0.000 0.000 47
1 10908 1037 660 0.000 0.000 79
1 10913 1041 660 0.516 0.258 85
1 10918 1038 669 1.224 0.612 28
1 10923 1041 670 0.408 0.204 34
1 10928 1041 670 0.000 0.000 34
1 10933 1041 670 0.000 0.000 35
1 10938 1041 670 0.000 0.000 33
1 10943 1041 670 0.000 0.000 34
1 10948 1041 669 0.129 0.065 42
1 10953 1041 669 0.000 0.000 44
1 10958 1041 669 0.000 0.000 46
1 10963 1041 669 0.000 0.000 47
1 10968 1042 669 0.129 0.065 50
1 10973 1042 669 0.000 0.000 51
1 10978 1042 669 0.000 0.000 40
1 10983 1042 669 0.000 0.000 36
1 10988 1042 669 0.000 0.000 40
1 10993 1044 665 0.577 0.288 60
1 10998 1044 665 0.000 0.000 41
1 11003 1044 665 0.000 0.000 28
1 11008 1046 670 0.695 0.347 38
1 11013 1046 672 0.258 0.129 46
1 11018 1046 673 0.129 0.065 85
1 11023 1048 673 0.258 0.129 28
1 11028 1046 674 0.288 0.144 38
1 11033 1048 674 0.258 0.129 84
1 11038 1048 678 0.516 0.258 82
1 11043 1045 680 0.465 0.233 30
1 11048 1046 680 0.129 0.065 77
1 11053 1045 682 0.288 0.144 89
1 11058 1045 682 0.000 0.000 86
1 11063 1046 682 0.129 0.065 78
1 11068 1046 681 0.129 0.065 43
1 11073 1046 681 0.000 0.000 25
1 11078 1046 681 0.000 0.000 26
1 11083 1046 682 0.129 0.065 46
1 11088 1046 682 0.000 0.000 42
1 11093 1045 682 0.129 0.065 43
1 11098 1045 682 0.000 0.000 43
1 11103 1044 682 0.129 0.065 45
1 11108 1045 682 0.129 0.065 35
1 11113 1045 682 0.000 0.000 58
1 11118 1045 682 0.000 0.000 43
1 11123 1045 682 0.000 0.000 68
1 11128 1045 681 0.129 0.065 44
1 11133 1045 681 0.000 0.000 109
1 11138 1045 681 0.000 0.000 91
1 11143 1042 684 0.547 0.274 90
1 11148 1041 684 0.129 0.065 89
1 11153 1038 681 0.547 0.274 44
1 11158 1036 682 0.288 0.144 45
1 11163 1034 682 0.258 0.129 37
1 11168 1034 686 0.516 0.258 50
1 11173 1036 688 0.365 0.182 41
1 11178 1034 688 0.258 0.129 73
1 11183 1034 688 0.000 0.000 94
1 11188 1034 688 0.000 0.000 95
1 11193 1037 685 0.547 0.274 92
1 11198 1040 682 0.547 0.274 94
1 11203 1040 680 0.258 0.129 95
1 11208 1040 673 0.903 0.452 37
1 11213 1040 673 0.000 0.000 61
1 11218 1040 673 0.000 0.000 62
1 11223 1040 673 0.000 0.000 63
1 11228 1040 670 0.387 0.194 37
1 11233 1040 670 0.000 0.000 31
1 11238 1040 670 0.000 0.000 31
1 11243 1040 670 0.000 0.000 29
1 11248 1040 670 0.000 0.000 39
1 11253 1040 670 0.000 0.000 38
1 11258 1042 670 0.258 0.129 56
1 11263 1041 670 0.129 0.065 37
1 11268 1038 673 0.547 0.274 27
1 11273 1038 676 0.387 0.194 40
1 11278 1040 677 0.288 0.144 38
1 11283 1040 677 0.000 0.000 61
1 11288 1040 677 0.000 0.000 93
1 11293 1040 677 0.000 0.000 96
1 11298 1037 682 0.752 0.376 39
1 11303 1037 682 0.000 0.000 41
1 11308 1037 682 0.000 0.000 49
1 11313 1037 682 0.000 0.000 51
1 11318 1036 682 0.129 0.065 40
1 11323 1036 682 0.000 0.000 40
1 11328 1036 682 0.000 0.000 40
1 11333 1036 682 0.000 0.000 38
1 11338 1034 682 0.258 0.129 36
1 11343 1033 685 0.408 0.204 89
1 11348 1033 685 0.000 0.000 95
1 11353 1033 685 0.000 0.000 93
1 11358 1033 685 0.000 0.000 95
1 11363 1034 685 0.129 0.065 88
1 11368 1034 685 0.000 0.000 90
1 11373 1034 685 0.000 0.000 90
1 11378 1036 685 0.258 0.129 87
1 11383 1037 686 0.182 0.091 91
1 11388 1042 689 0.752 0.376 92
1 11393 1041 682 0.912 0.456 32
1 11398 1041 681 0.129 0.065 41
1 11403 1041 682 0.129 0.065 49
1 11408 1042 682 0.129 0.065 42
1 11413 1042 682 0.000 0.000 87
1 11418 1042 685 0.387 0.194 101
1 11423 1042 685 0.000 0.000 90
1 11428 1045 688 0.547 0.274 91
1 11433 1046 688 0.129 0.065 91
1 11438 1048 689 0.288 0.144 92
1 11443 1049 681 1.040 0.520 93
1 11448 1049 680 0.129 0.065 93
1 11453 1049 680 0.000 0.000 94
1 11458 1053 681 0.532 0.266 96
1 11463 1053 681 0.000 0.000 95
1 11468 1052 678 0.408 0.204 52
1 11473 1052 678 0.000 0.000 57
1 11478 1052 678 0.000 0.000 59
1 11483 1058 677 0.785 0.392 96
1 11488 1054 678 0.532 0.266 79
1 11493 1054 678 0.000 0.000 74
1 11498 1054 680 0.258 0.129 94
1 11503 1054 680 0.000 0.000 94
1 11508 1057 682 0.465 0.233 92
1 11513 1057 682 0.000 0.000 93
1 11518 1058 678 0.532 0.266 95
1 11523 1053 676 0.695 0.347 33
1 11528 1053 676 0.000 0.000 29
1 11533 1053 676 0.000 0.000 35
1 11538 1053 676 0.000 0.000 61
1 11543 1054 676 0.129 0.065 85
1 11548 1062 673 1.102 0.551 53
1 11553 1060 673 0.258 0.129 87
1 11558 1061 673 0.129 0.065 91
1 11563 1061 673 0.000 0.000 92
1 11568 1061 672 0.129 0.065 92
1 11573 1060 666 0.785 0.392 95
1 11578 1056 665 0.532 0.266 32
1 11583 1050 665 0.774 0.387 97
1 11588 1056 660 1.008 0.504 51
1 11593 1056 660 0.000 0.000 41
1 11598 1056 660 0.000 0.000 26
1 11603 1056 660 0.000 0.000 24
1 11608 1056 660 0.000 0.000 25
1 11613 1056 660 0.000 0.000 25
1 11618 1056 660 0.000 0.000 26
1 11623 1056 660 0.000 0.000 31
1 11628 1056 660 0.000 0.000 34
1 11633 1056 660 0.000 0.000 31
1 11638 1056 660 0.000 0.000 29
1 11643 1056 661 0.129 0.065 23
1 11648 1056 661 0.000 0.000 33
1 11653 1056 661 0.000 0.000 34
1 11658 1056 662 0.129 0.065 42
1 11663 1056 664 0.258 0.129 80
1 11668 1056 665 0.129 0.065 100
1 11673 1053 665 0.387 0.194 57
1 11678 1053 665 0.000 0.000 101
1 11683 1053 665 0.000 0.000 98
1 11688 1048 660 0.912 0.456 55
1 11693 1046 660 0.258 0.129 94
1 11698 1046 660 0.000 0.000 97
1 11703 1042 657 0.645 0.323 78
1 11708 1040 654 0.465 0.233 102
1 11713 1037 654 0.387 0.194 39
1 11718 1037 654 0.000 0.000 62
1 11723 1033 654 0.516 0.258 44
1 11728 1033 654 0.000 0.000 28
1 11733 1033 654 0.000 0.000 45
1 11738 1033 654 0.000 0.000 37
1 11743 1034 654 0.129 0.065 29
1 11748 1036 653 0.288 0.144 30
1 11753 1036 653 0.000 0.000 34
1 11758 1036 653 0.000 0.000 39
1 11763 1036 653 0.000 0.000 35
1 11768 1036 653 0.000 0.000 29
1 11773 1036 653 0.000 0.000 30
1 11778 1036 653 0.000 0.000 30
1 11783 1036 653 0.000 0.000 38
1 11788 1036 653 0.000 0.000 26
1 11793 1036 650 0.387 0.194 33
1 11798 1036 650 0.000 0.000 31
1 11803 1036 650 0.000 0.000 41
1 11808 1036 650 0.000 0.000 35
1 11813 1036 650 0.000 0.000 36
1 11818 1036 650 0.000 0.000 42
1 11823 1036 650 0.000 0.000 38
1 11828 1036 650 0.000 0.000 31
1 11833 1036 650 0.000 0.000 41
1 11838 1036 650 0.000 0.000 37
1 11843 1037 650 0.129 0.065 33
1 11848 1040 652 0.465 0.233 52
1 11853 1040 652 0.000 0.000 69
1 11858 1040 652 0.000 0.000 65
1 11863 1040 657 0.645 0.323 36
1 11868 1040 657 0.000 0.000 26
1 11873 1040 657 0.000 0.000 26
1 11878 1040 657 0.000 0.000 38
1 11883 1044 657 0.516 0.258 28
1 11888 1044 657 0.000 0.000 26
1 11893 1045 658 0.182 0.091 26
1 11898 1045 658 0.000 0.000 26
1 11903 1046 658 0.129 0.065 23
1 11908 1049 657 0.408 0.204 40
1 11913 1049 657 0.000 0.000 32
1 11918 1049 657 0.000 0.000 24
1 11923 1050 657 0.129 0.065 37
1 11928 1050 657 0.000 0.000 69
1 11933 1049 650 0.912 0.456 74
1 11938 1049 650 0.000 0.000 112
1 11943 1045 652 0.577 0.288 29
1 11948 1045 652 0.000 0.000 31
1 11953 1045 652 0.000 0.000 40
1 11958 1045 652 0.000 0.000 47
1 11963 1045 652 0.000 0.000 30
1 11968 1046 649 0.408 0.204 24
1 11973 1046 649 0.000 0.000 28
1 11978 1045 646 0.408 0.204 25
1 11983 1045 646 0.000 0.000 26
1 11988 1045 646 0.000 0.000 23
1 11993 1045 646 0.000 0.000 25
1 11998 1045 646 0.000 0.000 25
1 12003 1045 646 0.000 0.000 25
1 12008 1045 646 0.000 0.000 25
1 12013 1045 646 0.000 0.000 23
1 12018 1045 646 0.000 0.000 24
1 12023 1045 646 0.000 0.000 25
1 12028 1045 646 0.000 0.000 25
1 12033 1045 646 0.000 0.000 25
1 12038 1045 646 0.000 0.000 25
1 12043 1045 646 0.000 0.000 24
1 12048 1045 646 0.000 0.000 24
1 12053 1046 646 0.129 0.065 33
1 12058 1048 646 0.258 0.129 66
1 12063 1048 646 0.000 0.000 100
1 12068 1048 646 0.000 0.000 94
1 12073 1045 648 0.465 0.233 90
1 12078 1045 648 0.000 0.000 95
1 12083 1045 648 0.000 0.000 88
1 12088 1045 648 0.000 0.000 91
1 12093 1045 648 0.000 0.000 114
1 12098 1045 648 0.000 0.000 94
1 12103 1042 649 0.408 0.204 91
1 12108 1040 649 0.258 0.129 93
1 12113 1026 654 1.918 0.959 87
1 12118 1025 654 0.129 0.065 90
1 12123 1026 654 0.129 0.065 93
1 12128 1028 654 0.258 0.129 94
1 12133 1029 650 0.532 0.266 96
1 12138 1029 650 0.000 0.000 96
1 12143 1032 645 0.752 0.376 95
1 12148 1032 644 0.129 0.065 86
1 12153 1032 644 0.000 0.000 76
1 12158 1032 644 0.000 0.000 84
1 12163 1034 642 0.365 0.182 83
1 12168 1033 642 0.129 0.065 59
1 12173 1033 642 0.000 0.000 37
1 12178 1033 642 0.000 0.000 43
1 12183 1033 642 0.000 0.000 25
1 12188 1033 642 0.000 0.000 28
1 12193 1033 642 0.000 0.000 31
1 12198 1033 642 0.000 0.000 38
1 12203 1034 642 0.129 0.065 28
1 12208 1037 642 0.387 0.194 32
1 12213 1040 644 0.465 0.233 39
1 12218 1041 644 0.129 0.065 37
1 12223 1041 644 0.000 0.000 98
1 12228 1042 646 0.288 0.144 89
1 12233 1033 650 1.271 0.635 95
1 12238 1032 650 0.129 0.065 98
1 12243 1029 652 0.465 0.233 105
1 12248 1029 652 0.000 0.000 114
1 12253 1026 650 0.465 0.233 25
1 12258 1025 650 0.129 0.065 46
1 12263 1025 650 0.000 0.000 23
1 12268 1025 652 0.258 0.129 26
1 12273 1025 652 0.000 0.000 44
1 12278 1025 652 0.000 0.000 66
1 12283 1025 652 0.000 0.000 66
1 12288 1025 656 0.516 0.258 32
1 12293 1025 656 0.000 0.000 34
1 12298 1025 656 0.000 0.000 29
1 12303 1025 656 0.000 0.000 30
1 12308 1025 656 0.000 0.000 29
1 12313 1025 656 0.000 0.000 32
1 12318 1026 661 0.658 0.329 98
1 12323 1026 661 0.000 0.000 93
1 12328 1026 661 0.000 0.000 94
1 12333 1026 661 0.000 0.000 90
1 12338 1026 661 0.000 0.000 100
1 12343 1026 661 0.000 0.000 99
1 12348 1026 661 0.000 0.000 104
1 12353 1025 657 0.532 0.266 41
1 12358 1025 657 0.000 0.000 39
1 12363 1025 657 0.000 0.000 39
1 12368 1025 657 0.000 0.000 40
1 12373 1025 657 0.000 0.000 44
1 12378 1025 657 0.000 0.000 62
1 12383 1025 654 0.387 0.194 50
1 12388 1025 654 0.000 0.000 35
1 12393 1025 654 0.000 0.000 30
1 12398 1025 654 0.000 0.000 61
1 12403 1025 654 0.000 0.000 92
1 12408 1028 649 0.752 0.376 49
1 12413 1028 650 0.129 0.065 60
1 12418 1028 650 0.000 0.000 61
1 12423 1028 650 0.000 0.000 76
1 12428 1028 650 0.000 0.000 92
1 12433 1034 653 0.865 0.433 33
1 12438 1034 653 0.000 0.000 35
1 12443 1034 653 0.000 0.000 51
1 12448 1034 654 0.129 0.065 43
1 12453 1034 654 0.000 0.000 41
1 12458 1034 654 0.000 0.000 35
1 12463 1034 654 0.000 0.000 32
1 12468 1034 654 0.000 0.000 34
1 12473 1034 654 0.000 0.000 33
1 12478 1034 654 0.000 0.000 33
1 12483 1034 654 0.000 0.000 36
1 12488 1036 661 0.939 0.470 40
1 12493 1036 661 0.000 0.000 27
1 12498 1036 661 0.000 0.000 29
1 12503 1036 661 0.000 0.000 41
1 12508 1036 661 0.000 0.000 28
1 12513 1037 661 0.129 0.065 43
1 12518 1036 669 1.040 0.520 93
1 12523 1032 665 0.730 0.365 44
1 12528 1032 665 0.000 0.000 44
1 12533 1032 665 0.000 0.000 43
1 12538 1032 665 0.000 0.000 45
1 12543 1034 665 0.258 0.129 23
1 12548 1034 665 0.000 0.000 24
1 12553 1034 665 0.000 0.000 24
1 12558 1034 665 0.000 0.000 23
1 12563 1034 665 0.000 0.000 24
1 12568 1034 665 0.000 0.000 23
1 12573 1034 665 0.000 0.000 23
1 12578 1034 665 0.000 0.000 27
1 12583 1034 665 0.000 0.000 24
1 12588 1034 665 0.000 0.000 25
1 12593 1034 665 0.000 0.000 29
1 12598 1034 665 0.000 0.000 31
1 12603 1034 665 0.000 0.000 24
1 12608 1036 665 0.258 0.129 60
1 12613 1036 666 0.129 0.065 99
1 12618 1033 666 0.387 0.194 52
1 12623 1037 662 0.730 0.365 101
1 12628 1036 662 0.129 0.065 100
1 12633 1032 664 0.577 0.288 109
1 12638 1030 664 0.258 0.129 30
1 12643 1029 664 0.129 0.065 48
1 12648 1029 664 0.000 0.000 35
1 12653 1024 664 0.645 0.323 56
1 12658 1024 664 0.000 0.000 81
1 12663 1024 664 0.000 0.000 91
1 12668 1024 664 0.000 0.000 94
1 12673 1029 665 0.658 0.329 98
1 12678 1026 666 0.408 0.204 97
1 12683 1026 666 0.000 0.000 98
1 12688 1028 672 0.816 0.408 43
1 12693 1028 673 0.129 0.065 35
1 12698 1028 673 0.000 0.000 37
1 12703 1028 673 0.000 0.000 35
1 12708 1028 674 0.129 0.065 35
1 12713 1028 674 0.000 0.000 28
1 12718 1029 674 0.129 0.065 41
1 12723 1030 674 0.129 0.065 43
1 12728 1030 674 0.000 0.000 44
1 12733 1030 674 0.000 0.000 43
1 12738 1034 677 0.645 0.323 50
1 12743 1034 677 0.000 0.000 38
1 12748 1037 678 0.408 0.204 38
1 12753 1040 678 0.387 0.194 67
1 12758 1040 678 0.000 0.000 28
1 12763 1041 678 0.129 0.065 28
1 12768 1044 677 0.408 0.204 24
1 12773 1045 677 0.129 0.065 30
1 12778 1045 677 0.000 0.000 41
1 12783 1048 677 0.387 0.194 32
1 12788 1050 681 0.577 0.288 31
1 12793 1050 681 0.000 0.000 24
1 12798 1052 682 0.288 0.144 40
1 12803 1049 685 0.547 0.274 32
1 12808 1049 686 0.129 0.065 29
1 12813 1049 686 0.000 0.000 31
1 12818 1050 686 0.129 0.065 30
1 12823 1052 686 0.258 0.129 36
1 12828 1053 686 0.129 0.065 38
1 12833 1054 686 0.129 0.065 66
1 12838 1054 686 0.000 0.000 71
