# Supplementary material for: Topologically controlled synthesis of active colloidal bipeds
Source: Nat Commun. 2024 Jul 9;15:5735. doi: 10.1038/s41467-024-50023-7 (PMC11231253; doi:10.1038/s41467-024-50023-7)
Supplement: Supplementary file 11 — Source Data [file 41467_2024_50023_MOESM11_ESM.zip › figurerawdata/s6b1n1.txt]

Track n� Slice n� X Y Distance Velocity Pixel Value
1 4518 1106 692 -1.000 -1.000 55
1 4544 1106 692 0.000 0.000 66
1 4570 1108 692 0.258 0.129 100
1 4596 1110 692 0.258 0.129 106
1 4622 1108 692 0.258 0.129 61
1 4648 1108 692 0.000 0.000 74
1 4674 1108 692 0.000 0.000 97
1 4700 1106 689 0.465 0.233 124
1 4726 1101 680 1.328 0.664 57
1 4752 1102 678 0.288 0.144 71
1 4778 1105 680 0.465 0.233 119
1 4804 1101 682 0.577 0.288 124
1 4830 1096 684 0.695 0.347 58
1 4856 1097 684 0.129 0.065 123
1 4882 1105 681 1.102 0.551 69
1 4908 1105 681 0.000 0.000 122
1 4934 1110 684 0.752 0.376 116
1 4960 1102 688 1.154 0.577 126
1 4986 1106 693 0.826 0.413 117
1 5012 1105 698 0.658 0.329 83
1 5038 1105 698 0.000 0.000 111
1 5064 1105 692 0.774 0.387 116
1 5090 1102 692 0.387 0.194 98
1 5116 1104 696 0.577 0.288 78
1 5142 1108 693 0.645 0.323 119
1 5168 1101 694 0.912 0.456 88
1 5194 1102 698 0.532 0.266 65
1 5220 1104 698 0.258 0.129 63
1 5246 1104 701 0.387 0.194 123
1 5272 1108 706 0.826 0.413 56
1 5298 1108 706 0.000 0.000 90
1 5324 1104 706 0.516 0.258 121
1 5350 1108 705 0.532 0.266 122
1 5376 1114 704 0.785 0.392 63
1 5402 1117 706 0.465 0.233 61
1 5428 1116 706 0.129 0.065 76
1 5454 1113 705 0.408 0.204 52
1 5480 1114 705 0.129 0.065 84
1 5506 1114 704 0.129 0.065 119
1 5532 1122 701 1.102 0.551 63
1 5558 1122 701 0.000 0.000 124
1 5584 1120 701 0.258 0.129 119
1 5610 1117 690 1.471 0.735 122
1 5636 1124 686 1.040 0.520 122
1 5662 1118 693 1.189 0.595 74
1 5688 1117 693 0.129 0.065 124
1 5714 1126 692 1.168 0.584 88
1 5740 1125 688 0.532 0.266 90
1 5766 1125 688 0.000 0.000 121
1 5792 1113 681 1.792 0.896 64
1 5818 1113 680 0.129 0.065 91
1 5844 1113 680 0.000 0.000 103
1 5870 1117 681 0.532 0.266 125
1 5896 1109 685 1.154 0.577 66
1 5922 1110 682 0.408 0.204 125
1 5948 1110 682 0.000 0.000 120
1 5974 1118 685 1.102 0.551 121
1 6000 1125 689 1.040 0.520 59
1 6026 1125 690 0.129 0.065 119
1 6052 1117 692 1.064 0.532 87
1 6078 1117 692 0.000 0.000 68
1 6104 1121 696 0.730 0.365 123
1 6130 1118 692 0.645 0.323 103
1 6156 1118 692 0.000 0.000 61
1 6182 1118 692 0.000 0.000 67
1 6208 1118 692 0.000 0.000 83
1 6234 1118 692 0.000 0.000 105
1 6260 1117 692 0.129 0.065 98
1 6286 1114 697 0.752 0.376 92
1 6312 1121 700 0.982 0.491 54
1 6338 1121 700 0.000 0.000 55
1 6364 1121 700 0.000 0.000 99
1 6390 1117 700 0.516 0.258 94
1 6416 1117 700 0.000 0.000 92
1 6442 1116 696 0.532 0.266 66
1 6468 1116 696 0.000 0.000 55
1 6494 1121 700 0.826 0.413 124
1 6520 1117 697 0.645 0.323 55
1 6546 1117 697 0.000 0.000 87
1 6572 1116 697 0.129 0.065 121
1 6598 1118 688 1.189 0.595 123
1 6624 1120 688 0.258 0.129 121
1 6650 1121 692 0.532 0.266 114
1 6676 1120 693 0.182 0.091 116
1 6702 1117 692 0.408 0.204 54
1 6728 1121 692 0.516 0.258 94
1 6754 1120 692 0.129 0.065 112
1 6780 1120 692 0.000 0.000 107
1 6806 1120 692 0.000 0.000 52
1 6832 1121 692 0.129 0.065 122
1 6858 1121 692 0.000 0.000 127
1 6884 1114 677 2.135 1.068 124
1 6910 1117 685 1.102 0.551 121
1 6936 1117 685 0.000 0.000 124
1 6962 1110 692 1.277 0.639 112
1 6988 1110 692 0.000 0.000 124
1 7014 1110 686 0.774 0.387 121
1 7040 1113 686 0.387 0.194 123
1 7066 1116 692 0.865 0.433 123
1 7092 1120 692 0.516 0.258 120
1 7118 1118 694 0.365 0.182 107
1 7144 1118 694 0.000 0.000 56
1 7170 1120 698 0.577 0.288 124
1 7196 1118 696 0.365 0.182 88
1 7222 1117 696 0.129 0.065 52
1 7248 1116 696 0.129 0.065 58
1 7274 1116 696 0.000 0.000 54
1 7300 1117 696 0.129 0.065 74
1 7326 1116 696 0.129 0.065 56
1 7352 1116 696 0.000 0.000 114
1 7378 1116 696 0.000 0.000 122
1 7404 1120 702 0.930 0.465 64
1 7430 1121 702 0.129 0.065 107
1 7456 1121 702 0.000 0.000 115
