# Supplementary material for: Topologically controlled synthesis of active colloidal bipeds
Source: Nat Commun. 2024 Jul 9;15:5735. doi: 10.1038/s41467-024-50023-7 (PMC11231253; doi:10.1038/s41467-024-50023-7)
Supplement: Supplementary file 11 — Source Data [file 41467_2024_50023_MOESM11_ESM.zip › figurerawdata/s6b1n2.txt]

Track n� Slice n� X Y Distance Velocity Pixel Value
1 4519 1116 661 -1.000 -1.000 122
1 4546 1108 654 1.371 0.686 64
1 4573 1106 654 0.258 0.129 67
1 4600 1110 660 0.930 0.465 118
1 4627 1108 657 0.465 0.233 101
1 4654 1108 656 0.129 0.065 90
1 4681 1106 653 0.465 0.233 72
1 4708 1105 648 0.658 0.329 69
1 4735 1105 648 0.000 0.000 66
1 4762 1102 648 0.387 0.194 76
1 4789 1105 648 0.387 0.194 124
1 4816 1102 654 0.865 0.433 110
1 4843 1097 664 1.442 0.721 121
1 4870 1093 654 1.389 0.695 116
1 4897 1097 660 0.930 0.465 72
1 4924 1097 666 0.774 0.387 72
1 4951 1100 666 0.387 0.194 127
1 4978 1092 664 1.064 0.532 124
1 5005 1093 670 0.785 0.392 105
1 5032 1089 676 0.930 0.465 128
1 5059 1096 681 1.110 0.555 121
1 5086 1102 681 0.774 0.387 84
1 5113 1101 681 0.129 0.065 124
1 5140 1097 678 0.645 0.323 100
1 5167 1100 677 0.408 0.204 124
1 5194 1094 682 1.008 0.504 71
1 5221 1094 682 0.000 0.000 124
1 5248 1089 689 1.110 0.555 112
1 5275 1088 692 0.408 0.204 105
1 5302 1088 692 0.000 0.000 76
1 5329 1088 692 0.000 0.000 115
1 5356 1085 688 0.645 0.323 63
1 5383 1086 686 0.288 0.144 108
1 5410 1088 690 0.577 0.288 109
1 5437 1085 690 0.387 0.194 89
1 5464 1085 690 0.000 0.000 91
1 5491 1082 688 0.465 0.233 125
1 5518 1085 688 0.387 0.194 126
1 5545 1085 678 1.290 0.645 121
1 5572 1084 684 0.785 0.392 67
1 5599 1084 684 0.000 0.000 101
1 5626 1084 684 0.000 0.000 59
1 5653 1084 684 0.000 0.000 70
1 5680 1084 684 0.000 0.000 89
1 5707 1084 684 0.000 0.000 99
1 5734 1084 684 0.000 0.000 94
1 5761 1086 684 0.258 0.129 123
1 5788 1085 678 0.785 0.392 85
1 5815 1084 678 0.129 0.065 62
1 5842 1084 677 0.129 0.065 65
1 5869 1085 680 0.408 0.204 66
1 5896 1085 680 0.000 0.000 52
1 5923 1086 682 0.288 0.144 101
1 5950 1086 680 0.258 0.129 53
1 5977 1084 678 0.365 0.182 74
1 6004 1086 682 0.577 0.288 66
1 6031 1084 682 0.258 0.129 120
1 6058 1084 685 0.387 0.194 98
1 6085 1084 689 0.516 0.258 123
1 6112 1084 689 0.000 0.000 62
1 6139 1084 689 0.000 0.000 67
1 6166 1086 688 0.288 0.144 76
1 6193 1086 688 0.000 0.000 78
1 6220 1086 688 0.000 0.000 90
1 6247 1086 688 0.000 0.000 90
1 6274 1086 688 0.000 0.000 81
1 6301 1086 688 0.000 0.000 122
1 6328 1086 692 0.516 0.258 92
1 6355 1088 696 0.577 0.288 121
1 6382 1082 698 0.816 0.408 124
1 6409 1086 692 0.930 0.465 96
1 6436 1086 692 0.000 0.000 53
1 6463 1086 689 0.387 0.194 89
1 6490 1086 692 0.387 0.194 101
1 6517 1086 692 0.000 0.000 104
1 6544 1084 692 0.258 0.129 119
1 6571 1081 692 0.387 0.194 122
1 6598 1086 685 1.110 0.555 59
1 6625 1086 685 0.000 0.000 107
1 6652 1084 684 0.288 0.144 67
1 6679 1084 684 0.000 0.000 62
1 6706 1089 684 0.645 0.323 123
1 6733 1084 684 0.645 0.323 54
1 6760 1084 684 0.000 0.000 60
1 6787 1086 686 0.365 0.182 87
1 6814 1086 685 0.129 0.065 106
1 6841 1085 684 0.182 0.091 122
1 6868 1085 684 0.000 0.000 121
1 6895 1084 681 0.408 0.204 58
1 6922 1084 681 0.000 0.000 63
1 6949 1084 681 0.000 0.000 60
1 6976 1084 681 0.000 0.000 60
1 7003 1084 681 0.000 0.000 64
1 7030 1084 681 0.000 0.000 67
1 7057 1084 681 0.000 0.000 80
1 7084 1084 681 0.000 0.000 124
1 7111 1084 681 0.000 0.000 122
1 7138 1084 689 1.032 0.516 50
1 7165 1081 693 0.645 0.323 126
1 7192 1084 693 0.387 0.194 66
1 7219 1085 689 0.532 0.266 62
1 7246 1085 689 0.000 0.000 57
1 7273 1085 689 0.000 0.000 67
1 7300 1085 689 0.000 0.000 100
1 7327 1085 689 0.000 0.000 98
1 7354 1085 689 0.000 0.000 122
1 7381 1084 692 0.408 0.204 125
1 7408 1084 693 0.129 0.065 113
1 7435 1084 696 0.387 0.194 63
1 7462 1085 698 0.288 0.144 122
1 7489 1084 698 0.129 0.065 103
1 7516 1084 698 0.000 0.000 54
1 7543 1084 698 0.000 0.000 115
1 7570 1084 698 0.000 0.000 121
1 7597 1084 698 0.000 0.000 122
1 7624 1084 698 0.000 0.000 122
1 7651 1084 698 0.000 0.000 122
1 7678 1085 692 0.785 0.392 125
1 7705 1085 692 0.000 0.000 73
1 7732 1082 688 0.645 0.323 90
1 7759 1082 688 0.000 0.000 64
1 7786 1082 688 0.000 0.000 61
1 7813 1084 686 0.365 0.182 64
1 7840 1084 686 0.000 0.000 62
1 7867 1084 686 0.000 0.000 66
1 7894 1084 686 0.000 0.000 115
1 7921 1084 686 0.000 0.000 121
1 7948 1084 686 0.000 0.000 56
1 7975 1084 686 0.000 0.000 88
1 8002 1084 686 0.000 0.000 66
1 8029 1084 686 0.000 0.000 125
