# Supplementary material for: Topologically controlled synthesis of active colloidal bipeds
Source: Nat Commun. 2024 Jul 9;15:5735. doi: 10.1038/s41467-024-50023-7 (PMC11231253; doi:10.1038/s41467-024-50023-7)
Supplement: Supplementary file 11 — Source Data [file 41467_2024_50023_MOESM11_ESM.zip › figurerawdata/s6b1n3.txt]

Track n� Slice n� X Y Distance Velocity Pixel Value
1 4520 1134 656 -1.000 -1.000 102
1 4548 1133 656 0.129 0.065 121
1 4576 1133 650 0.774 0.387 118
1 4604 1133 660 1.290 0.645 122
1 4632 1130 653 0.982 0.491 52
1 4660 1130 653 0.000 0.000 64
1 4688 1130 653 0.000 0.000 120
1 4716 1125 646 1.110 0.555 97
1 4744 1122 644 0.465 0.233 106
1 4772 1125 646 0.465 0.233 92
1 4800 1129 646 0.516 0.258 115
1 4828 1124 648 0.695 0.347 125
1 4856 1116 649 1.040 0.520 128
1 4884 1112 646 0.645 0.323 110
1 4912 1108 642 0.730 0.365 124
1 4940 1113 650 1.217 0.608 72
1 4968 1109 652 0.577 0.288 115
1 4996 1106 649 0.547 0.274 79
1 5024 1106 649 0.000 0.000 85
1 5052 1108 648 0.288 0.144 118
1 5080 1108 648 0.000 0.000 113
1 5108 1108 648 0.000 0.000 98
1 5136 1106 648 0.258 0.129 73
1 5164 1106 648 0.000 0.000 82
1 5192 1106 648 0.000 0.000 82
1 5220 1102 648 0.516 0.258 109
1 5248 1100 649 0.288 0.144 126
1 5276 1106 654 1.008 0.504 69
1 5304 1106 658 0.516 0.258 121
1 5332 1106 654 0.516 0.258 108
1 5360 1106 654 0.000 0.000 89
1 5388 1106 652 0.258 0.129 66
1 5416 1106 652 0.000 0.000 92
1 5444 1105 652 0.129 0.065 78
1 5472 1105 652 0.000 0.000 87
1 5500 1105 652 0.000 0.000 121
1 5528 1106 648 0.532 0.266 126
1 5556 1106 648 0.000 0.000 61
1 5584 1108 650 0.365 0.182 97
1 5612 1108 650 0.000 0.000 105
1 5640 1108 650 0.000 0.000 125
1 5668 1113 653 0.752 0.376 54
1 5696 1114 656 0.408 0.204 113
1 5724 1116 656 0.258 0.129 117
1 5752 1118 656 0.258 0.129 125
1 5780 1109 654 1.189 0.595 112
1 5808 1105 656 0.577 0.288 99
1 5836 1105 653 0.387 0.194 66
1 5864 1109 653 0.516 0.258 112
1 5892 1106 653 0.387 0.194 78
1 5920 1106 656 0.387 0.194 63
1 5948 1106 656 0.000 0.000 51
1 5976 1106 656 0.000 0.000 52
1 6004 1109 660 0.645 0.323 115
1 6032 1109 660 0.000 0.000 65
1 6060 1106 661 0.408 0.204 128
1 6088 1112 664 0.865 0.433 66
1 6116 1112 664 0.000 0.000 126
1 6144 1116 665 0.532 0.266 123
1 6172 1116 666 0.129 0.065 105
1 6200 1120 668 0.577 0.288 66
1 6228 1120 668 0.000 0.000 54
1 6256 1122 669 0.288 0.144 70
1 6284 1122 669 0.000 0.000 81
1 6312 1121 670 0.182 0.091 125
1 6340 1121 670 0.000 0.000 125
1 6368 1121 674 0.516 0.258 78
1 6396 1117 676 0.577 0.288 120
1 6424 1117 676 0.000 0.000 117
1 6452 1117 676 0.000 0.000 54
1 6480 1122 676 0.645 0.323 120
1 6508 1121 676 0.129 0.065 119
1 6536 1118 670 0.865 0.433 65
1 6564 1118 670 0.000 0.000 96
1 6592 1118 670 0.000 0.000 115
1 6620 1122 669 0.532 0.266 125
1 6648 1118 662 1.040 0.520 123
1 6676 1114 662 0.516 0.258 117
1 6704 1110 658 0.730 0.365 99
1 6732 1108 658 0.258 0.129 103
1 6760 1108 658 0.000 0.000 101
1 6788 1108 660 0.258 0.129 123
1 6816 1113 654 1.008 0.504 114
1 6844 1113 654 0.000 0.000 118
1 6872 1113 654 0.000 0.000 119
1 6900 1110 654 0.387 0.194 124
1 6928 1110 654 0.000 0.000 123
1 6956 1108 654 0.258 0.129 125
1 6984 1106 654 0.258 0.129 93
1 7012 1105 661 0.912 0.456 53
1 7040 1104 661 0.129 0.065 54
1 7068 1104 661 0.000 0.000 60
1 7096 1104 661 0.000 0.000 119
1 7124 1104 661 0.000 0.000 115
1 7152 1104 661 0.000 0.000 113
1 7180 1110 665 0.930 0.465 129
1 7208 1113 668 0.547 0.274 118
1 7236 1113 670 0.258 0.129 125
1 7264 1117 673 0.645 0.323 101
1 7292 1120 673 0.387 0.194 53
1 7320 1120 673 0.000 0.000 56
1 7348 1120 673 0.000 0.000 65
1 7376 1120 673 0.000 0.000 126
1 7404 1120 673 0.000 0.000 125
1 7432 1120 676 0.387 0.194 123
1 7460 1117 681 0.752 0.376 120
