# Supplementary material for: Topologically controlled synthesis of active colloidal bipeds
Source: Nat Commun. 2024 Jul 9;15:5735. doi: 10.1038/s41467-024-50023-7 (PMC11231253; doi:10.1038/s41467-024-50023-7)
Supplement: Supplementary file 11 — Source Data [file 41467_2024_50023_MOESM11_ESM.zip › figurerawdata/s6b1n4.txt]

Track n� Slice n� X Y Distance Velocity Pixel Value
1 4521 1165 641 -1.000 -1.000 123
1 4550 1162 637 0.645 0.323 75
1 4579 1160 637 0.258 0.129 112
1 4608 1164 640 0.645 0.323 116
1 4637 1161 640 0.387 0.194 117
1 4666 1161 640 0.000 0.000 115
1 4695 1161 629 1.419 0.710 124
1 4724 1150 637 1.755 0.877 81
1 4753 1154 636 0.532 0.266 74
1 4782 1153 636 0.129 0.065 71
1 4811 1156 637 0.408 0.204 113
1 4840 1158 638 0.288 0.144 111
1 4869 1165 632 1.189 0.595 53
1 4898 1165 632 0.000 0.000 73
1 4927 1165 632 0.000 0.000 65
1 4956 1165 637 0.645 0.323 75
1 4985 1165 637 0.000 0.000 112
1 5014 1160 644 1.110 0.555 122
1 5043 1161 646 0.288 0.144 120
1 5072 1165 644 0.577 0.288 65
1 5101 1161 640 0.730 0.365 77
1 5130 1164 642 0.465 0.233 54
1 5159 1164 642 0.000 0.000 60
1 5188 1164 642 0.000 0.000 61
1 5217 1162 644 0.365 0.182 83
1 5246 1162 646 0.258 0.129 96
1 5275 1164 649 0.465 0.233 125
1 5304 1158 652 0.865 0.433 120
1 5333 1153 652 0.645 0.323 85
1 5362 1152 653 0.182 0.091 53
1 5391 1150 653 0.258 0.129 58
1 5420 1150 653 0.000 0.000 100
1 5449 1149 653 0.129 0.065 113
1 5478 1149 653 0.000 0.000 123
1 5507 1149 653 0.000 0.000 124
1 5536 1158 637 2.368 1.184 71
1 5565 1158 638 0.129 0.065 119
1 5594 1158 638 0.000 0.000 120
1 5623 1146 633 1.677 0.839 77
1 5652 1146 633 0.000 0.000 126
1 5681 1146 633 0.000 0.000 65
1 5710 1152 637 0.930 0.465 124
1 5739 1148 636 0.532 0.266 120
1 5768 1148 636 0.000 0.000 122
1 5797 1148 636 0.000 0.000 121
1 5826 1144 633 0.645 0.323 52
1 5855 1142 633 0.258 0.129 121
1 5884 1142 633 0.000 0.000 122
1 5913 1142 633 0.000 0.000 123
1 5942 1125 628 2.286 1.143 123
1 5971 1129 628 0.516 0.258 124
1 6000 1133 637 1.271 0.635 82
1 6029 1133 637 0.000 0.000 85
1 6058 1133 641 0.516 0.258 96
1 6087 1125 644 1.102 0.551 44
1 6116 1125 645 0.129 0.065 49
1 6145 1125 645 0.000 0.000 47
1 6174 1125 645 0.000 0.000 46
1 6203 1124 645 0.129 0.065 41
1 6232 1121 646 0.408 0.204 59
1 6261 1121 646 0.000 0.000 55
1 6290 1122 646 0.129 0.065 63
1 6319 1122 646 0.000 0.000 62
1 6348 1132 656 1.824 0.912 121
1 6377 1130 656 0.258 0.129 124
1 6406 1124 653 0.865 0.433 121
1 6435 1124 650 0.387 0.194 69
1 6464 1124 650 0.000 0.000 59
1 6493 1124 650 0.000 0.000 82
1 6522 1124 650 0.000 0.000 84
1 6551 1124 650 0.000 0.000 122
1 6580 1122 650 0.258 0.129 121
1 6609 1122 650 0.000 0.000 121
1 6638 1122 650 0.000 0.000 117
1 6667 1132 649 1.296 0.648 121
1 6696 1124 646 1.102 0.551 50
1 6725 1129 644 0.695 0.347 47
1 6754 1129 649 0.645 0.323 127
1 6783 1132 645 0.645 0.323 52
1 6812 1132 645 0.000 0.000 64
1 6841 1130 642 0.465 0.233 51
1 6870 1130 642 0.000 0.000 52
1 6899 1129 633 1.168 0.584 64
1 6928 1129 632 0.129 0.065 122
1 6957 1129 636 0.516 0.258 93
1 6986 1133 641 0.826 0.413 115
1 7015 1129 634 1.040 0.520 125
1 7044 1129 634 0.000 0.000 124
1 7073 1132 642 1.102 0.551 84
1 7102 1132 642 0.000 0.000 97
1 7131 1125 650 1.371 0.686 67
1 7160 1125 650 0.000 0.000 106
1 7189 1124 650 0.129 0.065 65
1 7218 1124 650 0.000 0.000 63
1 7247 1124 650 0.000 0.000 115
1 7276 1121 650 0.387 0.194 56
1 7305 1121 650 0.000 0.000 56
1 7334 1121 650 0.000 0.000 57
1 7363 1121 650 0.000 0.000 93
1 7392 1124 650 0.387 0.194 118
1 7421 1125 652 0.288 0.144 59
1 7450 1124 652 0.129 0.065 68
1 7479 1124 652 0.000 0.000 77
1 7508 1124 652 0.000 0.000 63
1 7537 1124 652 0.000 0.000 58
1 7566 1124 652 0.000 0.000 79
1 7595 1125 653 0.182 0.091 107
1 7624 1125 653 0.000 0.000 125
1 7653 1124 650 0.408 0.204 108
1 7682 1121 646 0.645 0.323 120
1 7711 1121 646 0.000 0.000 57
1 7740 1121 646 0.000 0.000 125
1 7769 1121 646 0.000 0.000 123
1 7798 1125 646 0.516 0.258 48
1 7827 1128 646 0.387 0.194 51
1 7856 1125 646 0.387 0.194 58
1 7885 1121 646 0.516 0.258 127
1 7914 1121 646 0.000 0.000 128
1 7943 1128 637 1.471 0.735 120
1 7972 1128 637 0.000 0.000 62
1 8001 1128 637 0.000 0.000 121
1 8030 1129 637 0.129 0.065 68
1 8059 1132 645 1.102 0.551 107
1 8088 1132 641 0.516 0.258 50
1 8117 1132 641 0.000 0.000 61
1 8146 1132 644 0.387 0.194 106
1 8175 1133 649 0.658 0.329 73
1 8204 1121 650 1.553 0.777 49
1 8233 1121 650 0.000 0.000 52
1 8262 1121 652 0.258 0.129 50
1 8291 1121 652 0.000 0.000 92
1 8320 1129 648 1.154 0.577 46
1 8349 1126 648 0.387 0.194 72
1 8378 1126 648 0.000 0.000 73
1 8407 1125 653 0.658 0.329 48
1 8436 1125 653 0.000 0.000 121
1 8465 1125 653 0.000 0.000 122
1 8494 1113 657 1.632 0.816 123
1 8523 1108 658 0.658 0.329 123
1 8552 1104 656 0.577 0.288 83
1 8581 1104 656 0.000 0.000 106
1 8610 1102 658 0.365 0.182 65
1 8639 1102 658 0.000 0.000 65
1 8668 1102 658 0.000 0.000 66
1 8697 1104 653 0.695 0.347 62
1 8726 1105 653 0.129 0.065 124
1 8755 1105 653 0.000 0.000 57
1 8784 1105 656 0.387 0.194 93
1 8813 1104 656 0.129 0.065 76
1 8842 1108 653 0.645 0.323 116
1 8871 1108 653 0.000 0.000 55
1 8900 1104 653 0.516 0.258 86
1 8929 1102 653 0.258 0.129 124
1 8958 1102 653 0.000 0.000 121
1 8987 1102 653 0.000 0.000 118
1 9016 1105 656 0.547 0.274 82
1 9045 1102 657 0.408 0.204 122
1 9074 1102 661 0.516 0.258 101
1 9103 1102 661 0.000 0.000 126
