# Supplementary material for: Topologically controlled synthesis of active colloidal bipeds
Source: Nat Commun. 2024 Jul 9;15:5735. doi: 10.1038/s41467-024-50023-7 (PMC11231253; doi:10.1038/s41467-024-50023-7)
Supplement: Supplementary file 11 — Source Data [file 41467_2024_50023_MOESM11_ESM.zip › figurerawdata/s6b1n5.txt]

Track n� Slice n� X Y Distance Velocity Pixel Value
1 4522 1198 681 -1.000 -1.000 120
1 4552 1194 681 0.516 0.258 68
1 4582 1192 676 0.695 0.347 119
1 4612 1196 680 0.730 0.365 120
1 4642 1204 678 1.064 0.532 92
1 4672 1205 678 0.129 0.065 114
1 4702 1197 674 1.154 0.577 57
1 4732 1194 674 0.387 0.194 74
1 4762 1193 674 0.129 0.065 122
1 4792 1196 674 0.387 0.194 118
1 4822 1196 674 0.000 0.000 114
1 4852 1193 674 0.387 0.194 119
1 4882 1186 682 1.371 0.686 70
1 4912 1185 682 0.129 0.065 121
1 4942 1186 686 0.532 0.266 64
1 4972 1189 686 0.387 0.194 111
1 5002 1189 686 0.000 0.000 112
1 5032 1188 689 0.408 0.204 58
1 5062 1188 689 0.000 0.000 79
1 5092 1188 689 0.000 0.000 56
1 5122 1188 693 0.516 0.258 93
1 5152 1188 693 0.000 0.000 60
1 5182 1188 693 0.000 0.000 57
1 5212 1188 693 0.000 0.000 63
1 5242 1188 693 0.000 0.000 116
1 5272 1186 693 0.258 0.129 122
1 5302 1180 696 0.865 0.433 121
1 5332 1176 696 0.516 0.258 56
1 5362 1174 697 0.288 0.144 70
1 5392 1174 698 0.129 0.065 67
1 5422 1174 698 0.000 0.000 67
1 5452 1173 698 0.129 0.065 62
1 5482 1173 698 0.000 0.000 115
1 5512 1173 698 0.000 0.000 114
1 5542 1176 698 0.387 0.194 122
1 5572 1165 694 1.510 0.755 63
1 5602 1165 694 0.000 0.000 108
1 5632 1165 694 0.000 0.000 104
1 5662 1165 690 0.516 0.258 122
1 5692 1165 690 0.000 0.000 121
1 5722 1176 696 1.616 0.808 120
1 5752 1178 696 0.258 0.129 119
1 5782 1178 694 0.258 0.129 122
1 5812 1177 694 0.129 0.065 116
1 5842 1172 689 0.912 0.456 73
1 5872 1176 689 0.516 0.258 121
1 5902 1174 692 0.465 0.233 59
1 5932 1172 692 0.258 0.129 98
1 5962 1170 692 0.258 0.129 107
1 5992 1172 692 0.258 0.129 118
1 6022 1182 693 1.296 0.648 117
1 6052 1182 693 0.000 0.000 122
1 6082 1173 682 1.833 0.917 120
1 6112 1174 685 0.408 0.204 62
1 6142 1178 688 0.645 0.323 85
1 6172 1178 688 0.000 0.000 94
1 6202 1176 688 0.258 0.129 61
1 6232 1173 690 0.465 0.233 55
1 6262 1173 690 0.000 0.000 56
1 6292 1173 690 0.000 0.000 63
1 6322 1173 690 0.000 0.000 119
1 6352 1172 690 0.129 0.065 125
1 6382 1165 700 1.575 0.787 82
1 6412 1162 700 0.387 0.194 86
1 6442 1160 700 0.258 0.129 124
1 6472 1160 700 0.000 0.000 110
1 6502 1158 701 0.288 0.144 120
1 6532 1160 701 0.258 0.129 119
1 6562 1162 701 0.258 0.129 120
1 6592 1164 701 0.258 0.129 121
1 6622 1166 692 1.189 0.595 99
1 6652 1166 692 0.000 0.000 59
1 6682 1165 692 0.129 0.065 124
1 6712 1162 692 0.387 0.194 121
1 6742 1162 693 0.129 0.065 120
1 6772 1176 697 1.878 0.939 116
1 6802 1177 697 0.129 0.065 118
1 6832 1177 697 0.000 0.000 118
1 6862 1180 696 0.408 0.204 119
1 6892 1173 692 1.040 0.520 79
1 6922 1173 692 0.000 0.000 104
1 6952 1173 692 0.000 0.000 104
1 6982 1173 692 0.000 0.000 69
1 7012 1169 693 0.532 0.266 120
1 7042 1174 692 0.658 0.329 126
1 7072 1177 694 0.465 0.233 67
1 7102 1180 696 0.465 0.233 118
1 7132 1180 696 0.000 0.000 118
1 7162 1177 700 0.645 0.323 62
1 7192 1172 704 0.826 0.413 69
1 7222 1176 704 0.516 0.258 76
1 7252 1176 704 0.000 0.000 108
1 7282 1173 704 0.387 0.194 53
1 7312 1172 704 0.129 0.065 57
1 7342 1172 704 0.000 0.000 113
1 7372 1172 704 0.000 0.000 116
1 7402 1172 704 0.000 0.000 117
1 7432 1173 704 0.129 0.065 123
1 7462 1169 705 0.532 0.266 118
1 7492 1165 709 0.730 0.365 78
1 7522 1165 710 0.129 0.065 78
1 7552 1164 710 0.129 0.065 64
1 7582 1164 713 0.387 0.194 82
1 7612 1164 713 0.000 0.000 109
1 7642 1162 713 0.258 0.129 122
1 7672 1162 713 0.000 0.000 120
1 7702 1162 713 0.000 0.000 117
1 7732 1153 704 1.642 0.821 114
1 7762 1153 704 0.000 0.000 117
1 7792 1153 704 0.000 0.000 96
1 7822 1150 701 0.547 0.274 123
1 7852 1150 701 0.000 0.000 120
1 7882 1153 701 0.387 0.194 122
1 7912 1153 701 0.000 0.000 120
1 7942 1153 701 0.000 0.000 123
1 7972 1153 701 0.000 0.000 113
1 8002 1156 698 0.547 0.274 118
1 8032 1153 698 0.387 0.194 61
1 8062 1150 700 0.465 0.233 122
1 8092 1149 700 0.129 0.065 120
1 8122 1149 700 0.000 0.000 123
1 8152 1153 701 0.532 0.266 69
1 8182 1153 701 0.000 0.000 80
1 8212 1153 702 0.129 0.065 76
1 8242 1154 704 0.288 0.144 55
1 8272 1154 705 0.129 0.065 62
1 8302 1154 705 0.000 0.000 68
1 8332 1154 708 0.387 0.194 97
1 8362 1154 708 0.000 0.000 58
1 8392 1153 709 0.182 0.091 103
1 8422 1153 709 0.000 0.000 61
1 8452 1152 710 0.182 0.091 63
1 8482 1150 710 0.258 0.129 117
1 8512 1150 714 0.516 0.258 118
1 8542 1149 716 0.288 0.144 120
1 8572 1142 716 0.903 0.452 92
1 8602 1141 716 0.129 0.065 100
1 8632 1141 716 0.000 0.000 107
1 8662 1141 716 0.000 0.000 117
1 8692 1141 716 0.000 0.000 124
1 8722 1141 716 0.000 0.000 120
1 8752 1141 716 0.000 0.000 125
