# Supplementary material for: Topologically controlled synthesis of active colloidal bipeds
Source: Nat Commun. 2024 Jul 9;15:5735. doi: 10.1038/s41467-024-50023-7 (PMC11231253; doi:10.1038/s41467-024-50023-7)
Supplement: Supplementary file 11 — Source Data [file 41467_2024_50023_MOESM11_ESM.zip › figurerawdata/s6b1n6.txt]

Track n� Slice n� X Y Distance Velocity Pixel Value
1 4523 1218 657 -1.000 -1.000 113
1 4554 1224 656 0.785 0.392 108
1 4585 1218 654 0.816 0.408 66
1 4616 1218 654 0.000 0.000 66
1 4647 1218 658 0.516 0.258 117
1 4678 1221 646 1.596 0.798 112
1 4709 1218 653 0.982 0.491 119
1 4740 1217 652 0.182 0.091 105
1 4771 1216 648 0.532 0.266 61
1 4802 1216 648 0.000 0.000 117
1 4833 1216 648 0.000 0.000 66
1 4864 1213 648 0.387 0.194 74
1 4895 1214 649 0.182 0.091 116
1 4926 1216 649 0.258 0.129 118
1 4957 1217 652 0.408 0.204 116
1 4988 1221 656 0.730 0.365 108
1 5019 1221 656 0.000 0.000 56
1 5050 1218 662 0.865 0.433 76
1 5081 1218 662 0.000 0.000 51
1 5112 1217 662 0.129 0.065 105
1 5143 1217 662 0.000 0.000 51
1 5174 1217 664 0.258 0.129 81
1 5205 1217 664 0.000 0.000 77
1 5236 1216 664 0.129 0.065 70
1 5267 1214 664 0.258 0.129 101
1 5298 1214 664 0.000 0.000 117
1 5329 1210 664 0.516 0.258 107
1 5360 1206 670 0.930 0.465 72
1 5391 1206 670 0.000 0.000 78
1 5422 1206 670 0.000 0.000 60
1 5453 1206 670 0.000 0.000 51
1 5484 1206 670 0.000 0.000 106
1 5515 1206 670 0.000 0.000 120
1 5546 1205 670 0.129 0.065 118
1 5577 1204 664 0.785 0.392 119
1 5608 1200 664 0.516 0.258 117
1 5639 1196 661 0.645 0.323 50
1 5670 1194 661 0.258 0.129 116
1 5701 1192 660 0.288 0.144 120
1 5732 1194 660 0.258 0.129 122
1 5763 1196 660 0.258 0.129 89
1 5794 1200 662 0.577 0.288 91
1 5825 1200 662 0.000 0.000 67
1 5856 1197 662 0.387 0.194 122
1 5887 1196 662 0.129 0.065 121
1 5918 1193 664 0.465 0.233 93
1 5949 1193 665 0.129 0.065 124
1 5980 1193 665 0.000 0.000 120
1 6011 1193 665 0.000 0.000 123
1 6042 1197 668 0.645 0.323 121
1 6073 1197 668 0.000 0.000 121
1 6104 1197 672 0.516 0.258 90
1 6135 1198 674 0.288 0.144 76
1 6166 1198 676 0.258 0.129 80
1 6197 1196 676 0.258 0.129 60
1 6228 1196 676 0.000 0.000 63
1 6259 1196 676 0.000 0.000 64
1 6290 1196 676 0.000 0.000 72
1 6321 1193 681 0.752 0.376 68
1 6352 1193 681 0.000 0.000 114
1 6383 1193 682 0.129 0.065 116
1 6414 1192 685 0.408 0.204 115
1 6445 1185 688 0.982 0.491 49
1 6476 1185 688 0.000 0.000 107
1 6507 1184 688 0.129 0.065 115
1 6538 1182 688 0.258 0.129 117
1 6569 1182 688 0.000 0.000 120
1 6600 1181 688 0.129 0.065 118
1 6631 1188 678 1.575 0.787 119
1 6662 1189 678 0.129 0.065 119
1 6693 1189 678 0.000 0.000 118
1 6724 1186 670 1.102 0.551 68
1 6755 1186 670 0.000 0.000 87
1 6786 1186 670 0.000 0.000 77
1 6817 1186 670 0.000 0.000 51
1 6848 1185 670 0.129 0.065 56
1 6879 1184 670 0.129 0.065 72
1 6910 1182 676 0.816 0.408 76
1 6941 1185 676 0.387 0.194 64
1 6972 1182 676 0.387 0.194 93
1 7003 1182 676 0.000 0.000 72
1 7034 1181 676 0.129 0.065 69
1 7065 1181 676 0.000 0.000 63
1 7096 1181 676 0.000 0.000 118
1 7127 1181 676 0.000 0.000 117
1 7158 1177 677 0.532 0.266 53
1 7189 1174 678 0.408 0.204 59
1 7220 1174 678 0.000 0.000 55
1 7251 1174 678 0.000 0.000 88
1 7282 1174 678 0.000 0.000 67
1 7313 1174 678 0.000 0.000 68
1 7344 1174 678 0.000 0.000 69
1 7375 1174 678 0.000 0.000 121
1 7406 1174 678 0.000 0.000 93
1 7437 1174 678 0.000 0.000 70
1 7468 1176 684 0.816 0.408 116
1 7499 1176 684 0.000 0.000 95
1 7530 1174 685 0.288 0.144 105
1 7561 1173 685 0.129 0.065 121
1 7592 1172 685 0.129 0.065 118
1 7623 1172 685 0.000 0.000 120
1 7654 1172 681 0.516 0.258 123
1 7685 1173 681 0.129 0.065 119
1 7716 1174 681 0.129 0.065 122
1 7747 1165 674 1.471 0.735 121
1 7778 1161 669 0.826 0.413 87
1 7809 1160 669 0.129 0.065 88
1 7840 1158 669 0.258 0.129 123
1 7871 1160 669 0.258 0.129 126
1 7902 1165 668 0.658 0.329 121
1 7933 1165 668 0.000 0.000 120
1 7964 1165 668 0.000 0.000 104
1 7995 1164 668 0.129 0.065 108
1 8026 1164 668 0.000 0.000 89
1 8057 1164 668 0.000 0.000 66
1 8088 1160 668 0.516 0.258 52
1 8119 1160 669 0.129 0.065 62
1 8150 1160 669 0.000 0.000 120
1 8181 1160 669 0.000 0.000 118
1 8212 1156 669 0.516 0.258 57
1 8243 1154 669 0.258 0.129 100
1 8274 1154 669 0.000 0.000 55
1 8305 1154 669 0.000 0.000 96
1 8336 1154 669 0.000 0.000 54
1 8367 1154 669 0.000 0.000 62
1 8398 1154 669 0.000 0.000 67
1 8429 1154 669 0.000 0.000 119
1 8460 1152 670 0.288 0.144 118
1 8491 1149 670 0.387 0.194 124
1 8522 1149 670 0.000 0.000 123
1 8553 1146 676 0.865 0.433 109
1 8584 1144 676 0.258 0.129 58
1 8615 1142 676 0.258 0.129 59
1 8646 1142 676 0.000 0.000 59
1 8677 1142 676 0.000 0.000 87
1 8708 1141 677 0.182 0.091 125
1 8739 1141 677 0.000 0.000 123
1 8770 1134 668 1.471 0.735 100
1 8801 1134 672 0.516 0.258 124
1 8832 1129 669 0.752 0.376 61
1 8863 1129 660 1.161 0.581 104
1 8894 1129 664 0.516 0.258 51
1 8925 1129 664 0.000 0.000 63
1 8956 1129 664 0.000 0.000 124
1 8987 1129 664 0.000 0.000 125
1 9018 1129 664 0.000 0.000 125
1 9049 1121 658 1.290 0.645 122
1 9080 1122 658 0.129 0.065 122
1 9111 1116 660 0.816 0.408 108
