# Supplementary material for: Topologically controlled synthesis of active colloidal bipeds
Source: Nat Commun. 2024 Jul 9;15:5735. doi: 10.1038/s41467-024-50023-7 (PMC11231253; doi:10.1038/s41467-024-50023-7)
Supplement: Supplementary file 11 — Source Data [file 41467_2024_50023_MOESM11_ESM.zip › figurerawdata/s6b2n1.txt]

Track n� Slice n� X Y Distance Velocity Pixel Value
1 7467 1117 700 -1.000 -1.000 63
1 7499 1117 700 0.000 0.000 50
1 7531 1120 705 0.752 0.376 75
1 7563 1120 705 0.000 0.000 119
1 7595 1117 701 0.645 0.323 63
1 7627 1117 701 0.000 0.000 91
1 7659 1125 698 1.102 0.551 82
1 7691 1118 700 0.939 0.470 72
1 7723 1122 700 0.516 0.258 123
1 7755 1112 700 1.290 0.645 121
1 7787 1110 700 0.258 0.129 118
1 7819 1104 702 0.816 0.408 105
1 7851 1106 701 0.288 0.144 81
1 7883 1110 701 0.516 0.258 122
1 7915 1101 690 1.833 0.917 64
1 7947 1101 690 0.000 0.000 51
1 7979 1104 688 0.465 0.233 119
1 8011 1098 689 0.785 0.392 115
1 8043 1100 696 0.939 0.470 101
