# Supplementary material for: Topologically controlled synthesis of active colloidal bipeds
Source: Nat Commun. 2024 Jul 9;15:5735. doi: 10.1038/s41467-024-50023-7 (PMC11231253; doi:10.1038/s41467-024-50023-7)
Supplement: Supplementary file 11 — Source Data [file 41467_2024_50023_MOESM11_ESM.zip › figurerawdata/s6b2n2.txt]

Track n� Slice n� X Y Distance Velocity Pixel Value
1 9097 1109 658 -1.000 -1.000 58
1 9098 1109 658 0.000 0.000 76
1 9099 1109 658 0.000 0.000 84
1 9100 1109 658 0.000 0.000 102
1 9101 1109 658 0.000 0.000 110
1 9102 1113 657 0.532 0.266 109
1 9103 1113 657 0.000 0.000 109
1 9104 1113 657 0.000 0.000 105
1 9105 1113 657 0.000 0.000 101
1 9106 1113 657 0.000 0.000 105
1 9107 1113 657 0.000 0.000 113
1 9108 1113 657 0.000 0.000 115
1 9109 1113 657 0.000 0.000 107
1 9110 1113 657 0.000 0.000 102
1 9111 1113 657 0.000 0.000 100
1 9112 1113 657 0.000 0.000 91
1 9113 1113 657 0.000 0.000 90
1 9114 1113 657 0.000 0.000 94
1 9115 1113 657 0.000 0.000 91
1 9116 1108 653 0.826 0.413 49
1 9117 1110 654 0.288 0.144 56
1 9118 1110 654 0.000 0.000 53
1 9119 1110 654 0.000 0.000 52
1 9120 1110 654 0.000 0.000 53
1 9121 1110 654 0.000 0.000 49
1 9122 1110 654 0.000 0.000 49
1 9123 1110 654 0.000 0.000 50
1 9124 1110 654 0.000 0.000 47
1 9125 1110 654 0.000 0.000 48
1 9126 1112 661 0.939 0.470 91
1 9127 1112 661 0.000 0.000 95
1 9128 1112 661 0.000 0.000 93
1 9129 1112 660 0.129 0.065 87
1 9130 1112 660 0.000 0.000 78
1 9131 1112 660 0.000 0.000 83
1 9132 1112 660 0.000 0.000 82
1 9133 1112 660 0.000 0.000 75
1 9134 1112 650 1.290 0.645 103
1 9135 1112 656 0.774 0.387 44
1 9136 1112 656 0.000 0.000 46
1 9137 1112 656 0.000 0.000 53
1 9138 1112 656 0.000 0.000 59
1 9139 1112 656 0.000 0.000 55
1 9140 1112 656 0.000 0.000 53
1 9141 1112 662 0.774 0.387 85
1 9142 1112 661 0.129 0.065 59
1 9143 1112 661 0.000 0.000 61
1 9144 1112 661 0.000 0.000 61
1 9145 1112 661 0.000 0.000 58
1 9146 1112 661 0.000 0.000 50
1 9147 1112 661 0.000 0.000 50
1 9148 1112 661 0.000 0.000 51
1 9149 1113 660 0.182 0.091 63
1 9150 1113 660 0.000 0.000 62
1 9151 1113 660 0.000 0.000 62
1 9152 1113 660 0.000 0.000 62
1 9153 1113 660 0.000 0.000 62
1 9154 1112 661 0.182 0.091 51
1 9155 1112 661 0.000 0.000 50
1 9156 1112 661 0.000 0.000 52
1 9157 1116 661 0.516 0.258 89
1 9158 1113 661 0.387 0.194 68
1 9159 1113 661 0.000 0.000 66
1 9160 1113 661 0.000 0.000 66
1 9161 1116 661 0.387 0.194 89
1 9162 1116 661 0.000 0.000 92
1 9163 1116 661 0.000 0.000 88
1 9164 1116 661 0.000 0.000 90
1 9165 1116 661 0.000 0.000 86
1 9166 1116 661 0.000 0.000 80
1 9167 1116 661 0.000 0.000 81
1 9168 1116 661 0.000 0.000 84
1 9169 1116 661 0.000 0.000 79
1 9170 1116 661 0.000 0.000 78
1 9171 1116 662 0.129 0.065 96
1 9172 1116 662 0.000 0.000 98
1 9173 1113 664 0.465 0.233 97
1 9174 1113 664 0.000 0.000 100
1 9175 1110 664 0.387 0.194 116
1 9176 1110 664 0.000 0.000 110
1 9177 1110 664 0.000 0.000 105
1 9178 1110 664 0.000 0.000 99
1 9179 1105 664 0.645 0.323 99
1 9180 1105 664 0.000 0.000 97
1 9181 1105 664 0.000 0.000 99
1 9182 1114 662 1.189 0.595 67
1 9183 1114 662 0.000 0.000 71
1 9184 1114 662 0.000 0.000 71
1 9185 1113 662 0.129 0.065 67
1 9186 1112 664 0.288 0.144 99
1 9187 1112 664 0.000 0.000 100
1 9188 1110 664 0.258 0.129 100
1 9189 1109 664 0.129 0.065 101
1 9190 1109 664 0.000 0.000 100
1 9191 1109 664 0.000 0.000 92
1 9192 1109 664 0.000 0.000 88
1 9193 1105 661 0.645 0.323 94
1 9194 1108 660 0.408 0.204 54
1 9195 1108 660 0.000 0.000 54
1 9196 1108 660 0.000 0.000 59
1 9197 1108 660 0.000 0.000 57
1 9198 1108 660 0.000 0.000 51
1 9199 1108 660 0.000 0.000 50
1 9200 1106 660 0.258 0.129 58
1 9201 1105 660 0.129 0.065 59
1 9202 1105 660 0.000 0.000 54
1 9203 1106 660 0.129 0.065 48
1 9204 1106 660 0.000 0.000 46
1 9205 1106 660 0.000 0.000 50
1 9206 1106 660 0.000 0.000 51
1 9207 1106 660 0.000 0.000 58
1 9208 1106 660 0.000 0.000 76
1 9209 1106 660 0.000 0.000 105
1 9210 1109 665 0.752 0.376 60
1 9211 1109 665 0.000 0.000 60
1 9212 1109 665 0.000 0.000 54
1 9213 1109 665 0.000 0.000 53
1 9214 1109 665 0.000 0.000 48
1 9215 1109 665 0.000 0.000 46
1 9216 1109 665 0.000 0.000 44
1 9217 1109 665 0.000 0.000 47
1 9218 1109 665 0.000 0.000 46
1 9219 1109 665 0.000 0.000 47
1 9220 1109 665 0.000 0.000 48
1 9221 1109 665 0.000 0.000 51
1 9222 1110 669 0.532 0.266 58
1 9223 1110 669 0.000 0.000 56
1 9224 1110 669 0.000 0.000 57
1 9225 1110 669 0.000 0.000 51
1 9226 1110 669 0.000 0.000 43
1 9227 1110 669 0.000 0.000 40
1 9228 1110 669 0.000 0.000 46
1 9229 1109 668 0.182 0.091 50
1 9230 1112 669 0.408 0.204 58
1 9231 1112 669 0.000 0.000 59
1 9232 1112 669 0.000 0.000 61
1 9233 1112 669 0.000 0.000 61
1 9234 1112 669 0.000 0.000 60
1 9235 1112 670 0.129 0.065 66
1 9236 1112 673 0.387 0.194 81
1 9237 1112 673 0.000 0.000 81
1 9238 1112 673 0.000 0.000 77
1 9239 1112 673 0.000 0.000 83
1 9240 1112 668 0.645 0.323 63
1 9241 1112 669 0.129 0.065 61
1 9242 1112 669 0.000 0.000 60
1 9243 1112 669 0.000 0.000 60
1 9244 1112 669 0.000 0.000 63
1 9245 1112 670 0.129 0.065 71
1 9246 1112 670 0.000 0.000 71
1 9247 1112 670 0.000 0.000 69
1 9248 1112 670 0.000 0.000 69
1 9249 1112 670 0.000 0.000 66
1 9250 1112 670 0.000 0.000 65
1 9251 1112 670 0.000 0.000 62
1 9252 1112 670 0.000 0.000 63
1 9253 1112 670 0.000 0.000 63
1 9254 1114 670 0.258 0.129 59
1 9255 1114 670 0.000 0.000 55
1 9256 1112 672 0.365 0.182 57
1 9257 1112 672 0.000 0.000 55
1 9258 1113 672 0.129 0.065 55
1 9259 1114 672 0.129 0.065 64
1 9260 1114 672 0.000 0.000 63
1 9261 1114 672 0.000 0.000 68
1 9262 1114 672 0.000 0.000 67
1 9263 1114 672 0.000 0.000 71
1 9264 1114 672 0.000 0.000 66
1 9265 1114 672 0.000 0.000 66
1 9266 1114 672 0.000 0.000 67
1 9267 1114 672 0.000 0.000 66
1 9268 1114 672 0.000 0.000 67
1 9269 1117 670 0.465 0.233 52
1 9270 1117 670 0.000 0.000 49
1 9271 1117 670 0.000 0.000 48
1 9272 1117 670 0.000 0.000 52
1 9273 1117 670 0.000 0.000 55
1 9274 1117 670 0.000 0.000 60
1 9275 1117 670 0.000 0.000 63
1 9276 1117 670 0.000 0.000 65
1 9277 1116 670 0.129 0.065 64
1 9278 1116 670 0.000 0.000 62
1 9279 1116 670 0.000 0.000 62
1 9280 1116 670 0.000 0.000 63
1 9281 1121 674 0.826 0.413 85
1 9282 1120 674 0.129 0.065 59
1 9283 1120 674 0.000 0.000 56
1 9284 1120 674 0.000 0.000 50
1 9285 1120 674 0.000 0.000 51
1 9286 1117 674 0.387 0.194 51
1 9287 1117 674 0.000 0.000 49
1 9288 1120 674 0.387 0.194 45
1 9289 1120 674 0.000 0.000 46
1 9290 1120 674 0.000 0.000 44
1 9291 1120 674 0.000 0.000 47
1 9292 1120 674 0.000 0.000 48
1 9293 1120 674 0.000 0.000 44
1 9294 1120 674 0.000 0.000 45
1 9295 1120 674 0.000 0.000 46
1 9296 1120 674 0.000 0.000 49
1 9297 1121 674 0.129 0.065 54
1 9298 1121 674 0.000 0.000 59
1 9299 1118 676 0.465 0.233 54
1 9300 1118 676 0.000 0.000 54
1 9301 1118 676 0.000 0.000 56
1 9302 1118 676 0.000 0.000 58
1 9303 1118 676 0.000 0.000 61
1 9304 1118 676 0.000 0.000 67
1 9305 1120 669 0.939 0.470 73
1 9306 1120 673 0.516 0.258 57
1 9307 1120 673 0.000 0.000 58
1 9308 1120 673 0.000 0.000 54
1 9309 1118 669 0.577 0.288 51
1 9310 1118 669 0.000 0.000 60
1 9311 1118 669 0.000 0.000 70
1 9312 1118 669 0.000 0.000 78
1 9313 1118 669 0.000 0.000 83
1 9314 1118 669 0.000 0.000 92
1 9315 1118 669 0.000 0.000 108
1 9316 1114 669 0.516 0.258 121
1 9317 1114 669 0.000 0.000 120
1 9318 1117 673 0.645 0.323 53
1 9319 1120 677 0.645 0.323 65
1 9320 1120 677 0.000 0.000 67
1 9321 1120 677 0.000 0.000 67
1 9322 1120 677 0.000 0.000 68
1 9323 1120 677 0.000 0.000 68
1 9324 1120 677 0.000 0.000 66
1 9325 1120 677 0.000 0.000 69
1 9326 1120 677 0.000 0.000 71
1 9327 1120 677 0.000 0.000 65
1 9328 1120 677 0.000 0.000 63
1 9329 1120 677 0.000 0.000 69
1 9330 1120 677 0.000 0.000 69
1 9331 1120 677 0.000 0.000 70
1 9332 1120 677 0.000 0.000 71
1 9333 1120 677 0.000 0.000 68
1 9334 1120 677 0.000 0.000 69
1 9335 1118 677 0.258 0.129 51
1 9336 1118 677 0.000 0.000 50
1 9337 1118 677 0.000 0.000 50
1 9338 1118 677 0.000 0.000 47
1 9339 1120 677 0.258 0.129 53
1 9340 1124 676 0.532 0.266 97
1 9341 1120 676 0.516 0.258 52
1 9342 1120 676 0.000 0.000 56
1 9343 1120 676 0.000 0.000 49
1 9344 1120 676 0.000 0.000 41
1 9345 1120 676 0.000 0.000 44
1 9346 1120 676 0.000 0.000 43
1 9347 1120 676 0.000 0.000 49
1 9348 1120 676 0.000 0.000 51
1 9349 1120 676 0.000 0.000 51
1 9350 1120 676 0.000 0.000 53
1 9351 1120 676 0.000 0.000 50
1 9352 1120 676 0.000 0.000 51
1 9353 1118 678 0.365 0.182 76
1 9354 1118 678 0.000 0.000 85
1 9355 1118 678 0.000 0.000 85
1 9356 1121 678 0.387 0.194 95
1 9357 1121 678 0.000 0.000 96
1 9358 1121 678 0.000 0.000 88
1 9359 1121 678 0.000 0.000 87
1 9360 1121 678 0.000 0.000 86
1 9361 1120 678 0.129 0.065 83
1 9362 1120 678 0.000 0.000 84
1 9363 1120 678 0.000 0.000 91
1 9364 1120 678 0.000 0.000 97
1 9365 1120 678 0.000 0.000 100
1 9366 1120 678 0.000 0.000 107
1 9367 1120 678 0.000 0.000 112
1 9368 1120 678 0.000 0.000 111
1 9369 1122 676 0.365 0.182 51
1 9370 1122 676 0.000 0.000 51
1 9371 1122 676 0.000 0.000 51
1 9372 1122 676 0.000 0.000 54
1 9373 1122 676 0.000 0.000 65
1 9374 1124 676 0.258 0.129 65
1 9375 1124 676 0.000 0.000 68
1 9376 1124 676 0.000 0.000 76
1 9377 1124 676 0.000 0.000 87
1 9378 1124 676 0.000 0.000 95
1 9379 1124 676 0.000 0.000 100
1 9380 1124 676 0.000 0.000 106
1 9381 1124 676 0.000 0.000 113
1 9382 1125 673 0.408 0.204 46
1 9383 1125 673 0.000 0.000 51
1 9384 1125 673 0.000 0.000 50
1 9385 1125 673 0.000 0.000 49
1 9386 1125 673 0.000 0.000 49
1 9387 1125 673 0.000 0.000 51
1 9388 1125 673 0.000 0.000 53
1 9389 1125 673 0.000 0.000 53
1 9390 1125 673 0.000 0.000 58
1 9391 1122 673 0.387 0.194 67
1 9392 1122 673 0.000 0.000 58
1 9393 1122 673 0.000 0.000 47
1 9394 1122 673 0.000 0.000 47
1 9395 1122 673 0.000 0.000 51
1 9396 1122 673 0.000 0.000 56
1 9397 1122 673 0.000 0.000 53
1 9398 1120 674 0.288 0.144 42
1 9399 1120 674 0.000 0.000 42
1 9400 1120 674 0.000 0.000 43
1 9401 1120 677 0.387 0.194 44
1 9402 1120 677 0.000 0.000 44
1 9403 1120 677 0.000 0.000 44
1 9404 1120 677 0.000 0.000 47
1 9405 1120 677 0.000 0.000 48
1 9406 1120 677 0.000 0.000 55
1 9407 1118 676 0.288 0.144 53
1 9408 1118 676 0.000 0.000 52
1 9409 1118 676 0.000 0.000 50
1 9410 1122 682 0.930 0.465 117
1 9411 1122 676 0.774 0.387 81
1 9412 1122 676 0.000 0.000 86
1 9413 1122 676 0.000 0.000 89
1 9414 1122 676 0.000 0.000 95
1 9415 1122 676 0.000 0.000 88
1 9416 1122 676 0.000 0.000 81
1 9417 1121 678 0.288 0.144 69
1 9418 1121 678 0.000 0.000 71
1 9419 1121 678 0.000 0.000 71
1 9420 1121 678 0.000 0.000 70
1 9421 1121 678 0.000 0.000 70
1 9422 1121 678 0.000 0.000 69
1 9423 1121 678 0.000 0.000 71
1 9424 1121 678 0.000 0.000 67
1 9425 1121 678 0.000 0.000 67
1 9426 1121 678 0.000 0.000 71
1 9427 1120 678 0.129 0.065 71
1 9428 1120 678 0.000 0.000 71
1 9429 1120 678 0.000 0.000 69
1 9430 1120 678 0.000 0.000 67
1 9431 1120 678 0.000 0.000 68
1 9432 1120 678 0.000 0.000 68
1 9433 1120 678 0.000 0.000 70
1 9434 1120 678 0.000 0.000 69
1 9435 1120 678 0.000 0.000 71
1 9436 1120 678 0.000 0.000 72
1 9437 1117 681 0.547 0.274 104
1 9438 1117 681 0.000 0.000 100
1 9439 1117 681 0.000 0.000 98
1 9440 1121 681 0.516 0.258 95
1 9441 1121 681 0.000 0.000 93
1 9442 1121 681 0.000 0.000 92
1 9443 1121 681 0.000 0.000 80
1 9444 1121 681 0.000 0.000 79
1 9445 1121 681 0.000 0.000 78
1 9446 1121 681 0.000 0.000 76
1 9447 1121 681 0.000 0.000 77
1 9448 1121 681 0.000 0.000 77
1 9449 1121 681 0.000 0.000 78
1 9450 1121 681 0.000 0.000 73
1 9451 1121 681 0.000 0.000 73
1 9452 1121 677 0.516 0.258 56
1 9453 1121 677 0.000 0.000 56
1 9454 1121 678 0.129 0.065 55
1 9455 1121 678 0.000 0.000 53
1 9456 1121 678 0.000 0.000 59
1 9457 1121 678 0.000 0.000 54
1 9458 1121 678 0.000 0.000 49
1 9459 1121 678 0.000 0.000 47
1 9460 1121 678 0.000 0.000 47
1 9461 1125 680 0.577 0.288 71
1 9462 1125 680 0.000 0.000 65
1 9463 1125 680 0.000 0.000 61
1 9464 1125 680 0.000 0.000 58
1 9465 1125 681 0.129 0.065 73
1 9466 1125 681 0.000 0.000 65
1 9467 1125 681 0.000 0.000 61
1 9468 1125 681 0.000 0.000 60
1 9469 1125 681 0.000 0.000 54
1 9470 1125 681 0.000 0.000 54
1 9471 1125 681 0.000 0.000 56
1 9472 1125 681 0.000 0.000 52
1 9473 1128 682 0.408 0.204 109
1 9474 1128 682 0.000 0.000 114
1 9475 1128 682 0.000 0.000 115
1 9476 1125 682 0.387 0.194 65
1 9477 1125 682 0.000 0.000 71
1 9478 1125 684 0.258 0.129 80
1 9479 1125 684 0.000 0.000 88
1 9480 1125 684 0.000 0.000 97
1 9481 1124 684 0.129 0.065 79
1 9482 1122 686 0.365 0.182 67
1 9483 1122 686 0.000 0.000 78
1 9484 1122 686 0.000 0.000 87
1 9485 1122 686 0.000 0.000 93
1 9486 1122 686 0.000 0.000 97
1 9487 1122 686 0.000 0.000 102
1 9488 1122 686 0.000 0.000 103
1 9489 1122 686 0.000 0.000 103
1 9490 1122 684 0.258 0.129 62
1 9491 1122 684 0.000 0.000 58
1 9492 1122 684 0.000 0.000 60
1 9493 1121 684 0.129 0.065 46
1 9494 1121 684 0.000 0.000 45
1 9495 1121 684 0.000 0.000 44
1 9496 1122 684 0.129 0.065 54
1 9497 1122 684 0.000 0.000 59
1 9498 1122 684 0.000 0.000 67
1 9499 1122 684 0.000 0.000 67
1 9500 1122 684 0.000 0.000 68
1 9501 1122 684 0.000 0.000 66
1 9502 1122 684 0.000 0.000 66
1 9503 1122 684 0.000 0.000 67
1 9504 1122 684 0.000 0.000 64
1 9505 1118 678 0.930 0.465 114
1 9506 1120 681 0.465 0.233 61
1 9507 1120 681 0.000 0.000 64
1 9508 1120 681 0.000 0.000 65
1 9509 1120 681 0.000 0.000 66
1 9510 1120 681 0.000 0.000 64
1 9511 1120 681 0.000 0.000 61
1 9512 1120 681 0.000 0.000 60
1 9513 1120 681 0.000 0.000 58
1 9514 1120 681 0.000 0.000 63
1 9515 1120 681 0.000 0.000 66
1 9516 1120 681 0.000 0.000 66
1 9517 1120 681 0.000 0.000 71
1 9518 1120 681 0.000 0.000 78
1 9519 1117 681 0.387 0.194 67
1 9520 1117 681 0.000 0.000 62
1 9521 1117 681 0.000 0.000 56
1 9522 1117 681 0.000 0.000 52
1 9523 1117 681 0.000 0.000 50
1 9524 1117 681 0.000 0.000 45
1 9525 1117 681 0.000 0.000 44
1 9526 1117 681 0.000 0.000 43
1 9527 1117 681 0.000 0.000 48
1 9528 1117 682 0.129 0.065 51
1 9529 1117 684 0.258 0.129 57
1 9530 1117 684 0.000 0.000 56
1 9531 1117 684 0.000 0.000 56
1 9532 1117 684 0.000 0.000 53
1 9533 1120 684 0.387 0.194 55
1 9534 1120 684 0.000 0.000 57
1 9535 1120 684 0.000 0.000 57
1 9536 1120 684 0.000 0.000 58
1 9537 1120 684 0.000 0.000 59
1 9538 1120 684 0.000 0.000 61
1 9539 1118 684 0.258 0.129 50
1 9540 1118 684 0.000 0.000 53
1 9541 1117 681 0.408 0.204 64
1 9542 1117 681 0.000 0.000 75
1 9543 1117 682 0.129 0.065 69
1 9544 1117 682 0.000 0.000 88
1 9545 1117 682 0.000 0.000 102
1 9546 1117 682 0.000 0.000 116
1 9547 1117 682 0.000 0.000 115
1 9548 1117 682 0.000 0.000 120
1 9549 1117 682 0.000 0.000 118
1 9550 1117 682 0.000 0.000 120
1 9551 1112 686 0.826 0.413 58
1 9552 1112 686 0.000 0.000 57
1 9553 1112 686 0.000 0.000 51
1 9554 1112 686 0.000 0.000 49
1 9555 1112 686 0.000 0.000 48
1 9556 1112 686 0.000 0.000 49
1 9557 1112 686 0.000 0.000 49
1 9558 1112 686 0.000 0.000 60
1 9559 1112 686 0.000 0.000 62
1 9560 1112 686 0.000 0.000 78
1 9561 1112 686 0.000 0.000 86
1 9562 1112 688 0.258 0.129 51
1 9563 1112 692 0.516 0.258 56
1 9564 1112 692 0.000 0.000 78
1 9565 1112 692 0.000 0.000 92
1 9566 1112 692 0.000 0.000 98
1 9567 1112 692 0.000 0.000 99
1 9568 1112 692 0.000 0.000 101
1 9569 1112 692 0.000 0.000 100
1 9570 1112 692 0.000 0.000 92
1 9571 1112 692 0.000 0.000 80
1 9572 1112 692 0.000 0.000 74
1 9573 1112 692 0.000 0.000 62
1 9574 1112 692 0.000 0.000 55
1 9575 1110 690 0.365 0.182 53
1 9576 1110 690 0.000 0.000 53
1 9577 1110 690 0.000 0.000 49
1 9578 1110 690 0.000 0.000 46
1 9579 1110 690 0.000 0.000 46
1 9580 1110 690 0.000 0.000 52
1 9581 1110 690 0.000 0.000 55
1 9582 1110 690 0.000 0.000 55
1 9583 1110 690 0.000 0.000 51
1 9584 1110 690 0.000 0.000 52
1 9585 1110 690 0.000 0.000 50
1 9586 1110 690 0.000 0.000 51
1 9587 1110 690 0.000 0.000 50
1 9588 1114 692 0.577 0.288 61
1 9589 1114 692 0.000 0.000 64
1 9590 1113 692 0.129 0.065 62
1 9591 1113 692 0.000 0.000 62
1 9592 1113 692 0.000 0.000 61
1 9593 1113 692 0.000 0.000 58
1 9594 1113 690 0.258 0.129 63
1 9595 1113 690 0.000 0.000 55
1 9596 1113 690 0.000 0.000 65
1 9597 1113 690 0.000 0.000 67
1 9598 1113 690 0.000 0.000 69
1 9599 1112 690 0.129 0.065 59
1 9600 1112 690 0.000 0.000 61
1 9601 1112 690 0.000 0.000 55
1 9602 1112 690 0.000 0.000 58
1 9603 1112 690 0.000 0.000 58
1 9604 1112 690 0.000 0.000 65
1 9605 1112 690 0.000 0.000 56
1 9606 1112 690 0.000 0.000 52
1 9607 1112 690 0.000 0.000 49
1 9608 1112 690 0.000 0.000 46
1 9609 1112 690 0.000 0.000 43
1 9610 1112 690 0.000 0.000 41
1 9611 1112 690 0.000 0.000 40
1 9612 1112 690 0.000 0.000 42
1 9613 1112 690 0.000 0.000 49
1 9614 1112 690 0.000 0.000 58
1 9615 1112 690 0.000 0.000 62
1 9616 1112 690 0.000 0.000 66
1 9617 1112 690 0.000 0.000 68
1 9618 1112 690 0.000 0.000 66
1 9619 1112 690 0.000 0.000 68
1 9620 1112 694 0.516 0.258 55
1 9621 1112 694 0.000 0.000 53
1 9622 1112 693 0.129 0.065 48
1 9623 1112 693 0.000 0.000 50
1 9624 1112 693 0.000 0.000 49
1 9625 1112 693 0.000 0.000 50
1 9626 1112 693 0.000 0.000 47
1 9627 1112 693 0.000 0.000 49
1 9628 1112 693 0.000 0.000 52
1 9629 1112 693 0.000 0.000 48
1 9630 1112 693 0.000 0.000 49
1 9631 1114 692 0.288 0.144 58
1 9632 1114 692 0.000 0.000 49
1 9633 1114 692 0.000 0.000 45
1 9634 1114 692 0.000 0.000 46
1 9635 1114 692 0.000 0.000 41
1 9636 1114 692 0.000 0.000 43
1 9637 1114 692 0.000 0.000 43
1 9638 1114 692 0.000 0.000 47
1 9639 1114 692 0.000 0.000 50
1 9640 1114 692 0.000 0.000 51
1 9641 1114 692 0.000 0.000 48
1 9642 1114 692 0.000 0.000 47
1 9643 1114 692 0.000 0.000 44
1 9644 1114 692 0.000 0.000 43
1 9645 1114 692 0.000 0.000 49
1 9646 1114 692 0.000 0.000 53
1 9647 1114 692 0.000 0.000 53
1 9648 1114 692 0.000 0.000 51
1 9649 1114 692 0.000 0.000 47
1 9650 1114 692 0.000 0.000 49
1 9651 1114 692 0.000 0.000 50
1 9652 1114 692 0.000 0.000 50
1 9653 1114 692 0.000 0.000 54
1 9654 1114 692 0.000 0.000 50
1 9655 1114 692 0.000 0.000 49
1 9656 1114 692 0.000 0.000 54
1 9657 1114 692 0.000 0.000 50
1 9658 1113 692 0.129 0.065 44
1 9659 1112 692 0.129 0.065 48
1 9660 1112 692 0.000 0.000 49
1 9661 1112 692 0.000 0.000 48
1 9662 1112 692 0.000 0.000 50
1 9663 1112 692 0.000 0.000 53
1 9664 1112 692 0.000 0.000 47
1 9665 1112 692 0.000 0.000 45
1 9666 1112 692 0.000 0.000 39
1 9667 1114 692 0.258 0.129 42
1 9668 1114 692 0.000 0.000 42
1 9669 1114 692 0.000 0.000 42
1 9670 1114 692 0.000 0.000 48
1 9671 1114 692 0.000 0.000 50
1 9672 1114 692 0.000 0.000 56
1 9673 1114 692 0.000 0.000 65
1 9674 1114 692 0.000 0.000 66
1 9675 1114 692 0.000 0.000 73
1 9676 1114 692 0.000 0.000 74
1 9677 1114 692 0.000 0.000 81
1 9678 1114 692 0.000 0.000 90
1 9679 1114 692 0.000 0.000 89
1 9680 1114 692 0.000 0.000 85
1 9681 1114 692 0.000 0.000 87
1 9682 1114 692 0.000 0.000 88
1 9683 1114 692 0.000 0.000 87
1 9684 1114 692 0.000 0.000 87
1 9685 1114 692 0.000 0.000 91
1 9686 1113 692 0.129 0.065 83
1 9687 1113 692 0.000 0.000 80
1 9688 1113 692 0.000 0.000 85
1 9689 1112 690 0.288 0.144 49
1 9690 1112 690 0.000 0.000 49
1 9691 1112 690 0.000 0.000 51
1 9692 1112 690 0.000 0.000 50
1 9693 1112 690 0.000 0.000 52
1 9694 1112 690 0.000 0.000 52
1 9695 1112 690 0.000 0.000 52
1 9696 1112 690 0.000 0.000 48
1 9697 1112 690 0.000 0.000 46
1 9698 1112 690 0.000 0.000 51
1 9699 1112 690 0.000 0.000 50
1 9700 1112 690 0.000 0.000 49
1 9701 1112 690 0.000 0.000 51
1 9702 1112 690 0.000 0.000 51
1 9703 1112 690 0.000 0.000 50
1 9704 1113 690 0.129 0.065 64
1 9705 1116 689 0.408 0.204 93
1 9706 1116 689 0.000 0.000 95
1 9707 1116 689 0.000 0.000 91
1 9708 1116 689 0.000 0.000 91
1 9709 1113 689 0.387 0.194 60
1 9710 1113 689 0.000 0.000 53
1 9711 1113 689 0.000 0.000 56
1 9712 1113 689 0.000 0.000 54
1 9713 1113 689 0.000 0.000 53
1 9714 1113 689 0.000 0.000 48
1 9715 1113 689 0.000 0.000 48
1 9716 1113 689 0.000 0.000 49
1 9717 1113 689 0.000 0.000 49
1 9718 1113 689 0.000 0.000 50
1 9719 1113 689 0.000 0.000 51
1 9720 1113 689 0.000 0.000 47
1 9721 1113 689 0.000 0.000 41
1 9722 1113 689 0.000 0.000 45
1 9723 1113 689 0.000 0.000 41
1 9724 1113 689 0.000 0.000 39
1 9725 1113 689 0.000 0.000 44
1 9726 1113 689 0.000 0.000 49
1 9727 1113 689 0.000 0.000 55
1 9728 1113 689 0.000 0.000 56
1 9729 1113 689 0.000 0.000 55
1 9730 1113 689 0.000 0.000 54
1 9731 1114 688 0.182 0.091 52
1 9732 1114 688 0.000 0.000 53
1 9733 1114 688 0.000 0.000 51
1 9734 1114 688 0.000 0.000 53
1 9735 1114 688 0.000 0.000 52
1 9736 1114 688 0.000 0.000 53
1 9737 1114 688 0.000 0.000 55
1 9738 1114 688 0.000 0.000 56
1 9739 1114 688 0.000 0.000 59
1 9740 1114 688 0.000 0.000 63
1 9741 1121 685 0.982 0.491 104
1 9742 1116 685 0.645 0.323 50
1 9743 1116 685 0.000 0.000 49
1 9744 1116 686 0.129 0.065 46
1 9745 1116 686 0.000 0.000 47
1 9746 1116 686 0.000 0.000 47
1 9747 1116 686 0.000 0.000 45
1 9748 1116 686 0.000 0.000 43
1 9749 1116 686 0.000 0.000 46
1 9750 1116 686 0.000 0.000 49
1 9751 1116 686 0.000 0.000 55
1 9752 1116 686 0.000 0.000 67
1 9753 1121 693 1.110 0.555 90
1 9754 1121 693 0.000 0.000 88
1 9755 1121 693 0.000 0.000 87
1 9756 1121 693 0.000 0.000 89
1 9757 1121 693 0.000 0.000 89
1 9758 1121 693 0.000 0.000 90
1 9759 1121 693 0.000 0.000 90
1 9760 1121 693 0.000 0.000 87
1 9761 1121 686 0.903 0.452 62
1 9762 1121 688 0.258 0.129 53
1 9763 1121 688 0.000 0.000 53
1 9764 1121 688 0.000 0.000 57
1 9765 1121 688 0.000 0.000 61
1 9766 1121 688 0.000 0.000 60
1 9767 1121 688 0.000 0.000 70
1 9768 1121 688 0.000 0.000 74
1 9769 1120 688 0.129 0.065 66
1 9770 1120 688 0.000 0.000 69
1 9771 1120 688 0.000 0.000 70
1 9772 1120 688 0.000 0.000 68
1 9773 1120 688 0.000 0.000 77
1 9774 1120 688 0.000 0.000 80
1 9775 1120 686 0.258 0.129 66
1 9776 1120 686 0.000 0.000 65
1 9777 1120 686 0.000 0.000 62
1 9778 1120 686 0.000 0.000 67
1 9779 1120 686 0.000 0.000 67
1 9780 1120 686 0.000 0.000 64
1 9781 1120 686 0.000 0.000 68
1 9782 1120 686 0.000 0.000 70
1 9783 1120 686 0.000 0.000 69
1 9784 1120 686 0.000 0.000 72
1 9785 1120 686 0.000 0.000 73
1 9786 1120 686 0.000 0.000 75
1 9787 1120 686 0.000 0.000 71
1 9788 1120 686 0.000 0.000 61
1 9789 1120 686 0.000 0.000 53
1 9790 1120 686 0.000 0.000 47
1 9791 1118 686 0.258 0.129 46
1 9792 1118 686 0.000 0.000 44
1 9793 1118 686 0.000 0.000 43
1 9794 1118 686 0.000 0.000 45
1 9795 1118 686 0.000 0.000 45
1 9796 1118 686 0.000 0.000 48
1 9797 1118 686 0.000 0.000 49
1 9798 1118 686 0.000 0.000 51
1 9799 1118 686 0.000 0.000 49
1 9800 1118 686 0.000 0.000 46
1 9801 1118 686 0.000 0.000 48
1 9802 1118 686 0.000 0.000 46
1 9803 1118 686 0.000 0.000 51
1 9804 1118 686 0.000 0.000 58
1 9805 1118 686 0.000 0.000 62
1 9806 1118 689 0.387 0.194 68
1 9807 1118 689 0.000 0.000 71
1 9808 1118 689 0.000 0.000 78
1 9809 1114 689 0.516 0.258 56
1 9810 1114 689 0.000 0.000 61
1 9811 1114 689 0.000 0.000 63
1 9812 1114 689 0.000 0.000 65
1 9813 1114 689 0.000 0.000 66
1 9814 1114 689 0.000 0.000 69
1 9815 1114 689 0.000 0.000 67
1 9816 1114 689 0.000 0.000 67
1 9817 1114 689 0.000 0.000 68
1 9818 1114 689 0.000 0.000 67
1 9819 1114 689 0.000 0.000 48
1 9820 1114 689 0.000 0.000 66
1 9821 1114 689 0.000 0.000 59
