# Supplementary material for: Topologically controlled synthesis of active colloidal bipeds
Source: Nat Commun. 2024 Jul 9;15:5735. doi: 10.1038/s41467-024-50023-7 (PMC11231253; doi:10.1038/s41467-024-50023-7)
Supplement: Supplementary file 11 — Source Data [file 41467_2024_50023_MOESM11_ESM.zip › figurerawdata/s6b3.txt]

Track n� Slice n� X Y Distance Velocity Pixel Value
1 8057 1089 686 -1.000 -1.000 124
1 8090 1093 692 0.930 0.465 123
1 8123 1096 709 2.227 1.113 65
1 8156 1096 710 0.129 0.065 119
1 8189 1090 724 1.965 0.982 57
1 8222 1098 721 1.102 0.551 62
1 8255 1109 716 1.559 0.779 122
1 8288 1114 730 1.918 0.959 87
1 8321 1116 720 1.316 0.658 54
1 8354 1116 720 0.000 0.000 121
1 8387 1113 732 1.596 0.798 49
1 8420 1118 733 0.658 0.329 56
1 8453 1121 733 0.387 0.194 122
1 8486 1128 742 1.471 0.735 120
1 8519 1116 732 2.015 1.008 117
1 8552 1118 725 0.939 0.470 75
1 8585 1125 728 0.982 0.491 87
1 8618 1122 729 0.408 0.204 87
1 8651 1118 728 0.532 0.266 99
1 8684 1122 726 0.577 0.288 79
1 8717 1128 717 1.395 0.698 78
1 8750 1128 717 0.000 0.000 57
