# Supplementary material for: Topologically controlled synthesis of active colloidal bipeds
Source: Nat Commun. 2024 Jul 9;15:5735. doi: 10.1038/s41467-024-50023-7 (PMC11231253; doi:10.1038/s41467-024-50023-7)
Supplement: Supplementary file 11 — Source Data [file 41467_2024_50023_MOESM11_ESM.zip › figurerawdata/s6b4.txt]

Track n� Slice n� X Y Distance Velocity Pixel Value
1 8761 1120 718 -1.000 -1.000 52
1 8795 1122 722 0.577 0.288 122
1 8829 1126 710 1.632 0.816 86
1 8863 1121 724 1.918 0.959 84
1 8897 1121 724 0.000 0.000 124
1 8931 1125 710 1.878 0.939 119
1 8965 1110 700 2.326 1.163 115
1 8999 1110 689 1.419 0.710 119
1 9033 1112 689 0.258 0.129 90
1 9067 1118 678 1.616 0.808 125
1 9101 1128 693 2.326 1.163 112
1 9135 1117 678 2.400 1.200 121
1 9169 1121 688 1.389 0.695 122
1 9203 1126 697 1.328 0.664 104
1 9237 1109 706 2.481 1.241 116
1 9271 1116 712 1.189 0.595 45
1 9305 1117 712 0.129 0.065 50
1 9339 1117 712 0.000 0.000 122
1 9373 1126 720 1.553 0.777 116
1 9407 1124 712 1.064 0.532 121
1 9441 1125 725 1.682 0.841 88
1 9475 1124 733 1.040 0.520 47
1 9509 1133 737 1.271 0.635 102
1 9543 1126 741 1.040 0.520 66
1 9577 1128 740 0.288 0.144 120
1 9611 1125 734 0.865 0.433 57
1 9645 1124 734 0.129 0.065 58
1 9679 1126 737 0.465 0.233 114
1 9713 1126 726 1.419 0.710 88
1 9747 1126 725 0.129 0.065 55
1 9781 1129 713 1.596 0.798 116
1 9815 1122 709 1.040 0.520 123
1 9849 1114 704 1.217 0.608 124
