# Supplementary material for: Topologically controlled synthesis of active colloidal bipeds
Source: Nat Commun. 2024 Jul 9;15:5735. doi: 10.1038/s41467-024-50023-7 (PMC11231253; doi:10.1038/s41467-024-50023-7)
Supplement: Supplementary file 11 — Source Data [file 41467_2024_50023_MOESM11_ESM.zip › figurerawdata/s6b6.txt]

Track n� Slice n� X Y Distance Velocity Pixel Value
1 9861 1105 713 -1.000 -1.000 122
1 9897 1105 713 0.000 0.000 123
1 9933 1090 698 2.737 1.368 94
1 9969 1092 692 0.816 0.408 127
1 10005 1101 682 1.736 0.868 100
1 10041 1082 665 3.289 1.644 111
1 10077 1082 665 0.000 0.000 111
1 10113 1092 650 2.326 1.163 124
1 10149 1100 654 1.154 0.577 120
1 10185 1090 657 1.347 0.673 96
1 10221 1081 649 1.553 0.777 128
1 10257 1098 676 4.116 2.058 50
1 10293 1090 684 1.459 0.730 98
1 10329 1085 688 0.826 0.413 126
1 10365 1086 693 0.658 0.329 121
1 10401 1088 692 0.288 0.144 112
1 10437 1085 694 0.465 0.233 47
1 10473 1085 696 0.258 0.129 57
1 10509 1089 698 0.577 0.288 69
1 10545 1090 702 0.532 0.266 51
1 10581 1090 704 0.258 0.129 105
1 10617 1093 704 0.387 0.194 127
1 10653 1078 705 1.939 0.970 103
1 10689 1081 701 0.645 0.323 59
1 10725 1084 702 0.408 0.204 57
1 10761 1090 705 0.865 0.433 116
1 10797 1084 705 0.774 0.387 123
1 10833 1090 694 1.616 0.808 122
1 10869 1094 690 0.730 0.365 128
1 10905 1077 688 2.208 1.104 63
1 10941 1078 696 1.040 0.520 124
1 10977 1076 693 0.465 0.233 124
1 11013 1072 697 0.730 0.365 120
1 11049 1085 674 3.408 1.704 98
1 11085 1078 668 1.189 0.595 46
1 11121 1068 674 1.504 0.752 131
1 11157 1085 646 4.226 2.113 120
1 11193 1084 657 1.425 0.712 112
1 11229 1084 668 1.419 0.710 101
1 11265 1080 665 0.645 0.323 37
1 11301 1080 665 0.000 0.000 43
1 11337 1080 665 0.000 0.000 36
1 11373 1077 669 0.645 0.323 52
1 11409 1074 693 3.120 1.560 64
1 11445 1090 692 2.068 1.034 128
1 11481 1081 689 1.224 0.612 77
1 11517 1089 685 1.154 0.577 57
1 11553 1092 685 0.387 0.194 122
1 11589 1085 700 2.135 1.068 50
1 11625 1093 704 1.154 0.577 70
1 11661 1097 709 0.826 0.413 98
1 11697 1097 712 0.387 0.194 122
1 11733 1081 714 2.080 1.040 124
1 11769 1084 702 1.596 0.798 48
1 11805 1092 714 1.860 0.930 106
1 11841 1088 706 1.154 0.577 109
1 11877 1090 694 1.569 0.785 47
1 11913 1094 681 1.755 0.877 96
1 11949 1097 690 1.224 0.612 119
1 11985 1077 696 2.694 1.347 127
1 12021 1077 684 1.548 0.774 119
1 12057 1073 697 1.755 0.877 90
1 12093 1073 697 0.000 0.000 121
1 12129 1073 697 0.000 0.000 124
1 12165 1058 672 3.761 1.880 123
1 12201 1072 665 2.019 1.010 60
1 12237 1088 666 2.068 1.034 106
1 12273 1084 677 1.510 0.755 123
1 12309 1084 661 2.064 1.032 122
1 12345 1072 648 2.282 1.141 123
1 12381 1077 670 2.910 1.455 47
1 12417 1080 670 0.387 0.194 121
1 12453 1076 689 2.505 1.252 87
1 12489 1074 694 0.695 0.347 134
1 12525 1084 688 1.504 0.752 126
1 12561 1076 702 2.080 1.040 82
1 12597 1082 688 1.965 0.982 107
1 12633 1077 696 1.217 0.608 124
1 12669 1080 706 1.347 0.673 100
1 12705 1089 717 1.833 0.917 92
1 12741 1092 721 0.645 0.323 49
1 12777 1092 721 0.000 0.000 121
1 12813 1085 718 0.982 0.491 66
1 12849 1086 716 0.288 0.144 106
1 12885 1090 718 0.577 0.288 125
1 12921 1090 720 0.258 0.129 125
1 12957 1086 702 2.379 1.189 127
1 12993 1098 700 1.569 0.785 122
1 13029 1084 689 2.297 1.148 127
1 13065 1077 705 2.253 1.126 124
1 13101 1078 678 3.485 1.743 67
1 13137 1076 709 4.007 2.004 129
1 13173 1074 693 2.080 1.040 126
1 13209 1081 677 2.253 1.126 89
1 13245 1073 669 1.459 0.730 75
1 13281 1074 664 0.658 0.329 47
1 13317 1077 661 0.547 0.274 86
1 13353 1077 661 0.000 0.000 55
1 13389 1078 654 0.912 0.456 98
1 13425 1076 646 1.064 0.532 128
1 13461 1076 669 2.967 1.484 36
1 13497 1070 678 1.395 0.698 113
1 13533 1070 690 1.548 0.774 129
1 13569 1073 696 0.865 0.433 129
1 13605 1080 706 1.575 0.787 108
1 13641 1073 708 0.939 0.470 65
1 13677 1076 700 1.102 0.551 119
1 13713 1074 705 0.695 0.347 99
1 13749 1074 705 0.000 0.000 122
1 13785 1082 706 1.040 0.520 122
1 13821 1085 716 1.347 0.673 120
1 13857 1084 716 0.129 0.065 116
1 13893 1081 708 1.102 0.551 58
1 13929 1082 706 0.288 0.144 84
1 13965 1084 706 0.258 0.129 82
1 14001 1085 701 0.658 0.329 49
1 14037 1085 701 0.000 0.000 123
1 14073 1096 694 1.682 0.841 125
1 14109 1094 689 0.695 0.347 125
1 14145 1074 685 2.631 1.316 62
1 14181 1074 682 0.387 0.194 58
1 14217 1074 682 0.000 0.000 122
1 14253 1080 682 0.774 0.387 125
1 14289 1081 672 1.296 0.648 127
1 14325 1073 668 1.154 0.577 42
1 14361 1081 658 1.652 0.826 107
1 14397 1082 657 0.182 0.091 116
1 14433 1082 672 1.935 0.968 70
1 14469 1084 672 0.258 0.129 125
1 14505 1084 672 0.000 0.000 110
1 14541 1080 670 0.577 0.288 80
1 14577 1080 670 0.000 0.000 82
1 14613 1076 688 2.379 1.189 128
1 14649 1080 693 0.826 0.413 121
1 14685 1089 701 1.553 0.777 124
1 14721 1080 693 1.553 0.777 87
1 14757 1081 684 1.168 0.584 125
1 14793 1081 705 2.709 1.355 116
1 14829 1086 714 1.328 0.664 55
1 14865 1089 717 0.547 0.274 122
1 14901 1092 721 0.645 0.323 125
1 14937 1086 724 0.865 0.433 124
1 14973 1085 724 0.129 0.065 126
1 15009 1085 724 0.000 0.000 123
1 15045 1082 710 1.847 0.923 121
1 15081 1085 710 0.387 0.194 123
1 15117 1089 693 2.253 1.126 85
1 15153 1093 693 0.516 0.258 122
1 15189 1093 693 0.000 0.000 123
1 15225 1080 689 1.755 0.877 128
1 15261 1068 706 2.684 1.342 89
1 15297 1068 706 0.000 0.000 125
1 15333 1073 689 2.286 1.143 128
1 15369 1076 685 0.645 0.323 128
1 15405 1076 685 0.000 0.000 127
1 15441 1094 664 3.568 1.784 122
1 15477 1094 670 0.774 0.387 128
1 15513 1086 673 1.102 0.551 113
1 15549 1086 674 0.129 0.065 117
1 15585 1078 669 1.217 0.608 43
1 15621 1078 669 0.000 0.000 38
1 15657 1069 684 2.257 1.128 119
1 15693 1074 693 1.328 0.664 128
1 15729 1080 698 1.008 0.504 121
1 15765 1082 700 0.365 0.182 119
1 15801 1077 701 0.658 0.329 63
1 15837 1077 698 0.387 0.194 124
1 15873 1077 705 0.903 0.452 120
1 15909 1077 705 0.000 0.000 126
1 15945 1090 722 2.761 1.380 86
1 15981 1080 716 1.504 0.752 67
