# Supplementary material for: Topologically controlled synthesis of active colloidal bipeds
Source: Nat Commun. 2024 Jul 9;15:5735. doi: 10.1038/s41467-024-50023-7 (PMC11231253; doi:10.1038/s41467-024-50023-7)
Supplement: Supplementary file 11 — Source Data [file 41467_2024_50023_MOESM11_ESM.zip › figurerawdata/s7n1b1n1.txt]

Track n� Slice n� X Y Distance Velocity Pixel Value
1 4501 1088 430 -1.000 -1.000 64
1 4510 1092 429 0.532 0.266 52
1 4519 1092 432 0.387 0.194 101
1 4528 1092 432 0.000 0.000 117
1 4537 1092 432 0.000 0.000 124
1 4546 1092 432 0.000 0.000 118
1 4555 1092 432 0.000 0.000 94
1 4564 1092 432 0.000 0.000 76
1 4573 1096 432 0.516 0.258 113
1 4582 1090 433 0.785 0.392 63
1 4591 1090 433 0.000 0.000 76
1 4600 1092 433 0.258 0.129 89
1 4609 1094 433 0.258 0.129 120
1 4618 1094 426 0.903 0.452 68
1 4627 1093 426 0.129 0.065 58
1 4636 1093 429 0.387 0.194 54
1 4645 1093 429 0.000 0.000 54
1 4654 1094 429 0.129 0.065 76
1 4663 1094 429 0.000 0.000 82
1 4672 1094 429 0.000 0.000 119
1 4681 1094 429 0.000 0.000 122
1 4690 1090 430 0.532 0.266 122
1 4699 1090 430 0.000 0.000 123
1 4708 1097 426 1.040 0.520 120
1 4717 1094 424 0.465 0.233 60
1 4726 1094 424 0.000 0.000 63
1 4735 1094 424 0.000 0.000 59
1 4744 1094 424 0.000 0.000 69
1 4753 1094 422 0.258 0.129 105
1 4762 1094 422 0.000 0.000 68
1 4771 1098 422 0.516 0.258 111
1 4780 1093 424 0.695 0.347 58
1 4789 1093 424 0.000 0.000 78
1 4798 1093 428 0.516 0.258 57
1 4807 1093 429 0.129 0.065 56
1 4816 1093 429 0.000 0.000 70
1 4825 1092 433 0.532 0.266 123
1 4834 1096 425 1.154 0.577 124
