# Supplementary material for: Topologically controlled synthesis of active colloidal bipeds
Source: Nat Commun. 2024 Jul 9;15:5735. doi: 10.1038/s41467-024-50023-7 (PMC11231253; doi:10.1038/s41467-024-50023-7)
Supplement: Supplementary file 11 — Source Data [file 41467_2024_50023_MOESM11_ESM.zip › figurerawdata/s7n1b1n2.txt]

Track n� Slice n� X Y Distance Velocity Pixel Value
1 4496 1184 457 -1.000 -1.000 79
1 4501 1184 457 0.000 0.000 93
1 4506 1184 457 0.000 0.000 103
1 4511 1184 457 0.000 0.000 119
1 4516 1178 454 0.865 0.433 70
1 4521 1178 454 0.000 0.000 101
1 4526 1178 454 0.000 0.000 111
1 4531 1178 454 0.000 0.000 119
1 4536 1180 450 0.577 0.288 63
1 4541 1180 450 0.000 0.000 66
1 4546 1180 450 0.000 0.000 65
1 4551 1180 450 0.000 0.000 66
1 4556 1180 453 0.387 0.194 66
1 4561 1178 454 0.288 0.144 73
1 4566 1178 454 0.000 0.000 79
1 4571 1178 456 0.258 0.129 117
1 4576 1178 458 0.258 0.129 114
1 4581 1180 458 0.258 0.129 109
1 4586 1180 458 0.000 0.000 112
1 4591 1182 457 0.288 0.144 97
1 4596 1182 457 0.000 0.000 98
1 4601 1182 457 0.000 0.000 110
1 4606 1182 457 0.000 0.000 111
1 4611 1182 457 0.000 0.000 121
1 4616 1181 454 0.408 0.204 87
1 4621 1181 454 0.000 0.000 105
1 4626 1181 454 0.000 0.000 96
1 4631 1180 454 0.129 0.065 114
1 4636 1178 454 0.258 0.129 115
1 4641 1180 452 0.365 0.182 68
1 4646 1180 452 0.000 0.000 93
1 4651 1180 452 0.000 0.000 104
1 4656 1182 450 0.365 0.182 67
1 4661 1186 450 0.516 0.258 58
1 4666 1185 450 0.129 0.065 50
1 4671 1184 450 0.129 0.065 66
1 4676 1184 450 0.000 0.000 103
1 4681 1181 450 0.387 0.194 112
1 4686 1181 450 0.000 0.000 103
1 4691 1178 448 0.465 0.233 69
1 4696 1180 448 0.258 0.129 64
1 4701 1180 448 0.000 0.000 68
1 4706 1180 446 0.258 0.129 51
1 4711 1182 446 0.258 0.129 75
1 4716 1182 446 0.000 0.000 77
1 4721 1178 445 0.532 0.266 69
1 4726 1178 445 0.000 0.000 68
1 4731 1178 445 0.000 0.000 70
1 4736 1178 445 0.000 0.000 70
1 4741 1177 445 0.129 0.065 117
1 4746 1182 445 0.645 0.323 71
1 4751 1182 445 0.000 0.000 77
1 4756 1182 445 0.000 0.000 72
1 4761 1182 445 0.000 0.000 63
1 4766 1178 446 0.532 0.266 73
1 4771 1178 448 0.258 0.129 61
1 4776 1176 445 0.465 0.233 94
1 4781 1176 445 0.000 0.000 119
1 4786 1177 448 0.408 0.204 73
1 4791 1178 449 0.182 0.091 72
1 4796 1180 449 0.258 0.129 65
1 4801 1180 449 0.000 0.000 62
1 4806 1180 452 0.387 0.194 58
1 4811 1180 452 0.000 0.000 55
1 4816 1180 452 0.000 0.000 65
1 4821 1180 454 0.258 0.129 124
1 4826 1181 454 0.129 0.065 120
1 4831 1181 450 0.516 0.258 103
1 4836 1181 449 0.129 0.065 60
1 4841 1182 449 0.129 0.065 75
1 4846 1182 448 0.129 0.065 62
1 4851 1182 448 0.000 0.000 54
1 4856 1178 446 0.577 0.288 83
1 4861 1180 446 0.258 0.129 74
1 4866 1182 448 0.365 0.182 61
1 4871 1182 448 0.000 0.000 78
1 4876 1182 448 0.000 0.000 72
1 4881 1184 449 0.288 0.144 66
1 4886 1184 449 0.000 0.000 73
1 4891 1186 452 0.465 0.233 76
1 4896 1186 452 0.000 0.000 79
1 4901 1186 452 0.000 0.000 84
1 4906 1188 452 0.258 0.129 95
1 4911 1188 452 0.000 0.000 97
1 4916 1190 450 0.365 0.182 89
1 4921 1190 450 0.000 0.000 84
1 4926 1189 450 0.129 0.065 82
1 4931 1189 448 0.258 0.129 74
1 4936 1189 448 0.000 0.000 91
1 4941 1189 448 0.000 0.000 99
1 4946 1186 452 0.645 0.323 58
1 4951 1185 452 0.129 0.065 98
1 4956 1185 452 0.000 0.000 104
1 4961 1185 456 0.516 0.258 91
1 4966 1182 456 0.387 0.194 58
1 4971 1181 461 0.658 0.329 83
1 4976 1181 461 0.000 0.000 73
1 4981 1181 461 0.000 0.000 68
1 4986 1181 461 0.000 0.000 67
1 4991 1181 458 0.387 0.194 77
1 4996 1181 458 0.000 0.000 76
1 5001 1181 457 0.129 0.065 72
1 5006 1181 457 0.000 0.000 75
1 5011 1181 457 0.000 0.000 80
1 5016 1184 458 0.408 0.204 56
1 5021 1185 458 0.129 0.065 49
1 5026 1185 457 0.129 0.065 62
1 5031 1185 457 0.000 0.000 88
1 5036 1185 457 0.000 0.000 103
1 5041 1182 454 0.547 0.274 59
1 5046 1182 454 0.000 0.000 69
1 5051 1181 453 0.182 0.091 102
1 5056 1181 453 0.000 0.000 107
1 5061 1181 456 0.387 0.194 60
1 5066 1181 457 0.129 0.065 69
1 5071 1181 458 0.129 0.065 68
1 5076 1180 460 0.288 0.144 55
1 5081 1180 460 0.000 0.000 64
1 5086 1180 460 0.000 0.000 68
1 5091 1180 460 0.000 0.000 100
1 5096 1180 457 0.387 0.194 71
1 5101 1180 456 0.129 0.065 72
1 5106 1180 456 0.000 0.000 66
1 5111 1181 456 0.129 0.065 67
1 5116 1184 456 0.387 0.194 79
1 5121 1184 456 0.000 0.000 70
1 5126 1184 456 0.000 0.000 65
1 5131 1184 456 0.000 0.000 69
1 5136 1182 456 0.258 0.129 62
1 5141 1181 458 0.288 0.144 76
1 5146 1180 460 0.288 0.144 54
1 5151 1178 460 0.258 0.129 91
1 5156 1181 460 0.387 0.194 58
1 5161 1181 460 0.000 0.000 58
1 5166 1181 460 0.000 0.000 57
1 5171 1182 460 0.129 0.065 54
1 5176 1182 460 0.000 0.000 56
1 5181 1182 460 0.000 0.000 55
1 5186 1182 460 0.000 0.000 58
1 5191 1181 460 0.129 0.065 62
1 5196 1181 460 0.000 0.000 63
1 5201 1181 460 0.000 0.000 67
1 5206 1181 461 0.129 0.065 61
1 5211 1181 461 0.000 0.000 64
1 5216 1186 460 0.658 0.329 74
1 5221 1188 457 0.465 0.233 118
1 5226 1185 465 1.102 0.551 103
1 5231 1185 465 0.000 0.000 120
1 5236 1185 465 0.000 0.000 121
1 5241 1178 464 0.912 0.456 55
1 5246 1178 465 0.129 0.065 60
1 5251 1177 468 0.408 0.204 59
1 5256 1176 468 0.129 0.065 51
1 5261 1176 468 0.000 0.000 49
1 5266 1176 468 0.000 0.000 52
1 5271 1177 468 0.129 0.065 91
1 5276 1177 468 0.000 0.000 103
1 5281 1176 468 0.129 0.065 105
1 5286 1176 468 0.000 0.000 112
1 5291 1174 468 0.258 0.129 77
1 5296 1173 466 0.288 0.144 56
1 5301 1173 466 0.000 0.000 85
1 5306 1172 466 0.129 0.065 58
1 5311 1172 466 0.000 0.000 57
1 5316 1169 469 0.547 0.274 96
1 5321 1169 469 0.000 0.000 110
1 5326 1169 469 0.000 0.000 111
1 5331 1168 466 0.408 0.204 61
1 5336 1168 466 0.000 0.000 62
1 5341 1169 466 0.129 0.065 54
1 5346 1170 466 0.129 0.065 53
1 5351 1170 466 0.000 0.000 64
1 5356 1170 466 0.000 0.000 74
1 5361 1170 466 0.000 0.000 73
1 5366 1169 466 0.129 0.065 71
1 5371 1169 466 0.000 0.000 68
1 5376 1169 468 0.258 0.129 70
1 5381 1169 468 0.000 0.000 74
1 5386 1169 468 0.000 0.000 68
1 5391 1169 468 0.000 0.000 72
1 5396 1169 468 0.000 0.000 60
1 5401 1169 468 0.000 0.000 57
1 5406 1169 468 0.000 0.000 66
1 5411 1169 468 0.000 0.000 81
1 5416 1169 468 0.000 0.000 98
1 5421 1168 468 0.129 0.065 111
1 5426 1168 464 0.516 0.258 75
1 5431 1169 465 0.182 0.091 67
1 5436 1170 466 0.182 0.091 53
1 5441 1170 466 0.000 0.000 51
1 5446 1170 466 0.000 0.000 49
1 5451 1170 466 0.000 0.000 51
1 5456 1170 466 0.000 0.000 51
1 5461 1170 466 0.000 0.000 53
1 5466 1170 466 0.000 0.000 52
1 5471 1170 466 0.000 0.000 59
1 5476 1170 466 0.000 0.000 68
1 5481 1170 466 0.000 0.000 108
1 5486 1170 466 0.000 0.000 117
1 5491 1172 466 0.258 0.129 116
1 5496 1170 464 0.365 0.182 95
1 5501 1169 464 0.129 0.065 113
1 5506 1168 462 0.288 0.144 95
1 5511 1168 461 0.129 0.065 106
1 5516 1168 461 0.000 0.000 114
1 5521 1170 461 0.258 0.129 72
1 5526 1170 461 0.000 0.000 72
1 5531 1170 461 0.000 0.000 74
1 5536 1170 461 0.000 0.000 107
1 5541 1169 461 0.129 0.065 121
1 5546 1165 460 0.532 0.266 87
1 5551 1165 460 0.000 0.000 92
1 5556 1165 460 0.000 0.000 92
1 5561 1162 458 0.465 0.233 58
1 5566 1162 458 0.000 0.000 71
1 5571 1161 464 0.785 0.392 120
1 5576 1160 461 0.408 0.204 97
1 5581 1158 461 0.258 0.129 110
1 5586 1156 461 0.258 0.129 115
1 5591 1154 460 0.288 0.144 117
1 5596 1154 460 0.000 0.000 114
1 5601 1154 460 0.000 0.000 118
1 5606 1154 460 0.000 0.000 120
1 5611 1154 454 0.774 0.387 70
1 5616 1154 454 0.000 0.000 62
1 5621 1154 454 0.000 0.000 67
1 5626 1152 454 0.258 0.129 120
1 5631 1150 458 0.577 0.288 123
1 5636 1152 460 0.365 0.182 120
1 5641 1161 460 1.161 0.581 57
1 5646 1161 460 0.000 0.000 56
1 5651 1161 462 0.258 0.129 91
1 5656 1161 462 0.000 0.000 98
1 5661 1161 462 0.000 0.000 103
1 5666 1161 462 0.000 0.000 108
1 5671 1161 462 0.000 0.000 119
1 5676 1161 462 0.000 0.000 122
1 5681 1161 462 0.000 0.000 123
1 5686 1161 462 0.000 0.000 123
1 5691 1161 462 0.000 0.000 121
1 5696 1161 458 0.516 0.258 104
1 5701 1161 458 0.000 0.000 95
1 5706 1162 458 0.129 0.065 76
1 5711 1162 458 0.000 0.000 80
1 5716 1164 457 0.288 0.144 57
1 5721 1164 457 0.000 0.000 53
1 5726 1164 457 0.000 0.000 53
1 5731 1164 457 0.000 0.000 52
1 5736 1164 457 0.000 0.000 75
1 5741 1164 457 0.000 0.000 100
1 5746 1164 457 0.000 0.000 117
1 5751 1162 457 0.258 0.129 119
1 5756 1160 454 0.465 0.233 83
1 5761 1160 454 0.000 0.000 88
1 5766 1160 454 0.000 0.000 108
1 5771 1160 454 0.000 0.000 112
1 5776 1160 454 0.000 0.000 116
1 5781 1160 454 0.000 0.000 116
1 5786 1160 454 0.000 0.000 117
1 5791 1160 452 0.258 0.129 76
1 5796 1160 452 0.000 0.000 74
1 5801 1160 452 0.000 0.000 94
1 5806 1160 452 0.000 0.000 78
1 5811 1160 452 0.000 0.000 80
1 5816 1160 452 0.000 0.000 107
1 5821 1160 452 0.000 0.000 105
1 5826 1160 452 0.000 0.000 63
1 5831 1160 452 0.000 0.000 67
1 5836 1160 452 0.000 0.000 57
1 5841 1160 454 0.258 0.129 72
1 5846 1160 454 0.000 0.000 52
1 5851 1160 454 0.000 0.000 62
1 5856 1160 454 0.000 0.000 93
1 5861 1160 454 0.000 0.000 102
1 5866 1158 454 0.258 0.129 75
1 5871 1153 458 0.826 0.413 107
1 5876 1153 458 0.000 0.000 92
1 5881 1153 458 0.000 0.000 106
1 5886 1153 458 0.000 0.000 115
1 5891 1153 458 0.000 0.000 118
1 5896 1154 453 0.658 0.329 65
1 5901 1154 453 0.000 0.000 124
1 5906 1154 453 0.000 0.000 123
1 5911 1160 453 0.774 0.387 51
1 5916 1160 453 0.000 0.000 54
1 5921 1160 453 0.000 0.000 61
1 5926 1160 453 0.000 0.000 63
1 5931 1160 453 0.000 0.000 66
1 5936 1160 453 0.000 0.000 71
1 5941 1160 453 0.000 0.000 65
1 5946 1160 453 0.000 0.000 82
1 5951 1160 453 0.000 0.000 92
1 5956 1160 453 0.000 0.000 110
1 5961 1162 456 0.465 0.233 69
1 5966 1162 456 0.000 0.000 70
1 5971 1162 457 0.129 0.065 61
1 5976 1162 458 0.129 0.065 58
1 5981 1162 458 0.000 0.000 61
1 5986 1162 458 0.000 0.000 57
1 5991 1162 458 0.000 0.000 53
1 5996 1162 458 0.000 0.000 61
1 6001 1162 458 0.000 0.000 72
1 6006 1162 458 0.000 0.000 68
1 6011 1162 458 0.000 0.000 55
1 6016 1160 458 0.258 0.129 56
1 6021 1158 461 0.465 0.233 61
1 6026 1158 461 0.000 0.000 62
1 6031 1158 461 0.000 0.000 73
1 6036 1158 461 0.000 0.000 74
1 6041 1157 465 0.532 0.266 97
1 6046 1157 465 0.000 0.000 95
1 6051 1157 465 0.000 0.000 101
1 6056 1157 465 0.000 0.000 98
1 6061 1157 465 0.000 0.000 97
1 6066 1158 462 0.408 0.204 70
1 6071 1158 462 0.000 0.000 72
1 6076 1158 462 0.000 0.000 75
1 6081 1158 462 0.000 0.000 106
1 6086 1158 462 0.000 0.000 111
1 6091 1158 462 0.000 0.000 109
1 6096 1158 462 0.000 0.000 82
1 6101 1158 462 0.000 0.000 94
1 6106 1158 462 0.000 0.000 79
1 6111 1158 462 0.000 0.000 51
1 6116 1158 462 0.000 0.000 63
1 6121 1158 462 0.000 0.000 71
1 6126 1158 462 0.000 0.000 74
1 6131 1158 462 0.000 0.000 72
1 6136 1158 462 0.000 0.000 73
1 6141 1158 462 0.000 0.000 70
1 6146 1158 462 0.000 0.000 73
1 6151 1158 462 0.000 0.000 66
1 6156 1158 464 0.258 0.129 83
1 6161 1158 464 0.000 0.000 108
1 6166 1158 464 0.000 0.000 102
1 6171 1158 464 0.000 0.000 119
1 6176 1158 462 0.258 0.129 86
1 6181 1158 461 0.129 0.065 68
1 6186 1158 461 0.000 0.000 57
1 6191 1158 460 0.129 0.065 68
1 6196 1158 460 0.000 0.000 72
1 6201 1158 460 0.000 0.000 70
1 6206 1158 460 0.000 0.000 61
1 6211 1158 460 0.000 0.000 54
1 6216 1158 460 0.000 0.000 64
1 6221 1158 460 0.000 0.000 63
1 6226 1158 460 0.000 0.000 58
1 6231 1160 461 0.288 0.144 53
1 6236 1161 462 0.182 0.091 56
1 6241 1161 462 0.000 0.000 54
1 6246 1161 464 0.258 0.129 66
1 6251 1161 464 0.000 0.000 62
1 6256 1161 466 0.258 0.129 92
1 6261 1161 466 0.000 0.000 101
1 6266 1161 468 0.258 0.129 118
1 6271 1161 468 0.000 0.000 117
1 6276 1161 468 0.000 0.000 117
1 6281 1161 468 0.000 0.000 97
1 6286 1160 468 0.129 0.065 72
1 6291 1160 468 0.000 0.000 66
1 6296 1160 468 0.000 0.000 96
1 6301 1160 468 0.000 0.000 103
1 6306 1160 468 0.000 0.000 102
1 6311 1156 469 0.532 0.266 54
1 6316 1156 469 0.000 0.000 59
1 6321 1156 469 0.000 0.000 59
1 6326 1156 469 0.000 0.000 53
1 6331 1156 469 0.000 0.000 54
1 6336 1156 469 0.000 0.000 67
1 6341 1156 469 0.000 0.000 82
1 6346 1153 469 0.387 0.194 57
1 6351 1153 469 0.000 0.000 63
1 6356 1152 469 0.129 0.065 54
1 6361 1149 466 0.547 0.274 110
1 6366 1149 466 0.000 0.000 117
1 6371 1150 470 0.532 0.266 65
1 6376 1150 470 0.000 0.000 54
1 6381 1148 470 0.258 0.129 69
1 6386 1148 470 0.000 0.000 62
1 6391 1148 470 0.000 0.000 53
1 6396 1148 470 0.000 0.000 52
1 6401 1148 470 0.000 0.000 56
1 6406 1148 470 0.000 0.000 52
1 6411 1149 470 0.129 0.065 51
1 6416 1149 470 0.000 0.000 58
1 6421 1148 470 0.129 0.065 71
1 6426 1148 470 0.000 0.000 71
1 6431 1146 470 0.258 0.129 87
1 6436 1146 470 0.000 0.000 102
1 6441 1146 470 0.000 0.000 88
1 6446 1144 470 0.258 0.129 123
1 6451 1144 470 0.000 0.000 123
1 6456 1148 474 0.730 0.365 76
1 6461 1148 474 0.000 0.000 99
1 6466 1148 474 0.000 0.000 104
1 6471 1146 474 0.258 0.129 121
1 6476 1145 474 0.129 0.065 121
1 6481 1142 474 0.387 0.194 122
1 6486 1149 472 0.939 0.470 92
1 6491 1148 466 0.785 0.392 57
1 6496 1148 466 0.000 0.000 55
1 6501 1148 466 0.000 0.000 57
1 6506 1148 466 0.000 0.000 55
1 6511 1148 472 0.774 0.387 100
1 6516 1148 472 0.000 0.000 103
1 6521 1145 469 0.547 0.274 90
1 6526 1145 469 0.000 0.000 92
1 6531 1145 469 0.000 0.000 116
1 6536 1145 469 0.000 0.000 125
1 6541 1145 469 0.000 0.000 128
1 6546 1145 469 0.000 0.000 126
1 6551 1145 469 0.000 0.000 126
1 6556 1148 462 0.982 0.491 68
1 6561 1148 462 0.000 0.000 56
1 6566 1148 462 0.000 0.000 54
1 6571 1148 462 0.000 0.000 60
1 6576 1148 462 0.000 0.000 87
1 6581 1145 462 0.387 0.194 54
1 6586 1144 462 0.129 0.065 56
1 6591 1142 461 0.288 0.144 66
1 6596 1142 461 0.000 0.000 69
1 6601 1141 461 0.129 0.065 70
1 6606 1140 461 0.129 0.065 67
1 6611 1140 460 0.129 0.065 64
1 6616 1138 458 0.365 0.182 88
1 6621 1138 458 0.000 0.000 93
1 6626 1138 461 0.387 0.194 68
1 6631 1138 461 0.000 0.000 76
1 6636 1137 461 0.129 0.065 122
1 6641 1137 461 0.000 0.000 125
1 6646 1140 464 0.547 0.274 127
1 6651 1145 464 0.645 0.323 67
1 6656 1145 464 0.000 0.000 58
1 6661 1145 464 0.000 0.000 67
1 6666 1145 464 0.000 0.000 94
1 6671 1145 464 0.000 0.000 88
1 6676 1145 464 0.000 0.000 95
1 6681 1145 464 0.000 0.000 83
1 6686 1145 464 0.000 0.000 62
1 6691 1144 464 0.129 0.065 65
1 6696 1142 462 0.365 0.182 119
1 6701 1142 462 0.000 0.000 123
1 6706 1142 462 0.000 0.000 123
1 6711 1146 465 0.645 0.323 78
1 6716 1146 465 0.000 0.000 82
1 6721 1148 466 0.288 0.144 71
1 6726 1149 468 0.288 0.144 83
1 6731 1149 468 0.000 0.000 77
1 6736 1149 468 0.000 0.000 107
1 6741 1149 468 0.000 0.000 120
1 6746 1149 468 0.000 0.000 123
1 6751 1149 462 0.774 0.387 74
1 6756 1150 462 0.129 0.065 76
1 6761 1152 462 0.258 0.129 117
1 6766 1152 462 0.000 0.000 119
1 6771 1152 462 0.000 0.000 117
1 6776 1152 461 0.129 0.065 120
1 6781 1152 461 0.000 0.000 122
1 6786 1153 461 0.129 0.065 116
1 6791 1153 461 0.000 0.000 116
1 6796 1153 460 0.129 0.065 103
1 6801 1153 460 0.000 0.000 93
1 6806 1153 458 0.258 0.129 50
1 6811 1153 458 0.000 0.000 63
1 6816 1153 458 0.000 0.000 96
1 6821 1152 458 0.129 0.065 113
1 6826 1152 460 0.258 0.129 119
1 6831 1145 461 0.912 0.456 95
1 6836 1145 461 0.000 0.000 100
1 6841 1145 461 0.000 0.000 115
1 6846 1144 461 0.129 0.065 122
1 6851 1142 461 0.258 0.129 126
1 6856 1142 461 0.000 0.000 121
1 6861 1142 461 0.000 0.000 122
1 6866 1145 461 0.387 0.194 117
1 6871 1145 460 0.129 0.065 84
1 6876 1145 460 0.000 0.000 108
1 6881 1145 460 0.000 0.000 121
1 6886 1145 460 0.000 0.000 121
1 6891 1145 458 0.258 0.129 126
1 6896 1145 458 0.000 0.000 122
1 6901 1145 453 0.645 0.323 121
1 6906 1145 449 0.516 0.258 72
1 6911 1145 449 0.000 0.000 67
1 6916 1145 448 0.129 0.065 69
1 6921 1145 448 0.000 0.000 97
1 6926 1144 450 0.288 0.144 123
1 6931 1144 453 0.387 0.194 124
1 6936 1144 453 0.000 0.000 126
1 6941 1144 453 0.000 0.000 122
1 6946 1144 453 0.000 0.000 123
1 6951 1154 453 1.290 0.645 116
1 6956 1149 453 0.645 0.323 72
1 6961 1149 453 0.000 0.000 109
1 6966 1149 453 0.000 0.000 120
1 6971 1146 453 0.387 0.194 119
1 6976 1146 453 0.000 0.000 114
1 6981 1148 453 0.258 0.129 122
1 6986 1148 453 0.000 0.000 121
1 6991 1148 453 0.000 0.000 115
1 6996 1148 453 0.000 0.000 115
1 7001 1145 452 0.408 0.204 95
1 7006 1145 452 0.000 0.000 88
1 7011 1145 452 0.000 0.000 99
1 7016 1145 452 0.000 0.000 102
1 7021 1145 453 0.129 0.065 126
1 7026 1144 456 0.408 0.204 124
1 7031 1144 456 0.000 0.000 121
1 7036 1144 456 0.000 0.000 123
1 7041 1144 456 0.000 0.000 122
1 7046 1145 453 0.408 0.204 116
1 7051 1148 453 0.387 0.194 67
1 7056 1149 452 0.182 0.091 64
1 7061 1149 452 0.000 0.000 59
1 7066 1149 452 0.000 0.000 53
1 7071 1149 452 0.000 0.000 51
1 7076 1149 452 0.000 0.000 70
1 7081 1149 452 0.000 0.000 83
1 7086 1149 454 0.258 0.129 58
1 7091 1148 456 0.288 0.144 66
1 7096 1148 456 0.000 0.000 56
1 7101 1148 456 0.000 0.000 56
1 7106 1148 458 0.258 0.129 57
1 7111 1148 458 0.000 0.000 54
1 7116 1146 458 0.258 0.129 70
1 7121 1146 458 0.000 0.000 67
1 7126 1146 458 0.000 0.000 69
1 7131 1146 458 0.000 0.000 59
1 7136 1146 458 0.000 0.000 67
1 7141 1146 458 0.000 0.000 60
1 7146 1146 458 0.000 0.000 96
1 7151 1146 458 0.000 0.000 121
1 7156 1146 456 0.258 0.129 104
1 7161 1146 456 0.000 0.000 59
1 7166 1146 453 0.387 0.194 60
1 7171 1146 454 0.129 0.065 83
1 7176 1146 458 0.516 0.258 90
1 7181 1146 458 0.000 0.000 66
1 7186 1146 458 0.000 0.000 72
1 7191 1148 458 0.258 0.129 58
1 7196 1148 458 0.000 0.000 55
1 7201 1148 458 0.000 0.000 55
1 7206 1148 458 0.000 0.000 54
1 7211 1148 458 0.000 0.000 52
1 7216 1148 458 0.000 0.000 63
1 7221 1148 458 0.000 0.000 60
1 7226 1146 458 0.258 0.129 68
1 7231 1146 458 0.000 0.000 69
1 7236 1146 458 0.000 0.000 79
1 7241 1148 458 0.258 0.129 66
1 7246 1149 458 0.129 0.065 59
1 7251 1149 458 0.000 0.000 58
1 7256 1149 458 0.000 0.000 53
1 7261 1149 458 0.000 0.000 62
1 7266 1149 458 0.000 0.000 64
1 7271 1149 458 0.000 0.000 55
1 7276 1149 458 0.000 0.000 65
1 7281 1149 458 0.000 0.000 63
1 7286 1149 458 0.000 0.000 62
1 7291 1149 458 0.000 0.000 70
1 7296 1148 461 0.408 0.204 99
1 7301 1148 461 0.000 0.000 93
1 7306 1145 461 0.387 0.194 79
1 7311 1145 461 0.000 0.000 94
1 7316 1145 461 0.000 0.000 86
1 7321 1145 461 0.000 0.000 85
1 7326 1145 461 0.000 0.000 86
1 7331 1145 461 0.000 0.000 102
1 7336 1145 461 0.000 0.000 115
1 7341 1145 464 0.387 0.194 122
1 7346 1145 464 0.000 0.000 124
1 7351 1145 465 0.129 0.065 121
1 7356 1145 466 0.129 0.065 123
