# Supplementary material for: Topologically controlled synthesis of active colloidal bipeds
Source: Nat Commun. 2024 Jul 9;15:5735. doi: 10.1038/s41467-024-50023-7 (PMC11231253; doi:10.1038/s41467-024-50023-7)
Supplement: Supplementary file 11 — Source Data [file 41467_2024_50023_MOESM11_ESM.zip › figurerawdata/s7n1b2.txt]

Track n� Slice n� X Y Distance Velocity Pixel Value
1 4496 1150 452 -1.000 -1.000 56
1 4500 1150 446 0.774 0.387 61
1 4504 1150 450 0.516 0.258 45
1 4508 1150 450 0.000 0.000 64
1 4512 1150 450 0.000 0.000 69
1 4516 1150 450 0.000 0.000 71
1 4520 1152 456 0.816 0.408 84
1 4524 1152 456 0.000 0.000 117
1 4528 1154 456 0.258 0.129 117
1 4532 1156 454 0.365 0.182 114
1 4536 1156 450 0.516 0.258 96
1 4540 1156 450 0.000 0.000 108
1 4544 1152 449 0.532 0.266 60
1 4548 1149 448 0.408 0.204 44
1 4552 1149 448 0.000 0.000 48
1 4556 1149 448 0.000 0.000 66
1 4560 1149 448 0.000 0.000 68
1 4564 1148 448 0.129 0.064 60
1 4568 1146 453 0.695 0.347 119
1 4572 1150 453 0.516 0.258 56
1 4576 1150 454 0.129 0.064 52
1 4580 1150 457 0.387 0.193 50
1 4584 1150 461 0.516 0.258 71
1 4588 1150 461 0.000 0.000 56
1 4592 1150 461 0.000 0.000 49
1 4596 1150 461 0.000 0.000 66
1 4600 1150 461 0.000 0.000 91
1 4604 1150 461 0.000 0.000 119
1 4608 1150 460 0.129 0.064 120
1 4612 1154 457 0.645 0.322 73
1 4616 1154 457 0.000 0.000 115
1 4620 1154 457 0.000 0.000 118
1 4624 1154 457 0.000 0.000 120
1 4628 1157 453 0.645 0.322 81
1 4632 1157 453 0.000 0.000 83
1 4636 1157 453 0.000 0.000 100
1 4640 1152 450 0.752 0.376 49
1 4644 1150 450 0.258 0.129 99
1 4648 1149 450 0.129 0.064 115
1 4652 1148 449 0.182 0.091 110
1 4656 1148 444 0.645 0.322 54
1 4660 1148 444 0.000 0.000 55
1 4664 1148 444 0.000 0.000 42
1 4668 1148 444 0.000 0.000 49
1 4672 1145 444 0.387 0.193 54
1 4676 1144 444 0.129 0.064 58
1 4680 1144 444 0.000 0.000 43
1 4684 1141 444 0.387 0.193 115
1 4688 1141 444 0.000 0.000 124
1 4692 1144 442 0.465 0.233 80
1 4696 1146 441 0.288 0.144 68
1 4700 1146 441 0.000 0.000 48
1 4704 1146 441 0.000 0.000 44
1 4708 1150 441 0.516 0.258 84
1 4712 1150 441 0.000 0.000 73
1 4716 1148 440 0.288 0.144 43
1 4720 1148 438 0.258 0.129 44
1 4724 1148 438 0.000 0.000 43
1 4728 1148 438 0.000 0.000 39
1 4732 1148 438 0.000 0.000 40
1 4736 1148 438 0.000 0.000 54
1 4740 1145 438 0.387 0.193 63
1 4744 1145 438 0.000 0.000 63
1 4748 1145 441 0.387 0.193 67
1 4752 1145 441 0.000 0.000 57
1 4756 1145 441 0.000 0.000 53
1 4760 1145 441 0.000 0.000 70
1 4764 1145 441 0.000 0.000 70
1 4768 1144 442 0.182 0.091 117
1 4772 1144 442 0.000 0.000 109
1 4776 1145 442 0.129 0.064 96
1 4780 1146 442 0.129 0.064 87
1 4784 1146 442 0.000 0.000 87
1 4788 1148 442 0.258 0.129 49
1 4792 1149 442 0.129 0.064 69
1 4796 1149 442 0.000 0.000 79
1 4800 1152 445 0.547 0.274 72
1 4804 1154 448 0.465 0.233 88
1 4808 1153 448 0.129 0.064 58
1 4812 1152 448 0.129 0.064 49
1 4816 1152 448 0.000 0.000 46
1 4820 1152 448 0.000 0.000 65
1 4824 1145 445 0.982 0.491 121
1 4828 1146 442 0.408 0.204 57
1 4832 1146 441 0.129 0.064 71
1 4836 1146 440 0.129 0.064 78
1 4840 1146 440 0.000 0.000 76
1 4844 1146 440 0.000 0.000 75
1 4848 1146 440 0.000 0.000 74
1 4852 1146 440 0.000 0.000 68
1 4856 1146 440 0.000 0.000 63
1 4860 1146 440 0.000 0.000 65
1 4864 1148 442 0.365 0.182 49
1 4868 1149 442 0.129 0.064 46
1 4872 1149 442 0.000 0.000 43
1 4876 1149 442 0.000 0.000 41
1 4880 1148 442 0.129 0.064 70
1 4884 1148 442 0.000 0.000 110
1 4888 1148 442 0.000 0.000 121
1 4892 1148 442 0.000 0.000 114
1 4896 1149 444 0.288 0.144 72
1 4900 1149 444 0.000 0.000 79
1 4904 1149 444 0.000 0.000 68
1 4908 1149 448 0.516 0.258 51
1 4912 1149 448 0.000 0.000 55
1 4916 1149 448 0.000 0.000 49
1 4920 1149 448 0.000 0.000 52
1 4924 1149 448 0.000 0.000 57
1 4928 1149 448 0.000 0.000 45
1 4932 1149 446 0.258 0.129 51
1 4936 1148 444 0.288 0.144 86
1 4940 1145 444 0.387 0.193 115
1 4944 1142 450 0.865 0.433 62
1 4948 1142 452 0.258 0.129 70
1 4952 1141 452 0.129 0.064 100
1 4956 1141 452 0.000 0.000 124
1 4960 1149 458 1.290 0.645 57
1 4964 1149 458 0.000 0.000 52
1 4968 1149 458 0.000 0.000 59
1 4972 1150 462 0.532 0.266 47
1 4976 1150 462 0.000 0.000 52
1 4980 1150 462 0.000 0.000 44
1 4984 1150 465 0.387 0.193 44
1 4988 1150 465 0.000 0.000 41
1 4992 1150 465 0.000 0.000 41
1 4996 1150 465 0.000 0.000 41
1 5000 1150 465 0.000 0.000 52
1 5004 1150 465 0.000 0.000 59
1 5008 1150 465 0.000 0.000 56
1 5012 1150 465 0.000 0.000 61
1 5016 1153 461 0.645 0.322 70
1 5020 1153 461 0.000 0.000 59
1 5024 1152 464 0.408 0.204 46
1 5028 1152 465 0.129 0.064 84
1 5032 1152 465 0.000 0.000 96
1 5036 1150 465 0.258 0.129 122
1 5040 1148 460 0.695 0.347 86
1 5044 1148 460 0.000 0.000 56
1 5048 1148 460 0.000 0.000 43
1 5052 1148 460 0.000 0.000 53
1 5056 1148 460 0.000 0.000 45
1 5060 1148 460 0.000 0.000 75
1 5064 1148 460 0.000 0.000 81
1 5068 1148 460 0.000 0.000 85
1 5072 1148 462 0.258 0.129 49
1 5076 1148 462 0.000 0.000 51
1 5080 1148 462 0.000 0.000 43
1 5084 1148 462 0.000 0.000 43
1 5088 1148 462 0.000 0.000 71
1 5092 1148 462 0.000 0.000 73
1 5096 1150 465 0.465 0.233 73
1 5100 1150 465 0.000 0.000 75
1 5104 1150 465 0.000 0.000 80
1 5108 1150 465 0.000 0.000 105
1 5112 1150 465 0.000 0.000 114
1 5116 1150 465 0.000 0.000 119
1 5120 1148 462 0.465 0.233 93
1 5124 1149 461 0.182 0.091 73
1 5128 1149 461 0.000 0.000 77
1 5132 1150 461 0.129 0.064 58
1 5136 1150 461 0.000 0.000 49
1 5140 1150 461 0.000 0.000 52
1 5144 1150 461 0.000 0.000 40
1 5148 1149 461 0.129 0.064 63
1 5152 1149 461 0.000 0.000 83
1 5156 1149 465 0.516 0.258 51
1 5160 1150 465 0.129 0.064 49
1 5164 1150 465 0.000 0.000 50
1 5168 1150 465 0.000 0.000 53
1 5172 1150 465 0.000 0.000 52
1 5176 1149 465 0.129 0.064 50
1 5180 1149 465 0.000 0.000 49
1 5184 1149 465 0.000 0.000 52
1 5188 1149 465 0.000 0.000 54
1 5192 1149 465 0.000 0.000 52
1 5196 1150 466 0.182 0.091 45
1 5200 1150 466 0.000 0.000 51
1 5204 1150 466 0.000 0.000 60
1 5208 1150 466 0.000 0.000 63
1 5212 1150 466 0.000 0.000 69
1 5216 1150 469 0.387 0.193 55
1 5220 1153 470 0.408 0.204 50
1 5224 1153 470 0.000 0.000 49
1 5228 1152 470 0.129 0.064 69
1 5232 1150 470 0.258 0.129 69
1 5236 1154 470 0.516 0.258 49
1 5240 1154 470 0.000 0.000 60
1 5244 1154 470 0.000 0.000 74
1 5248 1154 470 0.000 0.000 70
1 5252 1154 470 0.000 0.000 68
1 5256 1154 470 0.000 0.000 68
1 5260 1154 470 0.000 0.000 69
1 5264 1154 470 0.000 0.000 63
1 5268 1153 470 0.129 0.064 47
1 5272 1152 470 0.129 0.064 68
1 5276 1150 470 0.258 0.129 68
1 5280 1148 468 0.365 0.182 50
1 5284 1148 468 0.000 0.000 63
1 5288 1145 468 0.387 0.193 123
1 5292 1148 466 0.465 0.233 73
1 5296 1152 465 0.532 0.266 69
1 5300 1152 465 0.000 0.000 51
1 5304 1149 465 0.387 0.193 70
1 5308 1146 465 0.387 0.193 99
1 5312 1146 465 0.000 0.000 76
1 5316 1146 465 0.000 0.000 62
1 5320 1146 465 0.000 0.000 58
1 5324 1146 465 0.000 0.000 62
1 5328 1146 465 0.000 0.000 63
1 5332 1150 468 0.645 0.322 43
1 5336 1150 468 0.000 0.000 45
1 5340 1150 468 0.000 0.000 63
1 5344 1150 468 0.000 0.000 43
1 5348 1150 469 0.129 0.064 45
1 5352 1150 469 0.000 0.000 61
1 5356 1148 469 0.258 0.129 51
1 5360 1148 469 0.000 0.000 50
1 5364 1148 469 0.000 0.000 56
1 5368 1145 468 0.408 0.204 120
1 5372 1146 466 0.288 0.144 96
1 5376 1146 465 0.129 0.064 124
1 5380 1146 465 0.000 0.000 125
1 5384 1148 465 0.258 0.129 115
1 5388 1149 465 0.129 0.064 90
1 5392 1149 466 0.129 0.064 61
1 5396 1149 466 0.000 0.000 68
1 5400 1149 466 0.000 0.000 70
1 5404 1149 466 0.000 0.000 70
1 5408 1149 468 0.258 0.129 44
1 5412 1149 468 0.000 0.000 41
1 5416 1149 468 0.000 0.000 49
1 5420 1152 466 0.465 0.233 69
1 5424 1152 466 0.000 0.000 69
1 5428 1150 466 0.258 0.129 52
1 5432 1149 464 0.288 0.144 44
1 5436 1149 464 0.000 0.000 44
1 5440 1149 464 0.000 0.000 45
1 5444 1148 461 0.408 0.204 102
1 5448 1146 460 0.288 0.144 120
1 5452 1146 460 0.000 0.000 116
1 5456 1146 460 0.000 0.000 116
1 5460 1146 460 0.000 0.000 116
1 5464 1146 460 0.000 0.000 119
1 5468 1148 460 0.258 0.129 120
1 5472 1149 461 0.182 0.091 108
1 5476 1150 464 0.408 0.204 71
1 5480 1150 464 0.000 0.000 72
1 5484 1150 464 0.000 0.000 58
1 5488 1152 465 0.288 0.144 81
1 5492 1152 465 0.000 0.000 91
1 5496 1152 465 0.000 0.000 114
1 5500 1152 465 0.000 0.000 123
1 5504 1152 465 0.000 0.000 123
1 5508 1152 465 0.000 0.000 122
1 5512 1153 460 0.658 0.329 117
1 5516 1156 454 0.865 0.433 77
1 5520 1156 453 0.129 0.064 103
1 5524 1154 453 0.258 0.129 102
1 5528 1152 450 0.465 0.233 58
1 5532 1150 450 0.258 0.129 43
1 5536 1150 450 0.000 0.000 52
1 5540 1149 450 0.129 0.064 54
1 5544 1148 450 0.129 0.064 59
1 5548 1148 450 0.000 0.000 80
1 5552 1145 452 0.465 0.233 122
1 5556 1141 452 0.516 0.258 122
1 5560 1141 448 0.516 0.258 94
1 5564 1140 444 0.532 0.266 55
1 5568 1138 444 0.258 0.129 66
1 5572 1138 444 0.000 0.000 67
1 5576 1138 444 0.000 0.000 56
1 5580 1136 441 0.465 0.233 67
1 5584 1136 441 0.000 0.000 53
1 5588 1137 446 0.658 0.329 80
1 5592 1137 446 0.000 0.000 95
1 5596 1136 445 0.182 0.091 73
1 5600 1136 444 0.129 0.064 73
1 5604 1136 444 0.000 0.000 77
1 5608 1136 444 0.000 0.000 79
1 5612 1136 444 0.000 0.000 64
1 5616 1136 444 0.000 0.000 70
1 5620 1136 444 0.000 0.000 77
1 5624 1136 444 0.000 0.000 81
1 5628 1136 444 0.000 0.000 93
1 5632 1133 448 0.645 0.322 60
1 5636 1133 448 0.000 0.000 88
1 5640 1133 448 0.000 0.000 85
1 5644 1133 452 0.516 0.258 107
1 5648 1132 453 0.182 0.091 101
1 5652 1128 453 0.516 0.258 55
1 5656 1128 453 0.000 0.000 59
1 5660 1128 453 0.000 0.000 73
1 5664 1128 452 0.129 0.064 50
1 5668 1128 449 0.387 0.193 48
1 5672 1128 449 0.000 0.000 54
1 5676 1128 453 0.516 0.258 102
1 5680 1128 453 0.000 0.000 121
1 5684 1128 453 0.000 0.000 128
1 5688 1128 453 0.000 0.000 127
1 5692 1128 453 0.000 0.000 126
1 5696 1132 446 1.040 0.520 69
1 5700 1129 446 0.387 0.193 51
1 5704 1129 446 0.000 0.000 52
1 5708 1129 446 0.000 0.000 53
1 5712 1129 446 0.000 0.000 55
1 5716 1129 446 0.000 0.000 62
1 5720 1129 446 0.000 0.000 63
1 5724 1132 448 0.465 0.233 80
1 5728 1129 450 0.465 0.233 114
1 5732 1125 450 0.516 0.258 119
1 5736 1129 449 0.532 0.266 91
1 5740 1125 446 0.645 0.322 55
1 5744 1124 446 0.129 0.064 81
1 5748 1122 445 0.288 0.144 126
1 5752 1122 445 0.000 0.000 125
1 5756 1125 441 0.645 0.322 78
1 5760 1126 441 0.129 0.064 65
1 5764 1126 441 0.000 0.000 57
1 5768 1128 442 0.288 0.144 42
1 5772 1128 442 0.000 0.000 49
1 5776 1128 442 0.000 0.000 57
1 5780 1128 442 0.000 0.000 46
1 5784 1128 442 0.000 0.000 46
1 5788 1129 446 0.532 0.266 87
1 5792 1129 446 0.000 0.000 95
1 5796 1129 445 0.129 0.064 75
1 5800 1129 445 0.000 0.000 78
1 5804 1129 442 0.387 0.193 59
1 5808 1129 442 0.000 0.000 58
1 5812 1130 442 0.129 0.064 54
1 5816 1132 442 0.258 0.129 61
1 5820 1132 442 0.000 0.000 56
1 5824 1130 442 0.258 0.129 66
1 5828 1129 441 0.182 0.091 57
1 5832 1126 441 0.387 0.193 71
1 5836 1126 441 0.000 0.000 67
1 5840 1128 441 0.258 0.129 87
1 5844 1132 436 0.826 0.413 118
1 5848 1132 433 0.387 0.193 117
1 5852 1132 432 0.129 0.064 116
1 5856 1125 430 0.939 0.470 64
1 5860 1124 430 0.129 0.064 103
1 5864 1124 430 0.000 0.000 110
1 5868 1124 430 0.000 0.000 113
1 5872 1122 436 0.816 0.408 59
1 5876 1121 437 0.182 0.091 47
1 5880 1120 437 0.129 0.064 55
1 5884 1120 437 0.000 0.000 49
1 5888 1120 437 0.000 0.000 51
1 5892 1121 437 0.129 0.064 87
1 5896 1124 430 0.982 0.491 101
1 5900 1121 430 0.387 0.193 75
1 5904 1117 428 0.577 0.288 44
1 5908 1117 428 0.000 0.000 44
1 5912 1116 428 0.129 0.064 47
1 5916 1116 428 0.000 0.000 47
1 5920 1116 428 0.000 0.000 48
1 5924 1116 428 0.000 0.000 57
1 5928 1117 428 0.129 0.064 52
1 5932 1118 430 0.288 0.144 45
1 5936 1118 430 0.000 0.000 47
1 5940 1117 429 0.182 0.091 51
1 5944 1117 429 0.000 0.000 63
1 5948 1117 429 0.000 0.000 115
1 5952 1117 429 0.000 0.000 117
1 5956 1117 432 0.387 0.193 108
1 5960 1118 437 0.658 0.329 68
1 5964 1118 440 0.387 0.193 121
1 5968 1118 440 0.000 0.000 108
1 5972 1120 440 0.258 0.129 73
1 5976 1120 440 0.000 0.000 89
1 5980 1120 440 0.000 0.000 97
1 5984 1121 440 0.129 0.064 60
1 5988 1122 440 0.129 0.064 52
1 5992 1122 438 0.258 0.129 62
1 5996 1122 437 0.129 0.064 42
1 6000 1122 437 0.000 0.000 49
1 6004 1122 437 0.000 0.000 68
1 6008 1117 440 0.752 0.376 65
1 6012 1117 440 0.000 0.000 78
1 6016 1116 440 0.129 0.064 93
1 6020 1114 440 0.258 0.129 110
1 6024 1110 441 0.532 0.266 86
1 6028 1110 441 0.000 0.000 115
1 6032 1106 441 0.516 0.258 45
1 6036 1105 441 0.129 0.064 46
1 6040 1105 441 0.000 0.000 51
1 6044 1106 446 0.658 0.329 61
1 6048 1106 446 0.000 0.000 58
1 6052 1106 446 0.000 0.000 56
1 6056 1105 446 0.129 0.064 46
1 6060 1106 446 0.129 0.064 47
1 6064 1108 448 0.365 0.182 114
1 6068 1108 448 0.000 0.000 123
1 6072 1108 448 0.000 0.000 125
1 6076 1108 448 0.000 0.000 117
