# Supplementary material for: Topologically controlled synthesis of active colloidal bipeds
Source: Nat Commun. 2024 Jul 9;15:5735. doi: 10.1038/s41467-024-50023-7 (PMC11231253; doi:10.1038/s41467-024-50023-7)
Supplement: Supplementary file 11 — Source Data [file 41467_2024_50023_MOESM11_ESM.zip › figurerawdata/s7n1b3.txt]

Track n� Slice n� X Y Distance Velocity Pixel Value
1 4494 1098 481 -1.000 -1.000 45
1 4496 1098 481 0.000 0.000 49
1 4498 1098 481 0.000 0.000 50
1 4500 1098 481 0.000 0.000 49
1 4502 1098 481 0.000 0.000 52
1 4504 1094 477 0.730 0.365 51
1 4506 1094 477 0.000 0.000 44
1 4508 1094 481 0.516 0.258 62
1 4510 1097 477 0.645 0.323 74
1 4512 1096 476 0.182 0.091 50
1 4514 1093 476 0.387 0.194 58
1 4516 1096 472 0.645 0.323 58
1 4518 1096 472 0.000 0.000 74
1 4520 1096 472 0.000 0.000 74
1 4522 1093 470 0.465 0.233 44
1 4524 1094 469 0.182 0.091 47
1 4526 1098 469 0.516 0.258 89
1 4528 1101 468 0.408 0.204 121
1 4530 1098 465 0.547 0.274 105
1 4532 1098 468 0.387 0.194 106
1 4534 1100 468 0.258 0.129 121
1 4536 1090 464 1.389 0.695 50
1 4538 1092 466 0.365 0.182 53
1 4540 1092 466 0.000 0.000 54
1 4542 1093 465 0.182 0.091 58
1 4544 1093 465 0.000 0.000 60
1 4546 1096 466 0.408 0.204 81
1 4548 1090 472 1.095 0.547 91
1 4550 1090 472 0.000 0.000 66
1 4552 1092 473 0.288 0.144 70
1 4554 1090 473 0.258 0.129 65
1 4556 1090 474 0.129 0.065 69
1 4558 1089 476 0.288 0.144 49
1 4560 1086 478 0.465 0.233 110
1 4562 1089 480 0.465 0.233 115
1 4564 1089 480 0.000 0.000 116
1 4566 1089 480 0.000 0.000 120
1 4568 1086 480 0.387 0.194 125
1 4570 1086 480 0.000 0.000 122
1 4572 1084 473 0.939 0.470 75
1 4574 1086 473 0.258 0.129 71
1 4576 1088 473 0.258 0.129 54
1 4578 1088 473 0.000 0.000 55
1 4580 1088 473 0.000 0.000 54
1 4582 1088 468 0.645 0.323 61
1 4584 1084 473 0.826 0.413 69
1 4586 1084 473 0.000 0.000 69
1 4588 1085 473 0.129 0.065 68
1 4590 1088 473 0.387 0.194 47
1 4592 1089 473 0.129 0.065 49
1 4594 1089 473 0.000 0.000 44
1 4596 1089 473 0.000 0.000 44
1 4598 1089 473 0.000 0.000 39
1 4600 1089 474 0.129 0.065 48
1 4602 1092 476 0.465 0.233 70
1 4604 1092 476 0.000 0.000 75
1 4606 1092 476 0.000 0.000 87
1 4608 1092 476 0.000 0.000 100
1 4610 1092 476 0.000 0.000 116
1 4612 1092 476 0.000 0.000 124
1 4614 1093 476 0.129 0.065 126
1 4616 1093 465 1.419 0.710 47
1 4618 1096 465 0.387 0.194 83
1 4620 1096 465 0.000 0.000 83
1 4622 1096 465 0.000 0.000 82
1 4624 1096 465 0.000 0.000 85
1 4626 1097 464 0.182 0.091 98
1 4628 1097 464 0.000 0.000 102
1 4630 1097 464 0.000 0.000 100
1 4632 1092 466 0.695 0.347 48
1 4634 1096 466 0.516 0.258 86
1 4636 1096 466 0.000 0.000 86
1 4638 1096 466 0.000 0.000 82
1 4640 1097 466 0.129 0.065 101
1 4642 1098 466 0.129 0.065 107
1 4644 1098 466 0.000 0.000 108
1 4646 1098 466 0.000 0.000 105
1 4648 1098 466 0.000 0.000 110
1 4650 1098 466 0.000 0.000 110
1 4652 1098 466 0.000 0.000 109
1 4654 1093 466 0.645 0.323 61
1 4656 1096 465 0.408 0.204 94
1 4658 1096 465 0.000 0.000 98
1 4660 1096 465 0.000 0.000 103
1 4662 1096 465 0.000 0.000 104
1 4664 1096 465 0.000 0.000 91
1 4666 1096 465 0.000 0.000 94
1 4668 1096 465 0.000 0.000 99
1 4670 1088 462 1.102 0.551 55
1 4672 1085 462 0.387 0.194 59
1 4674 1085 462 0.000 0.000 60
1 4676 1085 462 0.000 0.000 60
1 4678 1081 462 0.516 0.258 76
1 4680 1081 461 0.129 0.065 89
1 4682 1081 457 0.516 0.258 63
1 4684 1081 457 0.000 0.000 86
1 4686 1088 454 0.982 0.491 65
1 4688 1088 454 0.000 0.000 75
1 4690 1088 457 0.387 0.194 58
1 4692 1088 458 0.129 0.065 55
1 4694 1090 464 0.816 0.408 56
1 4696 1090 464 0.000 0.000 63
1 4698 1090 464 0.000 0.000 63
1 4700 1090 464 0.000 0.000 63
1 4702 1089 464 0.129 0.065 48
1 4704 1089 464 0.000 0.000 50
1 4706 1090 462 0.288 0.144 55
1 4708 1090 462 0.000 0.000 63
1 4710 1092 461 0.288 0.144 74
1 4712 1092 461 0.000 0.000 67
1 4714 1092 461 0.000 0.000 62
1 4716 1094 461 0.258 0.129 94
1 4718 1094 461 0.000 0.000 85
1 4720 1096 461 0.258 0.129 101
1 4722 1090 461 0.774 0.387 42
1 4724 1094 461 0.516 0.258 78
1 4726 1094 461 0.000 0.000 74
1 4728 1094 461 0.000 0.000 64
1 4730 1096 461 0.258 0.129 78
1 4732 1097 464 0.408 0.204 91
1 4734 1097 464 0.000 0.000 80
1 4736 1101 464 0.516 0.258 106
1 4738 1102 464 0.129 0.065 100
1 4740 1102 464 0.000 0.000 89
1 4742 1102 464 0.000 0.000 83
1 4744 1102 464 0.000 0.000 79
1 4746 1105 464 0.387 0.194 120
1 4748 1105 462 0.258 0.129 118
1 4750 1105 462 0.000 0.000 123
1 4752 1104 461 0.182 0.091 117
1 4754 1104 461 0.000 0.000 120
1 4756 1104 461 0.000 0.000 120
1 4758 1104 461 0.000 0.000 124
1 4760 1102 454 0.939 0.470 79
1 4762 1102 454 0.000 0.000 73
1 4764 1102 454 0.000 0.000 82
1 4766 1102 454 0.000 0.000 90
1 4768 1102 454 0.000 0.000 97
1 4770 1100 454 0.258 0.129 85
1 4772 1097 454 0.387 0.194 100
1 4774 1098 449 0.658 0.329 60
1 4776 1098 449 0.000 0.000 57
1 4778 1098 449 0.000 0.000 55
1 4780 1096 448 0.288 0.144 70
1 4782 1098 449 0.288 0.144 62
1 4784 1098 449 0.000 0.000 62
1 4786 1098 449 0.000 0.000 51
1 4788 1098 449 0.000 0.000 54
1 4790 1097 444 0.658 0.329 59
1 4792 1097 444 0.000 0.000 92
1 4794 1098 449 0.658 0.329 56
1 4796 1098 449 0.000 0.000 62
1 4798 1098 449 0.000 0.000 64
1 4800 1098 449 0.000 0.000 78
1 4802 1100 449 0.258 0.129 109
1 4804 1096 450 0.532 0.266 64
1 4806 1096 450 0.000 0.000 79
1 4808 1096 450 0.000 0.000 91
1 4810 1097 449 0.182 0.091 112
1 4812 1097 449 0.000 0.000 101
1 4814 1092 449 0.645 0.323 46
1 4816 1092 449 0.000 0.000 47
1 4818 1092 449 0.000 0.000 42
1 4820 1093 449 0.129 0.065 42
1 4822 1093 444 0.645 0.323 72
1 4824 1093 444 0.000 0.000 64
1 4826 1092 440 0.532 0.266 61
1 4828 1092 440 0.000 0.000 57
1 4830 1092 440 0.000 0.000 48
1 4832 1092 440 0.000 0.000 54
