# Supplementary material for: Topologically controlled synthesis of active colloidal bipeds
Source: Nat Commun. 2024 Jul 9;15:5735. doi: 10.1038/s41467-024-50023-7 (PMC11231253; doi:10.1038/s41467-024-50023-7)
Supplement: Supplementary file 11 — Source Data [file 41467_2024_50023_MOESM11_ESM.zip › figurerawdata/s7n1b4.txt]

Track n� Slice n� X Y Distance Velocity Pixel Value
1 4834 1090 429 -1.000 -1.000 53
1 4837 1089 430 0.182 0.091 60
1 4840 1089 430 0.000 0.000 52
1 4843 1089 430 0.000 0.000 71
1 4846 1089 430 0.000 0.000 80
1 4849 1088 430 0.129 0.064 56
1 4852 1088 430 0.000 0.000 52
1 4855 1088 430 0.000 0.000 50
1 4858 1088 430 0.000 0.000 52
1 4861 1088 430 0.000 0.000 46
1 4864 1088 430 0.000 0.000 53
1 4867 1088 430 0.000 0.000 60
1 4870 1092 421 1.271 0.635 111
1 4873 1092 421 0.000 0.000 123
1 4876 1089 430 1.224 0.612 65
1 4879 1090 434 0.532 0.266 57
1 4882 1090 436 0.258 0.129 74
1 4885 1093 442 0.865 0.433 61
1 4888 1093 442 0.000 0.000 66
1 4891 1093 442 0.000 0.000 67
1 4894 1093 442 0.000 0.000 64
1 4897 1093 442 0.000 0.000 68
1 4900 1093 442 0.000 0.000 63
1 4903 1093 442 0.000 0.000 65
1 4906 1090 440 0.465 0.233 52
1 4909 1089 440 0.129 0.064 53
1 4912 1088 440 0.129 0.064 59
1 4915 1086 438 0.365 0.182 115
1 4918 1094 444 1.290 0.645 85
1 4921 1090 441 0.645 0.322 55
1 4924 1090 441 0.000 0.000 58
1 4927 1089 441 0.129 0.064 53
1 4930 1088 441 0.129 0.064 51
1 4933 1088 441 0.000 0.000 51
1 4936 1088 441 0.000 0.000 52
1 4939 1080 449 1.459 0.730 86
1 4942 1080 449 0.000 0.000 78
1 4945 1077 448 0.408 0.204 51
1 4948 1077 448 0.000 0.000 107
1 4951 1077 456 1.032 0.516 76
1 4954 1077 456 0.000 0.000 92
1 4957 1078 460 0.532 0.266 130
1 4960 1080 460 0.258 0.129 123
1 4963 1090 461 1.296 0.648 109
1 4966 1090 461 0.000 0.000 102
1 4969 1090 461 0.000 0.000 92
1 4972 1090 461 0.000 0.000 77
1 4975 1090 461 0.000 0.000 61
1 4978 1090 461 0.000 0.000 55
1 4981 1090 461 0.000 0.000 57
1 4984 1090 461 0.000 0.000 54
1 4987 1090 461 0.000 0.000 52
1 4990 1090 461 0.000 0.000 49
1 4993 1090 461 0.000 0.000 49
1 4996 1090 461 0.000 0.000 45
1 4999 1090 461 0.000 0.000 44
1 5002 1090 461 0.000 0.000 55
1 5005 1092 461 0.258 0.129 65
1 5008 1094 461 0.258 0.129 87
1 5011 1094 461 0.000 0.000 98
1 5014 1094 461 0.000 0.000 99
1 5017 1094 461 0.000 0.000 77
1 5020 1093 460 0.182 0.091 50
1 5023 1093 460 0.000 0.000 51
1 5026 1092 464 0.532 0.266 67
1 5029 1094 465 0.288 0.144 86
1 5032 1094 465 0.000 0.000 57
1 5035 1097 468 0.547 0.274 84
1 5038 1097 468 0.000 0.000 69
1 5041 1097 468 0.000 0.000 63
1 5044 1098 468 0.129 0.064 78
1 5047 1098 468 0.000 0.000 72
1 5050 1098 466 0.258 0.129 50
1 5053 1098 466 0.000 0.000 63
1 5056 1100 466 0.258 0.129 76
1 5059 1101 464 0.288 0.144 58
1 5062 1104 462 0.465 0.233 103
1 5065 1104 466 0.516 0.258 87
1 5068 1105 466 0.129 0.064 89
1 5071 1105 466 0.000 0.000 90
1 5074 1105 466 0.000 0.000 95
1 5077 1105 466 0.000 0.000 92
1 5080 1101 468 0.577 0.288 62
1 5083 1098 468 0.387 0.193 76
1 5086 1101 462 0.865 0.433 47
1 5089 1101 458 0.516 0.258 52
1 5092 1105 454 0.730 0.365 66
1 5095 1105 449 0.645 0.322 65
1 5098 1105 449 0.000 0.000 53
1 5101 1105 449 0.000 0.000 53
1 5104 1105 454 0.645 0.322 55
1 5107 1105 454 0.000 0.000 58
1 5110 1106 454 0.129 0.064 50
1 5113 1108 454 0.258 0.129 88
1 5116 1108 452 0.258 0.129 82
1 5119 1108 452 0.000 0.000 88
1 5122 1108 452 0.000 0.000 92
1 5125 1105 450 0.465 0.233 56
1 5128 1104 450 0.129 0.064 52
1 5131 1101 450 0.387 0.193 61
1 5134 1101 450 0.000 0.000 66
1 5137 1101 450 0.000 0.000 81
1 5140 1106 453 0.752 0.376 91
1 5143 1104 460 0.939 0.470 56
1 5146 1104 462 0.258 0.129 54
1 5149 1104 462 0.000 0.000 67
1 5152 1105 466 0.532 0.266 51
1 5155 1106 469 0.408 0.204 65
1 5158 1108 469 0.258 0.129 76
1 5161 1108 469 0.000 0.000 72
1 5164 1112 469 0.516 0.258 108
1 5167 1112 469 0.000 0.000 105
1 5170 1113 470 0.182 0.091 112
1 5173 1114 470 0.129 0.064 113
1 5176 1114 470 0.000 0.000 111
1 5179 1114 472 0.258 0.129 119
1 5182 1114 472 0.000 0.000 114
1 5185 1114 472 0.000 0.000 106
1 5188 1114 474 0.258 0.129 114
1 5191 1114 478 0.516 0.258 120
1 5194 1112 464 1.824 0.912 86
1 5197 1112 472 1.032 0.516 80
1 5200 1112 472 0.000 0.000 83
1 5203 1117 466 1.008 0.504 77
1 5206 1118 472 0.785 0.392 49
1 5209 1122 473 0.532 0.266 73
1 5212 1122 473 0.000 0.000 87
1 5215 1124 476 0.465 0.233 121
1 5218 1117 482 1.189 0.595 74
1 5221 1117 482 0.000 0.000 101
1 5224 1116 482 0.129 0.064 124
1 5227 1114 482 0.258 0.129 120
1 5230 1114 482 0.000 0.000 124
1 5233 1114 480 0.258 0.129 112
1 5236 1114 480 0.000 0.000 110
1 5239 1114 480 0.000 0.000 94
1 5242 1114 480 0.000 0.000 68
1 5245 1114 480 0.000 0.000 68
1 5248 1114 480 0.000 0.000 70
1 5251 1114 480 0.000 0.000 72
1 5254 1114 480 0.000 0.000 85
1 5257 1114 480 0.000 0.000 76
1 5260 1114 480 0.000 0.000 71
1 5263 1118 478 0.577 0.288 60
1 5266 1118 478 0.000 0.000 65
1 5269 1118 478 0.000 0.000 76
1 5272 1118 478 0.000 0.000 81
1 5275 1106 477 1.553 0.777 52
1 5278 1106 477 0.000 0.000 51
1 5281 1106 477 0.000 0.000 60
1 5284 1106 477 0.000 0.000 58
1 5287 1106 477 0.000 0.000 52
1 5290 1106 477 0.000 0.000 68
1 5293 1106 477 0.000 0.000 96
1 5296 1105 468 1.168 0.584 56
1 5299 1105 468 0.000 0.000 67
1 5302 1105 468 0.000 0.000 79
1 5305 1109 468 0.516 0.258 62
1 5308 1109 468 0.000 0.000 82
1 5311 1105 472 0.730 0.365 56
1 5314 1105 472 0.000 0.000 61
1 5317 1105 472 0.000 0.000 54
1 5320 1105 472 0.000 0.000 45
1 5323 1105 472 0.000 0.000 45
1 5326 1105 472 0.000 0.000 65
1 5329 1105 472 0.000 0.000 74
1 5332 1105 472 0.000 0.000 81
1 5335 1109 472 0.516 0.258 77
1 5338 1110 470 0.288 0.144 88
1 5341 1110 470 0.000 0.000 89
1 5344 1110 470 0.000 0.000 80
1 5347 1109 470 0.129 0.064 57
1 5350 1108 470 0.129 0.064 53
1 5353 1110 476 0.816 0.408 58
1 5356 1110 477 0.129 0.064 49
1 5359 1110 480 0.387 0.193 47
1 5362 1110 482 0.258 0.129 62
1 5365 1110 485 0.387 0.193 123
1 5368 1112 486 0.288 0.144 118
1 5371 1116 481 0.826 0.413 63
1 5374 1116 481 0.000 0.000 67
1 5377 1116 481 0.000 0.000 70
1 5380 1116 481 0.000 0.000 85
1 5383 1116 481 0.000 0.000 95
1 5386 1116 481 0.000 0.000 90
1 5389 1117 481 0.129 0.064 92
1 5392 1117 481 0.000 0.000 80
1 5395 1117 481 0.000 0.000 68
1 5398 1120 481 0.387 0.193 119
1 5401 1120 482 0.129 0.064 122
1 5404 1114 484 0.816 0.408 110
1 5407 1114 484 0.000 0.000 125
1 5410 1109 484 0.645 0.322 125
1 5413 1113 474 1.389 0.695 98
1 5416 1113 474 0.000 0.000 117
1 5419 1113 474 0.000 0.000 119
1 5422 1113 474 0.000 0.000 120
1 5425 1110 469 0.752 0.376 88
1 5428 1109 469 0.129 0.064 80
1 5431 1109 469 0.000 0.000 81
1 5434 1109 469 0.000 0.000 75
1 5437 1109 469 0.000 0.000 76
1 5440 1109 469 0.000 0.000 76
1 5443 1109 469 0.000 0.000 78
1 5446 1109 469 0.000 0.000 82
1 5449 1109 469 0.000 0.000 75
1 5452 1109 469 0.000 0.000 68
1 5455 1106 470 0.408 0.204 87
1 5458 1110 466 0.730 0.365 68
1 5461 1112 466 0.258 0.129 65
1 5464 1113 466 0.129 0.064 54
1 5467 1114 466 0.129 0.064 73
1 5470 1116 466 0.258 0.129 73
1 5473 1118 465 0.288 0.144 70
1 5476 1120 464 0.288 0.144 102
1 5479 1125 462 0.695 0.347 124
1 5482 1118 456 1.189 0.595 45
1 5485 1118 456 0.000 0.000 82
1 5488 1116 456 0.258 0.129 95
1 5491 1114 456 0.258 0.129 79
1 5494 1112 458 0.365 0.182 48
1 5497 1110 458 0.258 0.129 63
1 5500 1110 458 0.000 0.000 59
1 5503 1110 458 0.000 0.000 51
1 5506 1110 458 0.000 0.000 54
1 5509 1113 458 0.387 0.193 54
1 5512 1113 458 0.000 0.000 54
1 5515 1114 458 0.129 0.064 63
1 5518 1114 458 0.000 0.000 66
1 5521 1114 458 0.000 0.000 73
1 5524 1114 458 0.000 0.000 75
1 5527 1114 458 0.000 0.000 78
1 5530 1113 458 0.129 0.064 75
1 5533 1113 458 0.000 0.000 66
1 5536 1113 458 0.000 0.000 70
1 5539 1110 457 0.408 0.204 57
1 5542 1113 456 0.408 0.204 64
1 5545 1113 456 0.000 0.000 63
1 5548 1113 456 0.000 0.000 55
1 5551 1113 456 0.000 0.000 64
1 5554 1113 456 0.000 0.000 66
1 5557 1113 456 0.000 0.000 62
1 5560 1113 456 0.000 0.000 107
1 5563 1113 456 0.000 0.000 121
1 5566 1109 450 0.930 0.465 69
1 5569 1108 450 0.129 0.064 97
1 5572 1105 450 0.387 0.193 79
1 5575 1101 450 0.516 0.258 63
1 5578 1097 450 0.516 0.258 77
1 5581 1097 450 0.000 0.000 105
1 5584 1100 450 0.387 0.193 89
1 5587 1102 452 0.365 0.182 85
1 5590 1102 452 0.000 0.000 88
1 5593 1102 452 0.000 0.000 87
1 5596 1102 452 0.000 0.000 71
1 5599 1102 452 0.000 0.000 63
1 5602 1102 452 0.000 0.000 61
1 5605 1102 452 0.000 0.000 62
1 5608 1102 452 0.000 0.000 62
1 5611 1102 452 0.000 0.000 62
1 5614 1102 452 0.000 0.000 59
1 5617 1102 452 0.000 0.000 50
1 5620 1098 452 0.516 0.258 55
1 5623 1098 452 0.000 0.000 57
1 5626 1100 452 0.258 0.129 53
1 5629 1100 452 0.000 0.000 61
1 5632 1101 453 0.182 0.091 47
1 5635 1101 453 0.000 0.000 41
1 5638 1101 454 0.129 0.064 41
1 5641 1101 454 0.000 0.000 44
1 5644 1102 454 0.129 0.064 44
1 5647 1102 454 0.000 0.000 55
1 5650 1102 454 0.000 0.000 64
1 5653 1106 454 0.516 0.258 43
1 5656 1106 454 0.000 0.000 45
1 5659 1109 449 0.752 0.376 92
1 5662 1109 449 0.000 0.000 88
1 5665 1106 453 0.645 0.322 47
1 5668 1106 453 0.000 0.000 46
1 5671 1106 453 0.000 0.000 59
1 5674 1106 453 0.000 0.000 101
1 5677 1102 453 0.516 0.258 51
1 5680 1102 453 0.000 0.000 67
1 5683 1102 453 0.000 0.000 65
1 5686 1102 453 0.000 0.000 62
1 5689 1102 453 0.000 0.000 64
1 5692 1102 453 0.000 0.000 61
1 5695 1102 453 0.000 0.000 61
1 5698 1102 453 0.000 0.000 60
1 5701 1102 453 0.000 0.000 61
1 5704 1102 453 0.000 0.000 62
1 5707 1102 453 0.000 0.000 61
1 5710 1102 453 0.000 0.000 59
1 5713 1105 453 0.387 0.193 88
1 5716 1105 453 0.000 0.000 103
1 5719 1105 453 0.000 0.000 107
1 5722 1104 453 0.129 0.064 106
1 5725 1101 452 0.408 0.204 70
1 5728 1101 452 0.000 0.000 65
1 5731 1100 452 0.129 0.064 59
1 5734 1100 452 0.000 0.000 50
1 5737 1100 452 0.000 0.000 55
1 5740 1100 452 0.000 0.000 57
1 5743 1098 450 0.365 0.182 64
1 5746 1098 450 0.000 0.000 50
1 5749 1098 450 0.000 0.000 59
1 5752 1098 450 0.000 0.000 78
1 5755 1094 453 0.645 0.322 59
1 5758 1093 453 0.129 0.064 69
1 5761 1093 453 0.000 0.000 88
1 5764 1092 453 0.129 0.064 93
1 5767 1088 453 0.516 0.258 119
1 5770 1088 453 0.000 0.000 124
1 5773 1088 453 0.000 0.000 123
1 5776 1090 446 0.939 0.470 118
1 5779 1092 444 0.365 0.182 85
1 5782 1092 444 0.000 0.000 84
1 5785 1092 444 0.000 0.000 89
1 5788 1092 441 0.387 0.193 62
1 5791 1092 441 0.000 0.000 64
1 5794 1092 441 0.000 0.000 64
1 5797 1094 441 0.258 0.129 62
1 5800 1097 438 0.547 0.274 64
1 5803 1098 438 0.129 0.064 60
1 5806 1098 438 0.000 0.000 59
1 5809 1098 438 0.000 0.000 51
1 5812 1101 441 0.547 0.274 65
1 5815 1102 441 0.129 0.064 119
1 5818 1102 441 0.000 0.000 124
1 5821 1102 441 0.000 0.000 122
1 5824 1102 438 0.387 0.193 92
1 5827 1102 438 0.000 0.000 102
1 5830 1100 438 0.258 0.129 88
1 5833 1098 438 0.258 0.129 83
1 5836 1096 440 0.365 0.182 93
1 5839 1096 444 0.516 0.258 120
1 5842 1096 444 0.000 0.000 123
1 5845 1096 444 0.000 0.000 121
1 5848 1094 444 0.258 0.129 118
1 5851 1094 444 0.000 0.000 116
1 5854 1092 445 0.288 0.144 112
1 5857 1092 445 0.000 0.000 97
1 5860 1090 445 0.258 0.129 69
1 5863 1090 445 0.000 0.000 54
1 5866 1088 446 0.288 0.144 94
1 5869 1086 446 0.258 0.129 116
1 5872 1086 446 0.000 0.000 117
1 5875 1086 446 0.000 0.000 120
1 5878 1086 446 0.000 0.000 123
1 5881 1086 446 0.000 0.000 125
1 5884 1086 446 0.000 0.000 128
1 5887 1086 446 0.000 0.000 129
1 5890 1086 446 0.000 0.000 129
1 5893 1086 448 0.258 0.129 129
1 5896 1085 428 2.583 1.292 55
1 5899 1085 428 0.000 0.000 49
1 5902 1085 428 0.000 0.000 54
1 5905 1085 428 0.000 0.000 60
1 5908 1085 428 0.000 0.000 66
1 5911 1085 428 0.000 0.000 69
1 5914 1085 428 0.000 0.000 69
1 5917 1085 428 0.000 0.000 64
1 5920 1088 429 0.408 0.204 49
1 5923 1088 429 0.000 0.000 49
1 5926 1088 429 0.000 0.000 60
1 5929 1088 429 0.000 0.000 57
1 5932 1086 429 0.258 0.129 45
1 5935 1086 429 0.000 0.000 64
1 5938 1086 429 0.000 0.000 65
1 5941 1084 426 0.465 0.233 118
1 5944 1084 426 0.000 0.000 124
1 5947 1090 441 2.084 1.042 53
1 5950 1090 441 0.000 0.000 55
1 5953 1090 441 0.000 0.000 56
1 5956 1092 445 0.577 0.288 56
1 5959 1092 445 0.000 0.000 56
1 5962 1092 445 0.000 0.000 54
1 5965 1092 445 0.000 0.000 56
1 5968 1093 445 0.129 0.064 68
1 5971 1094 448 0.408 0.204 90
1 5974 1094 448 0.000 0.000 96
1 5977 1094 448 0.000 0.000 89
1 5980 1094 448 0.000 0.000 92
1 5983 1094 448 0.000 0.000 94
1 5986 1094 448 0.000 0.000 105
1 5989 1092 448 0.258 0.129 78
1 5992 1090 448 0.258 0.129 70
1 5995 1090 448 0.000 0.000 80
1 5998 1089 449 0.182 0.091 84
1 6001 1084 450 0.658 0.329 80
1 6004 1080 450 0.516 0.258 68
1 6007 1078 450 0.258 0.129 57
1 6010 1077 450 0.129 0.064 52
1 6013 1078 450 0.129 0.064 78
1 6016 1080 457 0.939 0.470 65
1 6019 1080 457 0.000 0.000 64
1 6022 1082 462 0.695 0.347 72
1 6025 1082 462 0.000 0.000 123
1 6028 1088 462 0.774 0.387 55
1 6031 1090 465 0.465 0.233 116
1 6034 1090 465 0.000 0.000 115
1 6037 1090 465 0.000 0.000 111
1 6040 1090 465 0.000 0.000 96
1 6043 1090 465 0.000 0.000 75
1 6046 1090 465 0.000 0.000 67
1 6049 1090 470 0.645 0.322 124
1 6052 1090 470 0.000 0.000 123
1 6055 1090 465 0.645 0.322 57
1 6058 1090 465 0.000 0.000 54
1 6061 1090 465 0.000 0.000 53
1 6064 1090 465 0.000 0.000 53
1 6067 1090 465 0.000 0.000 64
1 6070 1097 465 0.903 0.451 115
1 6073 1097 465 0.000 0.000 124
1 6076 1100 462 0.547 0.274 100
