# Supplementary material for: Topologically controlled synthesis of active colloidal bipeds
Source: Nat Commun. 2024 Jul 9;15:5735. doi: 10.1038/s41467-024-50023-7 (PMC11231253; doi:10.1038/s41467-024-50023-7)
Supplement: Supplementary file 11 — Source Data [file 41467_2024_50023_MOESM11_ESM.zip › figurerawdata/s7n1b6.txt]

Track n� Slice n� X Y Distance Velocity Pixel Value
1 6086 1117 446 -1.000 -1.000 124
1 6093 1113 445 0.532 0.266 121
1 6100 1109 441 0.730 0.365 124
1 6107 1100 441 1.161 0.581 48
1 6114 1100 441 0.000 0.000 80
1 6121 1100 441 0.000 0.000 125
1 6128 1102 462 2.721 1.361 97
1 6135 1108 469 1.189 0.595 73
1 6142 1114 472 0.865 0.433 107
1 6149 1114 472 0.000 0.000 126
1 6156 1114 458 1.806 0.903 94
1 6163 1114 458 0.000 0.000 114
1 6170 1114 445 1.677 0.839 48
1 6177 1117 445 0.387 0.194 65
1 6184 1117 445 0.000 0.000 94
1 6191 1117 445 0.000 0.000 97
1 6198 1113 445 0.516 0.258 46
1 6205 1113 445 0.000 0.000 102
1 6212 1113 445 0.000 0.000 124
1 6219 1113 445 0.000 0.000 123
1 6226 1113 473 3.612 1.806 102
1 6233 1113 473 0.000 0.000 104
1 6240 1113 473 0.000 0.000 105
1 6247 1114 476 0.408 0.204 108
1 6254 1114 476 0.000 0.000 94
1 6261 1116 477 0.288 0.144 98
1 6268 1116 477 0.000 0.000 90
1 6275 1124 476 1.040 0.520 60
1 6282 1128 478 0.577 0.288 125
1 6289 1130 480 0.365 0.182 126
1 6296 1117 489 2.040 1.020 70
1 6303 1117 489 0.000 0.000 55
1 6310 1117 489 0.000 0.000 79
1 6317 1117 489 0.000 0.000 115
1 6324 1117 489 0.000 0.000 110
1 6331 1120 489 0.387 0.194 111
1 6338 1120 488 0.129 0.065 53
1 6345 1121 488 0.129 0.065 65
1 6352 1121 488 0.000 0.000 96
1 6359 1118 485 0.547 0.274 122
1 6366 1118 485 0.000 0.000 126
1 6373 1108 492 1.575 0.787 51
1 6380 1109 492 0.129 0.065 108
1 6387 1109 489 0.387 0.194 125
1 6394 1118 477 1.935 0.968 116
1 6401 1118 477 0.000 0.000 121
1 6408 1124 470 1.189 0.595 110
1 6415 1124 469 0.129 0.065 82
1 6422 1126 469 0.258 0.129 120
1 6429 1125 484 1.939 0.970 51
1 6436 1126 484 0.129 0.065 43
1 6443 1130 484 0.516 0.258 54
1 6450 1130 484 0.000 0.000 86
1 6457 1132 484 0.258 0.129 119
1 6464 1128 485 0.532 0.266 78
1 6471 1125 485 0.387 0.194 77
1 6478 1126 485 0.129 0.065 123
1 6485 1125 482 0.408 0.204 123
1 6492 1122 461 2.737 1.368 98
1 6499 1124 461 0.258 0.129 107
1 6506 1124 461 0.000 0.000 109
1 6513 1124 461 0.000 0.000 110
1 6520 1126 461 0.258 0.129 106
1 6527 1128 461 0.258 0.129 103
1 6534 1130 462 0.288 0.144 74
1 6541 1133 464 0.465 0.233 124
1 6548 1141 453 1.755 0.877 125
1 6555 1132 450 1.224 0.612 100
1 6562 1132 449 0.129 0.065 119
1 6569 1128 448 0.532 0.266 97
1 6576 1128 448 0.000 0.000 105
1 6583 1120 442 1.290 0.645 55
1 6590 1120 442 0.000 0.000 58
1 6597 1120 442 0.000 0.000 56
1 6604 1120 442 0.000 0.000 52
1 6611 1129 440 1.189 0.595 77
1 6618 1129 440 0.000 0.000 111
1 6625 1129 440 0.000 0.000 123
1 6632 1122 429 1.682 0.841 91
1 6639 1118 428 0.532 0.266 105
1 6646 1117 428 0.129 0.065 78
1 6653 1113 428 0.516 0.258 50
1 6660 1113 428 0.000 0.000 78
1 6667 1113 428 0.000 0.000 87
1 6674 1114 420 1.040 0.520 60
1 6681 1114 420 0.000 0.000 47
1 6688 1114 420 0.000 0.000 45
1 6695 1114 420 0.000 0.000 63
1 6702 1116 428 1.064 0.532 51
1 6709 1118 416 1.569 0.785 99
1 6716 1118 417 0.129 0.065 92
1 6723 1118 426 1.161 0.581 102
1 6730 1118 426 0.000 0.000 110
1 6737 1118 426 0.000 0.000 113
1 6744 1118 426 0.000 0.000 97
1 6751 1113 426 0.645 0.323 83
1 6758 1113 426 0.000 0.000 108
1 6765 1113 426 0.000 0.000 106
1 6772 1114 426 0.129 0.065 101
1 6779 1116 425 0.288 0.144 79
1 6786 1117 425 0.129 0.065 107
1 6793 1117 425 0.000 0.000 96
1 6800 1117 424 0.129 0.065 81
1 6807 1117 420 0.516 0.258 72
1 6814 1117 420 0.000 0.000 109
1 6821 1118 428 1.040 0.520 117
1 6828 1117 432 0.532 0.266 127
1 6835 1104 436 1.755 0.877 119
1 6842 1102 421 1.952 0.976 119
1 6849 1109 418 0.982 0.491 91
1 6856 1109 418 0.000 0.000 106
1 6863 1113 417 0.532 0.266 94
1 6870 1113 417 0.000 0.000 122
1 6877 1113 417 0.000 0.000 128
1 6884 1129 421 2.128 1.064 124
1 6891 1129 421 0.000 0.000 51
1 6898 1129 421 0.000 0.000 123
1 6905 1129 421 0.000 0.000 121
1 6912 1116 433 2.282 1.141 123
1 6919 1113 433 0.387 0.194 124
1 6926 1112 433 0.129 0.065 106
1 6933 1110 430 0.465 0.233 59
1 6940 1110 430 0.000 0.000 63
1 6947 1110 430 0.000 0.000 65
1 6954 1110 430 0.000 0.000 75
1 6961 1114 425 0.826 0.413 56
1 6968 1112 422 0.465 0.233 40
1 6975 1112 422 0.000 0.000 54
1 6982 1112 421 0.129 0.065 46
1 6989 1109 416 0.752 0.376 46
1 6996 1109 416 0.000 0.000 51
1 7003 1106 416 0.387 0.194 84
1 7010 1106 416 0.000 0.000 116
1 7017 1109 416 0.387 0.194 124
1 7024 1114 433 2.286 1.143 64
1 7031 1118 437 0.730 0.365 69
1 7038 1121 440 0.547 0.274 98
1 7045 1126 442 0.695 0.347 118
1 7052 1126 442 0.000 0.000 119
1 7059 1112 445 1.847 0.923 113
1 7066 1113 445 0.129 0.065 72
1 7073 1114 445 0.129 0.065 60
1 7080 1105 449 1.271 0.635 68
1 7087 1104 450 0.182 0.091 123
1 7094 1109 457 1.110 0.555 49
1 7101 1113 460 0.645 0.323 121
1 7108 1114 460 0.129 0.065 112
1 7115 1110 461 0.532 0.266 92
1 7122 1110 461 0.000 0.000 71
1 7129 1110 461 0.000 0.000 65
1 7136 1110 461 0.000 0.000 102
1 7143 1110 461 0.000 0.000 103
1 7150 1112 461 0.258 0.129 86
1 7157 1112 461 0.000 0.000 48
1 7164 1112 461 0.000 0.000 125
1 7171 1112 461 0.000 0.000 121
1 7178 1126 462 1.811 0.905 52
1 7185 1128 466 0.577 0.288 47
1 7192 1128 466 0.000 0.000 60
1 7199 1128 466 0.000 0.000 74
1 7206 1128 466 0.000 0.000 94
1 7213 1130 468 0.365 0.182 60
1 7220 1130 469 0.129 0.065 53
1 7227 1130 469 0.000 0.000 63
1 7234 1130 469 0.000 0.000 60
1 7241 1130 469 0.000 0.000 53
1 7248 1130 469 0.000 0.000 57
1 7255 1130 469 0.000 0.000 54
1 7262 1129 469 0.129 0.065 55
1 7269 1128 466 0.408 0.204 44
1 7276 1129 465 0.182 0.091 45
1 7283 1129 465 0.000 0.000 99
1 7290 1129 465 0.000 0.000 111
1 7297 1130 468 0.408 0.204 88
1 7304 1130 468 0.000 0.000 82
1 7311 1130 468 0.000 0.000 80
1 7318 1130 469 0.129 0.065 75
1 7325 1130 469 0.000 0.000 65
1 7332 1129 469 0.129 0.065 48
1 7339 1132 472 0.547 0.274 49
1 7346 1133 472 0.129 0.065 58
1 7353 1133 472 0.000 0.000 56
1 7360 1133 472 0.000 0.000 99
