# Supplementary material for: Topologically controlled synthesis of active colloidal bipeds
Source: Nat Commun. 2024 Jul 9;15:5735. doi: 10.1038/s41467-024-50023-7 (PMC11231253; doi:10.1038/s41467-024-50023-7)
Supplement: Supplementary file 11 — Source Data [file 41467_2024_50023_MOESM11_ESM.zip › figurerawdata/s7n1b7.txt]

Track n� Slice n� X Y Distance Velocity Pixel Value
1 7364 1140 462 -1.000 -1.000 82
1 7372 1142 464 0.365 0.182 120
1 7380 1141 481 2.197 1.098 93
1 7388 1134 486 1.110 0.555 66
1 7396 1134 488 0.258 0.129 94
1 7404 1129 488 0.645 0.323 124
1 7412 1120 477 1.833 0.917 44
1 7420 1120 477 0.000 0.000 51
1 7428 1120 477 0.000 0.000 129
1 7436 1120 477 0.000 0.000 125
1 7444 1138 464 2.864 1.432 63
1 7452 1141 469 0.752 0.376 108
1 7460 1141 469 0.000 0.000 119
1 7468 1140 469 0.129 0.065 121
1 7476 1141 478 1.168 0.584 83
1 7484 1145 480 0.577 0.288 107
1 7492 1145 480 0.000 0.000 119
1 7500 1145 480 0.000 0.000 120
1 7508 1138 480 0.903 0.452 53
1 7516 1138 480 0.000 0.000 119
1 7524 1140 481 0.288 0.144 124
1 7532 1150 477 1.389 0.695 52
1 7540 1150 477 0.000 0.000 49
1 7548 1150 477 0.000 0.000 59
1 7556 1150 477 0.000 0.000 88
1 7564 1150 473 0.516 0.258 55
1 7572 1150 472 0.129 0.065 57
1 7580 1150 472 0.000 0.000 59
1 7588 1150 470 0.258 0.129 60
1 7596 1150 470 0.000 0.000 46
1 7604 1150 470 0.000 0.000 53
1 7612 1150 470 0.000 0.000 69
1 7620 1150 470 0.000 0.000 124
1 7628 1162 477 1.792 0.896 114
1 7636 1170 478 1.040 0.520 119
1 7644 1170 462 2.064 1.032 84
1 7652 1170 462 0.000 0.000 96
1 7660 1176 462 0.774 0.387 114
1 7668 1158 464 2.336 1.168 104
1 7676 1154 461 0.645 0.323 80
1 7684 1154 461 0.000 0.000 73
1 7692 1154 461 0.000 0.000 59
1 7700 1154 464 0.387 0.194 100
1 7708 1157 474 1.347 0.673 66
1 7716 1161 474 0.516 0.258 72
1 7724 1161 474 0.000 0.000 106
1 7732 1161 474 0.000 0.000 117
1 7740 1161 474 0.000 0.000 122
1 7748 1156 469 0.912 0.456 96
1 7756 1158 461 1.064 0.532 114
1 7764 1152 472 1.616 0.808 62
1 7772 1152 474 0.258 0.129 73
1 7780 1150 477 0.465 0.233 73
1 7788 1149 477 0.129 0.065 44
1 7796 1149 481 0.516 0.258 81
1 7804 1149 481 0.000 0.000 123
1 7812 1150 481 0.129 0.065 121
1 7820 1153 466 1.973 0.987 102
1 7828 1153 466 0.000 0.000 112
1 7836 1157 464 0.577 0.288 106
1 7844 1160 466 0.465 0.233 118
1 7852 1161 466 0.129 0.065 123
1 7860 1161 466 0.000 0.000 120
1 7868 1141 454 3.009 1.504 57
1 7876 1141 454 0.000 0.000 52
1 7884 1132 448 1.395 0.698 123
1 7892 1137 442 1.008 0.504 59
1 7900 1137 442 0.000 0.000 61
1 7908 1140 438 0.645 0.323 80
1 7916 1140 438 0.000 0.000 79
1 7924 1140 438 0.000 0.000 106
1 7932 1141 438 0.129 0.065 123
1 7940 1141 432 0.774 0.387 48
1 7948 1141 432 0.000 0.000 50
1 7956 1141 432 0.000 0.000 122
1 7964 1141 432 0.000 0.000 119
1 7972 1150 425 1.471 0.735 48
1 7980 1152 425 0.258 0.129 57
1 7988 1157 426 0.658 0.329 114
1 7996 1158 438 1.553 0.777 106
1 8004 1161 446 1.102 0.551 106
1 8012 1161 448 0.258 0.129 107
1 8020 1162 454 0.785 0.392 122
1 8028 1149 440 2.465 1.232 52
1 8036 1149 437 0.387 0.194 55
1 8044 1146 434 0.547 0.274 51
1 8052 1146 434 0.000 0.000 56
1 8060 1146 434 0.000 0.000 55
1 8068 1146 434 0.000 0.000 62
1 8076 1148 433 0.288 0.144 101
1 8084 1148 433 0.000 0.000 120
1 8092 1148 433 0.000 0.000 119
1 8100 1158 449 2.434 1.217 102
1 8108 1160 450 0.288 0.144 102
1 8116 1161 450 0.129 0.065 111
1 8124 1162 453 0.408 0.204 115
1 8132 1148 453 1.806 0.903 67
1 8140 1146 453 0.258 0.129 73
1 8148 1146 453 0.000 0.000 59
1 8156 1144 461 1.064 0.532 122
1 8164 1148 464 0.645 0.323 46
1 8172 1154 468 0.930 0.465 91
1 8180 1150 472 0.730 0.365 56
1 8188 1150 472 0.000 0.000 58
1 8196 1150 472 0.000 0.000 48
1 8204 1150 472 0.000 0.000 49
1 8212 1152 472 0.258 0.129 44
1 8220 1152 472 0.000 0.000 97
1 8228 1154 473 0.288 0.144 125
1 8236 1158 480 1.040 0.520 124
1 8244 1162 485 0.826 0.413 123
1 8252 1169 485 0.903 0.452 112
1 8260 1169 485 0.000 0.000 93
1 8268 1170 485 0.129 0.065 85
1 8276 1172 485 0.258 0.129 49
1 8284 1173 488 0.408 0.204 65
1 8292 1174 488 0.129 0.065 70
1 8300 1174 488 0.000 0.000 54
1 8308 1174 488 0.000 0.000 67
1 8316 1176 488 0.258 0.129 66
1 8324 1178 488 0.258 0.129 69
1 8332 1181 489 0.408 0.204 60
1 8340 1184 489 0.387 0.194 58
1 8348 1185 492 0.408 0.204 71
1 8356 1185 492 0.000 0.000 75
1 8364 1185 492 0.000 0.000 75
1 8372 1188 493 0.408 0.204 96
1 8380 1188 493 0.000 0.000 75
1 8388 1188 496 0.387 0.194 53
1 8396 1188 496 0.000 0.000 54
1 8404 1185 496 0.387 0.194 114
1 8412 1185 494 0.258 0.129 122
1 8420 1197 488 1.731 0.865 87
1 8428 1197 488 0.000 0.000 108
1 8436 1202 493 0.912 0.456 112
1 8444 1202 502 1.161 0.581 93
1 8452 1202 506 0.516 0.258 68
1 8460 1202 506 0.000 0.000 58
1 8468 1204 506 0.258 0.129 112
1 8476 1180 504 3.107 1.553 64
1 8484 1177 504 0.387 0.194 121
1 8492 1185 504 1.032 0.516 120
1 8500 1194 500 1.271 0.635 123
1 8508 1200 501 0.785 0.392 61
1 8516 1205 502 0.658 0.329 124
1 8524 1192 500 1.697 0.848 52
1 8532 1192 500 0.000 0.000 57
1 8540 1192 500 0.000 0.000 49
1 8548 1196 500 0.516 0.258 77
1 8556 1196 498 0.258 0.129 104
1 8564 1196 498 0.000 0.000 91
1 8572 1196 498 0.000 0.000 68
1 8580 1196 498 0.000 0.000 64
1 8588 1196 498 0.000 0.000 68
1 8596 1196 498 0.000 0.000 62
1 8604 1198 498 0.258 0.129 96
1 8612 1196 500 0.365 0.182 74
1 8620 1196 500 0.000 0.000 76
1 8628 1194 500 0.258 0.129 66
1 8636 1194 500 0.000 0.000 65
1 8644 1194 500 0.000 0.000 72
1 8652 1194 500 0.000 0.000 64
1 8660 1194 500 0.000 0.000 96
1 8668 1194 500 0.000 0.000 91
1 8676 1194 500 0.000 0.000 55
1 8684 1200 500 0.774 0.387 123
1 8692 1212 501 1.553 0.777 90
1 8700 1213 501 0.129 0.065 119
1 8708 1212 482 2.454 1.227 93
1 8716 1212 482 0.000 0.000 108
1 8724 1201 481 1.425 0.712 75
1 8732 1194 481 0.903 0.452 79
1 8740 1193 481 0.129 0.065 71
1 8748 1188 484 0.752 0.376 46
1 8756 1188 484 0.000 0.000 111
1 8764 1190 485 0.288 0.144 57
1 8772 1200 493 1.652 0.826 118
1 8780 1193 494 0.912 0.456 113
1 8788 1194 494 0.129 0.065 119
1 8796 1196 494 0.258 0.129 118
1 8804 1193 472 2.864 1.432 87
1 8812 1193 472 0.000 0.000 107
1 8820 1192 472 0.129 0.065 121
1 8828 1184 484 1.860 0.930 52
1 8836 1185 486 0.288 0.144 56
1 8844 1184 493 0.912 0.456 70
1 8852 1184 494 0.129 0.065 100
1 8860 1184 494 0.000 0.000 116
1 8868 1184 494 0.000 0.000 122
1 8876 1193 481 2.040 1.020 119
1 8884 1193 481 0.000 0.000 117
1 8892 1193 481 0.000 0.000 121
1 8900 1194 473 1.040 0.520 104
1 8908 1194 473 0.000 0.000 110
1 8916 1194 473 0.000 0.000 119
1 8924 1186 460 1.969 0.985 58
1 8932 1186 460 0.000 0.000 54
1 8940 1166 456 2.631 1.316 120
1 8948 1166 456 0.000 0.000 121
1 8956 1170 440 2.128 1.064 48
1 8964 1176 438 0.816 0.408 118
1 8972 1174 440 0.365 0.182 77
1 8980 1172 441 0.288 0.144 56
1 8988 1172 441 0.000 0.000 57
1 8996 1172 441 0.000 0.000 76
1 9004 1172 441 0.000 0.000 98
1 9012 1172 441 0.000 0.000 96
1 9020 1176 440 0.532 0.266 127
1 9028 1176 440 0.000 0.000 124
1 9036 1192 430 2.434 1.217 66
1 9044 1192 430 0.000 0.000 89
1 9052 1192 430 0.000 0.000 116
1 9060 1194 440 1.316 0.658 117
1 9068 1194 454 1.806 0.903 107
1 9076 1194 454 0.000 0.000 104
1 9084 1194 462 1.032 0.516 113
1 9092 1194 462 0.000 0.000 114
1 9100 1189 462 0.645 0.323 53
1 9108 1181 442 2.779 1.389 66
1 9116 1181 442 0.000 0.000 111
1 9124 1181 442 0.000 0.000 76
1 9132 1181 442 0.000 0.000 55
1 9140 1180 438 0.532 0.266 114
1 9148 1181 445 0.912 0.456 116
1 9156 1184 448 0.547 0.274 116
1 9164 1185 452 0.532 0.266 103
1 9172 1186 454 0.288 0.144 83
1 9180 1188 461 0.939 0.470 57
1 9188 1189 462 0.182 0.091 83
1 9196 1189 462 0.000 0.000 69
1 9204 1189 464 0.258 0.129 86
1 9212 1176 473 2.040 1.020 124
1 9220 1178 476 0.465 0.233 123
1 9228 1185 478 0.939 0.470 116
1 9236 1185 478 0.000 0.000 121
1 9244 1186 478 0.129 0.065 119
1 9252 1181 470 1.217 0.608 50
1 9260 1181 470 0.000 0.000 43
1 9268 1181 470 0.000 0.000 58
1 9276 1185 469 0.532 0.266 51
1 9284 1192 470 0.912 0.456 58
1 9292 1192 470 0.000 0.000 112
1 9300 1192 477 0.903 0.452 127
1 9308 1200 488 1.755 0.877 53
1 9316 1202 489 0.288 0.144 59
1 9324 1204 492 0.465 0.233 70
1 9332 1204 492 0.000 0.000 63
1 9340 1204 492 0.000 0.000 60
1 9348 1205 494 0.288 0.144 95
1 9356 1205 494 0.000 0.000 115
1 9364 1205 494 0.000 0.000 113
1 9372 1206 494 0.129 0.065 93
1 9380 1208 494 0.258 0.129 72
1 9388 1210 494 0.258 0.129 113
1 9396 1212 496 0.365 0.182 120
1 9404 1212 496 0.000 0.000 122
1 9412 1201 496 1.419 0.710 63
1 9420 1202 496 0.129 0.065 57
1 9428 1202 496 0.000 0.000 57
1 9436 1202 496 0.000 0.000 54
1 9444 1202 496 0.000 0.000 53
1 9452 1202 496 0.000 0.000 52
1 9460 1204 496 0.258 0.129 43
1 9468 1204 496 0.000 0.000 48
1 9476 1206 496 0.258 0.129 111
1 9484 1209 488 1.102 0.551 121
1 9492 1209 488 0.000 0.000 117
1 9500 1213 501 1.755 0.877 115
1 9508 1213 501 0.000 0.000 119
1 9516 1213 518 2.193 1.097 102
1 9524 1213 518 0.000 0.000 103
1 9532 1196 514 2.253 1.126 91
1 9540 1196 514 0.000 0.000 104
1 9548 1184 516 1.569 0.785 115
1 9556 1184 516 0.000 0.000 123
1 9564 1194 505 1.918 0.959 126
1 9572 1194 505 0.000 0.000 128
1 9580 1202 505 1.032 0.516 83
1 9588 1202 505 0.000 0.000 96
1 9596 1202 505 0.000 0.000 56
1 9604 1202 505 0.000 0.000 56
1 9612 1202 505 0.000 0.000 48
1 9620 1202 505 0.000 0.000 46
1 9628 1202 505 0.000 0.000 99
1 9636 1202 505 0.000 0.000 108
1 9644 1196 506 0.785 0.392 114
1 9652 1196 506 0.000 0.000 122
1 9660 1202 500 1.095 0.547 46
1 9668 1202 500 0.000 0.000 46
1 9676 1202 500 0.000 0.000 76
1 9684 1202 500 0.000 0.000 88
1 9692 1202 500 0.000 0.000 92
1 9700 1204 500 0.258 0.129 83
1 9708 1204 500 0.000 0.000 89
1 9716 1204 500 0.000 0.000 108
1 9724 1204 500 0.000 0.000 117
1 9732 1204 493 0.903 0.452 55
1 9740 1204 493 0.000 0.000 65
1 9748 1204 493 0.000 0.000 79
1 9756 1204 493 0.000 0.000 126
1 9764 1214 497 1.389 0.695 115
1 9772 1214 497 0.000 0.000 118
1 9780 1216 497 0.258 0.129 117
1 9788 1204 484 2.282 1.141 98
1 9796 1204 484 0.000 0.000 122
1 9804 1189 485 1.939 0.970 108
1 9812 1189 485 0.000 0.000 118
1 9820 1185 481 0.730 0.365 122
1 9828 1188 481 0.387 0.194 123
1 9836 1193 482 0.658 0.329 50
1 9844 1194 484 0.288 0.144 63
1 9852 1194 484 0.000 0.000 107
1 9860 1194 484 0.000 0.000 112
1 9868 1194 484 0.000 0.000 118
1 9876 1194 484 0.000 0.000 112
1 9884 1188 484 0.774 0.387 90
1 9892 1188 484 0.000 0.000 70
1 9900 1188 484 0.000 0.000 75
1 9908 1188 493 1.161 0.581 112
1 9916 1186 493 0.258 0.129 83
1 9924 1186 493 0.000 0.000 63
1 9932 1186 493 0.000 0.000 114
1 9940 1186 493 0.000 0.000 118
1 9948 1190 493 0.516 0.258 121
1 9956 1190 493 0.000 0.000 118
1 9964 1190 469 3.096 1.548 61
1 9972 1192 469 0.258 0.129 75
1 9980 1192 469 0.000 0.000 93
1 9988 1194 472 0.465 0.233 120
1 9996 1194 472 0.000 0.000 120
1 10004 1194 472 0.000 0.000 115
1 10012 1168 452 4.232 2.116 127
1 10020 1168 452 0.000 0.000 58
1 10028 1169 452 0.129 0.065 60
1 10036 1170 448 0.532 0.266 85
1 10044 1170 448 0.000 0.000 103
1 10052 1170 448 0.000 0.000 121
1 10060 1170 448 0.000 0.000 121
1 10068 1170 448 0.000 0.000 121
1 10076 1170 445 0.387 0.194 117
1 10084 1172 444 0.288 0.144 120
1 10092 1173 444 0.129 0.065 119
1 10100 1184 434 1.918 0.959 125
1 10108 1189 434 0.645 0.323 61
1 10116 1192 434 0.387 0.194 113
1 10124 1192 434 0.000 0.000 119
1 10132 1194 456 2.850 1.425 111
1 10140 1193 470 1.811 0.905 119
1 10148 1193 470 0.000 0.000 118
1 10156 1190 465 0.752 0.376 60
1 10164 1184 445 2.694 1.347 84
1 10172 1182 442 0.465 0.233 81
1 10180 1181 441 0.182 0.091 116
1 10188 1181 441 0.000 0.000 104
1 10196 1181 441 0.000 0.000 82
1 10204 1176 438 0.752 0.376 112
1 10212 1176 438 0.000 0.000 121
1 10220 1176 438 0.000 0.000 118
1 10228 1176 438 0.000 0.000 120
1 10236 1193 468 4.448 2.224 104
1 10244 1190 458 1.347 0.673 69
1 10252 1190 458 0.000 0.000 78
1 10260 1190 458 0.000 0.000 48
1 10268 1186 462 0.730 0.365 57
1 10276 1186 462 0.000 0.000 64
1 10284 1192 454 1.290 0.645 120
1 10292 1192 454 0.000 0.000 120
1 10300 1178 452 1.824 0.912 116
1 10308 1178 452 0.000 0.000 118
1 10316 1177 460 1.040 0.520 116
1 10324 1181 465 0.826 0.413 100
1 10332 1182 465 0.129 0.065 111
1 10340 1182 466 0.129 0.065 108
1 10348 1186 470 0.730 0.365 121
1 10356 1186 470 0.000 0.000 122
1 10364 1189 474 0.645 0.323 124
1 10372 1200 488 2.297 1.148 42
1 10380 1202 489 0.288 0.144 68
1 10388 1202 490 0.129 0.065 67
1 10396 1202 490 0.000 0.000 121
1 10404 1202 490 0.000 0.000 124
1 10412 1205 485 0.752 0.376 95
1 10420 1205 485 0.000 0.000 110
1 10428 1206 480 0.658 0.329 78
1 10436 1209 480 0.387 0.194 91
1 10444 1209 480 0.000 0.000 58
1 10452 1209 480 0.000 0.000 67
1 10460 1209 480 0.000 0.000 69
1 10468 1217 481 1.040 0.520 117
1 10476 1217 481 0.000 0.000 95
1 10484 1217 481 0.000 0.000 89
1 10492 1216 478 0.408 0.204 70
1 10500 1216 478 0.000 0.000 73
1 10508 1216 478 0.000 0.000 64
1 10516 1216 478 0.000 0.000 57
1 10524 1216 478 0.000 0.000 44
1 10532 1216 478 0.000 0.000 50
1 10540 1216 478 0.000 0.000 64
1 10548 1216 478 0.000 0.000 120
1 10556 1216 478 0.000 0.000 117
1 10564 1238 480 2.850 1.425 109
1 10572 1238 480 0.000 0.000 117
1 10580 1233 490 1.442 0.721 84
1 10588 1233 492 0.258 0.129 57
1 10596 1230 492 0.387 0.194 50
1 10604 1218 488 1.632 0.816 43
1 10612 1213 484 0.826 0.413 59
1 10620 1213 484 0.000 0.000 122
1 10628 1213 484 0.000 0.000 120
1 10636 1228 480 2.003 1.001 107
1 10644 1228 480 0.000 0.000 123
1 10652 1233 486 1.008 0.504 89
1 10660 1234 482 0.532 0.266 74
1 10668 1234 482 0.000 0.000 101
1 10676 1236 478 0.577 0.288 47
1 10684 1236 478 0.000 0.000 40
1 10692 1236 478 0.000 0.000 53
1 10700 1240 481 0.645 0.323 61
1 10708 1240 481 0.000 0.000 49
1 10716 1240 481 0.000 0.000 47
1 10724 1240 481 0.000 0.000 62
1 10732 1242 484 0.465 0.233 84
1 10740 1242 484 0.000 0.000 84
1 10748 1237 482 0.695 0.347 85
1 10756 1237 482 0.000 0.000 86
1 10764 1236 474 1.040 0.520 61
1 10772 1236 474 0.000 0.000 60
1 10780 1236 474 0.000 0.000 55
1 10788 1236 474 0.000 0.000 45
1 10796 1236 474 0.000 0.000 49
1 10804 1236 474 0.000 0.000 60
1 10812 1238 474 0.258 0.129 119
1 10820 1245 477 0.982 0.491 120
1 10828 1246 480 0.408 0.204 122
1 10836 1256 476 1.389 0.695 113
1 10844 1256 476 0.000 0.000 114
1 10852 1256 476 0.000 0.000 115
1 10860 1253 468 1.102 0.551 116
1 10868 1249 462 0.930 0.465 109
1 10876 1260 456 1.616 0.808 73
1 10884 1260 456 0.000 0.000 113
1 10892 1261 453 0.408 0.204 115
1 10900 1244 441 2.684 1.342 44
1 10908 1245 441 0.129 0.065 54
1 10916 1245 444 0.387 0.194 69
1 10924 1245 444 0.000 0.000 113
1 10932 1245 444 0.000 0.000 113
1 10940 1236 446 1.189 0.595 65
1 10948 1236 446 0.000 0.000 78
1 10956 1236 446 0.000 0.000 76
1 10964 1236 446 0.000 0.000 96
1 10972 1236 446 0.000 0.000 116
1 10980 1236 448 0.258 0.129 116
1 10988 1241 466 2.410 1.205 113
1 10996 1240 457 1.168 0.584 48
1 11004 1240 457 0.000 0.000 75
1 11012 1240 457 0.000 0.000 107
1 11020 1240 457 0.000 0.000 107
1 11028 1241 457 0.129 0.065 110
1 11036 1241 457 0.000 0.000 110
1 11044 1241 457 0.000 0.000 95
1 11052 1242 461 0.532 0.266 60
1 11060 1242 461 0.000 0.000 43
1 11068 1242 461 0.000 0.000 56
1 11076 1242 461 0.000 0.000 82
1 11084 1245 464 0.547 0.274 117
1 11092 1236 468 1.271 0.635 101
1 11100 1236 468 0.000 0.000 115
1 11108 1236 468 0.000 0.000 114
1 11116 1238 444 3.107 1.553 64
1 11124 1238 444 0.000 0.000 111
1 11132 1252 450 1.965 0.982 117
1 11140 1252 449 0.129 0.065 122
1 11148 1261 449 1.161 0.581 67
1 11156 1269 449 1.032 0.516 112
1 11164 1265 453 0.730 0.365 119
1 11172 1254 452 1.425 0.712 118
1 11180 1242 450 1.569 0.785 45
1 11188 1242 450 0.000 0.000 64
1 11196 1242 450 0.000 0.000 60
1 11204 1242 450 0.000 0.000 60
1 11212 1242 450 0.000 0.000 43
1 11220 1242 450 0.000 0.000 46
1 11228 1242 450 0.000 0.000 51
1 11236 1244 450 0.258 0.129 54
1 11244 1246 453 0.465 0.233 46
1 11252 1246 453 0.000 0.000 47
1 11260 1246 456 0.387 0.194 83
1 11268 1248 456 0.258 0.129 117
1 11276 1248 456 0.000 0.000 76
1 11284 1248 456 0.000 0.000 59
1 11292 1248 456 0.000 0.000 60
1 11300 1248 456 0.000 0.000 62
1 11308 1248 456 0.000 0.000 59
1 11316 1248 456 0.000 0.000 48
1 11324 1248 456 0.000 0.000 53
1 11332 1248 456 0.000 0.000 50
1 11340 1248 456 0.000 0.000 51
1 11348 1253 453 0.752 0.376 118
1 11356 1254 453 0.129 0.065 122
1 11364 1254 453 0.000 0.000 113
1 11372 1241 454 1.682 0.841 116
1 11380 1244 458 0.645 0.323 119
1 11388 1246 461 0.465 0.233 114
1 11396 1246 461 0.000 0.000 117
1 11404 1248 464 0.465 0.233 111
1 11412 1253 466 0.695 0.347 116
1 11420 1256 469 0.547 0.274 122
1 11428 1260 474 0.826 0.413 96
1 11436 1260 476 0.258 0.129 121
1 11444 1264 477 0.532 0.266 52
1 11452 1264 478 0.129 0.065 73
1 11460 1266 478 0.258 0.129 73
1 11468 1269 478 0.387 0.194 83
1 11476 1269 478 0.000 0.000 44
1 11484 1270 480 0.288 0.144 49
1 11492 1272 480 0.258 0.129 87
1 11500 1274 480 0.258 0.129 96
1 11508 1276 480 0.258 0.129 84
1 11516 1276 480 0.000 0.000 53
1 11524 1278 481 0.288 0.144 113
1 11532 1280 481 0.258 0.129 113
1 11540 1280 481 0.000 0.000 114
1 11548 1280 478 0.387 0.194 69
1 11556 1281 477 0.182 0.091 81
1 11564 1282 477 0.129 0.065 96
1 11572 1282 477 0.000 0.000 93
1 11580 1282 477 0.000 0.000 70
1 11588 1282 477 0.000 0.000 49
1 11596 1282 477 0.000 0.000 47
1 11604 1282 477 0.000 0.000 51
1 11612 1285 480 0.547 0.274 77
1 11620 1289 478 0.577 0.288 119
1 11628 1292 478 0.387 0.194 102
1 11636 1294 477 0.288 0.144 115
1 11644 1298 478 0.532 0.266 100
1 11652 1300 481 0.465 0.233 94
1 11660 1298 484 0.465 0.233 47
1 11668 1298 484 0.000 0.000 52
1 11676 1274 477 3.225 1.613 88
1 11684 1274 477 0.000 0.000 40
1 11692 1274 477 0.000 0.000 118
1 11700 1276 477 0.258 0.129 115
1 11708 1293 478 2.197 1.098 109
1 11716 1286 480 0.939 0.470 49
1 11724 1286 480 0.000 0.000 108
1 11732 1286 480 0.000 0.000 114
1 11740 1286 480 0.000 0.000 99
1 11748 1286 470 1.290 0.645 50
1 11756 1286 470 0.000 0.000 73
1 11764 1286 470 0.000 0.000 76
1 11772 1288 470 0.258 0.129 63
1 11780 1289 472 0.288 0.144 98
1 11788 1292 473 0.408 0.204 67
1 11796 1293 473 0.129 0.065 91
1 11804 1297 473 0.516 0.258 110
1 11812 1296 473 0.129 0.065 88
1 11820 1296 473 0.000 0.000 86
1 11828 1297 473 0.129 0.065 78
1 11836 1297 473 0.000 0.000 77
1 11844 1297 473 0.000 0.000 73
1 11852 1301 477 0.730 0.365 48
1 11860 1301 477 0.000 0.000 45
1 11868 1304 477 0.387 0.194 63
1 11876 1308 478 0.532 0.266 80
1 11884 1321 454 3.521 1.761 106
1 11892 1316 450 0.826 0.413 66
1 11900 1316 450 0.000 0.000 99
1 11908 1316 450 0.000 0.000 109
1 11916 1316 450 0.000 0.000 112
1 11924 1316 450 0.000 0.000 113
1 11932 1316 450 0.000 0.000 113
1 11940 1316 457 0.903 0.452 59
1 11948 1320 460 0.645 0.323 64
1 11956 1321 460 0.129 0.065 113
1 11964 1322 460 0.129 0.065 117
1 11972 1305 450 2.544 1.272 54
1 11980 1305 450 0.000 0.000 48
1 11988 1305 450 0.000 0.000 50
1 11996 1305 450 0.000 0.000 69
1 12004 1305 450 0.000 0.000 72
1 12012 1305 450 0.000 0.000 69
1 12020 1305 450 0.000 0.000 97
1 12028 1302 441 1.224 0.612 58
1 12036 1302 438 0.387 0.194 106
1 12044 1302 438 0.000 0.000 117
1 12052 1302 438 0.000 0.000 117
1 12060 1310 440 1.064 0.532 68
1 12068 1313 437 0.547 0.274 51
1 12076 1313 437 0.000 0.000 67
1 12084 1313 437 0.000 0.000 56
1 12092 1314 437 0.129 0.065 59
1 12100 1314 437 0.000 0.000 56
1 12108 1314 437 0.000 0.000 59
1 12116 1314 437 0.000 0.000 69
1 12124 1314 437 0.000 0.000 96
1 12132 1314 437 0.000 0.000 116
1 12140 1320 432 1.008 0.504 46
1 12148 1320 432 0.000 0.000 109
1 12156 1321 433 0.182 0.091 115
1 12164 1306 437 2.003 1.001 112
1 12172 1306 437 0.000 0.000 108
1 12180 1308 437 0.258 0.129 114
1 12188 1322 413 3.584 1.792 67
1 12196 1324 414 0.288 0.144 52
1 12204 1328 416 0.577 0.288 85
1 12212 1333 417 0.658 0.329 52
1 12220 1341 418 1.040 0.520 109
1 12228 1341 421 0.387 0.194 111
1 12236 1337 425 0.730 0.365 112
1 12244 1320 421 2.253 1.126 76
1 12252 1318 421 0.258 0.129 76
1 12260 1317 421 0.129 0.065 56
1 12268 1317 421 0.000 0.000 61
1 12276 1317 421 0.000 0.000 54
1 12284 1317 421 0.000 0.000 74
1 12292 1317 421 0.000 0.000 55
1 12300 1317 421 0.000 0.000 52
1 12308 1325 425 1.154 0.577 69
1 12316 1325 425 0.000 0.000 58
1 12324 1325 425 0.000 0.000 56
1 12332 1333 428 1.102 0.551 112
1 12340 1333 428 0.000 0.000 111
1 12348 1333 429 0.129 0.065 111
1 12356 1330 426 0.547 0.274 113
1 12364 1330 422 0.516 0.258 104
1 12372 1330 422 0.000 0.000 103
1 12380 1332 420 0.365 0.182 71
1 12388 1332 420 0.000 0.000 80
1 12396 1332 420 0.000 0.000 94
1 12404 1332 420 0.000 0.000 77
1 12412 1332 420 0.000 0.000 76
1 12420 1328 428 1.154 0.577 107
1 12428 1332 433 0.826 0.413 117
1 12436 1324 438 1.217 0.608 63
1 12444 1324 440 0.258 0.129 62
1 12452 1324 440 0.000 0.000 52
1 12460 1324 440 0.000 0.000 40
1 12468 1324 440 0.000 0.000 49
1 12476 1324 440 0.000 0.000 48
1 12484 1332 445 1.217 0.608 49
1 12492 1332 445 0.000 0.000 69
