# Supplementary material for: Topologically controlled synthesis of active colloidal bipeds
Source: Nat Commun. 2024 Jul 9;15:5735. doi: 10.1038/s41467-024-50023-7 (PMC11231253; doi:10.1038/s41467-024-50023-7)
Supplement: Supplementary file 11 — Source Data [file 41467_2024_50023_MOESM11_ESM.zip › figurerawdata/s7n2b1n1.txt]

Track n� Slice n� X Y Distance Velocity Pixel Value
1 4502 1117 856 -1.000 -1.000 103
1 4512 1114 854 0.465 0.233 82
1 4522 1110 850 0.730 0.365 57
1 4532 1112 850 0.258 0.129 66
1 4542 1114 850 0.258 0.129 104
1 4552 1112 850 0.258 0.129 95
1 4562 1109 849 0.408 0.204 116
1 4572 1112 854 0.752 0.376 66
1 4582 1116 858 0.730 0.365 98
1 4592 1113 856 0.465 0.233 67
1 4602 1113 849 0.903 0.452 108
1 4612 1113 853 0.516 0.258 79
1 4622 1113 853 0.000 0.000 93
1 4632 1113 853 0.000 0.000 96
1 4642 1112 852 0.182 0.091 69
1 4652 1112 852 0.000 0.000 62
1 4662 1110 849 0.465 0.233 67
1 4672 1110 849 0.000 0.000 52
1 4682 1110 849 0.000 0.000 59
1 4692 1110 848 0.129 0.065 71
1 4702 1110 848 0.000 0.000 92
1 4712 1110 848 0.000 0.000 93
1 4722 1110 848 0.000 0.000 92
1 4732 1108 842 0.816 0.408 77
1 4742 1109 841 0.182 0.091 110
1 4752 1109 841 0.000 0.000 118
1 4762 1109 841 0.000 0.000 115
1 4772 1116 850 1.471 0.735 119
1 4782 1109 852 0.939 0.470 78
1 4792 1108 852 0.129 0.065 60
1 4802 1108 852 0.000 0.000 54
1 4812 1109 852 0.129 0.065 53
1 4822 1113 852 0.516 0.258 96
1 4832 1113 852 0.000 0.000 107
1 4842 1113 852 0.000 0.000 115
1 4852 1110 852 0.387 0.194 96
1 4862 1109 850 0.288 0.144 56
1 4872 1109 850 0.000 0.000 65
1 4882 1109 850 0.000 0.000 75
1 4892 1109 850 0.000 0.000 70
1 4902 1109 850 0.000 0.000 73
1 4912 1113 857 1.040 0.520 111
1 4922 1113 857 0.000 0.000 107
1 4932 1113 857 0.000 0.000 110
1 4942 1113 854 0.387 0.194 86
1 4952 1112 854 0.129 0.065 53
1 4962 1108 854 0.516 0.258 116
1 4972 1108 854 0.000 0.000 119
1 4982 1108 854 0.000 0.000 120
1 4992 1108 854 0.000 0.000 118
1 5002 1113 858 0.826 0.413 69
1 5012 1113 858 0.000 0.000 105
1 5022 1113 858 0.000 0.000 117
1 5032 1114 861 0.408 0.204 90
1 5042 1120 858 0.865 0.433 114
1 5052 1120 861 0.387 0.194 101
1 5062 1122 864 0.465 0.233 71
1 5072 1125 864 0.387 0.194 55
1 5082 1125 864 0.000 0.000 53
1 5092 1125 864 0.000 0.000 61
1 5102 1126 865 0.182 0.091 90
1 5112 1126 865 0.000 0.000 95
1 5122 1126 865 0.000 0.000 91
1 5132 1126 865 0.000 0.000 85
1 5142 1126 865 0.000 0.000 73
1 5152 1126 865 0.000 0.000 67
1 5162 1126 865 0.000 0.000 70
1 5172 1126 865 0.000 0.000 61
1 5182 1126 865 0.000 0.000 62
1 5192 1126 865 0.000 0.000 69
1 5202 1122 869 0.730 0.365 104
1 5212 1122 869 0.000 0.000 107
1 5222 1125 868 0.408 0.204 59
1 5232 1126 870 0.288 0.144 78
1 5242 1128 870 0.258 0.129 100
1 5252 1128 872 0.258 0.129 102
1 5262 1125 877 0.752 0.376 112
1 5272 1125 877 0.000 0.000 115
1 5282 1121 873 0.730 0.365 85
1 5292 1121 873 0.000 0.000 90
1 5302 1121 873 0.000 0.000 115
1 5312 1114 874 0.912 0.456 77
1 5322 1114 874 0.000 0.000 52
1 5332 1114 874 0.000 0.000 54
1 5342 1114 874 0.000 0.000 50
1 5352 1114 874 0.000 0.000 58
1 5362 1114 874 0.000 0.000 76
1 5372 1114 874 0.000 0.000 73
1 5382 1114 874 0.000 0.000 78
1 5392 1114 874 0.000 0.000 67
1 5402 1116 881 0.939 0.470 109
1 5412 1114 877 0.577 0.288 93
1 5422 1114 877 0.000 0.000 91
1 5432 1116 877 0.258 0.129 92
1 5442 1116 874 0.387 0.194 55
1 5452 1116 874 0.000 0.000 55
1 5462 1117 874 0.129 0.065 60
1 5472 1118 874 0.129 0.065 58
1 5482 1118 874 0.000 0.000 55
1 5492 1118 873 0.129 0.065 99
1 5502 1118 873 0.000 0.000 120
1 5512 1118 873 0.000 0.000 117
1 5522 1118 873 0.000 0.000 119
1 5532 1120 874 0.288 0.144 115
1 5542 1122 874 0.258 0.129 118
1 5552 1124 874 0.258 0.129 112
1 5562 1124 874 0.000 0.000 114
