# Supplementary material for: Topologically controlled synthesis of active colloidal bipeds
Source: Nat Commun. 2024 Jul 9;15:5735. doi: 10.1038/s41467-024-50023-7 (PMC11231253; doi:10.1038/s41467-024-50023-7)
Supplement: Supplementary file 11 — Source Data [file 41467_2024_50023_MOESM11_ESM.zip › figurerawdata/s7n2b1n2.txt]

Track n� Slice n� X Y Distance Velocity Pixel Value
1 4503 1160 880 -1.000 -1.000 81
1 4514 1160 880 0.000 0.000 103
1 4525 1158 880 0.258 0.129 110
1 4536 1156 874 0.816 0.408 46
1 4547 1156 874 0.000 0.000 56
1 4558 1156 876 0.258 0.129 47
1 4569 1156 876 0.000 0.000 83
1 4580 1156 876 0.000 0.000 98
1 4591 1156 880 0.516 0.258 65
1 4602 1157 880 0.129 0.065 74
1 4613 1157 880 0.000 0.000 98
1 4624 1157 880 0.000 0.000 101
1 4635 1156 878 0.288 0.144 80
1 4646 1156 878 0.000 0.000 79
1 4657 1156 878 0.000 0.000 84
1 4668 1156 878 0.000 0.000 95
1 4679 1152 876 0.577 0.288 54
1 4690 1152 876 0.000 0.000 100
1 4701 1152 876 0.000 0.000 95
1 4712 1149 880 0.645 0.323 94
1 4723 1149 880 0.000 0.000 93
1 4734 1149 880 0.000 0.000 91
1 4745 1148 877 0.408 0.204 62
1 4756 1148 877 0.000 0.000 66
1 4767 1148 877 0.000 0.000 63
1 4778 1148 877 0.000 0.000 81
1 4789 1148 877 0.000 0.000 113
1 4800 1148 877 0.000 0.000 117
1 4811 1146 880 0.465 0.233 94
1 4822 1146 882 0.258 0.129 57
1 4833 1146 882 0.000 0.000 70
1 4844 1146 886 0.516 0.258 112
1 4855 1149 882 0.645 0.323 75
1 4866 1149 880 0.258 0.129 56
1 4877 1149 880 0.000 0.000 99
1 4888 1149 880 0.000 0.000 108
1 4899 1146 886 0.865 0.433 89
1 4910 1145 884 0.288 0.144 61
1 4921 1145 884 0.000 0.000 59
1 4932 1145 884 0.000 0.000 54
1 4943 1145 884 0.000 0.000 95
1 4954 1145 884 0.000 0.000 113
1 4965 1138 882 0.939 0.470 56
1 4976 1138 882 0.000 0.000 55
1 4987 1137 882 0.129 0.065 66
1 4998 1136 882 0.129 0.065 74
1 5009 1136 882 0.000 0.000 69
1 5020 1136 882 0.000 0.000 98
1 5031 1136 882 0.000 0.000 54
1 5042 1140 882 0.516 0.258 101
1 5053 1140 882 0.000 0.000 89
1 5064 1138 881 0.288 0.144 74
1 5075 1138 881 0.000 0.000 84
1 5086 1138 881 0.000 0.000 56
1 5097 1137 881 0.129 0.065 69
1 5108 1137 881 0.000 0.000 61
1 5119 1137 881 0.000 0.000 56
1 5130 1137 881 0.000 0.000 60
1 5141 1137 881 0.000 0.000 60
1 5152 1136 881 0.129 0.065 79
1 5163 1136 881 0.000 0.000 77
1 5174 1136 881 0.000 0.000 88
1 5185 1136 881 0.000 0.000 83
1 5196 1136 884 0.387 0.194 71
1 5207 1136 884 0.000 0.000 64
1 5218 1138 884 0.258 0.129 72
1 5229 1138 884 0.000 0.000 115
1 5240 1138 884 0.000 0.000 115
1 5251 1138 886 0.258 0.129 117
1 5262 1138 889 0.387 0.194 112
1 5273 1145 896 1.277 0.639 70
1 5284 1145 897 0.129 0.065 108
1 5295 1145 898 0.129 0.065 110
1 5306 1140 900 0.695 0.347 99
1 5317 1138 900 0.258 0.129 79
1 5328 1137 900 0.129 0.065 87
1 5339 1137 900 0.000 0.000 88
1 5350 1137 900 0.000 0.000 69
1 5361 1137 900 0.000 0.000 53
1 5372 1137 898 0.258 0.129 72
1 5383 1137 898 0.000 0.000 68
1 5394 1137 898 0.000 0.000 54
1 5405 1137 898 0.000 0.000 61
1 5416 1137 898 0.000 0.000 56
1 5427 1137 898 0.000 0.000 56
1 5438 1137 898 0.000 0.000 54
1 5449 1137 898 0.000 0.000 56
1 5460 1137 897 0.129 0.065 59
1 5471 1137 897 0.000 0.000 61
1 5482 1137 897 0.000 0.000 57
1 5493 1137 897 0.000 0.000 92
1 5504 1137 897 0.000 0.000 107
1 5515 1137 897 0.000 0.000 115
1 5526 1137 897 0.000 0.000 115
1 5537 1134 893 0.645 0.323 87
1 5548 1134 893 0.000 0.000 109
1 5559 1134 893 0.000 0.000 115
