# Supplementary material for: Topologically controlled synthesis of active colloidal bipeds
Source: Nat Commun. 2024 Jul 9;15:5735. doi: 10.1038/s41467-024-50023-7 (PMC11231253; doi:10.1038/s41467-024-50023-7)
Supplement: Supplementary file 11 — Source Data [file 41467_2024_50023_MOESM11_ESM.zip › figurerawdata/s7n2b1n3.txt]

Track n� Slice n� X Y Distance Velocity Pixel Value
1 4504 1182 845 -1.000 -1.000 95
1 4516 1180 844 0.288 0.144 107
1 4528 1180 844 0.000 0.000 113
1 4540 1180 833 1.419 0.710 74
1 4552 1182 833 0.258 0.129 73
1 4564 1182 833 0.000 0.000 114
1 4576 1181 838 0.658 0.329 78
1 4588 1181 838 0.000 0.000 64
1 4600 1181 841 0.387 0.194 60
1 4612 1181 841 0.000 0.000 95
1 4624 1181 841 0.000 0.000 105
1 4636 1180 838 0.408 0.204 87
1 4648 1180 838 0.000 0.000 85
1 4660 1180 838 0.000 0.000 74
1 4672 1180 834 0.516 0.258 61
1 4684 1180 836 0.258 0.129 95
1 4696 1180 836 0.000 0.000 97
1 4708 1180 836 0.000 0.000 104
1 4720 1180 836 0.000 0.000 103
1 4732 1180 836 0.000 0.000 103
1 4744 1180 836 0.000 0.000 95
1 4756 1176 834 0.577 0.288 57
1 4768 1176 834 0.000 0.000 60
1 4780 1176 834 0.000 0.000 106
1 4792 1178 836 0.365 0.182 79
1 4804 1178 836 0.000 0.000 86
1 4816 1178 836 0.000 0.000 69
1 4828 1178 840 0.516 0.258 112
1 4840 1178 840 0.000 0.000 114
1 4852 1178 840 0.000 0.000 112
1 4864 1180 833 0.939 0.470 59
1 4876 1180 833 0.000 0.000 76
1 4888 1180 833 0.000 0.000 74
1 4900 1180 833 0.000 0.000 69
1 4912 1180 833 0.000 0.000 80
1 4924 1180 834 0.129 0.065 72
1 4936 1180 834 0.000 0.000 60
1 4948 1180 834 0.000 0.000 94
1 4960 1182 838 0.577 0.288 102
1 4972 1181 845 0.912 0.456 59
1 4984 1181 845 0.000 0.000 61
1 4996 1181 845 0.000 0.000 60
1 5008 1181 845 0.000 0.000 65
1 5020 1181 845 0.000 0.000 67
1 5032 1181 845 0.000 0.000 92
1 5044 1181 845 0.000 0.000 89
1 5056 1178 844 0.408 0.204 64
1 5068 1178 844 0.000 0.000 69
1 5080 1178 844 0.000 0.000 65
1 5092 1180 844 0.258 0.129 57
1 5104 1181 844 0.129 0.065 55
1 5116 1181 844 0.000 0.000 90
1 5128 1181 844 0.000 0.000 64
1 5140 1181 844 0.000 0.000 59
1 5152 1181 844 0.000 0.000 56
1 5164 1181 844 0.000 0.000 61
1 5176 1181 844 0.000 0.000 60
1 5188 1181 844 0.000 0.000 62
1 5200 1178 845 0.408 0.204 79
1 5212 1178 845 0.000 0.000 113
1 5224 1181 848 0.547 0.274 67
1 5236 1181 848 0.000 0.000 112
1 5248 1182 848 0.129 0.065 110
1 5260 1182 848 0.000 0.000 104
1 5272 1184 849 0.288 0.144 57
1 5284 1184 849 0.000 0.000 78
1 5296 1186 846 0.465 0.233 92
1 5308 1184 849 0.465 0.233 58
1 5320 1184 849 0.000 0.000 92
1 5332 1184 849 0.000 0.000 94
1 5344 1184 849 0.000 0.000 96
1 5356 1181 849 0.387 0.194 57
1 5368 1181 849 0.000 0.000 59
1 5380 1181 849 0.000 0.000 55
1 5392 1181 849 0.000 0.000 61
1 5404 1181 849 0.000 0.000 55
1 5416 1181 849 0.000 0.000 66
1 5428 1181 849 0.000 0.000 64
1 5440 1181 849 0.000 0.000 77
1 5452 1181 849 0.000 0.000 68
1 5464 1178 845 0.645 0.323 74
1 5476 1178 845 0.000 0.000 89
1 5488 1180 848 0.465 0.233 104
1 5500 1180 848 0.000 0.000 116
1 5512 1182 844 0.577 0.288 106
1 5524 1182 840 0.516 0.258 68
1 5536 1182 840 0.000 0.000 91
1 5548 1182 840 0.000 0.000 108
1 5560 1178 838 0.577 0.288 101
1 5572 1176 834 0.577 0.288 60
1 5584 1176 834 0.000 0.000 85
1 5596 1176 834 0.000 0.000 94
1 5608 1176 834 0.000 0.000 97
1 5620 1174 829 0.695 0.347 61
1 5632 1174 829 0.000 0.000 75
1 5644 1174 829 0.000 0.000 100
1 5656 1174 832 0.387 0.194 66
1 5668 1174 832 0.000 0.000 63
1 5680 1174 832 0.000 0.000 52
1 5692 1174 832 0.000 0.000 51
1 5704 1174 832 0.000 0.000 55
1 5716 1174 832 0.000 0.000 59
1 5728 1174 832 0.000 0.000 61
1 5740 1174 832 0.000 0.000 90
1 5752 1174 832 0.000 0.000 101
1 5764 1174 832 0.000 0.000 111
1 5776 1174 832 0.000 0.000 109
1 5788 1170 830 0.577 0.288 82
1 5800 1170 830 0.000 0.000 84
1 5812 1170 829 0.129 0.065 56
1 5824 1170 829 0.000 0.000 67
1 5836 1170 829 0.000 0.000 56
1 5848 1170 829 0.000 0.000 86
1 5860 1170 829 0.000 0.000 111
1 5872 1170 829 0.000 0.000 115
1 5884 1166 830 0.532 0.266 82
1 5896 1166 830 0.000 0.000 70
1 5908 1166 832 0.258 0.129 89
1 5920 1166 832 0.000 0.000 111
1 5932 1166 832 0.000 0.000 80
1 5944 1166 832 0.000 0.000 74
1 5956 1168 832 0.258 0.129 69
1 5968 1168 832 0.000 0.000 74
1 5980 1168 832 0.000 0.000 81
1 5992 1168 832 0.000 0.000 95
1 6004 1168 832 0.000 0.000 113
1 6016 1168 834 0.258 0.129 116
1 6028 1168 834 0.000 0.000 117
1 6040 1165 837 0.547 0.274 115
1 6052 1157 837 1.032 0.516 58
1 6064 1157 837 0.000 0.000 50
1 6076 1156 837 0.129 0.065 76
1 6088 1156 837 0.000 0.000 110
1 6100 1157 830 0.912 0.456 53
1 6112 1160 833 0.547 0.274 96
1 6124 1160 833 0.000 0.000 100
1 6136 1156 838 0.826 0.413 57
1 6148 1156 838 0.000 0.000 67
1 6160 1156 838 0.000 0.000 91
1 6172 1156 838 0.000 0.000 94
1 6184 1156 838 0.000 0.000 110
1 6196 1156 838 0.000 0.000 93
1 6208 1156 836 0.258 0.129 56
1 6220 1156 836 0.000 0.000 58
1 6232 1156 836 0.000 0.000 61
1 6244 1157 836 0.129 0.065 53
1 6256 1157 836 0.000 0.000 55
1 6268 1157 836 0.000 0.000 68
1 6280 1157 836 0.000 0.000 74
1 6292 1157 836 0.000 0.000 110
1 6304 1157 836 0.000 0.000 117
1 6316 1157 836 0.000 0.000 119
1 6328 1152 845 1.328 0.664 50
1 6340 1152 845 0.000 0.000 80
1 6352 1152 845 0.000 0.000 98
1 6364 1152 845 0.000 0.000 102
1 6376 1152 845 0.000 0.000 112
1 6388 1149 849 0.645 0.323 114
1 6400 1148 846 0.408 0.204 89
1 6412 1148 846 0.000 0.000 92
1 6424 1145 842 0.645 0.323 62
1 6436 1145 842 0.000 0.000 69
1 6448 1145 842 0.000 0.000 104
1 6460 1146 845 0.408 0.204 59
1 6472 1146 845 0.000 0.000 55
1 6484 1148 848 0.465 0.233 108
1 6496 1148 848 0.000 0.000 108
1 6508 1148 848 0.000 0.000 109
1 6520 1148 846 0.258 0.129 91
1 6532 1148 846 0.000 0.000 89
1 6544 1145 844 0.465 0.233 78
1 6556 1145 844 0.000 0.000 100
1 6568 1145 844 0.000 0.000 117
1 6580 1145 844 0.000 0.000 117
1 6592 1145 844 0.000 0.000 121
1 6604 1141 840 0.730 0.365 113
1 6616 1141 840 0.000 0.000 116
1 6628 1138 837 0.547 0.274 80
1 6640 1138 838 0.129 0.065 108
1 6652 1136 838 0.258 0.129 114
1 6664 1134 838 0.258 0.129 112
1 6676 1126 838 1.032 0.516 115
1 6688 1130 837 0.532 0.266 87
1 6700 1133 834 0.547 0.274 68
1 6712 1133 834 0.000 0.000 67
1 6724 1133 834 0.000 0.000 77
1 6736 1134 837 0.408 0.204 89
1 6748 1134 837 0.000 0.000 121
1 6760 1134 838 0.129 0.065 121
1 6772 1137 841 0.547 0.274 118
1 6784 1140 841 0.387 0.194 112
1 6796 1140 840 0.129 0.065 102
1 6808 1140 840 0.000 0.000 117
1 6820 1140 840 0.000 0.000 122
1 6832 1140 840 0.000 0.000 118
1 6844 1138 837 0.465 0.233 114
1 6856 1136 826 1.442 0.721 57
1 6868 1136 826 0.000 0.000 60
1 6880 1136 826 0.000 0.000 71
1 6892 1136 826 0.000 0.000 60
1 6904 1136 826 0.000 0.000 65
1 6916 1137 830 0.532 0.266 82
1 6928 1136 830 0.129 0.065 108
1 6940 1136 830 0.000 0.000 109
1 6952 1134 833 0.465 0.233 58
1 6964 1134 833 0.000 0.000 97
1 6976 1134 833 0.000 0.000 62
