# Supplementary material for: Topologically controlled synthesis of active colloidal bipeds
Source: Nat Commun. 2024 Jul 9;15:5735. doi: 10.1038/s41467-024-50023-7 (PMC11231253; doi:10.1038/s41467-024-50023-7)
Supplement: Supplementary file 11 — Source Data [file 41467_2024_50023_MOESM11_ESM.zip › figurerawdata/s7n2b1n4.txt]

Track n� Slice n� X Y Distance Velocity Pixel Value
1 4505 1194 810 -1.000 -1.000 107
1 4518 1194 810 0.000 0.000 112
1 4531 1188 809 0.785 0.392 91
1 4544 1188 809 0.000 0.000 90
1 4557 1186 805 0.577 0.288 61
1 4570 1186 805 0.000 0.000 114
1 4583 1186 805 0.000 0.000 118
1 4596 1189 810 0.752 0.376 55
1 4609 1189 810 0.000 0.000 103
1 4622 1189 810 0.000 0.000 114
1 4635 1189 810 0.000 0.000 114
1 4648 1196 810 0.903 0.451 102
1 4661 1196 810 0.000 0.000 101
1 4674 1194 806 0.577 0.288 89
1 4687 1194 806 0.000 0.000 104
1 4700 1194 806 0.000 0.000 111
1 4713 1190 805 0.532 0.266 91
1 4726 1188 802 0.465 0.233 62
1 4739 1188 802 0.000 0.000 67
1 4752 1188 802 0.000 0.000 113
1 4765 1188 802 0.000 0.000 74
1 4778 1188 802 0.000 0.000 63
1 4791 1188 802 0.000 0.000 104
1 4804 1190 804 0.365 0.182 103
1 4817 1188 806 0.365 0.182 77
1 4830 1188 806 0.000 0.000 63
1 4843 1186 809 0.465 0.233 109
1 4856 1186 809 0.000 0.000 113
1 4869 1186 809 0.000 0.000 115
1 4882 1188 806 0.465 0.233 113
1 4895 1189 806 0.129 0.064 114
1 4908 1189 806 0.000 0.000 115
1 4921 1189 806 0.000 0.000 119
1 4934 1192 808 0.465 0.233 66
1 4947 1192 808 0.000 0.000 68
1 4960 1192 808 0.000 0.000 99
1 4973 1192 809 0.129 0.064 102
1 4986 1190 813 0.577 0.288 60
1 4999 1190 813 0.000 0.000 67
1 5012 1190 817 0.516 0.258 97
1 5025 1190 817 0.000 0.000 107
1 5038 1190 817 0.000 0.000 110
1 5051 1190 817 0.000 0.000 91
1 5064 1189 814 0.408 0.204 61
1 5077 1188 814 0.129 0.064 72
1 5090 1188 814 0.000 0.000 54
1 5103 1188 814 0.000 0.000 76
1 5116 1188 814 0.000 0.000 94
1 5129 1188 814 0.000 0.000 73
1 5142 1188 814 0.000 0.000 65
1 5155 1188 814 0.000 0.000 75
1 5168 1188 814 0.000 0.000 78
1 5181 1185 814 0.387 0.193 89
1 5194 1185 814 0.000 0.000 104
1 5207 1185 814 0.000 0.000 114
1 5220 1184 814 0.129 0.064 114
1 5233 1184 814 0.000 0.000 113
1 5246 1189 822 1.217 0.608 93
1 5259 1189 822 0.000 0.000 99
1 5272 1189 822 0.000 0.000 92
1 5285 1189 822 0.000 0.000 109
1 5298 1192 824 0.465 0.233 104
1 5311 1192 824 0.000 0.000 114
1 5324 1190 818 0.816 0.408 79
1 5337 1188 818 0.258 0.129 75
1 5350 1188 818 0.000 0.000 56
1 5363 1188 818 0.000 0.000 56
1 5376 1185 816 0.465 0.233 114
1 5389 1185 816 0.000 0.000 115
1 5402 1184 816 0.129 0.064 115
1 5415 1188 817 0.532 0.266 53
1 5428 1189 817 0.129 0.064 54
1 5441 1189 817 0.000 0.000 53
1 5454 1188 817 0.129 0.064 53
1 5467 1186 817 0.258 0.129 106
1 5480 1186 817 0.000 0.000 113
1 5493 1186 817 0.000 0.000 110
1 5506 1186 817 0.000 0.000 114
1 5519 1185 809 1.040 0.520 61
1 5532 1185 809 0.000 0.000 58
1 5545 1185 809 0.000 0.000 89
1 5558 1185 809 0.000 0.000 102
1 5571 1184 809 0.129 0.064 111
1 5584 1184 809 0.000 0.000 116
1 5597 1181 806 0.547 0.274 114
1 5610 1174 806 0.903 0.451 52
1 5623 1173 806 0.129 0.064 55
1 5636 1173 806 0.000 0.000 116
1 5649 1173 806 0.000 0.000 115
1 5662 1173 806 0.000 0.000 117
1 5675 1174 806 0.129 0.064 114
1 5688 1180 809 0.865 0.433 103
1 5701 1180 809 0.000 0.000 107
1 5714 1181 808 0.182 0.091 88
1 5727 1181 808 0.000 0.000 89
1 5740 1181 808 0.000 0.000 112
1 5753 1181 808 0.000 0.000 117
1 5766 1181 808 0.000 0.000 115
1 5779 1178 805 0.547 0.274 108
1 5792 1174 802 0.645 0.322 108
1 5805 1173 801 0.182 0.091 118
1 5818 1173 801 0.000 0.000 117
1 5831 1173 801 0.000 0.000 122
1 5844 1177 801 0.516 0.258 58
1 5857 1177 801 0.000 0.000 97
1 5870 1177 801 0.000 0.000 107
1 5883 1173 809 1.154 0.577 99
1 5896 1173 809 0.000 0.000 113
1 5909 1173 809 0.000 0.000 118
1 5922 1176 800 1.224 0.612 90
1 5935 1180 801 0.532 0.266 67
1 5948 1180 801 0.000 0.000 102
1 5961 1181 806 0.658 0.329 52
1 5974 1181 806 0.000 0.000 50
1 5987 1184 808 0.465 0.233 88
1 6000 1184 808 0.000 0.000 86
1 6013 1184 808 0.000 0.000 86
1 6026 1184 808 0.000 0.000 114
1 6039 1182 808 0.258 0.129 100
1 6052 1180 812 0.577 0.288 62
1 6065 1180 812 0.000 0.000 60
1 6078 1180 812 0.000 0.000 61
1 6091 1178 812 0.258 0.129 95
1 6104 1180 812 0.258 0.129 105
1 6117 1180 812 0.000 0.000 82
1 6130 1180 812 0.000 0.000 61
1 6143 1176 809 0.645 0.322 70
1 6156 1180 816 1.040 0.520 111
1 6169 1180 816 0.000 0.000 114
1 6182 1178 814 0.365 0.182 114
1 6195 1178 814 0.000 0.000 102
1 6208 1178 814 0.000 0.000 87
1 6221 1178 814 0.000 0.000 71
1 6234 1178 813 0.129 0.064 53
1 6247 1178 813 0.000 0.000 52
1 6260 1178 813 0.000 0.000 51
1 6273 1178 813 0.000 0.000 54
1 6286 1178 813 0.000 0.000 77
1 6299 1178 813 0.000 0.000 97
1 6312 1178 813 0.000 0.000 117
1 6325 1178 816 0.387 0.193 97
1 6338 1178 818 0.258 0.129 108
1 6351 1178 818 0.000 0.000 117
1 6364 1178 818 0.000 0.000 114
1 6377 1172 821 0.865 0.433 98
1 6390 1172 821 0.000 0.000 106
1 6403 1169 821 0.387 0.193 85
1 6416 1169 821 0.000 0.000 74
1 6429 1169 821 0.000 0.000 57
1 6442 1166 820 0.408 0.204 73
1 6455 1166 820 0.000 0.000 72
1 6468 1168 822 0.365 0.182 51
1 6481 1168 822 0.000 0.000 85
1 6494 1168 822 0.000 0.000 86
1 6507 1168 822 0.000 0.000 83
1 6520 1168 822 0.000 0.000 87
1 6533 1166 822 0.258 0.129 93
1 6546 1166 822 0.000 0.000 104
1 6559 1166 822 0.000 0.000 112
1 6572 1168 817 0.695 0.347 107
1 6585 1168 817 0.000 0.000 113
1 6598 1165 814 0.547 0.274 75
1 6611 1165 814 0.000 0.000 107
1 6624 1165 814 0.000 0.000 115
1 6637 1162 814 0.387 0.193 113
1 6650 1160 814 0.258 0.129 118
1 6663 1156 812 0.577 0.288 105
1 6676 1156 812 0.000 0.000 109
1 6689 1153 806 0.865 0.433 65
1 6702 1153 806 0.000 0.000 115
1 6715 1153 806 0.000 0.000 120
1 6728 1154 813 0.912 0.456 89
1 6741 1157 813 0.387 0.193 107
1 6754 1157 813 0.000 0.000 117
1 6767 1157 813 0.000 0.000 117
1 6780 1157 813 0.000 0.000 120
1 6793 1154 812 0.408 0.204 94
1 6806 1154 812 0.000 0.000 116
1 6819 1154 812 0.000 0.000 120
1 6832 1153 808 0.532 0.266 120
1 6845 1148 808 0.645 0.322 69
1 6858 1148 808 0.000 0.000 66
1 6871 1148 808 0.000 0.000 56
1 6884 1148 808 0.000 0.000 60
1 6897 1148 808 0.000 0.000 78
1 6910 1148 808 0.000 0.000 111
1 6923 1148 808 0.000 0.000 120
1 6936 1145 816 1.102 0.551 89
1 6949 1145 816 0.000 0.000 95
1 6962 1144 817 0.182 0.091 114
