# Supplementary material for: Topologically controlled synthesis of active colloidal bipeds
Source: Nat Commun. 2024 Jul 9;15:5735. doi: 10.1038/s41467-024-50023-7 (PMC11231253; doi:10.1038/s41467-024-50023-7)
Supplement: Supplementary file 11 — Source Data [file 41467_2024_50023_MOESM11_ESM.zip › figurerawdata/s7n2b1n5.txt]

Track n� Slice n� X Y Distance Velocity Pixel Value
1 4507 1192 810 -1.000 -1.000 91
1 4522 1189 810 0.387 0.194 92
1 4537 1188 809 0.182 0.091 94
1 4552 1182 804 1.008 0.504 105
1 4567 1184 806 0.365 0.182 119
1 4582 1192 810 1.154 0.577 61
1 4597 1188 810 0.516 0.258 63
1 4612 1193 813 0.752 0.376 107
1 4627 1197 802 1.510 0.755 98
1 4642 1194 805 0.547 0.274 73
1 4657 1194 805 0.000 0.000 64
1 4672 1194 805 0.000 0.000 67
1 4687 1192 804 0.288 0.144 66
1 4702 1189 804 0.387 0.194 57
1 4717 1189 804 0.000 0.000 72
1 4732 1189 804 0.000 0.000 70
1 4747 1188 801 0.408 0.204 94
1 4762 1193 805 0.826 0.413 89
1 4777 1192 806 0.182 0.091 96
1 4792 1185 808 0.939 0.470 56
1 4807 1185 808 0.000 0.000 54
1 4822 1185 808 0.000 0.000 80
1 4837 1185 808 0.000 0.000 110
1 4852 1190 800 1.217 0.608 102
1 4867 1190 804 0.516 0.258 79
1 4882 1193 806 0.465 0.233 77
1 4897 1197 809 0.645 0.323 97
1 4912 1197 809 0.000 0.000 98
1 4927 1194 809 0.387 0.194 59
1 4942 1194 809 0.000 0.000 68
1 4957 1190 809 0.516 0.258 62
1 4972 1193 813 0.645 0.323 94
1 4987 1190 813 0.387 0.194 62
1 5002 1189 816 0.408 0.204 71
1 5017 1189 816 0.000 0.000 106
1 5032 1193 814 0.577 0.288 99
1 5047 1190 813 0.408 0.204 61
1 5062 1190 813 0.000 0.000 59
1 5077 1190 813 0.000 0.000 57
1 5092 1190 813 0.000 0.000 55
1 5107 1190 813 0.000 0.000 53
1 5122 1190 813 0.000 0.000 59
1 5137 1190 813 0.000 0.000 59
1 5152 1190 813 0.000 0.000 55
1 5167 1190 813 0.000 0.000 53
1 5182 1190 813 0.000 0.000 54
1 5197 1190 817 0.516 0.258 65
1 5212 1190 817 0.000 0.000 57
1 5227 1190 817 0.000 0.000 55
1 5242 1190 817 0.000 0.000 101
1 5257 1193 824 0.982 0.491 83
1 5272 1193 824 0.000 0.000 101
1 5287 1193 824 0.000 0.000 116
1 5302 1193 824 0.000 0.000 113
1 5317 1189 818 0.930 0.465 57
1 5332 1189 818 0.000 0.000 77
1 5347 1189 818 0.000 0.000 62
1 5362 1189 818 0.000 0.000 62
1 5377 1189 818 0.000 0.000 76
1 5392 1189 818 0.000 0.000 62
1 5407 1189 818 0.000 0.000 53
1 5422 1190 818 0.129 0.065 81
1 5437 1190 818 0.000 0.000 87
1 5452 1190 818 0.000 0.000 88
1 5467 1190 818 0.000 0.000 81
1 5482 1190 818 0.000 0.000 102
1 5497 1192 813 0.695 0.347 98
1 5512 1190 813 0.258 0.129 109
1 5527 1186 813 0.516 0.258 93
1 5542 1186 813 0.000 0.000 112
1 5557 1184 809 0.577 0.288 90
1 5572 1184 809 0.000 0.000 112
1 5587 1180 809 0.516 0.258 115
1 5602 1178 809 0.258 0.129 113
1 5617 1172 808 0.785 0.392 93
1 5632 1173 806 0.288 0.144 115
1 5647 1173 806 0.000 0.000 115
1 5662 1180 806 0.903 0.452 70
1 5677 1182 809 0.465 0.233 90
1 5692 1182 809 0.000 0.000 95
1 5707 1182 809 0.000 0.000 93
1 5722 1182 809 0.000 0.000 96
1 5737 1182 809 0.000 0.000 111
1 5752 1182 809 0.000 0.000 115
1 5767 1181 806 0.408 0.204 112
1 5782 1180 801 0.658 0.329 80
1 5797 1180 801 0.000 0.000 67
1 5812 1177 801 0.387 0.194 105
1 5827 1177 801 0.000 0.000 63
1 5842 1180 801 0.387 0.194 85
1 5857 1180 801 0.000 0.000 112
1 5872 1180 801 0.000 0.000 118
1 5887 1178 806 0.695 0.347 101
1 5902 1177 806 0.129 0.065 99
1 5917 1177 806 0.000 0.000 104
1 5932 1177 804 0.258 0.129 72
1 5947 1177 804 0.000 0.000 116
1 5962 1177 804 0.000 0.000 117
1 5977 1177 804 0.000 0.000 119
1 5992 1182 805 0.658 0.329 57
1 6007 1182 805 0.000 0.000 70
1 6022 1182 805 0.000 0.000 105
1 6037 1182 805 0.000 0.000 116
1 6052 1181 809 0.532 0.266 79
1 6067 1178 809 0.387 0.194 75
1 6082 1178 809 0.000 0.000 77
1 6097 1178 809 0.000 0.000 55
1 6112 1178 809 0.000 0.000 58
1 6127 1178 809 0.000 0.000 60
1 6142 1178 809 0.000 0.000 59
1 6157 1178 809 0.000 0.000 68
1 6172 1178 809 0.000 0.000 57
1 6187 1181 812 0.547 0.274 89
1 6202 1181 812 0.000 0.000 88
1 6217 1181 812 0.000 0.000 83
1 6232 1181 812 0.000 0.000 79
1 6247 1181 812 0.000 0.000 81
1 6262 1181 812 0.000 0.000 68
1 6277 1181 812 0.000 0.000 54
1 6292 1181 812 0.000 0.000 105
1 6307 1181 812 0.000 0.000 116
1 6322 1181 812 0.000 0.000 115
1 6337 1176 818 1.008 0.504 86
1 6352 1176 818 0.000 0.000 113
1 6367 1173 818 0.387 0.194 111
1 6382 1168 821 0.752 0.376 62
1 6397 1168 821 0.000 0.000 69
1 6412 1168 821 0.000 0.000 67
1 6427 1168 821 0.000 0.000 51
1 6442 1168 821 0.000 0.000 57
1 6457 1168 821 0.000 0.000 62
1 6472 1168 821 0.000 0.000 54
1 6487 1168 821 0.000 0.000 65
1 6502 1168 821 0.000 0.000 69
1 6517 1168 821 0.000 0.000 68
1 6532 1168 821 0.000 0.000 65
1 6547 1168 821 0.000 0.000 77
1 6562 1168 821 0.000 0.000 114
1 6577 1168 821 0.000 0.000 119
1 6592 1166 812 1.189 0.595 86
1 6607 1166 812 0.000 0.000 113
1 6622 1162 812 0.516 0.258 90
1 6637 1161 814 0.288 0.144 112
1 6652 1161 814 0.000 0.000 118
1 6667 1156 812 0.695 0.347 103
1 6682 1156 812 0.000 0.000 100
1 6697 1156 812 0.000 0.000 61
1 6712 1153 809 0.547 0.274 114
1 6727 1156 809 0.387 0.194 64
1 6742 1158 814 0.695 0.347 117
1 6757 1156 813 0.288 0.144 114
1 6772 1156 813 0.000 0.000 114
1 6787 1154 813 0.258 0.129 112
1 6802 1154 813 0.000 0.000 112
1 6817 1154 813 0.000 0.000 119
1 6832 1154 813 0.000 0.000 118
1 6847 1146 812 1.040 0.520 97
1 6862 1144 812 0.258 0.129 106
1 6877 1145 806 0.785 0.392 74
1 6892 1145 806 0.000 0.000 103
1 6907 1150 812 1.008 0.504 111
1 6922 1149 812 0.129 0.065 115
1 6937 1146 812 0.387 0.194 108
1 6952 1145 816 0.532 0.266 90
1 6967 1145 816 0.000 0.000 118
