# Supplementary material for: Topologically controlled synthesis of active colloidal bipeds
Source: Nat Commun. 2024 Jul 9;15:5735. doi: 10.1038/s41467-024-50023-7 (PMC11231253; doi:10.1038/s41467-024-50023-7)
Supplement: Supplementary file 11 — Source Data [file 41467_2024_50023_MOESM11_ESM.zip › figurerawdata/s7n2b1n6.txt]

Track n� Slice n� X Y Distance Velocity Pixel Value
1 4508 1277 810 -1.000 -1.000 59
1 4524 1277 810 0.000 0.000 107
1 4540 1277 810 0.000 0.000 111
1 4556 1272 813 0.752 0.376 91
1 4572 1269 813 0.387 0.194 93
1 4588 1269 813 0.000 0.000 82
1 4604 1264 816 0.752 0.376 87
1 4620 1268 817 0.532 0.266 99
1 4636 1268 817 0.000 0.000 102
1 4652 1268 817 0.000 0.000 101
1 4668 1270 812 0.695 0.347 71
1 4684 1270 812 0.000 0.000 98
1 4700 1270 812 0.000 0.000 105
1 4716 1266 810 0.577 0.288 86
1 4732 1266 805 0.645 0.323 68
1 4748 1266 805 0.000 0.000 82
1 4764 1266 805 0.000 0.000 87
1 4780 1266 805 0.000 0.000 107
1 4796 1265 810 0.658 0.329 97
1 4812 1264 810 0.129 0.065 93
1 4828 1261 813 0.547 0.274 72
1 4844 1261 813 0.000 0.000 107
1 4860 1261 813 0.000 0.000 111
1 4876 1268 809 1.040 0.520 76
1 4892 1268 809 0.000 0.000 91
1 4908 1268 809 0.000 0.000 82
1 4924 1273 813 0.826 0.413 88
1 4940 1272 814 0.182 0.091 90
1 4956 1270 814 0.258 0.129 99
1 4972 1266 816 0.577 0.288 85
1 4988 1266 816 0.000 0.000 88
1 5004 1266 817 0.129 0.065 73
1 5020 1265 817 0.129 0.065 85
1 5036 1265 817 0.000 0.000 63
1 5052 1269 820 0.645 0.323 95
1 5068 1265 818 0.577 0.288 70
1 5084 1265 818 0.000 0.000 72
1 5100 1265 818 0.000 0.000 61
1 5116 1265 818 0.000 0.000 59
1 5132 1265 818 0.000 0.000 66
1 5148 1266 818 0.129 0.065 67
1 5164 1266 818 0.000 0.000 67
1 5180 1266 818 0.000 0.000 70
1 5196 1268 821 0.465 0.233 65
1 5212 1268 822 0.129 0.065 60
1 5228 1265 822 0.387 0.194 75
1 5244 1265 822 0.000 0.000 107
1 5260 1265 822 0.000 0.000 108
1 5276 1262 829 0.982 0.491 99
1 5292 1262 829 0.000 0.000 100
1 5308 1261 829 0.129 0.065 108
1 5324 1260 829 0.129 0.065 106
1 5340 1254 832 0.865 0.433 90
1 5356 1253 832 0.129 0.065 84
1 5372 1253 832 0.000 0.000 92
1 5388 1253 832 0.000 0.000 69
1 5404 1254 832 0.129 0.065 82
1 5420 1254 832 0.000 0.000 89
1 5436 1254 832 0.000 0.000 93
1 5452 1254 832 0.000 0.000 90
1 5468 1254 832 0.000 0.000 95
1 5484 1256 832 0.258 0.129 107
1 5500 1257 829 0.408 0.204 110
1 5516 1256 825 0.532 0.266 99
1 5532 1257 824 0.182 0.091 85
1 5548 1257 824 0.000 0.000 111
1 5564 1258 824 0.129 0.065 111
1 5580 1258 824 0.000 0.000 110
1 5596 1256 817 0.939 0.470 112
1 5612 1256 817 0.000 0.000 113
1 5628 1253 816 0.408 0.204 86
1 5644 1253 816 0.000 0.000 59
1 5660 1253 814 0.258 0.129 56
1 5676 1253 814 0.000 0.000 88
1 5692 1253 814 0.000 0.000 105
1 5708 1253 814 0.000 0.000 111
1 5724 1252 814 0.129 0.065 111
1 5740 1254 814 0.258 0.129 59
1 5756 1254 814 0.000 0.000 94
1 5772 1257 813 0.408 0.204 103
1 5788 1256 813 0.129 0.065 94
1 5804 1252 821 1.154 0.577 89
1 5820 1252 821 0.000 0.000 95
1 5836 1252 821 0.000 0.000 72
1 5852 1252 821 0.000 0.000 57
1 5868 1252 821 0.000 0.000 55
1 5884 1252 821 0.000 0.000 58
1 5900 1252 821 0.000 0.000 67
1 5916 1252 821 0.000 0.000 68
1 5932 1252 821 0.000 0.000 70
1 5948 1252 821 0.000 0.000 107
1 5964 1252 821 0.000 0.000 106
1 5980 1252 821 0.000 0.000 105
1 5996 1257 820 0.658 0.329 67
1 6012 1257 820 0.000 0.000 95
1 6028 1256 824 0.532 0.266 79
1 6044 1254 825 0.288 0.144 93
1 6060 1253 828 0.408 0.204 72
1 6076 1253 828 0.000 0.000 83
1 6092 1253 828 0.000 0.000 79
1 6108 1256 829 0.408 0.204 89
1 6124 1257 829 0.129 0.065 74
1 6140 1256 829 0.129 0.065 55
1 6156 1256 829 0.000 0.000 61
1 6172 1256 829 0.000 0.000 81
1 6188 1256 829 0.000 0.000 85
1 6204 1257 825 0.532 0.266 84
1 6220 1257 825 0.000 0.000 100
1 6236 1257 825 0.000 0.000 100
1 6252 1256 833 1.040 0.520 89
1 6268 1256 833 0.000 0.000 81
1 6284 1256 833 0.000 0.000 59
1 6300 1256 833 0.000 0.000 101
1 6316 1256 833 0.000 0.000 110
1 6332 1256 833 0.000 0.000 108
1 6348 1246 838 1.442 0.721 80
1 6364 1246 838 0.000 0.000 82
1 6380 1246 838 0.000 0.000 94
1 6396 1246 838 0.000 0.000 96
1 6412 1242 834 0.730 0.365 60
1 6428 1242 834 0.000 0.000 73
1 6444 1242 834 0.000 0.000 89
1 6460 1242 838 0.516 0.258 61
1 6476 1242 838 0.000 0.000 52
1 6492 1242 838 0.000 0.000 53
1 6508 1242 838 0.000 0.000 53
1 6524 1242 838 0.000 0.000 54
1 6540 1242 838 0.000 0.000 65
1 6556 1242 838 0.000 0.000 88
1 6572 1242 838 0.000 0.000 108
1 6588 1242 838 0.000 0.000 107
1 6604 1241 830 1.040 0.520 87
1 6620 1241 830 0.000 0.000 109
1 6636 1238 830 0.387 0.194 105
1 6652 1238 830 0.000 0.000 109
1 6668 1238 830 0.000 0.000 113
1 6684 1233 832 0.695 0.347 112
1 6700 1229 828 0.730 0.365 76
1 6716 1229 828 0.000 0.000 85
1 6732 1229 828 0.000 0.000 105
1 6748 1229 828 0.000 0.000 114
1 6764 1229 828 0.000 0.000 112
1 6780 1229 828 0.000 0.000 112
1 6796 1237 828 1.032 0.516 91
1 6812 1237 828 0.000 0.000 93
1 6828 1241 832 0.730 0.365 111
1 6844 1241 832 0.000 0.000 109
1 6860 1233 833 1.040 0.520 54
1 6876 1233 833 0.000 0.000 52
1 6892 1233 833 0.000 0.000 72
1 6908 1232 834 0.182 0.091 51
1 6924 1232 834 0.000 0.000 100
1 6940 1232 834 0.000 0.000 107
1 6956 1232 834 0.000 0.000 87
1 6972 1229 838 0.645 0.323 105
1 6988 1229 838 0.000 0.000 105
1 7004 1229 838 0.000 0.000 110
1 7020 1232 838 0.387 0.194 98
1 7036 1232 838 0.000 0.000 99
1 7052 1232 838 0.000 0.000 104
1 7068 1232 838 0.000 0.000 76
1 7084 1232 838 0.000 0.000 106
1 7100 1232 838 0.000 0.000 110
1 7116 1232 838 0.000 0.000 113
1 7132 1232 841 0.387 0.194 88
1 7148 1232 841 0.000 0.000 96
1 7164 1234 845 0.577 0.288 75
1 7180 1234 845 0.000 0.000 89
1 7196 1234 845 0.000 0.000 70
1 7212 1234 845 0.000 0.000 82
1 7228 1234 845 0.000 0.000 73
1 7244 1234 845 0.000 0.000 86
1 7260 1234 845 0.000 0.000 85
1 7276 1234 845 0.000 0.000 76
1 7292 1234 845 0.000 0.000 83
1 7308 1234 845 0.000 0.000 77
1 7324 1234 845 0.000 0.000 76
1 7340 1234 845 0.000 0.000 48
1 7356 1234 845 0.000 0.000 100
1 7372 1234 845 0.000 0.000 112
1 7388 1233 845 0.129 0.065 115
1 7404 1230 852 0.982 0.491 70
1 7420 1230 852 0.000 0.000 96
1 7436 1230 852 0.000 0.000 110
1 7452 1230 852 0.000 0.000 107
1 7468 1228 853 0.288 0.144 92
1 7484 1228 853 0.000 0.000 90
1 7500 1224 853 0.516 0.258 54
1 7516 1224 853 0.000 0.000 68
1 7532 1224 853 0.000 0.000 54
1 7548 1224 853 0.000 0.000 59
1 7564 1224 853 0.000 0.000 54
1 7580 1224 853 0.000 0.000 59
1 7596 1224 853 0.000 0.000 62
1 7612 1224 853 0.000 0.000 79
1 7628 1224 853 0.000 0.000 93
1 7644 1224 853 0.000 0.000 111
1 7660 1225 853 0.129 0.065 110
1 7676 1220 845 1.217 0.608 110
1 7692 1220 845 0.000 0.000 109
1 7708 1220 845 0.000 0.000 112
1 7724 1212 841 1.154 0.577 94
1 7740 1212 841 0.000 0.000 94
1 7756 1212 840 0.129 0.065 95
1 7772 1212 840 0.000 0.000 92
1 7788 1209 840 0.387 0.194 97
1 7804 1209 840 0.000 0.000 73
1 7820 1209 840 0.000 0.000 114
1 7836 1209 840 0.000 0.000 115
1 7852 1209 840 0.000 0.000 116
1 7868 1213 840 0.516 0.258 48
1 7884 1213 840 0.000 0.000 86
1 7900 1213 840 0.000 0.000 104
1 7916 1213 840 0.000 0.000 108
1 7932 1213 840 0.000 0.000 104
1 7948 1212 840 0.129 0.065 107
1 7964 1212 837 0.387 0.194 55
1 7980 1212 837 0.000 0.000 85
1 7996 1212 837 0.000 0.000 109
1 8012 1212 837 0.000 0.000 108
1 8028 1208 838 0.532 0.266 59
1 8044 1208 838 0.000 0.000 82
1 8060 1208 838 0.000 0.000 76
1 8076 1208 838 0.000 0.000 118
1 8092 1208 838 0.000 0.000 115
1 8108 1208 838 0.000 0.000 114
1 8124 1213 841 0.752 0.376 54
1 8140 1213 841 0.000 0.000 53
1 8156 1213 841 0.000 0.000 103
1 8172 1213 841 0.000 0.000 112
1 8188 1213 841 0.000 0.000 113
1 8204 1209 849 1.154 0.577 86
1 8220 1209 849 0.000 0.000 112
1 8236 1209 849 0.000 0.000 104
1 8252 1209 849 0.000 0.000 71
1 8268 1212 849 0.387 0.194 57
1 8284 1212 849 0.000 0.000 81
1 8300 1212 849 0.000 0.000 88
1 8316 1212 849 0.000 0.000 94
1 8332 1212 849 0.000 0.000 79
1 8348 1212 849 0.000 0.000 63
1 8364 1212 849 0.000 0.000 62
1 8380 1212 849 0.000 0.000 58
1 8396 1212 849 0.000 0.000 56
1 8412 1212 849 0.000 0.000 58
1 8428 1212 849 0.000 0.000 109
1 8444 1212 849 0.000 0.000 117
1 8460 1212 849 0.000 0.000 114
1 8476 1209 853 0.645 0.323 108
1 8492 1208 853 0.129 0.065 110
1 8508 1208 853 0.000 0.000 109
1 8524 1204 854 0.532 0.266 95
1 8540 1204 854 0.000 0.000 89
1 8556 1202 854 0.258 0.129 53
1 8572 1202 854 0.000 0.000 58
1 8588 1202 854 0.000 0.000 63
1 8604 1202 856 0.258 0.129 57
1 8620 1202 856 0.000 0.000 71
1 8636 1202 856 0.000 0.000 70
1 8652 1202 856 0.000 0.000 65
1 8668 1202 856 0.000 0.000 62
1 8684 1202 856 0.000 0.000 106
1 8700 1202 856 0.000 0.000 114
1 8716 1202 856 0.000 0.000 114
1 8732 1198 844 1.632 0.816 113
1 8748 1198 844 0.000 0.000 116
1 8764 1198 844 0.000 0.000 114
1 8780 1190 844 1.032 0.516 112
1 8796 1190 844 0.000 0.000 112
1 8812 1190 844 0.000 0.000 113
1 8828 1180 845 1.296 0.648 114
1 8844 1180 845 0.000 0.000 115
1 8860 1180 845 0.000 0.000 112
1 8876 1181 850 0.658 0.329 82
1 8892 1181 850 0.000 0.000 93
1 8908 1181 850 0.000 0.000 86
1 8924 1181 850 0.000 0.000 103
1 8940 1181 850 0.000 0.000 116
1 8956 1181 850 0.000 0.000 113
1 8972 1180 850 0.129 0.065 115
1 8988 1176 846 0.730 0.365 78
1 9004 1176 846 0.000 0.000 63
1 9020 1176 846 0.000 0.000 72
1 9036 1176 846 0.000 0.000 65
1 9052 1176 846 0.000 0.000 96
1 9068 1176 846 0.000 0.000 93
1 9084 1176 846 0.000 0.000 78
1 9100 1176 846 0.000 0.000 86
1 9116 1177 846 0.129 0.065 62
1 9132 1177 846 0.000 0.000 51
1 9148 1177 846 0.000 0.000 65
1 9164 1177 846 0.000 0.000 68
1 9180 1177 846 0.000 0.000 67
1 9196 1177 846 0.000 0.000 57
1 9212 1177 846 0.000 0.000 117
1 9228 1177 846 0.000 0.000 115
1 9244 1178 853 0.912 0.456 60
1 9260 1178 853 0.000 0.000 71
1 9276 1178 854 0.129 0.065 93
1 9292 1178 854 0.000 0.000 66
1 9308 1180 854 0.258 0.129 53
1 9324 1180 854 0.000 0.000 47
1 9340 1180 854 0.000 0.000 49
1 9356 1180 854 0.000 0.000 55
1 9372 1180 854 0.000 0.000 68
1 9388 1182 857 0.465 0.233 103
1 9404 1182 857 0.000 0.000 70
1 9420 1182 857 0.000 0.000 69
1 9436 1182 857 0.000 0.000 69
1 9452 1182 857 0.000 0.000 72
1 9468 1182 857 0.000 0.000 52
1 9484 1182 857 0.000 0.000 54
1 9500 1182 857 0.000 0.000 79
1 9516 1182 857 0.000 0.000 61
1 9532 1182 857 0.000 0.000 52
1 9548 1182 857 0.000 0.000 48
1 9564 1181 857 0.129 0.065 51
1 9580 1181 857 0.000 0.000 53
1 9596 1181 857 0.000 0.000 53
1 9612 1180 857 0.129 0.065 54
1 9628 1180 857 0.000 0.000 55
1 9644 1180 857 0.000 0.000 69
1 9660 1180 857 0.000 0.000 73
1 9676 1180 857 0.000 0.000 58
1 9692 1180 857 0.000 0.000 56
1 9708 1180 857 0.000 0.000 56
1 9724 1180 857 0.000 0.000 57
1 9740 1180 857 0.000 0.000 51
1 9756 1180 857 0.000 0.000 108
1 9772 1180 857 0.000 0.000 116
1 9788 1180 857 0.000 0.000 113
1 9804 1178 848 1.189 0.595 55
1 9820 1178 848 0.000 0.000 95
1 9836 1178 848 0.000 0.000 114
1 9852 1176 841 0.939 0.470 94
1 9868 1174 841 0.258 0.129 114
1 9884 1173 841 0.129 0.065 114
1 9900 1166 846 1.110 0.555 65
1 9916 1166 846 0.000 0.000 66
1 9932 1166 846 0.000 0.000 56
1 9948 1166 846 0.000 0.000 81
1 9964 1166 846 0.000 0.000 66
1 9980 1166 846 0.000 0.000 85
1 9996 1166 846 0.000 0.000 92
1 10012 1166 846 0.000 0.000 115
1 10028 1166 846 0.000 0.000 115
1 10044 1157 848 1.189 0.595 87
1 10060 1157 848 0.000 0.000 83
1 10076 1157 848 0.000 0.000 98
1 10092 1157 848 0.000 0.000 55
1 10108 1157 848 0.000 0.000 85
1 10124 1157 848 0.000 0.000 114
1 10140 1157 848 0.000 0.000 116
1 10156 1153 849 0.532 0.266 53
1 10172 1153 849 0.000 0.000 105
1 10188 1153 849 0.000 0.000 98
1 10204 1154 849 0.129 0.065 55
1 10220 1154 849 0.000 0.000 94
1 10236 1154 849 0.000 0.000 89
1 10252 1154 849 0.000 0.000 100
1 10268 1154 852 0.387 0.194 99
1 10284 1153 852 0.129 0.065 111
1 10300 1142 850 1.442 0.721 69
1 10316 1142 850 0.000 0.000 71
1 10332 1145 850 0.387 0.194 70
1 10348 1145 850 0.000 0.000 99
1 10364 1145 850 0.000 0.000 87
1 10380 1145 850 0.000 0.000 55
1 10396 1145 850 0.000 0.000 61
1 10412 1145 850 0.000 0.000 56
1 10428 1145 850 0.000 0.000 51
1 10444 1145 850 0.000 0.000 85
1 10460 1145 850 0.000 0.000 51
1 10476 1145 850 0.000 0.000 60
1 10492 1145 850 0.000 0.000 59
1 10508 1145 850 0.000 0.000 58
1 10524 1145 850 0.000 0.000 65
1 10540 1145 850 0.000 0.000 71
1 10556 1148 852 0.465 0.233 111
1 10572 1148 852 0.000 0.000 116
1 10588 1145 858 0.865 0.433 59
1 10604 1145 858 0.000 0.000 114
1 10620 1140 860 0.695 0.347 79
1 10636 1140 860 0.000 0.000 111
1 10652 1136 862 0.577 0.288 74
1 10668 1136 862 0.000 0.000 84
1 10684 1136 862 0.000 0.000 54
1 10700 1136 862 0.000 0.000 58
1 10716 1136 862 0.000 0.000 50
1 10732 1136 862 0.000 0.000 56
1 10748 1136 862 0.000 0.000 83
1 10764 1136 862 0.000 0.000 80
1 10780 1136 861 0.129 0.065 60
1 10796 1136 861 0.000 0.000 68
1 10812 1136 861 0.000 0.000 93
1 10828 1136 861 0.000 0.000 118
