# Supplementary material for: Topologically controlled synthesis of active colloidal bipeds
Source: Nat Commun. 2024 Jul 9;15:5735. doi: 10.1038/s41467-024-50023-7 (PMC11231253; doi:10.1038/s41467-024-50023-7)
Supplement: Supplementary file 11 — Source Data [file 41467_2024_50023_MOESM11_ESM.zip › figurerawdata/s7n2b1n7.txt]

Track n� Slice n� X Y Distance Velocity Pixel Value
1 4509 1234 777 -1.000 -1.000 87
1 4526 1234 777 0.000 0.000 92
1 4543 1234 777 0.000 0.000 101
1 4560 1234 777 0.000 0.000 59
1 4577 1234 777 0.000 0.000 67
1 4594 1236 777 0.258 0.129 91
1 4611 1236 777 0.000 0.000 69
1 4628 1236 777 0.000 0.000 78
1 4645 1236 777 0.000 0.000 65
1 4662 1236 777 0.000 0.000 69
1 4679 1238 777 0.258 0.129 99
1 4696 1238 777 0.000 0.000 103
1 4713 1241 773 0.645 0.322 87
1 4730 1240 773 0.129 0.064 95
1 4747 1244 772 0.532 0.266 55
1 4764 1244 770 0.258 0.129 61
1 4781 1244 770 0.000 0.000 97
1 4798 1236 777 1.371 0.686 67
1 4815 1238 777 0.258 0.129 74
1 4832 1238 777 0.000 0.000 98
1 4849 1237 777 0.129 0.064 113
1 4866 1242 776 0.658 0.329 97
1 4883 1245 776 0.387 0.193 98
1 4900 1245 776 0.000 0.000 103
1 4917 1245 776 0.000 0.000 106
1 4934 1246 774 0.288 0.144 59
1 4951 1246 774 0.000 0.000 94
1 4968 1246 774 0.000 0.000 113
1 4985 1246 774 0.000 0.000 112
1 5002 1245 781 0.912 0.456 62
1 5019 1245 781 0.000 0.000 64
1 5036 1245 781 0.000 0.000 80
1 5053 1245 781 0.000 0.000 59
1 5070 1245 781 0.000 0.000 60
1 5087 1244 788 0.912 0.456 101
1 5104 1244 788 0.000 0.000 108
1 5121 1244 788 0.000 0.000 112
1 5138 1245 782 0.785 0.392 59
1 5155 1245 782 0.000 0.000 58
1 5172 1245 782 0.000 0.000 57
1 5189 1244 785 0.408 0.204 61
1 5206 1244 785 0.000 0.000 54
1 5223 1244 785 0.000 0.000 66
1 5240 1244 785 0.000 0.000 114
1 5257 1244 785 0.000 0.000 112
1 5274 1236 792 1.371 0.686 90
1 5291 1236 792 0.000 0.000 98
1 5308 1236 792 0.000 0.000 105
1 5325 1240 788 0.730 0.365 97
1 5342 1240 788 0.000 0.000 102
1 5359 1240 788 0.000 0.000 97
1 5376 1242 786 0.365 0.182 70
1 5393 1242 786 0.000 0.000 74
1 5410 1242 786 0.000 0.000 53
1 5427 1242 786 0.000 0.000 54
1 5444 1242 786 0.000 0.000 56
1 5461 1242 786 0.000 0.000 58
1 5478 1242 786 0.000 0.000 100
1 5495 1242 786 0.000 0.000 107
1 5512 1242 786 0.000 0.000 113
1 5529 1242 786 0.000 0.000 114
1 5546 1240 777 1.189 0.595 112
1 5563 1240 777 0.000 0.000 111
1 5580 1238 777 0.258 0.129 110
1 5597 1233 777 0.645 0.322 63
1 5614 1233 777 0.000 0.000 80
1 5631 1233 777 0.000 0.000 76
1 5648 1233 777 0.000 0.000 56
1 5665 1233 777 0.000 0.000 72
1 5682 1234 781 0.532 0.266 101
1 5699 1234 781 0.000 0.000 100
1 5716 1234 781 0.000 0.000 100
1 5733 1236 781 0.258 0.129 87
1 5750 1236 781 0.000 0.000 92
1 5767 1236 781 0.000 0.000 99
1 5784 1236 781 0.000 0.000 94
1 5801 1236 781 0.000 0.000 94
1 5818 1234 782 0.288 0.144 59
1 5835 1234 782 0.000 0.000 73
1 5852 1234 782 0.000 0.000 76
1 5869 1234 789 0.903 0.451 72
1 5886 1234 789 0.000 0.000 67
1 5903 1234 789 0.000 0.000 58
1 5920 1234 789 0.000 0.000 58
1 5937 1234 789 0.000 0.000 64
1 5954 1234 789 0.000 0.000 93
1 5971 1234 789 0.000 0.000 94
1 5988 1240 794 1.008 0.504 93
1 6005 1240 794 0.000 0.000 100
1 6022 1240 794 0.000 0.000 111
1 6039 1237 796 0.465 0.233 117
1 6056 1233 805 1.271 0.635 55
1 6073 1233 805 0.000 0.000 50
1 6090 1233 805 0.000 0.000 87
1 6107 1233 805 0.000 0.000 93
1 6124 1233 805 0.000 0.000 54
1 6141 1233 805 0.000 0.000 58
1 6158 1233 805 0.000 0.000 59
1 6175 1233 805 0.000 0.000 87
1 6192 1233 805 0.000 0.000 85
1 6209 1233 805 0.000 0.000 55
1 6226 1233 805 0.000 0.000 57
1 6243 1233 805 0.000 0.000 54
1 6260 1233 805 0.000 0.000 55
1 6277 1233 805 0.000 0.000 72
1 6294 1233 805 0.000 0.000 109
1 6311 1233 805 0.000 0.000 114
1 6328 1230 812 0.982 0.491 75
1 6345 1228 813 0.288 0.144 97
1 6362 1228 813 0.000 0.000 105
1 6379 1224 814 0.532 0.266 83
1 6396 1221 816 0.465 0.233 94
1 6413 1221 816 0.000 0.000 86
1 6430 1221 816 0.000 0.000 60
1 6447 1221 816 0.000 0.000 57
1 6464 1221 816 0.000 0.000 55
1 6481 1221 816 0.000 0.000 89
1 6498 1221 816 0.000 0.000 99
1 6515 1221 816 0.000 0.000 92
1 6532 1221 816 0.000 0.000 96
1 6549 1221 816 0.000 0.000 107
1 6566 1221 816 0.000 0.000 114
1 6583 1221 816 0.000 0.000 114
1 6600 1210 806 1.918 0.959 65
1 6617 1214 805 0.532 0.266 101
1 6634 1214 805 0.000 0.000 111
1 6651 1213 805 0.129 0.064 116
1 6668 1212 810 0.658 0.329 109
1 6685 1206 813 0.865 0.433 54
1 6702 1208 813 0.258 0.129 80
1 6719 1206 814 0.288 0.144 116
1 6736 1206 814 0.000 0.000 114
1 6753 1208 818 0.577 0.288 114
1 6770 1212 817 0.532 0.266 115
1 6787 1214 814 0.465 0.233 114
1 6804 1216 813 0.288 0.144 115
1 6821 1217 812 0.182 0.091 114
1 6838 1216 812 0.129 0.064 114
1 6855 1210 798 1.965 0.982 84
1 6872 1210 798 0.000 0.000 71
1 6889 1210 798 0.000 0.000 52
1 6906 1210 798 0.000 0.000 53
1 6923 1210 798 0.000 0.000 92
1 6940 1210 798 0.000 0.000 116
1 6957 1214 805 1.040 0.520 66
1 6974 1214 805 0.000 0.000 116
1 6991 1214 805 0.000 0.000 113
1 7008 1213 802 0.408 0.204 72
1 7025 1213 802 0.000 0.000 98
1 7042 1213 802 0.000 0.000 105
1 7059 1214 808 0.785 0.392 52
1 7076 1214 808 0.000 0.000 58
1 7093 1214 808 0.000 0.000 92
1 7110 1214 808 0.000 0.000 104
1 7127 1210 813 0.826 0.413 81
1 7144 1210 813 0.000 0.000 87
1 7161 1210 813 0.000 0.000 66
1 7178 1210 813 0.000 0.000 108
1 7195 1212 813 0.258 0.129 112
1 7212 1212 820 0.903 0.451 57
1 7229 1212 820 0.000 0.000 79
1 7246 1212 820 0.000 0.000 89
1 7263 1212 820 0.000 0.000 80
1 7280 1212 820 0.000 0.000 58
1 7297 1212 820 0.000 0.000 62
1 7314 1212 820 0.000 0.000 58
1 7331 1212 820 0.000 0.000 51
1 7348 1212 820 0.000 0.000 64
1 7365 1212 820 0.000 0.000 115
1 7382 1212 820 0.000 0.000 115
1 7399 1212 820 0.000 0.000 116
1 7416 1209 826 0.865 0.433 113
1 7433 1206 826 0.387 0.193 113
1 7450 1200 832 1.095 0.547 86
1 7467 1200 832 0.000 0.000 94
1 7484 1200 832 0.000 0.000 86
1 7501 1200 832 0.000 0.000 71
1 7518 1200 832 0.000 0.000 49
1 7535 1201 832 0.129 0.064 82
1 7552 1201 832 0.000 0.000 97
1 7569 1201 832 0.000 0.000 96
1 7586 1201 832 0.000 0.000 98
1 7603 1202 828 0.532 0.266 53
1 7620 1202 828 0.000 0.000 89
1 7637 1202 828 0.000 0.000 114
1 7654 1202 828 0.000 0.000 113
1 7671 1201 828 0.129 0.064 116
1 7688 1198 825 0.547 0.274 115
1 7705 1197 825 0.129 0.064 115
1 7722 1190 824 0.912 0.456 112
1 7739 1190 824 0.000 0.000 116
1 7756 1189 822 0.288 0.144 117
1 7773 1188 818 0.532 0.266 61
1 7790 1188 818 0.000 0.000 56
1 7807 1188 818 0.000 0.000 88
1 7824 1188 818 0.000 0.000 118
1 7841 1188 818 0.000 0.000 115
1 7858 1188 818 0.000 0.000 111
1 7875 1194 816 0.816 0.408 99
1 7892 1193 816 0.129 0.064 111
1 7909 1193 816 0.000 0.000 116
1 7926 1190 816 0.387 0.193 113
1 7943 1186 813 0.645 0.322 111
1 7960 1186 813 0.000 0.000 86
1 7977 1186 813 0.000 0.000 53
1 7994 1188 813 0.258 0.129 89
1 8011 1188 813 0.000 0.000 92
1 8028 1188 816 0.387 0.193 89
1 8045 1186 817 0.288 0.144 112
1 8062 1186 817 0.000 0.000 109
1 8079 1186 817 0.000 0.000 117
1 8096 1189 816 0.408 0.204 77
1 8113 1189 816 0.000 0.000 91
1 8130 1189 816 0.000 0.000 63
1 8147 1189 816 0.000 0.000 66
1 8164 1189 816 0.000 0.000 108
1 8181 1189 816 0.000 0.000 110
1 8198 1186 820 0.645 0.322 72
1 8215 1189 822 0.465 0.233 66
1 8232 1189 822 0.000 0.000 88
1 8249 1189 822 0.000 0.000 56
1 8266 1189 822 0.000 0.000 51
1 8283 1189 822 0.000 0.000 55
1 8300 1189 822 0.000 0.000 68
1 8317 1189 822 0.000 0.000 71
1 8334 1189 822 0.000 0.000 56
1 8351 1189 822 0.000 0.000 52
1 8368 1189 822 0.000 0.000 52
1 8385 1189 826 0.516 0.258 83
1 8402 1188 826 0.129 0.064 82
1 8419 1188 826 0.000 0.000 57
1 8436 1188 826 0.000 0.000 75
1 8453 1188 826 0.000 0.000 114
1 8470 1188 826 0.000 0.000 52
1 8487 1190 830 0.577 0.288 97
1 8504 1190 830 0.000 0.000 106
1 8521 1190 830 0.000 0.000 113
1 8538 1189 832 0.288 0.144 118
1 8555 1188 832 0.129 0.064 114
1 8572 1189 829 0.408 0.204 74
1 8589 1189 829 0.000 0.000 85
1 8606 1189 829 0.000 0.000 107
1 8623 1189 829 0.000 0.000 112
1 8640 1188 829 0.129 0.064 109
1 8657 1186 829 0.258 0.129 113
1 8674 1186 829 0.000 0.000 114
1 8691 1186 829 0.000 0.000 112
1 8708 1189 825 0.645 0.322 118
1 8725 1186 821 0.645 0.322 105
1 8742 1186 821 0.000 0.000 115
1 8759 1185 820 0.182 0.091 115
1 8776 1182 820 0.387 0.193 116
1 8793 1181 818 0.288 0.144 116
1 8810 1174 813 1.110 0.555 56
1 8827 1174 813 0.000 0.000 102
1 8844 1174 813 0.000 0.000 111
1 8861 1174 813 0.000 0.000 107
1 8878 1178 817 0.730 0.365 116
1 8895 1178 817 0.000 0.000 118
1 8912 1178 817 0.000 0.000 113
1 8929 1181 817 0.387 0.193 111
1 8946 1181 817 0.000 0.000 115
1 8963 1181 817 0.000 0.000 118
1 8980 1178 813 0.645 0.322 114
1 8997 1176 810 0.465 0.233 102
1 9014 1174 808 0.365 0.182 119
1 9031 1174 808 0.000 0.000 67
1 9048 1176 808 0.258 0.129 95
1 9065 1178 808 0.258 0.129 116
1 9082 1178 808 0.000 0.000 116
1 9099 1177 813 0.658 0.329 100
1 9116 1176 813 0.129 0.064 111
1 9133 1176 813 0.000 0.000 113
1 9150 1176 812 0.129 0.064 113
1 9167 1176 812 0.000 0.000 117
1 9184 1176 812 0.000 0.000 115
1 9201 1180 814 0.577 0.288 54
1 9218 1180 814 0.000 0.000 72
1 9235 1180 814 0.000 0.000 105
1 9252 1180 814 0.000 0.000 105
1 9269 1177 818 0.645 0.322 54
1 9286 1177 818 0.000 0.000 70
1 9303 1177 818 0.000 0.000 60
1 9320 1178 818 0.129 0.064 57
1 9337 1178 818 0.000 0.000 55
1 9354 1178 818 0.000 0.000 52
1 9371 1178 818 0.000 0.000 75
1 9388 1178 818 0.000 0.000 53
1 9405 1178 818 0.000 0.000 58
1 9422 1178 818 0.000 0.000 56
1 9439 1178 818 0.000 0.000 53
1 9456 1178 818 0.000 0.000 56
1 9473 1178 818 0.000 0.000 64
1 9490 1178 818 0.000 0.000 115
1 9507 1178 818 0.000 0.000 118
1 9524 1178 818 0.000 0.000 118
1 9541 1176 828 1.316 0.658 114
1 9558 1176 828 0.000 0.000 115
1 9575 1176 828 0.000 0.000 116
1 9592 1170 829 0.785 0.392 101
1 9609 1170 829 0.000 0.000 97
1 9626 1169 829 0.129 0.064 58
1 9643 1169 829 0.000 0.000 56
1 9660 1169 829 0.000 0.000 59
1 9677 1169 829 0.000 0.000 90
1 9694 1169 829 0.000 0.000 89
1 9711 1169 829 0.000 0.000 86
1 9728 1169 829 0.000 0.000 90
1 9745 1169 829 0.000 0.000 100
1 9762 1169 829 0.000 0.000 118
1 9779 1169 829 0.000 0.000 117
1 9796 1169 829 0.000 0.000 116
1 9813 1164 821 1.217 0.608 112
1 9830 1164 821 0.000 0.000 117
1 9847 1161 821 0.387 0.193 114
1 9864 1157 818 0.645 0.322 110
1 9881 1156 818 0.129 0.064 88
1 9898 1154 818 0.258 0.129 66
1 9915 1154 818 0.000 0.000 60
1 9932 1154 818 0.000 0.000 64
1 9949 1154 818 0.000 0.000 90
1 9966 1154 818 0.000 0.000 88
1 9983 1154 818 0.000 0.000 90
1 10000 1154 818 0.000 0.000 114
1 10017 1154 818 0.000 0.000 117
1 10034 1154 818 0.000 0.000 119
1 10051 1148 817 0.785 0.392 88
1 10068 1148 817 0.000 0.000 70
1 10085 1146 818 0.288 0.144 47
1 10102 1146 818 0.000 0.000 60
1 10119 1146 818 0.000 0.000 114
1 10136 1146 818 0.000 0.000 115
1 10153 1146 818 0.000 0.000 116
1 10170 1144 822 0.577 0.288 120
1 10187 1141 822 0.387 0.193 100
1 10204 1138 824 0.465 0.233 54
1 10221 1138 824 0.000 0.000 72
1 10238 1138 824 0.000 0.000 66
1 10255 1138 824 0.000 0.000 69
1 10272 1138 829 0.645 0.322 49
1 10289 1138 829 0.000 0.000 103
1 10306 1138 829 0.000 0.000 109
1 10323 1136 833 0.577 0.288 52
1 10340 1136 833 0.000 0.000 49
1 10357 1134 833 0.258 0.129 88
1 10374 1134 833 0.000 0.000 57
1 10391 1134 833 0.000 0.000 57
1 10408 1134 833 0.000 0.000 52
1 10425 1134 833 0.000 0.000 71
1 10442 1134 833 0.000 0.000 97
1 10459 1134 833 0.000 0.000 64
1 10476 1134 833 0.000 0.000 58
1 10493 1134 833 0.000 0.000 59
1 10510 1134 833 0.000 0.000 59
1 10527 1134 833 0.000 0.000 64
1 10544 1134 833 0.000 0.000 81
1 10561 1134 833 0.000 0.000 118
1 10578 1134 833 0.000 0.000 120
1 10595 1129 841 1.217 0.608 53
1 10612 1129 841 0.000 0.000 81
1 10629 1129 841 0.000 0.000 114
1 10646 1129 841 0.000 0.000 111
1 10663 1129 841 0.000 0.000 107
1 10680 1125 844 0.645 0.322 74
1 10697 1125 844 0.000 0.000 57
1 10714 1125 844 0.000 0.000 56
1 10731 1125 844 0.000 0.000 74
1 10748 1125 844 0.000 0.000 90
1 10765 1125 844 0.000 0.000 88
1 10782 1125 844 0.000 0.000 91
1 10799 1125 844 0.000 0.000 92
1 10816 1125 844 0.000 0.000 115
1 10833 1125 844 0.000 0.000 117
1 10850 1121 836 1.154 0.577 71
1 10867 1121 836 0.000 0.000 86
1 10884 1116 834 0.695 0.347 55
