# Supplementary material for: Topologically controlled synthesis of active colloidal bipeds
Source: Nat Commun. 2024 Jul 9;15:5735. doi: 10.1038/s41467-024-50023-7 (PMC11231253; doi:10.1038/s41467-024-50023-7)
Supplement: Supplementary file 11 — Source Data [file 41467_2024_50023_MOESM11_ESM.zip › figurerawdata/s7n2b1n8.txt]

Track n� Slice n� X Y Distance Velocity Pixel Value
1 5005 1126 804 -1.000 -1.000 73
1 5019 1126 804 0.000 0.000 86
1 5033 1130 801 0.645 0.323 116
1 5047 1125 801 0.645 0.323 62
1 5061 1125 801 0.000 0.000 53
1 5075 1125 802 0.129 0.065 52
1 5089 1125 805 0.387 0.194 91
1 5103 1125 802 0.387 0.194 81
1 5117 1125 802 0.000 0.000 92
1 5131 1125 802 0.000 0.000 66
1 5145 1126 801 0.182 0.091 69
1 5159 1125 802 0.182 0.091 53
1 5173 1125 802 0.000 0.000 53
1 5187 1124 805 0.408 0.204 60
1 5201 1125 808 0.408 0.204 99
1 5215 1128 809 0.408 0.204 104
1 5229 1128 808 0.129 0.065 102
1 5243 1130 809 0.288 0.144 119
1 5257 1125 810 0.658 0.329 76
1 5271 1125 812 0.258 0.129 103
1 5285 1118 813 0.912 0.456 89
1 5299 1118 813 0.000 0.000 110
1 5313 1113 816 0.752 0.376 92
1 5327 1113 816 0.000 0.000 114
1 5341 1114 810 0.785 0.392 60
1 5355 1114 810 0.000 0.000 59
1 5369 1118 810 0.516 0.258 95
1 5383 1118 812 0.258 0.129 120
1 5397 1117 814 0.288 0.144 119
1 5411 1109 817 1.102 0.551 114
1 5425 1109 817 0.000 0.000 119
1 5439 1108 813 0.532 0.266 77
1 5453 1109 809 0.532 0.266 67
1 5467 1109 810 0.129 0.065 63
1 5481 1109 810 0.000 0.000 81
1 5495 1109 814 0.516 0.258 119
1 5509 1110 809 0.658 0.329 99
1 5523 1110 809 0.000 0.000 104
1 5537 1110 809 0.000 0.000 99
1 5551 1110 809 0.000 0.000 85
1 5565 1110 809 0.000 0.000 58
1 5579 1110 805 0.516 0.258 56
1 5593 1108 812 0.939 0.470 118
1 5607 1109 809 0.408 0.204 104
1 5621 1109 809 0.000 0.000 82
1 5635 1109 809 0.000 0.000 57
1 5649 1110 806 0.408 0.204 75
1 5663 1112 806 0.258 0.129 90
1 5677 1112 806 0.000 0.000 78
1 5691 1112 806 0.000 0.000 80
1 5705 1112 808 0.258 0.129 94
1 5719 1112 808 0.000 0.000 98
1 5733 1112 808 0.000 0.000 107
1 5747 1113 806 0.288 0.144 117
1 5761 1106 805 0.912 0.456 120
1 5775 1109 802 0.547 0.274 118
1 5789 1112 802 0.387 0.194 65
1 5803 1113 802 0.129 0.065 69
1 5817 1116 802 0.387 0.194 104
1 5831 1116 802 0.000 0.000 120
1 5845 1116 802 0.000 0.000 122
1 5859 1118 802 0.258 0.129 115
1 5873 1120 797 0.695 0.347 62
1 5887 1120 798 0.129 0.065 67
1 5901 1121 801 0.408 0.204 117
1 5915 1122 801 0.129 0.065 118
1 5929 1122 802 0.129 0.065 118
1 5943 1122 797 0.645 0.323 118
1 5957 1126 797 0.516 0.258 108
1 5971 1126 797 0.000 0.000 101
1 5985 1126 797 0.000 0.000 99
1 5999 1129 798 0.408 0.204 103
1 6013 1129 798 0.000 0.000 96
1 6027 1130 800 0.288 0.144 116
1 6041 1125 798 0.695 0.347 115
1 6055 1124 804 0.785 0.392 58
1 6069 1124 804 0.000 0.000 63
1 6083 1125 809 0.658 0.329 112
1 6097 1126 809 0.129 0.065 115
1 6111 1126 809 0.000 0.000 118
1 6125 1121 809 0.645 0.323 101
1 6139 1121 806 0.387 0.194 55
1 6153 1122 806 0.129 0.065 53
1 6167 1124 806 0.258 0.129 76
1 6181 1124 806 0.000 0.000 95
1 6195 1126 808 0.365 0.182 111
1 6209 1124 808 0.258 0.129 83
1 6223 1124 808 0.000 0.000 66
1 6237 1124 808 0.000 0.000 69
1 6251 1124 808 0.000 0.000 61
1 6265 1124 809 0.129 0.065 78
1 6279 1125 809 0.129 0.065 52
1 6293 1125 809 0.000 0.000 68
1 6307 1125 808 0.129 0.065 115
1 6321 1125 808 0.000 0.000 116
1 6335 1124 816 1.040 0.520 96
1 6349 1124 816 0.000 0.000 121
1 6363 1124 816 0.000 0.000 120
1 6377 1124 816 0.000 0.000 117
1 6391 1116 816 1.032 0.516 92
1 6405 1116 816 0.000 0.000 96
1 6419 1113 816 0.387 0.194 57
1 6433 1113 816 0.000 0.000 51
1 6447 1114 816 0.129 0.065 94
1 6461 1116 816 0.258 0.129 120
1 6475 1116 816 0.000 0.000 117
1 6489 1104 820 1.632 0.816 120
1 6503 1106 816 0.577 0.288 71
1 6517 1108 816 0.258 0.129 78
1 6531 1108 816 0.000 0.000 84
1 6545 1108 816 0.000 0.000 108
1 6559 1109 816 0.129 0.065 116
1 6573 1109 816 0.000 0.000 119
1 6587 1110 814 0.288 0.144 119
1 6601 1113 812 0.465 0.233 121
1 6615 1113 809 0.387 0.194 120
1 6629 1113 809 0.000 0.000 117
1 6643 1109 810 0.532 0.266 60
1 6657 1108 812 0.288 0.144 105
1 6671 1108 812 0.000 0.000 111
1 6685 1109 812 0.129 0.065 90
1 6699 1113 812 0.516 0.258 103
1 6713 1110 812 0.387 0.194 60
1 6727 1110 812 0.000 0.000 79
1 6741 1110 812 0.000 0.000 89
1 6755 1109 812 0.129 0.065 104
1 6769 1109 812 0.000 0.000 103
1 6783 1109 812 0.000 0.000 105
1 6797 1109 812 0.000 0.000 110
1 6811 1109 812 0.000 0.000 122
1 6825 1109 812 0.000 0.000 120
1 6839 1109 812 0.000 0.000 120
1 6853 1113 806 0.930 0.465 85
1 6867 1113 806 0.000 0.000 95
1 6881 1113 806 0.000 0.000 118
1 6895 1113 806 0.000 0.000 120
1 6909 1117 805 0.532 0.266 123
1 6923 1120 800 0.752 0.376 54
1 6937 1121 800 0.129 0.065 57
1 6951 1121 800 0.000 0.000 54
1 6965 1122 801 0.182 0.091 100
1 6979 1122 801 0.000 0.000 109
1 6993 1122 801 0.000 0.000 116
1 7007 1126 801 0.516 0.258 111
1 7021 1126 798 0.387 0.194 88
1 7035 1126 798 0.000 0.000 65
1 7049 1126 798 0.000 0.000 72
1 7063 1128 798 0.258 0.129 59
1 7077 1128 798 0.000 0.000 76
1 7091 1129 798 0.129 0.065 118
1 7105 1129 798 0.000 0.000 116
1 7119 1121 805 1.371 0.686 74
1 7133 1122 808 0.408 0.204 51
1 7147 1122 810 0.258 0.129 117
1 7161 1122 813 0.387 0.194 117
1 7175 1129 810 0.982 0.491 117
1 7189 1124 809 0.658 0.329 58
1 7203 1124 809 0.000 0.000 56
1 7217 1122 808 0.288 0.144 54
1 7231 1122 808 0.000 0.000 67
1 7245 1125 810 0.465 0.233 109
1 7259 1125 810 0.000 0.000 109
1 7273 1125 810 0.000 0.000 83
1 7287 1125 809 0.129 0.065 60
1 7301 1125 808 0.129 0.065 56
1 7315 1125 808 0.000 0.000 60
1 7329 1125 808 0.000 0.000 51
1 7343 1125 809 0.129 0.065 56
1 7357 1125 810 0.129 0.065 83
1 7371 1125 812 0.258 0.129 99
1 7385 1126 816 0.532 0.266 104
1 7399 1124 820 0.577 0.288 107
1 7413 1121 820 0.387 0.194 117
1 7427 1120 821 0.182 0.091 118
1 7441 1116 821 0.516 0.258 122
1 7455 1116 821 0.000 0.000 118
1 7469 1116 821 0.000 0.000 120
1 7483 1124 813 1.459 0.730 80
1 7497 1124 813 0.000 0.000 59
1 7511 1124 813 0.000 0.000 62
1 7525 1124 813 0.000 0.000 54
1 7539 1124 813 0.000 0.000 78
1 7553 1125 814 0.182 0.091 109
1 7567 1125 814 0.000 0.000 109
1 7581 1125 814 0.000 0.000 110
1 7595 1124 814 0.129 0.065 106
1 7609 1124 813 0.129 0.065 110
1 7623 1124 813 0.000 0.000 120
1 7637 1125 813 0.129 0.065 118
1 7651 1126 813 0.129 0.065 119
1 7665 1122 805 1.154 0.577 72
1 7679 1122 805 0.000 0.000 118
1 7693 1122 805 0.000 0.000 115
1 7707 1114 805 1.032 0.516 103
1 7721 1114 805 0.000 0.000 121
1 7735 1114 805 0.000 0.000 123
1 7749 1110 802 0.645 0.323 80
1 7763 1110 802 0.000 0.000 49
1 7777 1110 800 0.258 0.129 92
1 7791 1110 800 0.000 0.000 90
1 7805 1110 800 0.000 0.000 49
1 7819 1110 800 0.000 0.000 67
1 7833 1110 800 0.000 0.000 66
1 7847 1110 800 0.000 0.000 62
1 7861 1110 800 0.000 0.000 73
1 7875 1110 800 0.000 0.000 106
1 7889 1110 800 0.000 0.000 118
1 7903 1108 800 0.258 0.129 118
1 7917 1112 794 0.930 0.465 74
1 7931 1112 794 0.000 0.000 73
1 7945 1113 793 0.182 0.091 62
1 7959 1113 793 0.000 0.000 101
1 7973 1113 793 0.000 0.000 121
1 7987 1113 793 0.000 0.000 125
1 8001 1113 793 0.000 0.000 125
1 8015 1113 793 0.000 0.000 126
1 8029 1113 793 0.000 0.000 121
1 8043 1113 793 0.000 0.000 120
1 8057 1113 793 0.000 0.000 122
1 8071 1113 793 0.000 0.000 122
1 8085 1116 793 0.387 0.194 67
1 8099 1117 793 0.129 0.065 58
1 8113 1120 793 0.387 0.194 57
1 8127 1120 793 0.000 0.000 49
1 8141 1120 794 0.129 0.065 87
1 8155 1120 794 0.000 0.000 67
1 8169 1121 794 0.129 0.065 81
1 8183 1121 794 0.000 0.000 87
1 8197 1121 797 0.387 0.194 58
1 8211 1121 797 0.000 0.000 65
1 8225 1122 801 0.532 0.266 64
1 8239 1122 801 0.000 0.000 119
1 8253 1122 801 0.000 0.000 118
1 8267 1122 801 0.000 0.000 120
1 8281 1122 801 0.000 0.000 122
1 8295 1122 801 0.000 0.000 125
1 8309 1122 801 0.000 0.000 121
1 8323 1122 801 0.000 0.000 119
1 8337 1122 801 0.000 0.000 122
1 8351 1122 801 0.000 0.000 122
1 8365 1122 816 1.935 0.968 110
1 8379 1124 816 0.258 0.129 107
1 8393 1124 816 0.000 0.000 106
1 8407 1124 816 0.000 0.000 81
1 8421 1124 816 0.000 0.000 51
1 8435 1125 816 0.129 0.065 95
1 8449 1125 816 0.000 0.000 99
1 8463 1124 817 0.182 0.091 108
1 8477 1122 820 0.465 0.233 118
1 8491 1122 820 0.000 0.000 115
1 8505 1122 820 0.000 0.000 119
1 8519 1121 820 0.129 0.065 118
1 8533 1121 820 0.000 0.000 117
1 8547 1121 820 0.000 0.000 116
1 8561 1118 820 0.387 0.194 107
1 8575 1116 820 0.258 0.129 108
1 8589 1114 820 0.258 0.129 123
1 8603 1114 820 0.000 0.000 120
1 8617 1122 812 1.459 0.730 53
1 8631 1122 812 0.000 0.000 56
1 8645 1122 812 0.000 0.000 53
1 8659 1122 812 0.000 0.000 52
1 8673 1122 812 0.000 0.000 93
1 8687 1122 812 0.000 0.000 105
1 8701 1122 812 0.000 0.000 119
1 8715 1122 812 0.000 0.000 122
1 8729 1122 812 0.000 0.000 119
1 8743 1122 812 0.000 0.000 121
1 8757 1125 812 0.387 0.194 121
1 8771 1114 806 1.616 0.808 95
1 8785 1112 806 0.258 0.129 121
1 8799 1112 806 0.000 0.000 119
1 8813 1109 801 0.752 0.376 55
1 8827 1109 801 0.000 0.000 100
1 8841 1109 801 0.000 0.000 120
1 8855 1109 801 0.000 0.000 112
1 8869 1114 808 1.110 0.555 122
1 8883 1114 808 0.000 0.000 122
1 8897 1114 804 0.516 0.258 119
1 8911 1114 804 0.000 0.000 120
1 8925 1114 804 0.000 0.000 119
1 8939 1114 804 0.000 0.000 121
1 8953 1114 804 0.000 0.000 122
1 8967 1114 804 0.000 0.000 121
1 8981 1114 804 0.000 0.000 120
1 8995 1113 796 1.040 0.520 65
1 9009 1113 796 0.000 0.000 103
1 9023 1113 796 0.000 0.000 111
1 9037 1113 796 0.000 0.000 123
1 9051 1114 796 0.129 0.065 120
1 9065 1117 794 0.465 0.233 66
1 9079 1117 794 0.000 0.000 55
1 9093 1117 794 0.000 0.000 119
1 9107 1118 798 0.532 0.266 118
1 9121 1118 798 0.000 0.000 119
1 9135 1124 794 0.930 0.465 83
1 9149 1124 794 0.000 0.000 107
1 9163 1124 794 0.000 0.000 111
1 9177 1122 794 0.258 0.129 84
1 9191 1121 794 0.129 0.065 76
1 9205 1121 797 0.387 0.194 108
1 9219 1120 797 0.129 0.065 52
1 9233 1120 797 0.000 0.000 52
1 9247 1120 797 0.000 0.000 70
1 9261 1118 797 0.258 0.129 91
1 9275 1118 798 0.129 0.065 120
1 9289 1120 802 0.577 0.288 120
1 9303 1120 802 0.000 0.000 118
1 9317 1126 802 0.774 0.387 117
1 9331 1126 802 0.000 0.000 120
1 9345 1124 812 1.316 0.658 50
1 9359 1124 817 0.645 0.323 116
1 9373 1124 817 0.000 0.000 117
1 9387 1124 817 0.000 0.000 119
1 9401 1122 812 0.695 0.347 58
1 9415 1122 812 0.000 0.000 58
1 9429 1122 812 0.000 0.000 61
1 9443 1124 814 0.365 0.182 51
1 9457 1124 814 0.000 0.000 50
1 9471 1124 816 0.258 0.129 52
1 9485 1124 816 0.000 0.000 54
1 9499 1124 816 0.000 0.000 100
1 9513 1125 820 0.532 0.266 84
1 9527 1125 820 0.000 0.000 106
1 9541 1125 822 0.258 0.129 118
1 9555 1125 822 0.000 0.000 117
1 9569 1125 822 0.000 0.000 118
1 9583 1116 821 1.168 0.584 97
1 9597 1116 825 0.516 0.258 116
1 9611 1116 828 0.387 0.194 122
1 9625 1113 822 0.865 0.433 59
1 9639 1113 822 0.000 0.000 99
1 9653 1114 822 0.129 0.065 118
1 9667 1114 822 0.000 0.000 121
1 9681 1114 828 0.774 0.387 121
1 9695 1108 824 0.930 0.465 91
1 9709 1108 824 0.000 0.000 90
1 9723 1106 820 0.577 0.288 60
1 9737 1106 820 0.000 0.000 52
1 9751 1106 822 0.258 0.129 117
1 9765 1106 822 0.000 0.000 119
1 9779 1112 820 0.816 0.408 117
1 9793 1110 814 0.816 0.408 60
1 9807 1109 813 0.182 0.091 101
1 9821 1109 813 0.000 0.000 115
1 9835 1109 818 0.645 0.323 58
1 9849 1109 818 0.000 0.000 83
1 9863 1109 818 0.000 0.000 91
1 9877 1109 818 0.000 0.000 72
1 9891 1112 818 0.387 0.194 87
1 9905 1112 816 0.258 0.129 111
1 9919 1112 816 0.000 0.000 103
1 9933 1112 816 0.000 0.000 89
1 9947 1112 816 0.000 0.000 89
1 9961 1112 816 0.000 0.000 88
1 9975 1112 816 0.000 0.000 88
1 9989 1112 816 0.000 0.000 100
1 10003 1112 816 0.000 0.000 117
1 10017 1112 816 0.000 0.000 118
1 10031 1112 817 0.129 0.065 120
1 10045 1109 814 0.547 0.274 115
1 10059 1113 812 0.577 0.288 67
1 10073 1113 812 0.000 0.000 106
1 10087 1113 812 0.000 0.000 121
1 10101 1114 812 0.129 0.065 118
1 10115 1114 812 0.000 0.000 117
1 10129 1118 808 0.730 0.365 64
1 10143 1118 808 0.000 0.000 75
1 10157 1118 809 0.129 0.065 117
1 10171 1120 809 0.258 0.129 117
1 10185 1121 809 0.129 0.065 117
1 10199 1124 809 0.387 0.194 121
1 10213 1125 805 0.532 0.266 86
1 10227 1128 805 0.387 0.194 73
1 10241 1128 805 0.000 0.000 59
1 10255 1129 808 0.408 0.204 103
1 10269 1129 809 0.129 0.065 115
1 10283 1124 805 0.826 0.413 118
1 10297 1122 806 0.288 0.144 118
1 10311 1120 809 0.465 0.233 117
1 10325 1120 817 1.032 0.516 109
1 10339 1122 817 0.258 0.129 115
1 10353 1125 817 0.387 0.194 110
1 10367 1125 817 0.000 0.000 116
1 10381 1126 817 0.129 0.065 103
1 10395 1124 816 0.288 0.144 62
1 10409 1122 816 0.258 0.129 59
1 10423 1122 817 0.129 0.065 97
1 10437 1124 817 0.258 0.129 115
1 10451 1125 817 0.129 0.065 112
1 10465 1125 817 0.000 0.000 92
1 10479 1124 816 0.182 0.091 58
1 10493 1124 816 0.000 0.000 59
1 10507 1124 817 0.129 0.065 78
1 10521 1124 817 0.000 0.000 70
1 10535 1124 817 0.000 0.000 51
1 10549 1124 822 0.645 0.323 82
1 10563 1125 817 0.658 0.329 114
1 10577 1125 817 0.000 0.000 119
1 10591 1125 822 0.645 0.323 101
1 10605 1122 824 0.465 0.233 115
1 10619 1118 824 0.516 0.258 85
1 10633 1114 824 0.516 0.258 97
1 10647 1114 824 0.000 0.000 72
1 10661 1113 824 0.129 0.065 69
1 10675 1110 824 0.387 0.194 73
1 10689 1110 824 0.000 0.000 55
1 10703 1112 824 0.258 0.129 62
1 10717 1112 824 0.000 0.000 104
1 10731 1112 824 0.000 0.000 117
1 10745 1112 825 0.129 0.065 115
1 10759 1106 824 0.785 0.392 58
1 10773 1106 824 0.000 0.000 57
1 10787 1106 824 0.000 0.000 56
1 10801 1105 824 0.129 0.065 95
1 10815 1104 824 0.129 0.065 119
1 10829 1104 824 0.000 0.000 121
1 10843 1110 822 0.816 0.408 118
1 10857 1112 816 0.816 0.408 104
1 10871 1112 816 0.000 0.000 120
1 10885 1112 816 0.000 0.000 117
1 10899 1112 816 0.000 0.000 50
