# Supplementary material for: Topologically controlled synthesis of active colloidal bipeds
Source: Nat Commun. 2024 Jul 9;15:5735. doi: 10.1038/s41467-024-50023-7 (PMC11231253; doi:10.1038/s41467-024-50023-7)
Supplement: Supplementary file 11 — Source Data [file 41467_2024_50023_MOESM11_ESM.zip › figurerawdata/s7n2b1n9.txt]

Track n� Slice n� X Y Distance Velocity Pixel Value
1 4493 1109 804 -1.000 -1.000 53
1 4494 1109 804 0.000 0.000 55
1 4495 1109 804 0.000 0.000 54
1 4496 1109 804 0.000 0.000 55
1 4497 1109 805 0.129 0.065 61
1 4498 1109 805 0.000 0.000 60
1 4499 1109 805 0.000 0.000 60
1 4500 1109 805 0.000 0.000 60
1 4501 1108 805 0.129 0.065 56
1 4502 1108 805 0.000 0.000 54
1 4503 1108 805 0.000 0.000 52
1 4504 1108 805 0.000 0.000 61
1 4505 1108 805 0.000 0.000 67
1 4506 1108 805 0.000 0.000 69
1 4507 1108 805 0.000 0.000 68
1 4508 1110 805 0.258 0.129 52
1 4509 1110 805 0.000 0.000 52
1 4510 1110 805 0.000 0.000 49
1 4511 1110 805 0.000 0.000 48
1 4512 1110 805 0.000 0.000 50
1 4513 1114 805 0.516 0.258 88
1 4514 1114 802 0.387 0.194 94
1 4515 1112 802 0.258 0.129 54
1 4516 1112 802 0.000 0.000 55
1 4517 1112 802 0.000 0.000 62
1 4518 1112 802 0.000 0.000 57
1 4519 1112 802 0.000 0.000 56
1 4520 1112 802 0.000 0.000 58
1 4521 1112 802 0.000 0.000 64
1 4522 1112 802 0.000 0.000 63
1 4523 1109 802 0.387 0.194 58
1 4524 1108 802 0.129 0.065 51
1 4525 1108 802 0.000 0.000 52
1 4526 1108 802 0.000 0.000 51
1 4527 1108 802 0.000 0.000 52
1 4528 1108 802 0.000 0.000 50
1 4529 1108 802 0.000 0.000 51
1 4530 1112 800 0.577 0.288 62
1 4531 1112 800 0.000 0.000 62
1 4532 1113 802 0.288 0.144 83
1 4533 1110 801 0.408 0.204 56
1 4534 1110 801 0.000 0.000 56
1 4535 1110 801 0.000 0.000 57
1 4536 1110 801 0.000 0.000 59
1 4537 1110 801 0.000 0.000 58
1 4538 1110 801 0.000 0.000 59
1 4539 1110 801 0.000 0.000 59
1 4540 1110 801 0.000 0.000 60
1 4541 1110 801 0.000 0.000 58
1 4542 1110 801 0.000 0.000 60
1 4543 1112 801 0.258 0.129 57
1 4544 1112 801 0.000 0.000 61
1 4545 1112 801 0.000 0.000 62
1 4546 1110 801 0.258 0.129 59
1 4547 1110 801 0.000 0.000 59
1 4548 1110 801 0.000 0.000 59
1 4549 1110 801 0.000 0.000 58
1 4550 1110 801 0.000 0.000 59
1 4551 1110 801 0.000 0.000 57
1 4552 1110 801 0.000 0.000 50
1 4553 1110 801 0.000 0.000 52
1 4554 1110 801 0.000 0.000 51
1 4555 1110 801 0.000 0.000 50
1 4556 1110 801 0.000 0.000 52
1 4557 1110 801 0.000 0.000 55
1 4558 1110 801 0.000 0.000 56
1 4559 1110 801 0.000 0.000 60
1 4560 1110 801 0.000 0.000 61
1 4561 1110 801 0.000 0.000 59
1 4562 1110 808 0.903 0.452 99
1 4563 1110 808 0.000 0.000 95
1 4564 1110 804 0.516 0.258 56
1 4565 1110 804 0.000 0.000 57
1 4566 1110 804 0.000 0.000 52
1 4567 1110 804 0.000 0.000 55
1 4568 1110 804 0.000 0.000 52
1 4569 1110 804 0.000 0.000 51
1 4570 1108 804 0.258 0.129 68
1 4571 1108 804 0.000 0.000 76
1 4572 1108 804 0.000 0.000 77
1 4573 1108 804 0.000 0.000 79
1 4574 1110 804 0.258 0.129 54
1 4575 1110 804 0.000 0.000 54
1 4576 1110 804 0.000 0.000 54
1 4577 1110 804 0.000 0.000 61
1 4578 1110 809 0.645 0.323 92
1 4579 1110 809 0.000 0.000 93
1 4580 1110 809 0.000 0.000 92
1 4581 1110 809 0.000 0.000 91
1 4582 1110 809 0.000 0.000 92
1 4583 1112 806 0.465 0.233 87
1 4584 1112 806 0.000 0.000 86
1 4585 1112 806 0.000 0.000 88
1 4586 1110 806 0.258 0.129 62
1 4587 1110 806 0.000 0.000 63
1 4588 1110 806 0.000 0.000 64
1 4589 1110 806 0.000 0.000 65
1 4590 1110 806 0.000 0.000 60
1 4591 1110 806 0.000 0.000 66
1 4592 1110 806 0.000 0.000 69
1 4593 1110 806 0.000 0.000 69
1 4594 1110 806 0.000 0.000 68
1 4595 1110 806 0.000 0.000 68
1 4596 1110 806 0.000 0.000 68
1 4597 1110 806 0.000 0.000 72
1 4598 1110 806 0.000 0.000 71
1 4599 1110 806 0.000 0.000 71
1 4600 1110 806 0.000 0.000 66
1 4601 1110 806 0.000 0.000 75
1 4602 1110 806 0.000 0.000 74
1 4603 1110 806 0.000 0.000 86
1 4604 1110 806 0.000 0.000 80
1 4605 1110 806 0.000 0.000 87
1 4606 1110 806 0.000 0.000 87
1 4607 1110 806 0.000 0.000 90
1 4608 1110 806 0.000 0.000 89
1 4609 1110 806 0.000 0.000 91
1 4610 1113 801 0.752 0.376 85
1 4611 1113 801 0.000 0.000 86
1 4612 1113 801 0.000 0.000 85
1 4613 1112 802 0.182 0.091 61
1 4614 1112 802 0.000 0.000 61
1 4615 1112 802 0.000 0.000 61
1 4616 1112 802 0.000 0.000 64
1 4617 1112 802 0.000 0.000 67
1 4618 1112 802 0.000 0.000 65
1 4619 1112 802 0.000 0.000 66
1 4620 1112 802 0.000 0.000 69
1 4621 1112 802 0.000 0.000 78
1 4622 1112 802 0.000 0.000 71
1 4623 1112 802 0.000 0.000 65
1 4624 1112 802 0.000 0.000 63
1 4625 1110 802 0.258 0.129 58
1 4626 1109 802 0.129 0.065 56
1 4627 1109 802 0.000 0.000 56
1 4628 1109 802 0.000 0.000 54
1 4629 1109 802 0.000 0.000 57
1 4630 1109 802 0.000 0.000 56
1 4631 1109 802 0.000 0.000 56
1 4632 1109 802 0.000 0.000 55
1 4633 1109 802 0.000 0.000 56
1 4634 1109 802 0.000 0.000 53
1 4635 1109 802 0.000 0.000 53
1 4636 1109 802 0.000 0.000 53
1 4637 1109 802 0.000 0.000 54
1 4638 1109 802 0.000 0.000 55
1 4639 1109 802 0.000 0.000 56
1 4640 1109 802 0.000 0.000 54
1 4641 1109 802 0.000 0.000 56
1 4642 1109 802 0.000 0.000 56
1 4643 1109 802 0.000 0.000 55
1 4644 1109 802 0.000 0.000 55
1 4645 1109 802 0.000 0.000 54
1 4646 1109 802 0.000 0.000 55
1 4647 1109 802 0.000 0.000 57
1 4648 1109 802 0.000 0.000 55
1 4649 1109 802 0.000 0.000 57
1 4650 1109 802 0.000 0.000 54
1 4651 1109 802 0.000 0.000 57
1 4652 1109 802 0.000 0.000 56
1 4653 1109 802 0.000 0.000 57
1 4654 1109 802 0.000 0.000 54
1 4655 1112 802 0.387 0.194 68
1 4656 1112 802 0.000 0.000 68
1 4657 1112 802 0.000 0.000 77
1 4658 1109 801 0.408 0.204 69
1 4659 1109 801 0.000 0.000 67
1 4660 1109 801 0.000 0.000 68
1 4661 1109 801 0.000 0.000 63
1 4662 1109 801 0.000 0.000 63
1 4663 1109 801 0.000 0.000 62
1 4664 1109 801 0.000 0.000 63
1 4665 1109 801 0.000 0.000 58
1 4666 1109 801 0.000 0.000 57
1 4667 1109 801 0.000 0.000 58
1 4668 1113 800 0.532 0.266 104
1 4669 1113 800 0.000 0.000 101
1 4670 1109 800 0.516 0.258 60
1 4671 1109 800 0.000 0.000 58
1 4672 1109 800 0.000 0.000 53
1 4673 1109 800 0.000 0.000 52
1 4674 1109 800 0.000 0.000 55
1 4675 1109 800 0.000 0.000 56
1 4676 1109 800 0.000 0.000 58
1 4677 1109 800 0.000 0.000 56
1 4678 1109 800 0.000 0.000 57
1 4679 1109 800 0.000 0.000 56
1 4680 1109 800 0.000 0.000 59
1 4681 1109 800 0.000 0.000 58
1 4682 1109 800 0.000 0.000 58
1 4683 1109 800 0.000 0.000 58
1 4684 1109 800 0.000 0.000 59
1 4685 1109 800 0.000 0.000 58
1 4686 1109 800 0.000 0.000 59
1 4687 1109 800 0.000 0.000 63
1 4688 1109 800 0.000 0.000 64
1 4689 1109 800 0.000 0.000 68
1 4690 1109 800 0.000 0.000 69
1 4691 1109 797 0.387 0.194 70
1 4692 1109 797 0.000 0.000 72
1 4693 1109 797 0.000 0.000 70
1 4694 1109 797 0.000 0.000 77
1 4695 1109 797 0.000 0.000 93
1 4696 1109 797 0.000 0.000 111
1 4697 1109 797 0.000 0.000 117
1 4698 1113 797 0.516 0.258 71
1 4699 1113 797 0.000 0.000 72
1 4700 1113 797 0.000 0.000 69
1 4701 1113 797 0.000 0.000 66
1 4702 1116 797 0.387 0.194 60
1 4703 1114 797 0.258 0.129 59
1 4704 1114 798 0.129 0.065 56
1 4705 1114 798 0.000 0.000 56
1 4706 1114 798 0.000 0.000 56
1 4707 1114 798 0.000 0.000 56
1 4708 1114 798 0.000 0.000 56
1 4709 1114 798 0.000 0.000 55
1 4710 1114 798 0.000 0.000 56
1 4711 1116 798 0.258 0.129 74
1 4712 1116 798 0.000 0.000 69
1 4713 1116 798 0.000 0.000 71
1 4714 1116 798 0.000 0.000 66
1 4715 1116 798 0.000 0.000 65
1 4716 1116 798 0.000 0.000 67
1 4717 1116 798 0.000 0.000 64
1 4718 1114 798 0.258 0.129 56
1 4719 1114 798 0.000 0.000 56
1 4720 1114 798 0.000 0.000 55
1 4721 1114 798 0.000 0.000 52
1 4722 1114 798 0.000 0.000 55
1 4723 1114 798 0.000 0.000 54
1 4724 1114 798 0.000 0.000 59
1 4725 1114 798 0.000 0.000 57
1 4726 1114 798 0.000 0.000 55
1 4727 1114 798 0.000 0.000 54
1 4728 1114 798 0.000 0.000 51
1 4729 1114 798 0.000 0.000 54
1 4730 1114 798 0.000 0.000 52
1 4731 1114 798 0.000 0.000 54
1 4732 1114 798 0.000 0.000 52
1 4733 1120 798 0.774 0.387 105
1 4734 1117 800 0.465 0.233 92
1 4735 1117 800 0.000 0.000 94
1 4736 1117 800 0.000 0.000 95
1 4737 1117 800 0.000 0.000 93
1 4738 1117 800 0.000 0.000 94
1 4739 1117 796 0.516 0.258 54
1 4740 1117 796 0.000 0.000 56
1 4741 1117 796 0.000 0.000 56
1 4742 1117 796 0.000 0.000 56
1 4743 1117 796 0.000 0.000 57
1 4744 1117 796 0.000 0.000 60
1 4745 1117 796 0.000 0.000 61
1 4746 1117 796 0.000 0.000 60
1 4747 1117 796 0.000 0.000 59
1 4748 1117 796 0.000 0.000 57
1 4749 1117 796 0.000 0.000 57
1 4750 1120 797 0.408 0.204 83
1 4751 1120 797 0.000 0.000 88
1 4752 1118 797 0.258 0.129 69
1 4753 1118 797 0.000 0.000 68
1 4754 1118 797 0.000 0.000 83
1 4755 1118 797 0.000 0.000 82
1 4756 1118 797 0.000 0.000 84
1 4757 1120 797 0.258 0.129 92
1 4758 1122 797 0.258 0.129 100
1 4759 1122 797 0.000 0.000 101
1 4760 1121 793 0.532 0.266 55
1 4761 1121 793 0.000 0.000 62
1 4762 1121 793 0.000 0.000 60
1 4763 1121 793 0.000 0.000 57
1 4764 1121 792 0.129 0.065 58
1 4765 1121 792 0.000 0.000 54
1 4766 1121 792 0.000 0.000 52
1 4767 1121 792 0.000 0.000 51
1 4768 1121 792 0.000 0.000 55
1 4769 1124 790 0.465 0.233 64
1 4770 1124 790 0.000 0.000 72
1 4771 1124 790 0.000 0.000 66
1 4772 1124 790 0.000 0.000 78
1 4773 1124 790 0.000 0.000 78
1 4774 1124 790 0.000 0.000 72
1 4775 1122 790 0.258 0.129 62
1 4776 1122 790 0.000 0.000 63
1 4777 1122 790 0.000 0.000 66
1 4778 1122 790 0.000 0.000 65
1 4779 1122 790 0.000 0.000 61
1 4780 1122 790 0.000 0.000 60
1 4781 1122 790 0.000 0.000 56
1 4782 1122 790 0.000 0.000 56
1 4783 1124 790 0.258 0.129 85
1 4784 1124 790 0.000 0.000 88
1 4785 1124 790 0.000 0.000 88
1 4786 1124 794 0.516 0.258 69
1 4787 1124 794 0.000 0.000 69
1 4788 1124 794 0.000 0.000 69
1 4789 1125 794 0.129 0.065 91
1 4790 1125 794 0.000 0.000 89
1 4791 1125 794 0.000 0.000 87
1 4792 1125 794 0.000 0.000 83
1 4793 1125 794 0.000 0.000 90
1 4794 1125 794 0.000 0.000 88
1 4795 1122 796 0.465 0.233 53
1 4796 1122 796 0.000 0.000 54
1 4797 1122 796 0.000 0.000 51
1 4798 1122 796 0.000 0.000 53
1 4799 1122 796 0.000 0.000 52
1 4800 1122 796 0.000 0.000 52
1 4801 1122 796 0.000 0.000 52
1 4802 1124 796 0.258 0.129 70
1 4803 1124 796 0.000 0.000 73
1 4804 1124 796 0.000 0.000 71
1 4805 1124 796 0.000 0.000 71
1 4806 1124 796 0.000 0.000 74
1 4807 1125 796 0.129 0.065 91
1 4808 1125 796 0.000 0.000 91
1 4809 1125 796 0.000 0.000 91
1 4810 1124 796 0.129 0.065 72
1 4811 1124 796 0.000 0.000 78
1 4812 1124 796 0.000 0.000 79
1 4813 1124 796 0.000 0.000 81
1 4814 1124 796 0.000 0.000 83
1 4815 1124 796 0.000 0.000 89
1 4816 1124 796 0.000 0.000 87
1 4817 1121 793 0.547 0.274 71
1 4818 1121 793 0.000 0.000 66
1 4819 1121 793 0.000 0.000 65
1 4820 1121 793 0.000 0.000 59
1 4821 1122 793 0.129 0.065 60
1 4822 1122 793 0.000 0.000 61
1 4823 1122 793 0.000 0.000 59
1 4824 1122 793 0.000 0.000 57
1 4825 1122 793 0.000 0.000 57
1 4826 1122 793 0.000 0.000 58
1 4827 1122 793 0.000 0.000 60
1 4828 1122 793 0.000 0.000 57
1 4829 1122 793 0.000 0.000 56
1 4830 1125 793 0.387 0.194 87
1 4831 1125 793 0.000 0.000 89
1 4832 1124 792 0.182 0.091 62
1 4833 1124 792 0.000 0.000 63
1 4834 1124 792 0.000 0.000 66
1 4835 1124 792 0.000 0.000 70
1 4836 1124 792 0.000 0.000 71
1 4837 1124 792 0.000 0.000 62
1 4838 1124 792 0.000 0.000 65
1 4839 1124 792 0.000 0.000 74
1 4840 1124 792 0.000 0.000 72
1 4841 1124 792 0.000 0.000 68
1 4842 1124 792 0.000 0.000 76
1 4843 1124 792 0.000 0.000 68
1 4844 1124 792 0.000 0.000 72
1 4845 1124 792 0.000 0.000 70
1 4846 1124 792 0.000 0.000 67
1 4847 1124 792 0.000 0.000 61
1 4848 1124 792 0.000 0.000 57
1 4849 1124 792 0.000 0.000 61
1 4850 1124 792 0.000 0.000 61
1 4851 1124 792 0.000 0.000 66
1 4852 1124 792 0.000 0.000 60
1 4853 1124 792 0.000 0.000 63
1 4854 1125 788 0.532 0.266 58
1 4855 1125 788 0.000 0.000 53
1 4856 1125 790 0.258 0.129 59
1 4857 1125 790 0.000 0.000 58
1 4858 1125 790 0.000 0.000 59
1 4859 1125 790 0.000 0.000 58
1 4860 1125 790 0.000 0.000 56
1 4861 1125 790 0.000 0.000 58
1 4862 1125 790 0.000 0.000 54
1 4863 1125 790 0.000 0.000 57
1 4864 1125 790 0.000 0.000 50
1 4865 1125 790 0.000 0.000 51
1 4866 1125 790 0.000 0.000 50
1 4867 1125 790 0.000 0.000 55
1 4868 1125 790 0.000 0.000 66
1 4869 1125 790 0.000 0.000 80
1 4870 1129 790 0.516 0.258 64
1 4871 1129 790 0.000 0.000 62
1 4872 1129 790 0.000 0.000 59
1 4873 1129 790 0.000 0.000 62
1 4874 1129 790 0.000 0.000 60
1 4875 1129 790 0.000 0.000 58
1 4876 1129 790 0.000 0.000 58
1 4877 1129 790 0.000 0.000 58
1 4878 1129 790 0.000 0.000 59
1 4879 1129 790 0.000 0.000 59
1 4880 1129 790 0.000 0.000 58
1 4881 1132 792 0.465 0.233 92
1 4882 1132 792 0.000 0.000 89
1 4883 1132 792 0.000 0.000 90
1 4884 1129 792 0.387 0.194 53
1 4885 1129 792 0.000 0.000 56
1 4886 1129 792 0.000 0.000 56
1 4887 1129 792 0.000 0.000 59
1 4888 1129 792 0.000 0.000 56
1 4889 1129 792 0.000 0.000 55
1 4890 1129 792 0.000 0.000 54
1 4891 1129 792 0.000 0.000 57
1 4892 1129 792 0.000 0.000 57
1 4893 1130 792 0.129 0.065 64
1 4894 1130 792 0.000 0.000 59
1 4895 1130 792 0.000 0.000 60
1 4896 1130 792 0.000 0.000 61
1 4897 1130 792 0.000 0.000 60
1 4898 1130 792 0.000 0.000 60
1 4899 1130 792 0.000 0.000 60
1 4900 1130 792 0.000 0.000 62
1 4901 1130 792 0.000 0.000 63
1 4902 1130 792 0.000 0.000 60
1 4903 1130 792 0.000 0.000 63
1 4904 1130 792 0.000 0.000 69
1 4905 1130 786 0.774 0.387 108
1 4906 1130 789 0.387 0.194 55
1 4907 1130 789 0.000 0.000 52
1 4908 1130 789 0.000 0.000 52
1 4909 1130 789 0.000 0.000 53
1 4910 1130 789 0.000 0.000 55
1 4911 1130 789 0.000 0.000 54
1 4912 1130 789 0.000 0.000 55
1 4913 1130 789 0.000 0.000 53
1 4914 1130 790 0.129 0.065 54
1 4915 1130 790 0.000 0.000 56
1 4916 1130 790 0.000 0.000 56
1 4917 1130 790 0.000 0.000 53
1 4918 1130 790 0.000 0.000 57
1 4919 1130 790 0.000 0.000 64
1 4920 1130 790 0.000 0.000 56
1 4921 1130 790 0.000 0.000 54
1 4922 1130 790 0.000 0.000 54
1 4923 1130 790 0.000 0.000 53
1 4924 1130 790 0.000 0.000 53
1 4925 1130 790 0.000 0.000 54
1 4926 1130 790 0.000 0.000 57
1 4927 1130 790 0.000 0.000 59
1 4928 1130 789 0.129 0.065 71
1 4929 1130 789 0.000 0.000 72
1 4930 1130 789 0.000 0.000 72
1 4931 1130 789 0.000 0.000 80
1 4932 1130 789 0.000 0.000 79
1 4933 1130 789 0.000 0.000 82
1 4934 1129 792 0.408 0.204 57
1 4935 1129 792 0.000 0.000 59
1 4936 1129 792 0.000 0.000 61
1 4937 1129 792 0.000 0.000 61
1 4938 1129 792 0.000 0.000 74
1 4939 1129 792 0.000 0.000 80
1 4940 1129 792 0.000 0.000 85
1 4941 1129 792 0.000 0.000 90
1 4942 1129 792 0.000 0.000 85
1 4943 1128 793 0.182 0.091 75
1 4944 1128 793 0.000 0.000 78
1 4945 1128 793 0.000 0.000 77
1 4946 1128 793 0.000 0.000 72
1 4947 1128 793 0.000 0.000 73
1 4948 1128 793 0.000 0.000 75
1 4949 1128 793 0.000 0.000 67
1 4950 1128 793 0.000 0.000 65
1 4951 1128 793 0.000 0.000 74
1 4952 1128 793 0.000 0.000 95
1 4953 1128 793 0.000 0.000 113
1 4954 1122 798 1.008 0.504 74
1 4955 1122 798 0.000 0.000 76
1 4956 1125 800 0.465 0.233 60
1 4957 1125 801 0.129 0.065 62
1 4958 1125 801 0.000 0.000 60
1 4959 1125 801 0.000 0.000 66
1 4960 1125 801 0.000 0.000 65
1 4961 1125 801 0.000 0.000 64
1 4962 1125 801 0.000 0.000 63
1 4963 1125 801 0.000 0.000 61
1 4964 1125 801 0.000 0.000 59
1 4965 1125 801 0.000 0.000 55
1 4966 1125 801 0.000 0.000 55
1 4967 1125 801 0.000 0.000 54
1 4968 1125 801 0.000 0.000 54
1 4969 1125 801 0.000 0.000 55
1 4970 1125 801 0.000 0.000 52
1 4971 1125 801 0.000 0.000 56
1 4972 1125 801 0.000 0.000 54
1 4973 1125 801 0.000 0.000 54
1 4974 1125 801 0.000 0.000 54
1 4975 1125 801 0.000 0.000 54
1 4976 1125 801 0.000 0.000 54
1 4977 1125 801 0.000 0.000 55
1 4978 1125 801 0.000 0.000 54
1 4979 1125 801 0.000 0.000 54
1 4980 1125 801 0.000 0.000 54
1 4981 1125 801 0.000 0.000 55
1 4982 1125 801 0.000 0.000 54
1 4983 1125 805 0.516 0.258 92
1 4984 1125 805 0.000 0.000 90
1 4985 1125 805 0.000 0.000 91
1 4986 1125 805 0.000 0.000 91
1 4987 1125 805 0.000 0.000 90
1 4988 1125 805 0.000 0.000 89
1 4989 1125 805 0.000 0.000 90
1 4990 1125 804 0.129 0.065 65
1 4991 1125 804 0.000 0.000 64
1 4992 1125 804 0.000 0.000 69
1 4993 1125 804 0.000 0.000 64
1 4994 1125 804 0.000 0.000 65
1 4995 1125 804 0.000 0.000 64
1 4996 1125 804 0.000 0.000 60
1 4997 1125 804 0.000 0.000 63
1 4998 1125 804 0.000 0.000 64
1 4999 1125 804 0.000 0.000 62
1 5000 1125 804 0.000 0.000 65
1 5001 1125 804 0.000 0.000 60
1 5002 1125 804 0.000 0.000 66
1 5003 1125 804 0.000 0.000 67
1 5004 1125 804 0.000 0.000 70
1 5005 1125 804 0.000 0.000 65
1 5006 1125 804 0.000 0.000 72
1 5007 1125 804 0.000 0.000 74
1 5008 1125 804 0.000 0.000 76
1 5009 1129 802 0.577 0.288 85
1 5010 1129 802 0.000 0.000 84
1 5011 1126 801 0.408 0.204 63
1 5012 1126 801 0.000 0.000 62
1 5013 1126 801 0.000 0.000 62
1 5014 1126 801 0.000 0.000 62
1 5015 1126 801 0.000 0.000 62
1 5016 1126 801 0.000 0.000 63
1 5017 1126 801 0.000 0.000 59
1 5018 1126 801 0.000 0.000 60
1 5019 1126 801 0.000 0.000 60
1 5020 1129 801 0.387 0.194 58
1 5021 1129 801 0.000 0.000 61
1 5022 1129 801 0.000 0.000 72
1 5023 1129 801 0.000 0.000 81
1 5024 1129 801 0.000 0.000 88
1 5025 1128 801 0.129 0.065 74
1 5026 1128 801 0.000 0.000 83
1 5027 1128 801 0.000 0.000 87
1 5028 1126 801 0.258 0.129 63
1 5029 1126 801 0.000 0.000 66
1 5030 1126 801 0.000 0.000 80
1 5031 1126 801 0.000 0.000 85
1 5032 1126 801 0.000 0.000 89
1 5033 1126 801 0.000 0.000 87
1 5034 1126 801 0.000 0.000 89
1 5035 1126 801 0.000 0.000 93
1 5036 1124 793 1.064 0.532 116
1 5037 1124 798 0.645 0.323 53
1 5038 1124 798 0.000 0.000 52
1 5039 1124 798 0.000 0.000 51
1 5040 1124 798 0.000 0.000 51
1 5041 1124 798 0.000 0.000 59
1 5042 1124 798 0.000 0.000 55
1 5043 1124 801 0.387 0.194 63
1 5044 1124 801 0.000 0.000 62
1 5045 1124 801 0.000 0.000 61
1 5046 1124 801 0.000 0.000 60
1 5047 1124 801 0.000 0.000 61
1 5048 1124 801 0.000 0.000 61
1 5049 1124 801 0.000 0.000 59
1 5050 1124 801 0.000 0.000 57
1 5051 1124 801 0.000 0.000 59
1 5052 1124 801 0.000 0.000 62
1 5053 1124 801 0.000 0.000 61
1 5054 1124 801 0.000 0.000 62
1 5055 1124 801 0.000 0.000 61
1 5056 1124 801 0.000 0.000 61
1 5057 1124 801 0.000 0.000 58
1 5058 1124 801 0.000 0.000 56
1 5059 1124 801 0.000 0.000 57
1 5060 1124 801 0.000 0.000 58
1 5061 1124 801 0.000 0.000 59
1 5062 1124 801 0.000 0.000 58
1 5063 1124 801 0.000 0.000 60
1 5064 1124 801 0.000 0.000 58
1 5065 1124 801 0.000 0.000 59
1 5066 1124 801 0.000 0.000 60
1 5067 1124 801 0.000 0.000 61
1 5068 1124 801 0.000 0.000 60
1 5069 1124 801 0.000 0.000 64
1 5070 1124 801 0.000 0.000 58
1 5071 1124 801 0.000 0.000 59
1 5072 1124 801 0.000 0.000 60
1 5073 1124 801 0.000 0.000 58
1 5074 1124 801 0.000 0.000 59
1 5075 1124 801 0.000 0.000 59
1 5076 1124 801 0.000 0.000 59
1 5077 1124 801 0.000 0.000 58
1 5078 1124 801 0.000 0.000 59
1 5079 1124 801 0.000 0.000 61
1 5080 1124 801 0.000 0.000 63
1 5081 1124 801 0.000 0.000 67
1 5082 1124 801 0.000 0.000 66
1 5083 1124 801 0.000 0.000 65
1 5084 1124 801 0.000 0.000 63
1 5085 1124 801 0.000 0.000 61
1 5086 1124 801 0.000 0.000 64
1 5087 1124 801 0.000 0.000 61
1 5088 1124 801 0.000 0.000 60
1 5089 1124 801 0.000 0.000 62
1 5090 1124 801 0.000 0.000 59
1 5091 1124 801 0.000 0.000 59
1 5092 1124 801 0.000 0.000 59
1 5093 1124 801 0.000 0.000 59
1 5094 1124 801 0.000 0.000 57
1 5095 1124 801 0.000 0.000 55
1 5096 1124 801 0.000 0.000 58
1 5097 1125 801 0.129 0.065 62
1 5098 1125 801 0.000 0.000 61
1 5099 1125 801 0.000 0.000 62
1 5100 1125 801 0.000 0.000 63
1 5101 1125 801 0.000 0.000 62
1 5102 1125 801 0.000 0.000 58
1 5103 1125 801 0.000 0.000 61
1 5104 1125 801 0.000 0.000 59
1 5105 1125 801 0.000 0.000 58
1 5106 1125 801 0.000 0.000 60
1 5107 1125 801 0.000 0.000 60
1 5108 1125 801 0.000 0.000 60
1 5109 1125 801 0.000 0.000 59
1 5110 1125 801 0.000 0.000 60
1 5111 1125 801 0.000 0.000 58
1 5112 1125 801 0.000 0.000 62
1 5113 1126 800 0.182 0.091 64
1 5114 1126 800 0.000 0.000 66
1 5115 1124 800 0.258 0.129 52
1 5116 1124 800 0.000 0.000 54
1 5117 1124 800 0.000 0.000 56
1 5118 1124 800 0.000 0.000 56
1 5119 1124 800 0.000 0.000 59
1 5120 1124 800 0.000 0.000 58
1 5121 1124 800 0.000 0.000 56
1 5122 1124 800 0.000 0.000 57
1 5123 1125 800 0.129 0.065 61
1 5124 1125 800 0.000 0.000 61
1 5125 1125 800 0.000 0.000 60
1 5126 1124 800 0.129 0.065 61
1 5127 1124 800 0.000 0.000 60
1 5128 1124 800 0.000 0.000 58
1 5129 1124 800 0.000 0.000 61
1 5130 1124 800 0.000 0.000 61
1 5131 1124 800 0.000 0.000 62
1 5132 1124 800 0.000 0.000 62
1 5133 1124 800 0.000 0.000 61
1 5134 1124 800 0.000 0.000 65
1 5135 1124 800 0.000 0.000 67
1 5136 1124 800 0.000 0.000 66
1 5137 1125 800 0.129 0.065 59
1 5138 1125 800 0.000 0.000 54
1 5139 1125 800 0.000 0.000 52
1 5140 1125 800 0.000 0.000 51
1 5141 1125 800 0.000 0.000 52
1 5142 1125 800 0.000 0.000 56
1 5143 1124 800 0.129 0.065 57
1 5144 1124 800 0.000 0.000 55
1 5145 1124 800 0.000 0.000 54
1 5146 1124 800 0.000 0.000 57
1 5147 1124 800 0.000 0.000 58
1 5148 1124 800 0.000 0.000 58
1 5149 1124 800 0.000 0.000 61
1 5150 1124 800 0.000 0.000 62
1 5151 1125 801 0.182 0.091 54
1 5152 1125 805 0.516 0.258 79
1 5153 1125 805 0.000 0.000 81
1 5154 1125 805 0.000 0.000 78
1 5155 1125 805 0.000 0.000 82
1 5156 1125 805 0.000 0.000 80
1 5157 1125 805 0.000 0.000 78
1 5158 1125 805 0.000 0.000 79
1 5159 1125 805 0.000 0.000 72
1 5160 1125 805 0.000 0.000 76
1 5161 1125 805 0.000 0.000 80
1 5162 1125 805 0.000 0.000 82
1 5163 1125 805 0.000 0.000 75
1 5164 1125 805 0.000 0.000 77
1 5165 1125 805 0.000 0.000 72
1 5166 1125 805 0.000 0.000 72
1 5167 1125 805 0.000 0.000 80
1 5168 1125 805 0.000 0.000 77
1 5169 1125 805 0.000 0.000 79
1 5170 1125 805 0.000 0.000 76
1 5171 1125 805 0.000 0.000 81
1 5172 1125 805 0.000 0.000 74
1 5173 1125 805 0.000 0.000 76
1 5174 1125 805 0.000 0.000 76
1 5175 1126 802 0.408 0.204 72
1 5176 1126 802 0.000 0.000 65
1 5177 1126 802 0.000 0.000 70
1 5178 1126 802 0.000 0.000 67
1 5179 1126 802 0.000 0.000 67
1 5180 1126 802 0.000 0.000 71
1 5181 1126 802 0.000 0.000 70
1 5182 1126 802 0.000 0.000 67
1 5183 1126 802 0.000 0.000 66
1 5184 1126 802 0.000 0.000 67
1 5185 1126 802 0.000 0.000 62
1 5186 1126 802 0.000 0.000 63
1 5187 1126 802 0.000 0.000 63
1 5188 1126 802 0.000 0.000 64
1 5189 1126 802 0.000 0.000 66
1 5190 1126 802 0.000 0.000 59
1 5191 1126 802 0.000 0.000 60
1 5192 1126 802 0.000 0.000 62
1 5193 1126 802 0.000 0.000 60
1 5194 1126 802 0.000 0.000 59
1 5195 1126 802 0.000 0.000 59
1 5196 1126 802 0.000 0.000 57
1 5197 1126 802 0.000 0.000 63
1 5198 1126 802 0.000 0.000 58
1 5199 1126 802 0.000 0.000 54
1 5200 1126 802 0.000 0.000 53
1 5201 1126 802 0.000 0.000 53
1 5202 1126 802 0.000 0.000 53
1 5203 1126 802 0.000 0.000 54
1 5204 1126 802 0.000 0.000 54
1 5205 1126 802 0.000 0.000 54
1 5206 1126 802 0.000 0.000 54
1 5207 1126 802 0.000 0.000 55
1 5208 1126 802 0.000 0.000 60
1 5209 1126 802 0.000 0.000 55
1 5210 1126 806 0.516 0.258 59
1 5211 1126 806 0.000 0.000 57
1 5212 1126 806 0.000 0.000 56
1 5213 1126 806 0.000 0.000 58
1 5214 1126 806 0.000 0.000 55
1 5215 1126 806 0.000 0.000 58
1 5216 1126 806 0.000 0.000 60
1 5217 1126 806 0.000 0.000 60
1 5218 1126 806 0.000 0.000 56
1 5219 1126 806 0.000 0.000 56
1 5220 1126 806 0.000 0.000 58
1 5221 1126 806 0.000 0.000 62
1 5222 1126 806 0.000 0.000 67
1 5223 1126 806 0.000 0.000 71
1 5224 1126 806 0.000 0.000 75
1 5225 1126 806 0.000 0.000 72
1 5226 1126 806 0.000 0.000 71
1 5227 1126 806 0.000 0.000 78
1 5228 1124 809 0.465 0.233 58
1 5229 1124 809 0.000 0.000 57
1 5230 1124 809 0.000 0.000 58
1 5231 1124 809 0.000 0.000 57
1 5232 1124 809 0.000 0.000 58
1 5233 1124 809 0.000 0.000 57
1 5234 1124 809 0.000 0.000 57
1 5235 1124 809 0.000 0.000 57
1 5236 1124 809 0.000 0.000 55
1 5237 1124 809 0.000 0.000 54
1 5238 1124 809 0.000 0.000 57
1 5239 1124 809 0.000 0.000 56
1 5240 1124 809 0.000 0.000 56
1 5241 1124 809 0.000 0.000 57
1 5242 1124 809 0.000 0.000 53
1 5243 1124 809 0.000 0.000 53
1 5244 1124 809 0.000 0.000 55
1 5245 1124 809 0.000 0.000 52
1 5246 1124 809 0.000 0.000 60
1 5247 1124 809 0.000 0.000 62
1 5248 1124 809 0.000 0.000 59
1 5249 1124 809 0.000 0.000 54
1 5250 1124 809 0.000 0.000 59
1 5251 1124 809 0.000 0.000 60
1 5252 1124 809 0.000 0.000 53
1 5253 1124 809 0.000 0.000 53
1 5254 1125 808 0.182 0.091 84
1 5255 1125 808 0.000 0.000 81
1 5256 1122 810 0.465 0.233 65
1 5257 1122 810 0.000 0.000 59
1 5258 1122 809 0.129 0.065 70
1 5259 1122 809 0.000 0.000 71
1 5260 1122 809 0.000 0.000 73
1 5261 1122 809 0.000 0.000 71
1 5262 1122 809 0.000 0.000 71
1 5263 1122 809 0.000 0.000 68
1 5264 1124 809 0.258 0.129 60
1 5265 1124 809 0.000 0.000 62
1 5266 1124 809 0.000 0.000 60
1 5267 1124 809 0.000 0.000 75
1 5268 1124 809 0.000 0.000 86
1 5269 1124 809 0.000 0.000 87
1 5270 1122 809 0.258 0.129 54
1 5271 1122 809 0.000 0.000 60
1 5272 1122 809 0.000 0.000 68
1 5273 1122 810 0.129 0.065 74
1 5274 1118 812 0.577 0.288 55
1 5275 1118 812 0.000 0.000 51
1 5276 1118 812 0.000 0.000 53
1 5277 1118 812 0.000 0.000 56
1 5278 1118 812 0.000 0.000 55
1 5279 1118 812 0.000 0.000 62
1 5280 1118 812 0.000 0.000 66
1 5281 1118 812 0.000 0.000 73
1 5282 1118 812 0.000 0.000 73
1 5283 1118 812 0.000 0.000 83
1 5284 1118 812 0.000 0.000 70
1 5285 1118 812 0.000 0.000 75
1 5286 1117 810 0.288 0.144 54
1 5287 1117 810 0.000 0.000 54
1 5288 1117 810 0.000 0.000 55
1 5289 1117 810 0.000 0.000 57
1 5290 1117 810 0.000 0.000 57
1 5291 1117 810 0.000 0.000 54
1 5292 1117 810 0.000 0.000 53
1 5293 1117 810 0.000 0.000 54
1 5294 1117 810 0.000 0.000 54
1 5295 1117 810 0.000 0.000 54
1 5296 1117 810 0.000 0.000 62
1 5297 1117 810 0.000 0.000 87
1 5298 1117 813 0.387 0.194 87
1 5299 1114 814 0.408 0.204 57
1 5300 1114 814 0.000 0.000 67
1 5301 1113 814 0.129 0.065 59
1 5302 1113 814 0.000 0.000 64
1 5303 1113 814 0.000 0.000 64
1 5304 1113 814 0.000 0.000 65
1 5305 1113 814 0.000 0.000 71
1 5306 1113 814 0.000 0.000 67
1 5307 1113 814 0.000 0.000 62
1 5308 1113 814 0.000 0.000 65
1 5309 1113 814 0.000 0.000 69
1 5310 1113 814 0.000 0.000 65
1 5311 1113 814 0.000 0.000 64
1 5312 1113 814 0.000 0.000 63
1 5313 1113 814 0.000 0.000 66
1 5314 1113 814 0.000 0.000 76
1 5315 1113 814 0.000 0.000 67
1 5316 1113 814 0.000 0.000 68
1 5317 1113 814 0.000 0.000 73
1 5318 1113 814 0.000 0.000 79
1 5319 1113 814 0.000 0.000 85
1 5320 1113 814 0.000 0.000 83
1 5321 1113 814 0.000 0.000 88
1 5322 1113 814 0.000 0.000 87
1 5323 1113 814 0.000 0.000 87
1 5324 1113 808 0.774 0.387 61
1 5325 1113 810 0.258 0.129 61
1 5326 1113 810 0.000 0.000 61
1 5327 1113 810 0.000 0.000 63
1 5328 1113 810 0.000 0.000 62
1 5329 1113 810 0.000 0.000 62
1 5330 1113 810 0.000 0.000 61
1 5331 1113 810 0.000 0.000 62
1 5332 1113 810 0.000 0.000 67
1 5333 1113 810 0.000 0.000 63
1 5334 1113 810 0.000 0.000 61
1 5335 1113 810 0.000 0.000 62
1 5336 1114 810 0.129 0.065 56
1 5337 1116 810 0.258 0.129 76
1 5338 1113 810 0.387 0.194 58
1 5339 1113 810 0.000 0.000 58
1 5340 1113 810 0.000 0.000 60
1 5341 1113 810 0.000 0.000 60
1 5342 1113 810 0.000 0.000 60
1 5343 1113 810 0.000 0.000 61
1 5344 1113 810 0.000 0.000 63
1 5345 1113 810 0.000 0.000 62
1 5346 1113 810 0.000 0.000 63
1 5347 1113 810 0.000 0.000 68
1 5348 1113 810 0.000 0.000 68
1 5349 1113 810 0.000 0.000 68
1 5350 1113 810 0.000 0.000 67
1 5351 1114 809 0.182 0.091 57
1 5352 1114 813 0.516 0.258 62
1 5353 1114 813 0.000 0.000 58
1 5354 1114 813 0.000 0.000 56
1 5355 1116 812 0.288 0.144 74
1 5356 1114 812 0.258 0.129 62
1 5357 1114 812 0.000 0.000 62
1 5358 1114 812 0.000 0.000 62
1 5359 1114 812 0.000 0.000 61
1 5360 1114 812 0.000 0.000 61
1 5361 1114 812 0.000 0.000 61
1 5362 1114 812 0.000 0.000 61
1 5363 1114 812 0.000 0.000 56
1 5364 1114 812 0.000 0.000 57
1 5365 1114 812 0.000 0.000 58
1 5366 1114 812 0.000 0.000 59
1 5367 1114 812 0.000 0.000 60
1 5368 1114 812 0.000 0.000 62
1 5369 1114 812 0.000 0.000 60
1 5370 1116 814 0.365 0.182 70
1 5371 1116 814 0.000 0.000 62
1 5372 1116 814 0.000 0.000 61
1 5373 1116 814 0.000 0.000 63
1 5374 1116 814 0.000 0.000 62
1 5375 1116 814 0.000 0.000 61
1 5376 1116 814 0.000 0.000 61
1 5377 1116 814 0.000 0.000 69
1 5378 1116 814 0.000 0.000 78
1 5379 1116 814 0.000 0.000 82
1 5380 1116 814 0.000 0.000 91
1 5381 1114 814 0.258 0.129 66
1 5382 1113 814 0.129 0.065 54
1 5383 1113 814 0.000 0.000 65
1 5384 1112 817 0.408 0.204 91
1 5385 1110 817 0.258 0.129 88
1 5386 1110 817 0.000 0.000 90
1 5387 1110 817 0.000 0.000 88
1 5388 1110 817 0.000 0.000 90
1 5389 1110 817 0.000 0.000 91
1 5390 1110 817 0.000 0.000 92
1 5391 1108 817 0.258 0.129 87
1 5392 1108 817 0.000 0.000 87
1 5393 1109 816 0.182 0.091 83
1 5394 1109 814 0.258 0.129 58
1 5395 1109 813 0.129 0.065 54
1 5396 1109 813 0.000 0.000 54
1 5397 1109 813 0.000 0.000 53
1 5398 1109 813 0.000 0.000 55
1 5399 1109 813 0.000 0.000 55
1 5400 1109 813 0.000 0.000 55
1 5401 1109 813 0.000 0.000 59
1 5402 1109 813 0.000 0.000 60
1 5403 1109 813 0.000 0.000 60
1 5404 1106 813 0.387 0.194 54
1 5405 1106 813 0.000 0.000 55
1 5406 1106 813 0.000 0.000 52
1 5407 1106 813 0.000 0.000 49
1 5408 1106 813 0.000 0.000 53
1 5409 1106 813 0.000 0.000 49
1 5410 1106 813 0.000 0.000 52
1 5411 1106 813 0.000 0.000 52
1 5412 1108 813 0.258 0.129 65
1 5413 1108 813 0.000 0.000 72
1 5414 1108 813 0.000 0.000 77
1 5415 1108 813 0.000 0.000 76
1 5416 1108 813 0.000 0.000 77
1 5417 1108 813 0.000 0.000 86
1 5418 1108 813 0.000 0.000 81
1 5419 1108 813 0.000 0.000 83
1 5420 1108 813 0.000 0.000 82
1 5421 1108 813 0.000 0.000 83
1 5422 1108 813 0.000 0.000 73
1 5423 1108 813 0.000 0.000 83
1 5424 1108 813 0.000 0.000 78
1 5425 1108 813 0.000 0.000 79
1 5426 1108 813 0.000 0.000 75
1 5427 1108 810 0.387 0.194 53
1 5428 1108 810 0.000 0.000 54
1 5429 1108 810 0.000 0.000 52
1 5430 1108 810 0.000 0.000 51
1 5431 1108 810 0.000 0.000 52
1 5432 1108 812 0.258 0.129 59
1 5433 1108 812 0.000 0.000 60
1 5434 1108 812 0.000 0.000 61
1 5435 1108 812 0.000 0.000 61
1 5436 1108 812 0.000 0.000 62
1 5437 1108 812 0.000 0.000 61
1 5438 1108 812 0.000 0.000 61
1 5439 1108 812 0.000 0.000 61
1 5440 1108 812 0.000 0.000 59
1 5441 1108 812 0.000 0.000 61
1 5442 1108 812 0.000 0.000 60
1 5443 1108 812 0.000 0.000 62
1 5444 1108 812 0.000 0.000 59
1 5445 1108 812 0.000 0.000 60
1 5446 1108 812 0.000 0.000 60
1 5447 1108 812 0.000 0.000 62
1 5448 1108 812 0.000 0.000 60
1 5449 1108 812 0.000 0.000 59
1 5450 1108 812 0.000 0.000 60
1 5451 1109 812 0.129 0.065 81
1 5452 1109 812 0.000 0.000 74
1 5453 1109 812 0.000 0.000 76
1 5454 1109 812 0.000 0.000 80
1 5455 1109 812 0.000 0.000 72
1 5456 1109 812 0.000 0.000 77
1 5457 1109 812 0.000 0.000 73
1 5458 1109 812 0.000 0.000 69
1 5459 1108 812 0.129 0.065 57
1 5460 1108 812 0.000 0.000 59
1 5461 1108 812 0.000 0.000 58
1 5462 1108 812 0.000 0.000 58
1 5463 1108 812 0.000 0.000 59
1 5464 1108 812 0.000 0.000 59
1 5465 1108 812 0.000 0.000 59
1 5466 1108 812 0.000 0.000 59
1 5467 1108 812 0.000 0.000 58
1 5468 1108 812 0.000 0.000 58
1 5469 1108 812 0.000 0.000 59
1 5470 1108 812 0.000 0.000 67
1 5471 1108 812 0.000 0.000 71
1 5472 1108 809 0.387 0.194 60
1 5473 1108 809 0.000 0.000 61
1 5474 1108 809 0.000 0.000 63
1 5475 1108 809 0.000 0.000 60
1 5476 1108 809 0.000 0.000 60
1 5477 1108 809 0.000 0.000 61
1 5478 1108 809 0.000 0.000 57
1 5479 1108 809 0.000 0.000 56
1 5480 1108 809 0.000 0.000 53
1 5481 1108 809 0.000 0.000 54
1 5482 1108 809 0.000 0.000 49
1 5483 1109 809 0.129 0.065 57
1 5484 1109 806 0.387 0.194 56
1 5485 1109 806 0.000 0.000 57
1 5486 1109 806 0.000 0.000 59
1 5487 1109 806 0.000 0.000 57
1 5488 1109 806 0.000 0.000 61
1 5489 1109 806 0.000 0.000 64
1 5490 1109 806 0.000 0.000 67
1 5491 1109 806 0.000 0.000 66
1 5492 1110 808 0.288 0.144 58
1 5493 1110 808 0.000 0.000 58
1 5494 1110 808 0.000 0.000 56
1 5495 1110 808 0.000 0.000 54
1 5496 1110 808 0.000 0.000 58
1 5497 1110 808 0.000 0.000 67
1 5498 1109 806 0.288 0.144 59
1 5499 1112 810 0.645 0.323 103
1 5500 1112 810 0.000 0.000 101
1 5501 1112 810 0.000 0.000 104
1 5502 1112 808 0.258 0.129 91
1 5503 1112 808 0.000 0.000 91
1 5504 1112 808 0.000 0.000 90
1 5505 1112 808 0.000 0.000 90
1 5506 1112 808 0.000 0.000 93
1 5507 1112 808 0.000 0.000 95
1 5508 1112 808 0.000 0.000 101
1 5509 1112 808 0.000 0.000 95
1 5510 1112 808 0.000 0.000 96
1 5511 1112 808 0.000 0.000 103
1 5512 1110 806 0.365 0.182 56
1 5513 1110 806 0.000 0.000 55
1 5514 1110 806 0.000 0.000 58
1 5515 1110 806 0.000 0.000 58
1 5516 1110 806 0.000 0.000 58
1 5517 1110 806 0.000 0.000 59
1 5518 1112 806 0.258 0.129 84
1 5519 1112 806 0.000 0.000 87
1 5520 1112 806 0.000 0.000 85
1 5521 1112 806 0.000 0.000 87
1 5522 1112 806 0.000 0.000 86
1 5523 1112 806 0.000 0.000 86
1 5524 1112 806 0.000 0.000 83
1 5525 1112 806 0.000 0.000 85
1 5526 1112 806 0.000 0.000 86
1 5527 1112 806 0.000 0.000 85
1 5528 1108 805 0.532 0.266 51
1 5529 1108 805 0.000 0.000 54
1 5530 1108 805 0.000 0.000 52
1 5531 1108 805 0.000 0.000 56
1 5532 1108 805 0.000 0.000 57
1 5533 1108 805 0.000 0.000 57
1 5534 1108 805 0.000 0.000 57
1 5535 1108 805 0.000 0.000 59
1 5536 1108 805 0.000 0.000 59
1 5537 1109 805 0.129 0.065 57
1 5538 1109 805 0.000 0.000 54
1 5539 1109 805 0.000 0.000 50
1 5540 1109 805 0.000 0.000 52
1 5541 1109 805 0.000 0.000 55
1 5542 1109 805 0.000 0.000 55
1 5543 1109 805 0.000 0.000 57
1 5544 1109 805 0.000 0.000 68
1 5545 1109 805 0.000 0.000 64
1 5546 1109 805 0.000 0.000 73
1 5547 1109 805 0.000 0.000 73
1 5548 1109 805 0.000 0.000 70
1 5549 1109 805 0.000 0.000 78
1 5550 1106 805 0.387 0.194 65
1 5551 1105 808 0.408 0.204 54
1 5552 1105 808 0.000 0.000 59
1 5553 1106 808 0.129 0.065 60
1 5554 1106 808 0.000 0.000 60
1 5555 1106 808 0.000 0.000 56
1 5556 1106 808 0.000 0.000 55
1 5557 1106 808 0.000 0.000 54
1 5558 1108 808 0.258 0.129 60
1 5559 1108 808 0.000 0.000 58
1 5560 1108 808 0.000 0.000 58
1 5561 1108 808 0.000 0.000 55
1 5562 1108 808 0.000 0.000 57
1 5563 1108 808 0.000 0.000 61
1 5564 1108 808 0.000 0.000 59
1 5565 1108 808 0.000 0.000 60
1 5566 1110 810 0.365 0.182 65
1 5567 1110 810 0.000 0.000 60
1 5568 1110 810 0.000 0.000 65
1 5569 1110 810 0.000 0.000 58
1 5570 1110 810 0.000 0.000 59
1 5571 1110 810 0.000 0.000 61
1 5572 1110 810 0.000 0.000 67
1 5573 1110 810 0.000 0.000 64
1 5574 1110 810 0.000 0.000 69
1 5575 1110 810 0.000 0.000 78
1 5576 1110 810 0.000 0.000 77
1 5577 1110 810 0.000 0.000 82
1 5578 1110 810 0.000 0.000 82
1 5579 1110 810 0.000 0.000 85
1 5580 1112 808 0.365 0.182 61
1 5581 1112 808 0.000 0.000 62
1 5582 1112 808 0.000 0.000 68
1 5583 1112 808 0.000 0.000 78
1 5584 1113 808 0.129 0.065 91
1 5585 1113 808 0.000 0.000 95
1 5586 1110 805 0.547 0.274 56
1 5587 1110 805 0.000 0.000 58
1 5588 1110 805 0.000 0.000 58
1 5589 1110 805 0.000 0.000 57
1 5590 1110 805 0.000 0.000 59
1 5591 1110 805 0.000 0.000 61
1 5592 1110 805 0.000 0.000 61
1 5593 1110 805 0.000 0.000 59
1 5594 1110 805 0.000 0.000 60
1 5595 1110 805 0.000 0.000 61
1 5596 1110 805 0.000 0.000 59
1 5597 1110 805 0.000 0.000 60
1 5598 1110 805 0.000 0.000 60
1 5599 1110 805 0.000 0.000 58
1 5600 1110 805 0.000 0.000 60
1 5601 1110 805 0.000 0.000 61
1 5602 1110 805 0.000 0.000 59
1 5603 1110 805 0.000 0.000 58
1 5604 1110 805 0.000 0.000 57
1 5605 1110 805 0.000 0.000 59
1 5606 1110 805 0.000 0.000 58
1 5607 1110 805 0.000 0.000 57
1 5608 1110 805 0.000 0.000 57
1 5609 1110 805 0.000 0.000 56
1 5610 1110 805 0.000 0.000 60
1 5611 1110 805 0.000 0.000 58
1 5612 1110 805 0.000 0.000 59
1 5613 1110 805 0.000 0.000 59
1 5614 1110 805 0.000 0.000 59
1 5615 1113 802 0.547 0.274 101
1 5616 1113 802 0.000 0.000 105
1 5617 1110 804 0.465 0.233 55
1 5618 1110 804 0.000 0.000 55
1 5619 1110 808 0.516 0.258 67
1 5620 1110 808 0.000 0.000 62
1 5621 1110 808 0.000 0.000 64
1 5622 1110 808 0.000 0.000 60
1 5623 1110 808 0.000 0.000 61
1 5624 1110 808 0.000 0.000 62
1 5625 1110 808 0.000 0.000 58
1 5626 1110 808 0.000 0.000 58
1 5627 1110 808 0.000 0.000 58
1 5628 1110 808 0.000 0.000 60
1 5629 1110 808 0.000 0.000 63
1 5630 1110 808 0.000 0.000 63
1 5631 1110 808 0.000 0.000 62
1 5632 1110 808 0.000 0.000 61
1 5633 1110 808 0.000 0.000 62
1 5634 1110 808 0.000 0.000 59
1 5635 1110 808 0.000 0.000 56
1 5636 1110 808 0.000 0.000 53
1 5637 1110 808 0.000 0.000 56
1 5638 1110 808 0.000 0.000 54
1 5639 1110 808 0.000 0.000 53
1 5640 1108 808 0.258 0.129 64
1 5641 1109 808 0.129 0.065 58
1 5642 1110 808 0.129 0.065 55
1 5643 1110 808 0.000 0.000 54
1 5644 1110 808 0.000 0.000 54
1 5645 1110 808 0.000 0.000 58
1 5646 1109 809 0.182 0.091 58
1 5647 1109 809 0.000 0.000 60
1 5648 1109 809 0.000 0.000 63
1 5649 1109 809 0.000 0.000 60
1 5650 1109 809 0.000 0.000 60
1 5651 1109 809 0.000 0.000 60
1 5652 1109 809 0.000 0.000 57
1 5653 1109 809 0.000 0.000 60
1 5654 1110 809 0.129 0.065 67
1 5655 1109 809 0.129 0.065 59
1 5656 1108 809 0.129 0.065 52
1 5657 1108 809 0.000 0.000 52
1 5658 1109 809 0.129 0.065 60
1 5659 1109 804 0.645 0.323 68
1 5660 1109 806 0.258 0.129 60
1 5661 1109 806 0.000 0.000 58
1 5662 1109 806 0.000 0.000 55
1 5663 1109 806 0.000 0.000 60
1 5664 1109 806 0.000 0.000 60
1 5665 1109 806 0.000 0.000 62
1 5666 1109 806 0.000 0.000 62
1 5667 1109 806 0.000 0.000 61
1 5668 1109 806 0.000 0.000 61
1 5669 1109 806 0.000 0.000 62
1 5670 1109 806 0.000 0.000 58
1 5671 1109 806 0.000 0.000 60
1 5672 1109 806 0.000 0.000 57
1 5673 1109 806 0.000 0.000 57
1 5674 1112 812 0.865 0.433 117
1 5675 1109 808 0.645 0.323 67
1 5676 1109 808 0.000 0.000 76
1 5677 1110 806 0.288 0.144 61
1 5678 1110 806 0.000 0.000 59
1 5679 1110 806 0.000 0.000 64
1 5680 1110 806 0.000 0.000 61
1 5681 1110 806 0.000 0.000 60
1 5682 1113 806 0.387 0.194 92
1 5683 1113 806 0.000 0.000 91
1 5684 1113 806 0.000 0.000 91
1 5685 1110 806 0.387 0.194 58
1 5686 1110 806 0.000 0.000 57
1 5687 1110 806 0.000 0.000 57
1 5688 1110 806 0.000 0.000 57
1 5689 1110 806 0.000 0.000 57
1 5690 1110 806 0.000 0.000 59
1 5691 1110 806 0.000 0.000 57
1 5692 1110 806 0.000 0.000 56
1 5693 1110 806 0.000 0.000 57
1 5694 1110 806 0.000 0.000 55
1 5695 1110 806 0.000 0.000 55
1 5696 1110 806 0.000 0.000 55
1 5697 1110 806 0.000 0.000 58
1 5698 1110 806 0.000 0.000 53
1 5699 1110 806 0.000 0.000 56
1 5700 1110 806 0.000 0.000 59
1 5701 1110 806 0.000 0.000 56
1 5702 1110 806 0.000 0.000 58
1 5703 1109 806 0.129 0.065 51
1 5704 1112 806 0.387 0.194 76
1 5705 1112 806 0.000 0.000 77
1 5706 1110 806 0.258 0.129 58
1 5707 1110 806 0.000 0.000 55
1 5708 1110 806 0.000 0.000 54
1 5709 1110 806 0.000 0.000 54
1 5710 1110 806 0.000 0.000 53
1 5711 1110 806 0.000 0.000 52
1 5712 1110 806 0.000 0.000 56
1 5713 1110 806 0.000 0.000 56
1 5714 1110 806 0.000 0.000 54
1 5715 1110 806 0.000 0.000 57
1 5716 1109 806 0.129 0.065 49
1 5717 1109 806 0.000 0.000 53
1 5718 1109 806 0.000 0.000 54
1 5719 1110 806 0.129 0.065 60
1 5720 1110 806 0.000 0.000 58
1 5721 1110 806 0.000 0.000 57
1 5722 1110 806 0.000 0.000 60
1 5723 1110 806 0.000 0.000 59
1 5724 1110 806 0.000 0.000 58
1 5725 1110 806 0.000 0.000 57
1 5726 1110 806 0.000 0.000 55
1 5727 1110 806 0.000 0.000 60
1 5728 1110 806 0.000 0.000 64
1 5729 1110 806 0.000 0.000 60
1 5730 1109 806 0.129 0.065 55
1 5731 1109 806 0.000 0.000 57
1 5732 1109 806 0.000 0.000 57
1 5733 1109 806 0.000 0.000 58
1 5734 1109 806 0.000 0.000 63
1 5735 1109 806 0.000 0.000 63
1 5736 1109 806 0.000 0.000 67
1 5737 1109 806 0.000 0.000 67
1 5738 1109 806 0.000 0.000 64
1 5739 1109 806 0.000 0.000 79
1 5740 1109 806 0.000 0.000 82
1 5741 1109 806 0.000 0.000 81
1 5742 1109 806 0.000 0.000 83
1 5743 1109 806 0.000 0.000 83
1 5744 1109 806 0.000 0.000 86
1 5745 1109 806 0.000 0.000 85
1 5746 1105 805 0.532 0.266 73
1 5747 1105 804 0.129 0.065 65
1 5748 1106 804 0.129 0.065 51
1 5749 1106 804 0.000 0.000 54
1 5750 1106 804 0.000 0.000 62
1 5751 1108 804 0.258 0.129 74
1 5752 1108 804 0.000 0.000 74
1 5753 1108 804 0.000 0.000 71
1 5754 1108 804 0.000 0.000 79
1 5755 1110 802 0.365 0.182 72
1 5756 1110 802 0.000 0.000 63
1 5757 1109 802 0.129 0.065 56
1 5758 1109 802 0.000 0.000 58
1 5759 1109 802 0.000 0.000 61
1 5760 1109 802 0.000 0.000 52
1 5761 1109 802 0.000 0.000 50
1 5762 1109 802 0.000 0.000 76
1 5763 1110 802 0.129 0.065 70
1 5764 1110 802 0.000 0.000 86
1 5765 1113 801 0.408 0.204 59
1 5766 1113 801 0.000 0.000 62
1 5767 1113 801 0.000 0.000 58
1 5768 1113 801 0.000 0.000 55
1 5769 1113 801 0.000 0.000 56
1 5770 1113 801 0.000 0.000 55
1 5771 1113 801 0.000 0.000 56
1 5772 1113 801 0.000 0.000 50
1 5773 1113 801 0.000 0.000 53
1 5774 1113 800 0.129 0.065 61
1 5775 1114 800 0.129 0.065 62
1 5776 1114 800 0.000 0.000 60
1 5777 1114 800 0.000 0.000 60
1 5778 1114 800 0.000 0.000 58
1 5779 1114 800 0.000 0.000 59
1 5780 1114 800 0.000 0.000 62
1 5781 1114 800 0.000 0.000 59
1 5782 1114 800 0.000 0.000 60
1 5783 1112 800 0.258 0.129 59
1 5784 1113 800 0.129 0.065 60
1 5785 1113 800 0.000 0.000 59
1 5786 1113 800 0.000 0.000 61
1 5787 1113 800 0.000 0.000 61
1 5788 1113 800 0.000 0.000 60
1 5789 1113 800 0.000 0.000 60
1 5790 1116 801 0.408 0.204 69
1 5791 1116 801 0.000 0.000 65
1 5792 1116 801 0.000 0.000 74
1 5793 1116 801 0.000 0.000 65
1 5794 1113 801 0.387 0.194 52
1 5795 1113 801 0.000 0.000 51
1 5796 1113 801 0.000 0.000 50
1 5797 1114 801 0.129 0.065 55
1 5798 1117 800 0.408 0.204 68
1 5799 1117 800 0.000 0.000 70
1 5800 1117 800 0.000 0.000 71
1 5801 1116 800 0.129 0.065 58
1 5802 1116 800 0.000 0.000 56
1 5803 1116 800 0.000 0.000 58
1 5804 1116 800 0.000 0.000 61
1 5805 1116 800 0.000 0.000 59
1 5806 1116 800 0.000 0.000 59
1 5807 1116 800 0.000 0.000 61
1 5808 1116 800 0.000 0.000 59
1 5809 1116 800 0.000 0.000 59
1 5810 1116 800 0.000 0.000 56
1 5811 1117 800 0.129 0.065 58
1 5812 1117 800 0.000 0.000 59
1 5813 1117 800 0.000 0.000 60
1 5814 1120 800 0.387 0.194 83
1 5815 1121 800 0.129 0.065 96
1 5816 1117 794 0.930 0.465 103
1 5817 1117 798 0.516 0.258 58
1 5818 1117 798 0.000 0.000 54
1 5819 1120 798 0.387 0.194 56
1 5820 1120 798 0.000 0.000 57
1 5821 1120 798 0.000 0.000 58
1 5822 1118 798 0.258 0.129 57
1 5823 1118 798 0.000 0.000 58
1 5824 1118 798 0.000 0.000 53
1 5825 1118 798 0.000 0.000 51
1 5826 1118 798 0.000 0.000 65
1 5827 1118 798 0.000 0.000 79
1 5828 1118 798 0.000 0.000 89
1 5829 1120 797 0.288 0.144 82
1 5830 1120 797 0.000 0.000 81
1 5831 1122 796 0.288 0.144 74
1 5832 1122 796 0.000 0.000 82
1 5833 1122 796 0.000 0.000 85
1 5834 1122 796 0.000 0.000 81
1 5835 1122 796 0.000 0.000 82
1 5836 1122 796 0.000 0.000 78
1 5837 1122 794 0.258 0.129 59
1 5838 1122 794 0.000 0.000 59
1 5839 1122 794 0.000 0.000 60
1 5840 1122 793 0.129 0.065 59
1 5841 1122 793 0.000 0.000 59
1 5842 1122 793 0.000 0.000 57
1 5843 1122 793 0.000 0.000 58
1 5844 1122 793 0.000 0.000 57
1 5845 1122 793 0.000 0.000 56
1 5846 1122 793 0.000 0.000 56
1 5847 1122 793 0.000 0.000 56
1 5848 1124 793 0.258 0.129 88
1 5849 1124 793 0.000 0.000 90
1 5850 1124 793 0.000 0.000 92
1 5851 1121 794 0.408 0.204 64
1 5852 1121 794 0.000 0.000 66
1 5853 1121 797 0.387 0.194 53
1 5854 1121 797 0.000 0.000 56
1 5855 1121 797 0.000 0.000 57
1 5856 1121 797 0.000 0.000 59
1 5857 1121 797 0.000 0.000 59
1 5858 1121 797 0.000 0.000 60
1 5859 1121 797 0.000 0.000 63
1 5860 1121 797 0.000 0.000 62
1 5861 1122 797 0.129 0.065 58
1 5862 1122 797 0.000 0.000 61
1 5863 1122 797 0.000 0.000 59
1 5864 1122 797 0.000 0.000 59
1 5865 1122 797 0.000 0.000 62
1 5866 1125 797 0.387 0.194 88
1 5867 1122 798 0.408 0.204 61
1 5868 1122 798 0.000 0.000 60
1 5869 1122 798 0.000 0.000 59
1 5870 1122 798 0.000 0.000 57
1 5871 1122 798 0.000 0.000 56
1 5872 1122 798 0.000 0.000 57
1 5873 1121 798 0.129 0.065 54
1 5874 1121 798 0.000 0.000 55
1 5875 1121 798 0.000 0.000 54
1 5876 1121 798 0.000 0.000 56
1 5877 1121 798 0.000 0.000 56
1 5878 1121 798 0.000 0.000 54
1 5879 1121 798 0.000 0.000 54
1 5880 1122 798 0.129 0.065 57
1 5881 1122 798 0.000 0.000 59
1 5882 1122 798 0.000 0.000 57
1 5883 1122 798 0.000 0.000 56
1 5884 1122 798 0.000 0.000 61
1 5885 1122 798 0.000 0.000 62
1 5886 1122 798 0.000 0.000 70
1 5887 1122 798 0.000 0.000 72
1 5888 1122 798 0.000 0.000 82
1 5889 1122 798 0.000 0.000 78
1 5890 1121 797 0.182 0.091 53
1 5891 1121 797 0.000 0.000 55
1 5892 1121 797 0.000 0.000 61
1 5893 1121 797 0.000 0.000 68
1 5894 1122 796 0.182 0.091 58
1 5895 1122 796 0.000 0.000 57
1 5896 1121 792 0.532 0.266 65
1 5897 1124 794 0.465 0.233 65
1 5898 1124 794 0.000 0.000 60
1 5899 1124 794 0.000 0.000 57
1 5900 1122 796 0.365 0.182 66
1 5901 1122 796 0.000 0.000 61
1 5902 1124 794 0.365 0.182 55
1 5903 1124 794 0.000 0.000 57
1 5904 1124 794 0.000 0.000 56
1 5905 1124 794 0.000 0.000 59
1 5906 1124 794 0.000 0.000 57
1 5907 1124 794 0.000 0.000 58
1 5908 1124 794 0.000 0.000 56
1 5909 1124 794 0.000 0.000 56
1 5910 1124 794 0.000 0.000 59
1 5911 1124 794 0.000 0.000 60
1 5912 1124 794 0.000 0.000 59
1 5913 1124 794 0.000 0.000 61
1 5914 1120 794 0.516 0.258 56
1 5915 1120 794 0.000 0.000 56
1 5916 1122 793 0.288 0.144 62
1 5917 1122 793 0.000 0.000 62
1 5918 1122 793 0.000 0.000 60
1 5919 1122 793 0.000 0.000 66
1 5920 1122 793 0.000 0.000 62
1 5921 1122 793 0.000 0.000 65
1 5922 1122 793 0.000 0.000 58
1 5923 1124 793 0.258 0.129 60
1 5924 1124 793 0.000 0.000 61
1 5925 1124 793 0.000 0.000 60
1 5926 1124 793 0.000 0.000 58
1 5927 1124 793 0.000 0.000 58
1 5928 1124 793 0.000 0.000 52
1 5929 1124 793 0.000 0.000 51
1 5930 1124 793 0.000 0.000 50
1 5931 1125 793 0.129 0.065 50
1 5932 1125 793 0.000 0.000 50
1 5933 1125 792 0.129 0.065 54
1 5934 1128 792 0.387 0.194 61
1 5935 1128 792 0.000 0.000 60
1 5936 1128 792 0.000 0.000 60
1 5937 1128 792 0.000 0.000 60
1 5938 1128 790 0.258 0.129 59
1 5939 1129 790 0.129 0.065 53
1 5940 1129 790 0.000 0.000 56
1 5941 1129 790 0.000 0.000 57
1 5942 1129 790 0.000 0.000 53
1 5943 1129 794 0.516 0.258 60
1 5944 1129 794 0.000 0.000 62
1 5945 1129 794 0.000 0.000 60
1 5946 1129 794 0.000 0.000 58
1 5947 1129 794 0.000 0.000 59
1 5948 1129 794 0.000 0.000 55
1 5949 1129 794 0.000 0.000 59
1 5950 1129 794 0.000 0.000 59
1 5951 1129 794 0.000 0.000 59
1 5952 1129 794 0.000 0.000 58
1 5953 1129 794 0.000 0.000 59
1 5954 1129 794 0.000 0.000 59
1 5955 1129 794 0.000 0.000 58
1 5956 1129 794 0.000 0.000 57
1 5957 1129 794 0.000 0.000 57
1 5958 1129 794 0.000 0.000 57
1 5959 1129 794 0.000 0.000 56
1 5960 1129 794 0.000 0.000 57
1 5961 1129 794 0.000 0.000 56
1 5962 1129 794 0.000 0.000 57
1 5963 1129 794 0.000 0.000 55
1 5964 1129 794 0.000 0.000 58
1 5965 1129 794 0.000 0.000 57
1 5966 1129 794 0.000 0.000 58
1 5967 1129 794 0.000 0.000 57
1 5968 1129 794 0.000 0.000 57
1 5969 1129 794 0.000 0.000 59
1 5970 1129 794 0.000 0.000 59
1 5971 1129 794 0.000 0.000 57
1 5972 1126 796 0.465 0.233 79
1 5973 1128 796 0.258 0.129 51
1 5974 1128 796 0.000 0.000 52
1 5975 1129 796 0.129 0.065 65
1 5976 1129 796 0.000 0.000 67
1 5977 1129 796 0.000 0.000 68
1 5978 1129 796 0.000 0.000 67
1 5979 1129 796 0.000 0.000 62
1 5980 1129 796 0.000 0.000 67
1 5981 1129 796 0.000 0.000 63
1 5982 1129 796 0.000 0.000 69
1 5983 1129 794 0.258 0.129 59
1 5984 1129 794 0.000 0.000 59
1 5985 1129 794 0.000 0.000 58
1 5986 1129 794 0.000 0.000 57
1 5987 1129 794 0.000 0.000 56
1 5988 1129 794 0.000 0.000 58
1 5989 1129 794 0.000 0.000 58
1 5990 1129 794 0.000 0.000 58
1 5991 1129 794 0.000 0.000 57
1 5992 1129 794 0.000 0.000 56
1 5993 1129 794 0.000 0.000 57
1 5994 1129 794 0.000 0.000 56
1 5995 1129 794 0.000 0.000 59
1 5996 1129 794 0.000 0.000 64
1 5997 1129 794 0.000 0.000 56
1 5998 1129 794 0.000 0.000 61
1 5999 1126 794 0.387 0.194 54
1 6000 1126 794 0.000 0.000 55
1 6001 1128 794 0.258 0.129 56
1 6002 1128 794 0.000 0.000 56
1 6003 1128 794 0.000 0.000 53
1 6004 1128 794 0.000 0.000 53
1 6005 1128 794 0.000 0.000 56
1 6006 1128 794 0.000 0.000 67
1 6007 1128 794 0.000 0.000 65
1 6008 1128 794 0.000 0.000 65
1 6009 1128 794 0.000 0.000 66
1 6010 1128 794 0.000 0.000 73
1 6011 1128 794 0.000 0.000 79
1 6012 1128 794 0.000 0.000 74
1 6013 1125 796 0.465 0.233 55
1 6014 1125 796 0.000 0.000 57
1 6015 1125 796 0.000 0.000 57
1 6016 1125 796 0.000 0.000 58
1 6017 1125 796 0.000 0.000 59
1 6018 1125 796 0.000 0.000 64
1 6019 1125 796 0.000 0.000 56
1 6020 1125 796 0.000 0.000 61
1 6021 1125 796 0.000 0.000 109
1 6022 1125 796 0.000 0.000 121
1 6023 1125 796 0.000 0.000 121
1 6024 1125 796 0.000 0.000 119
1 6025 1125 796 0.000 0.000 121
1 6026 1125 802 0.774 0.387 64
1 6027 1124 802 0.129 0.065 51
1 6028 1124 802 0.000 0.000 51
1 6029 1124 802 0.000 0.000 52
1 6030 1124 805 0.387 0.194 59
1 6031 1124 805 0.000 0.000 59
1 6032 1124 805 0.000 0.000 62
1 6033 1124 805 0.000 0.000 60
1 6034 1124 805 0.000 0.000 62
1 6035 1124 805 0.000 0.000 60
1 6036 1124 805 0.000 0.000 60
1 6037 1124 805 0.000 0.000 60
1 6038 1124 805 0.000 0.000 61
1 6039 1124 805 0.000 0.000 56
1 6040 1124 805 0.000 0.000 60
1 6041 1124 805 0.000 0.000 60
1 6042 1124 805 0.000 0.000 58
1 6043 1124 805 0.000 0.000 61
1 6044 1124 805 0.000 0.000 61
1 6045 1124 805 0.000 0.000 58
1 6046 1124 805 0.000 0.000 61
1 6047 1124 805 0.000 0.000 59
1 6048 1124 805 0.000 0.000 59
1 6049 1124 805 0.000 0.000 58
1 6050 1124 805 0.000 0.000 59
1 6051 1124 805 0.000 0.000 59
1 6052 1124 805 0.000 0.000 60
1 6053 1124 805 0.000 0.000 58
1 6054 1124 805 0.000 0.000 59
1 6055 1124 805 0.000 0.000 59
1 6056 1124 805 0.000 0.000 60
1 6057 1124 805 0.000 0.000 60
1 6058 1124 805 0.000 0.000 58
1 6059 1124 805 0.000 0.000 62
1 6060 1124 805 0.000 0.000 59
1 6061 1124 805 0.000 0.000 60
1 6062 1124 805 0.000 0.000 60
1 6063 1124 805 0.000 0.000 58
1 6064 1124 805 0.000 0.000 60
1 6065 1125 806 0.182 0.091 60
1 6066 1125 806 0.000 0.000 60
1 6067 1125 806 0.000 0.000 59
1 6068 1125 806 0.000 0.000 60
1 6069 1125 806 0.000 0.000 62
1 6070 1125 806 0.000 0.000 56
1 6071 1125 806 0.000 0.000 55
1 6072 1125 806 0.000 0.000 53
1 6073 1125 806 0.000 0.000 53
1 6074 1125 806 0.000 0.000 52
1 6075 1125 806 0.000 0.000 52
1 6076 1125 806 0.000 0.000 52
1 6077 1125 806 0.000 0.000 54
1 6078 1125 806 0.000 0.000 53
1 6079 1125 806 0.000 0.000 51
1 6080 1125 806 0.000 0.000 60
1 6081 1125 806 0.000 0.000 62
1 6082 1125 806 0.000 0.000 63
1 6083 1125 806 0.000 0.000 71
1 6084 1126 805 0.182 0.091 47
1 6085 1126 805 0.000 0.000 47
1 6086 1126 805 0.000 0.000 48
1 6087 1125 805 0.129 0.065 50
1 6088 1125 805 0.000 0.000 52
1 6089 1125 805 0.000 0.000 50
1 6090 1125 805 0.000 0.000 54
1 6091 1125 805 0.000 0.000 59
1 6092 1126 805 0.129 0.065 69
1 6093 1126 805 0.000 0.000 76
1 6094 1126 805 0.000 0.000 74
1 6095 1124 800 0.695 0.347 60
1 6096 1125 805 0.658 0.329 79
1 6097 1125 805 0.000 0.000 80
1 6098 1125 805 0.000 0.000 87
1 6099 1125 805 0.000 0.000 88
1 6100 1125 802 0.387 0.194 62
1 6101 1125 802 0.000 0.000 65
1 6102 1122 802 0.387 0.194 54
1 6103 1122 802 0.000 0.000 56
1 6104 1122 802 0.000 0.000 58
1 6105 1122 802 0.000 0.000 57
1 6106 1122 802 0.000 0.000 56
1 6107 1122 804 0.258 0.129 53
1 6108 1122 804 0.000 0.000 49
1 6109 1122 804 0.000 0.000 53
1 6110 1122 804 0.000 0.000 52
1 6111 1122 804 0.000 0.000 52
1 6112 1122 804 0.000 0.000 53
1 6113 1122 804 0.000 0.000 55
1 6114 1122 804 0.000 0.000 58
1 6115 1122 804 0.000 0.000 58
1 6116 1122 804 0.000 0.000 62
1 6117 1122 804 0.000 0.000 63
1 6118 1126 805 0.532 0.266 78
1 6119 1125 805 0.129 0.065 57
1 6120 1125 805 0.000 0.000 59
1 6121 1125 805 0.000 0.000 58
1 6122 1125 805 0.000 0.000 56
1 6123 1124 806 0.182 0.091 59
1 6124 1124 806 0.000 0.000 61
1 6125 1124 806 0.000 0.000 61
1 6126 1124 806 0.000 0.000 62
1 6127 1124 806 0.000 0.000 61
1 6128 1124 806 0.000 0.000 61
1 6129 1124 806 0.000 0.000 58
1 6130 1124 806 0.000 0.000 62
1 6131 1124 806 0.000 0.000 61
1 6132 1124 806 0.000 0.000 60
1 6133 1124 806 0.000 0.000 60
1 6134 1124 806 0.000 0.000 59
1 6135 1124 806 0.000 0.000 61
1 6136 1124 809 0.387 0.194 88
1 6137 1124 808 0.129 0.065 74
1 6138 1124 808 0.000 0.000 72
1 6139 1124 808 0.000 0.000 71
1 6140 1124 808 0.000 0.000 72
1 6141 1124 808 0.000 0.000 72
1 6142 1124 808 0.000 0.000 71
1 6143 1124 806 0.258 0.129 60
1 6144 1124 806 0.000 0.000 59
1 6145 1124 806 0.000 0.000 62
1 6146 1124 806 0.000 0.000 61
1 6147 1124 806 0.000 0.000 60
1 6148 1124 806 0.000 0.000 59
1 6149 1124 806 0.000 0.000 58
1 6150 1124 806 0.000 0.000 58
1 6151 1124 806 0.000 0.000 56
1 6152 1126 808 0.365 0.182 93
1 6153 1126 808 0.000 0.000 95
1 6154 1124 802 0.816 0.408 55
1 6155 1124 804 0.258 0.129 58
1 6156 1124 809 0.645 0.323 106
1 6157 1124 810 0.129 0.065 114
1 6158 1124 808 0.258 0.129 94
1 6159 1124 808 0.000 0.000 95
1 6160 1124 805 0.387 0.194 58
1 6161 1124 805 0.000 0.000 58
1 6162 1124 805 0.000 0.000 53
1 6163 1124 805 0.000 0.000 58
1 6164 1124 805 0.000 0.000 55
1 6165 1124 805 0.000 0.000 55
1 6166 1126 804 0.288 0.144 59
1 6167 1126 804 0.000 0.000 55
1 6168 1126 804 0.000 0.000 57
1 6169 1126 804 0.000 0.000 59
1 6170 1125 804 0.129 0.065 58
1 6171 1125 804 0.000 0.000 57
1 6172 1125 804 0.000 0.000 58
1 6173 1125 804 0.000 0.000 57
1 6174 1125 804 0.000 0.000 64
1 6175 1125 804 0.000 0.000 65
1 6176 1126 802 0.288 0.144 67
1 6177 1126 801 0.129 0.065 70
1 6178 1126 801 0.000 0.000 74
1 6179 1126 801 0.000 0.000 72
1 6180 1125 801 0.129 0.065 54
1 6181 1125 801 0.000 0.000 54
1 6182 1125 801 0.000 0.000 54
1 6183 1125 801 0.000 0.000 54
1 6184 1122 802 0.408 0.204 55
1 6185 1122 802 0.000 0.000 59
1 6186 1122 802 0.000 0.000 59
1 6187 1122 802 0.000 0.000 63
1 6188 1122 802 0.000 0.000 62
1 6189 1122 802 0.000 0.000 60
1 6190 1124 802 0.258 0.129 57
1 6191 1124 802 0.000 0.000 56
1 6192 1124 802 0.000 0.000 59
1 6193 1124 802 0.000 0.000 58
1 6194 1126 804 0.365 0.182 73
1 6195 1126 804 0.000 0.000 69
1 6196 1126 804 0.000 0.000 65
1 6197 1126 804 0.000 0.000 69
1 6198 1126 804 0.000 0.000 60
1 6199 1126 804 0.000 0.000 65
1 6200 1125 804 0.129 0.065 56
1 6201 1125 804 0.000 0.000 56
1 6202 1125 804 0.000 0.000 54
1 6203 1125 804 0.000 0.000 55
1 6204 1125 804 0.000 0.000 55
1 6205 1125 804 0.000 0.000 51
1 6206 1125 804 0.000 0.000 50
1 6207 1125 804 0.000 0.000 52
1 6208 1125 804 0.000 0.000 51
1 6209 1125 804 0.000 0.000 52
1 6210 1125 804 0.000 0.000 51
1 6211 1125 806 0.258 0.129 56
1 6212 1124 806 0.129 0.065 59
1 6213 1124 806 0.000 0.000 60
1 6214 1124 806 0.000 0.000 63
1 6215 1124 806 0.000 0.000 62
1 6216 1124 806 0.000 0.000 61
1 6217 1124 806 0.000 0.000 60
1 6218 1124 806 0.000 0.000 57
1 6219 1124 806 0.000 0.000 58
1 6220 1124 806 0.000 0.000 60
1 6221 1124 806 0.000 0.000 62
1 6222 1124 806 0.000 0.000 58
1 6223 1124 806 0.000 0.000 59
1 6224 1124 806 0.000 0.000 59
1 6225 1124 806 0.000 0.000 60
1 6226 1124 806 0.000 0.000 59
1 6227 1124 806 0.000 0.000 58
1 6228 1124 806 0.000 0.000 60
1 6229 1124 806 0.000 0.000 60
1 6230 1124 806 0.000 0.000 62
1 6231 1124 806 0.000 0.000 60
1 6232 1125 806 0.129 0.065 56
1 6233 1125 806 0.000 0.000 56
1 6234 1125 806 0.000 0.000 54
1 6235 1125 806 0.000 0.000 57
1 6236 1125 806 0.000 0.000 56
1 6237 1125 806 0.000 0.000 57
1 6238 1124 806 0.129 0.065 57
1 6239 1124 806 0.000 0.000 59
1 6240 1124 806 0.000 0.000 58
1 6241 1124 806 0.000 0.000 61
1 6242 1124 806 0.000 0.000 59
1 6243 1124 806 0.000 0.000 57
1 6244 1125 808 0.288 0.144 76
1 6245 1125 808 0.000 0.000 81
1 6246 1125 808 0.000 0.000 79
1 6247 1122 808 0.387 0.194 61
1 6248 1122 808 0.000 0.000 59
1 6249 1122 808 0.000 0.000 62
1 6250 1122 808 0.000 0.000 63
1 6251 1122 808 0.000 0.000 57
1 6252 1122 808 0.000 0.000 61
1 6253 1126 808 0.516 0.258 77
1 6254 1126 808 0.000 0.000 81
1 6255 1125 806 0.288 0.144 53
1 6256 1125 806 0.000 0.000 56
1 6257 1125 806 0.000 0.000 55
1 6258 1125 806 0.000 0.000 55
1 6259 1125 806 0.000 0.000 56
1 6260 1125 806 0.000 0.000 54
1 6261 1125 806 0.000 0.000 52
1 6262 1125 806 0.000 0.000 53
1 6263 1125 806 0.000 0.000 54
1 6264 1125 806 0.000 0.000 56
1 6265 1125 806 0.000 0.000 55
1 6266 1125 806 0.000 0.000 55
1 6267 1125 806 0.000 0.000 58
1 6268 1125 806 0.000 0.000 56
1 6269 1125 809 0.387 0.194 80
1 6270 1125 809 0.000 0.000 81
1 6271 1125 809 0.000 0.000 77
1 6272 1125 809 0.000 0.000 80
1 6273 1126 809 0.129 0.065 83
1 6274 1126 809 0.000 0.000 74
1 6275 1126 809 0.000 0.000 69
1 6276 1126 809 0.000 0.000 71
1 6277 1126 809 0.000 0.000 70
1 6278 1126 809 0.000 0.000 62
1 6279 1126 809 0.000 0.000 58
1 6280 1126 808 0.129 0.065 55
1 6281 1126 808 0.000 0.000 56
1 6282 1126 808 0.000 0.000 53
1 6283 1126 808 0.000 0.000 54
1 6284 1126 808 0.000 0.000 55
1 6285 1125 808 0.129 0.065 50
1 6286 1125 808 0.000 0.000 54
1 6287 1125 808 0.000 0.000 52
1 6288 1125 808 0.000 0.000 55
1 6289 1125 808 0.000 0.000 56
1 6290 1125 809 0.129 0.065 52
1 6291 1125 809 0.000 0.000 60
1 6292 1124 809 0.129 0.065 53
1 6293 1124 810 0.129 0.065 54
1 6294 1124 810 0.000 0.000 52
1 6295 1124 810 0.000 0.000 51
1 6296 1124 810 0.000 0.000 52
1 6297 1124 810 0.000 0.000 51
1 6298 1125 810 0.129 0.065 77
1 6299 1125 810 0.000 0.000 77
1 6300 1125 810 0.000 0.000 81
1 6301 1124 810 0.129 0.065 56
1 6302 1124 810 0.000 0.000 56
1 6303 1124 810 0.000 0.000 59
1 6304 1124 810 0.000 0.000 63
1 6305 1124 810 0.000 0.000 63
1 6306 1124 812 0.258 0.129 53
1 6307 1124 812 0.000 0.000 52
1 6308 1124 812 0.000 0.000 51
1 6309 1124 813 0.129 0.065 52
1 6310 1125 817 0.532 0.266 101
1 6311 1126 817 0.129 0.065 103
1 6312 1125 816 0.182 0.091 88
1 6313 1125 816 0.000 0.000 87
1 6314 1125 816 0.000 0.000 86
1 6315 1124 814 0.288 0.144 58
1 6316 1124 814 0.000 0.000 56
1 6317 1124 814 0.000 0.000 57
1 6318 1124 814 0.000 0.000 57
1 6319 1124 814 0.000 0.000 58
1 6320 1124 814 0.000 0.000 55
1 6321 1124 814 0.000 0.000 57
1 6322 1124 814 0.000 0.000 59
1 6323 1124 814 0.000 0.000 60
1 6324 1124 814 0.000 0.000 57
1 6325 1124 814 0.000 0.000 56
1 6326 1124 814 0.000 0.000 58
1 6327 1124 814 0.000 0.000 62
1 6328 1122 814 0.258 0.129 56
1 6329 1122 814 0.000 0.000 56
1 6330 1122 814 0.000 0.000 59
1 6331 1122 814 0.000 0.000 58
1 6332 1122 814 0.000 0.000 59
1 6333 1122 814 0.000 0.000 62
1 6334 1124 814 0.258 0.129 82
1 6335 1124 814 0.000 0.000 82
1 6336 1124 814 0.000 0.000 92
1 6337 1118 814 0.774 0.387 55
1 6338 1118 814 0.000 0.000 53
1 6339 1118 814 0.000 0.000 52
1 6340 1118 814 0.000 0.000 55
1 6341 1121 813 0.408 0.204 66
1 6342 1121 813 0.000 0.000 82
1 6343 1121 813 0.000 0.000 94
1 6344 1120 813 0.129 0.065 75
1 6345 1118 813 0.258 0.129 54
1 6346 1118 813 0.000 0.000 54
1 6347 1118 813 0.000 0.000 52
1 6348 1118 813 0.000 0.000 55
1 6349 1118 813 0.000 0.000 59
1 6350 1118 813 0.000 0.000 62
1 6351 1118 813 0.000 0.000 71
1 6352 1118 813 0.000 0.000 69
1 6353 1117 814 0.182 0.091 58
1 6354 1117 814 0.000 0.000 57
1 6355 1117 814 0.000 0.000 54
1 6356 1117 814 0.000 0.000 55
1 6357 1117 814 0.000 0.000 55
1 6358 1117 814 0.000 0.000 53
1 6359 1117 814 0.000 0.000 57
1 6360 1117 814 0.000 0.000 60
1 6361 1117 814 0.000 0.000 55
1 6362 1117 814 0.000 0.000 53
1 6363 1117 814 0.000 0.000 52
1 6364 1117 814 0.000 0.000 62
1 6365 1118 814 0.129 0.065 98
1 6366 1117 814 0.129 0.065 107
1 6367 1117 814 0.000 0.000 115
1 6368 1116 814 0.129 0.065 116
1 6369 1112 817 0.645 0.323 55
1 6370 1112 817 0.000 0.000 57
1 6371 1112 817 0.000 0.000 58
1 6372 1112 817 0.000 0.000 56
1 6373 1110 818 0.288 0.144 56
1 6374 1109 818 0.129 0.065 64
1 6375 1109 818 0.000 0.000 67
1 6376 1110 818 0.129 0.065 69
1 6377 1110 818 0.000 0.000 77
1 6378 1110 818 0.000 0.000 85
1 6379 1110 818 0.000 0.000 93
1 6380 1113 816 0.465 0.233 57
1 6381 1113 816 0.000 0.000 59
1 6382 1113 816 0.000 0.000 59
1 6383 1114 816 0.129 0.065 71
1 6384 1114 816 0.000 0.000 73
1 6385 1114 816 0.000 0.000 72
1 6386 1114 816 0.000 0.000 77
1 6387 1114 816 0.000 0.000 73
1 6388 1113 816 0.129 0.065 67
1 6389 1112 813 0.408 0.204 64
1 6390 1112 813 0.000 0.000 63
1 6391 1113 813 0.129 0.065 59
1 6392 1113 813 0.000 0.000 58
1 6393 1113 813 0.000 0.000 61
1 6394 1113 813 0.000 0.000 58
1 6395 1113 813 0.000 0.000 59
1 6396 1113 813 0.000 0.000 60
1 6397 1113 813 0.000 0.000 61
1 6398 1112 813 0.129 0.065 59
1 6399 1112 813 0.000 0.000 59
1 6400 1110 813 0.258 0.129 66
1 6401 1110 813 0.000 0.000 67
1 6402 1110 813 0.000 0.000 73
1 6403 1110 813 0.000 0.000 69
1 6404 1110 813 0.000 0.000 74
1 6405 1110 813 0.000 0.000 67
1 6406 1112 813 0.258 0.129 58
1 6407 1113 813 0.129 0.065 61
1 6408 1114 813 0.129 0.065 56
1 6409 1114 813 0.000 0.000 56
1 6410 1114 813 0.000 0.000 57
1 6411 1114 814 0.129 0.065 57
1 6412 1113 814 0.129 0.065 60
1 6413 1113 814 0.000 0.000 59
1 6414 1113 814 0.000 0.000 60
1 6415 1113 814 0.000 0.000 58
1 6416 1114 814 0.129 0.065 59
1 6417 1116 814 0.258 0.129 73
1 6418 1116 817 0.387 0.194 93
1 6419 1116 817 0.000 0.000 92
1 6420 1114 817 0.258 0.129 82
1 6421 1113 816 0.182 0.091 56
1 6422 1113 816 0.000 0.000 54
1 6423 1113 816 0.000 0.000 55
1 6424 1113 816 0.000 0.000 52
1 6425 1113 816 0.000 0.000 55
1 6426 1116 814 0.465 0.233 86
1 6427 1114 814 0.258 0.129 52
1 6428 1113 814 0.129 0.065 60
1 6429 1113 814 0.000 0.000 62
1 6430 1113 817 0.387 0.194 63
1 6431 1113 817 0.000 0.000 64
1 6432 1113 817 0.000 0.000 59
1 6433 1116 817 0.387 0.194 81
1 6434 1116 817 0.000 0.000 81
1 6435 1116 817 0.000 0.000 81
1 6436 1116 817 0.000 0.000 79
1 6437 1116 814 0.387 0.194 67
1 6438 1116 814 0.000 0.000 66
1 6439 1113 814 0.387 0.194 65
1 6440 1112 814 0.129 0.065 73
1 6441 1112 814 0.000 0.000 72
1 6442 1112 814 0.000 0.000 71
1 6443 1112 814 0.000 0.000 68
1 6444 1112 814 0.000 0.000 58
1 6445 1116 818 0.730 0.365 93
1 6446 1116 818 0.000 0.000 106
1 6447 1116 818 0.000 0.000 117
1 6448 1114 818 0.258 0.129 105
1 6449 1114 818 0.000 0.000 112
1 6450 1112 818 0.258 0.129 80
1 6451 1112 818 0.000 0.000 86
1 6452 1108 818 0.516 0.258 50
1 6453 1109 818 0.129 0.065 54
1 6454 1110 818 0.129 0.065 61
1 6455 1110 818 0.000 0.000 57
1 6456 1110 818 0.000 0.000 63
1 6457 1110 818 0.000 0.000 69
1 6458 1110 818 0.000 0.000 74
1 6459 1110 818 0.000 0.000 78
1 6460 1110 818 0.000 0.000 79
1 6461 1109 813 0.658 0.329 68
1 6462 1109 813 0.000 0.000 75
1 6463 1109 814 0.129 0.065 55
1 6464 1109 814 0.000 0.000 55
1 6465 1109 818 0.516 0.258 80
1 6466 1109 818 0.000 0.000 76
1 6467 1108 818 0.129 0.065 73
1 6468 1108 818 0.000 0.000 79
1 6469 1108 818 0.000 0.000 79
1 6470 1108 818 0.000 0.000 81
1 6471 1106 818 0.258 0.129 83
1 6472 1105 818 0.129 0.065 91
1 6473 1105 818 0.000 0.000 97
1 6474 1105 818 0.000 0.000 95
1 6475 1106 818 0.129 0.065 91
1 6476 1108 818 0.258 0.129 93
1 6477 1109 818 0.129 0.065 97
1 6478 1109 816 0.258 0.129 78
1 6479 1109 816 0.000 0.000 77
1 6480 1109 816 0.000 0.000 82
1 6481 1109 816 0.000 0.000 84
1 6482 1109 814 0.258 0.129 66
1 6483 1109 814 0.000 0.000 72
1 6484 1109 814 0.000 0.000 74
1 6485 1108 814 0.129 0.065 56
1 6486 1108 813 0.129 0.065 52
1 6487 1106 813 0.258 0.129 60
1 6488 1106 813 0.000 0.000 61
1 6489 1106 813 0.000 0.000 59
1 6490 1106 812 0.129 0.065 60
1 6491 1108 812 0.258 0.129 59
1 6492 1108 812 0.000 0.000 52
1 6493 1108 812 0.000 0.000 58
1 6494 1108 812 0.000 0.000 55
1 6495 1108 812 0.000 0.000 64
1 6496 1108 812 0.000 0.000 55
1 6497 1108 812 0.000 0.000 51
1 6498 1109 812 0.129 0.065 77
1 6499 1109 812 0.000 0.000 72
1 6500 1108 813 0.182 0.091 53
1 6501 1108 813 0.000 0.000 55
1 6502 1106 813 0.258 0.129 62
1 6503 1106 814 0.129 0.065 57
1 6504 1106 814 0.000 0.000 59
1 6505 1106 814 0.000 0.000 60
1 6506 1108 814 0.258 0.129 56
1 6507 1108 814 0.000 0.000 55
1 6508 1108 814 0.000 0.000 55
1 6509 1108 814 0.000 0.000 54
1 6510 1106 814 0.258 0.129 55
1 6511 1105 816 0.288 0.144 70
1 6512 1105 816 0.000 0.000 70
1 6513 1105 816 0.000 0.000 60
1 6514 1106 816 0.129 0.065 65
1 6515 1106 816 0.000 0.000 67
1 6516 1106 816 0.000 0.000 71
1 6517 1106 816 0.000 0.000 72
1 6518 1106 816 0.000 0.000 75
1 6519 1109 816 0.387 0.194 88
1 6520 1109 816 0.000 0.000 89
1 6521 1109 816 0.000 0.000 86
1 6522 1109 816 0.000 0.000 88
1 6523 1108 812 0.532 0.266 55
1 6524 1108 812 0.000 0.000 53
1 6525 1108 812 0.000 0.000 54
1 6526 1108 812 0.000 0.000 58
1 6527 1108 812 0.000 0.000 52
1 6528 1108 812 0.000 0.000 51
1 6529 1108 812 0.000 0.000 51
1 6530 1108 812 0.000 0.000 49
1 6531 1108 814 0.258 0.129 56
1 6532 1108 814 0.000 0.000 58
1 6533 1108 814 0.000 0.000 55
1 6534 1106 814 0.258 0.129 53
1 6535 1105 814 0.129 0.065 53
1 6536 1105 814 0.000 0.000 51
1 6537 1105 814 0.000 0.000 53
1 6538 1106 814 0.129 0.065 51
1 6539 1106 814 0.000 0.000 50
1 6540 1106 814 0.000 0.000 53
1 6541 1106 814 0.000 0.000 52
1 6542 1109 814 0.387 0.194 75
1 6543 1109 814 0.000 0.000 79
1 6544 1109 814 0.000 0.000 82
1 6545 1109 814 0.000 0.000 86
1 6546 1109 814 0.000 0.000 86
1 6547 1109 814 0.000 0.000 89
1 6548 1109 812 0.258 0.129 69
1 6549 1109 812 0.000 0.000 70
1 6550 1109 812 0.000 0.000 66
1 6551 1109 812 0.000 0.000 64
1 6552 1109 812 0.000 0.000 68
1 6553 1109 812 0.000 0.000 65
1 6554 1109 812 0.000 0.000 61
1 6555 1109 812 0.000 0.000 63
1 6556 1109 812 0.000 0.000 68
1 6557 1108 812 0.129 0.065 64
1 6558 1108 812 0.000 0.000 60
1 6559 1109 812 0.129 0.065 72
1 6560 1109 812 0.000 0.000 71
1 6561 1109 812 0.000 0.000 77
1 6562 1110 812 0.129 0.065 80
1 6563 1110 810 0.258 0.129 61
1 6564 1110 806 0.516 0.258 62
1 6565 1110 806 0.000 0.000 60
1 6566 1110 809 0.387 0.194 62
1 6567 1110 809 0.000 0.000 60
1 6568 1110 809 0.000 0.000 56
1 6569 1110 809 0.000 0.000 57
1 6570 1110 809 0.000 0.000 58
1 6571 1110 809 0.000 0.000 57
1 6572 1110 809 0.000 0.000 60
1 6573 1110 809 0.000 0.000 57
1 6574 1110 809 0.000 0.000 60
1 6575 1110 809 0.000 0.000 59
1 6576 1110 809 0.000 0.000 60
1 6577 1110 809 0.000 0.000 65
1 6578 1110 809 0.000 0.000 60
1 6579 1108 809 0.258 0.129 58
1 6580 1108 808 0.129 0.065 52
1 6581 1108 808 0.000 0.000 56
1 6582 1109 808 0.129 0.065 57
1 6583 1110 806 0.288 0.144 53
1 6584 1110 806 0.000 0.000 54
1 6585 1110 806 0.000 0.000 52
1 6586 1110 806 0.000 0.000 54
1 6587 1110 806 0.000 0.000 54
1 6588 1110 806 0.000 0.000 50
1 6589 1110 806 0.000 0.000 53
1 6590 1112 810 0.577 0.288 99
1 6591 1112 810 0.000 0.000 97
1 6592 1110 810 0.258 0.129 81
1 6593 1110 810 0.000 0.000 81
1 6594 1110 809 0.129 0.065 62
1 6595 1108 809 0.258 0.129 58
1 6596 1109 809 0.129 0.065 58
1 6597 1109 809 0.000 0.000 60
1 6598 1112 808 0.408 0.204 93
1 6599 1112 808 0.000 0.000 95
1 6600 1112 808 0.000 0.000 98
1 6601 1110 808 0.258 0.129 57
1 6602 1108 808 0.258 0.129 61
1 6603 1108 808 0.000 0.000 60
1 6604 1108 808 0.000 0.000 60
1 6605 1112 808 0.516 0.258 102
1 6606 1108 808 0.516 0.258 59
1 6607 1108 808 0.000 0.000 55
1 6608 1108 808 0.000 0.000 53
1 6609 1108 808 0.000 0.000 53
1 6610 1109 809 0.182 0.091 68
1 6611 1109 809 0.000 0.000 65
1 6612 1109 809 0.000 0.000 66
1 6613 1109 809 0.000 0.000 62
1 6614 1109 809 0.000 0.000 65
1 6615 1109 809 0.000 0.000 64
1 6616 1108 810 0.182 0.091 50
1 6617 1108 810 0.000 0.000 53
1 6618 1108 810 0.000 0.000 54
1 6619 1108 812 0.258 0.129 58
1 6620 1109 814 0.288 0.144 82
1 6621 1109 814 0.000 0.000 83
1 6622 1109 814 0.000 0.000 84
1 6623 1108 814 0.129 0.065 83
1 6624 1105 813 0.408 0.204 97
1 6625 1105 813 0.000 0.000 100
1 6626 1106 813 0.129 0.065 81
1 6627 1108 813 0.258 0.129 68
1 6628 1108 813 0.000 0.000 72
1 6629 1109 813 0.129 0.065 75
1 6630 1109 813 0.000 0.000 74
1 6631 1109 813 0.000 0.000 65
1 6632 1109 813 0.000 0.000 66
1 6633 1109 813 0.000 0.000 59
1 6634 1109 813 0.000 0.000 61
1 6635 1108 812 0.182 0.091 57
1 6636 1106 812 0.258 0.129 49
1 6637 1106 812 0.000 0.000 49
1 6638 1106 812 0.000 0.000 50
1 6639 1109 812 0.387 0.194 57
1 6640 1109 812 0.000 0.000 59
1 6641 1109 812 0.000 0.000 54
1 6642 1109 812 0.000 0.000 53
1 6643 1109 812 0.000 0.000 56
1 6644 1109 812 0.000 0.000 60
1 6645 1109 812 0.000 0.000 63
1 6646 1110 810 0.288 0.144 60
1 6647 1110 808 0.258 0.129 58
1 6648 1110 808 0.000 0.000 59
1 6649 1110 808 0.000 0.000 61
1 6650 1110 808 0.000 0.000 59
1 6651 1110 808 0.000 0.000 55
1 6652 1110 808 0.000 0.000 56
1 6653 1110 812 0.516 0.258 89
1 6654 1110 812 0.000 0.000 95
1 6655 1110 812 0.000 0.000 96
1 6656 1110 812 0.000 0.000 97
1 6657 1110 812 0.000 0.000 99
1 6658 1110 812 0.000 0.000 99
1 6659 1110 806 0.774 0.387 54
1 6660 1110 806 0.000 0.000 51
1 6661 1110 806 0.000 0.000 52
1 6662 1110 806 0.000 0.000 52
1 6663 1110 806 0.000 0.000 52
1 6664 1112 808 0.365 0.182 81
1 6665 1112 808 0.000 0.000 78
1 6666 1112 808 0.000 0.000 79
1 6667 1112 808 0.000 0.000 74
1 6668 1112 808 0.000 0.000 74
1 6669 1110 808 0.258 0.129 59
1 6670 1110 808 0.000 0.000 57
1 6671 1110 808 0.000 0.000 58
1 6672 1110 808 0.000 0.000 59
1 6673 1106 808 0.516 0.258 77
1 6674 1106 808 0.000 0.000 72
1 6675 1106 808 0.000 0.000 80
1 6676 1109 806 0.465 0.233 61
1 6677 1110 806 0.129 0.065 54
1 6678 1110 806 0.000 0.000 54
1 6679 1110 806 0.000 0.000 52
1 6680 1110 806 0.000 0.000 53
1 6681 1110 806 0.000 0.000 50
1 6682 1110 806 0.000 0.000 49
1 6683 1112 805 0.288 0.144 104
1 6684 1113 805 0.129 0.065 113
1 6685 1112 806 0.182 0.091 97
1 6686 1112 806 0.000 0.000 98
1 6687 1112 806 0.000 0.000 98
1 6688 1112 806 0.000 0.000 103
1 6689 1112 806 0.000 0.000 106
1 6690 1112 806 0.000 0.000 107
1 6691 1112 806 0.000 0.000 105
1 6692 1112 806 0.000 0.000 110
1 6693 1109 810 0.645 0.323 60
1 6694 1109 810 0.000 0.000 60
1 6695 1109 810 0.000 0.000 58
1 6696 1109 810 0.000 0.000 58
1 6697 1109 810 0.000 0.000 58
1 6698 1109 810 0.000 0.000 58
1 6699 1109 810 0.000 0.000 57
1 6700 1109 812 0.258 0.129 55
1 6701 1109 812 0.000 0.000 52
1 6702 1110 812 0.129 0.065 58
1 6703 1110 812 0.000 0.000 58
1 6704 1110 812 0.000 0.000 55
1 6705 1110 812 0.000 0.000 54
1 6706 1110 812 0.000 0.000 55
1 6707 1110 812 0.000 0.000 55
1 6708 1110 810 0.258 0.129 50
1 6709 1110 810 0.000 0.000 51
1 6710 1110 810 0.000 0.000 57
1 6711 1110 810 0.000 0.000 60
1 6712 1110 810 0.000 0.000 58
1 6713 1110 810 0.000 0.000 63
1 6714 1110 812 0.258 0.129 62
1 6715 1108 812 0.258 0.129 56
1 6716 1108 812 0.000 0.000 57
1 6717 1109 812 0.129 0.065 57
1 6718 1109 812 0.000 0.000 57
1 6719 1109 812 0.000 0.000 56
1 6720 1109 812 0.000 0.000 59
1 6721 1109 812 0.000 0.000 60
1 6722 1109 812 0.000 0.000 59
1 6723 1109 812 0.000 0.000 62
1 6724 1109 812 0.000 0.000 61
1 6725 1109 812 0.000 0.000 70
1 6726 1109 812 0.000 0.000 72
1 6727 1110 812 0.129 0.065 79
1 6728 1110 812 0.000 0.000 74
1 6729 1110 812 0.000 0.000 73
1 6730 1110 810 0.258 0.129 55
1 6731 1109 810 0.129 0.065 59
1 6732 1109 810 0.000 0.000 60
1 6733 1109 810 0.000 0.000 62
1 6734 1109 810 0.000 0.000 61
1 6735 1109 810 0.000 0.000 61
1 6736 1110 810 0.129 0.065 57
1 6737 1110 810 0.000 0.000 54
1 6738 1110 810 0.000 0.000 56
1 6739 1110 810 0.000 0.000 56
1 6740 1110 810 0.000 0.000 57
1 6741 1110 810 0.000 0.000 61
1 6742 1110 810 0.000 0.000 68
1 6743 1110 806 0.516 0.258 58
1 6744 1110 810 0.516 0.258 62
1 6745 1110 810 0.000 0.000 68
1 6746 1110 810 0.000 0.000 73
1 6747 1110 810 0.000 0.000 76
1 6748 1110 809 0.129 0.065 62
1 6749 1110 809 0.000 0.000 63
1 6750 1110 809 0.000 0.000 62
1 6751 1110 808 0.129 0.065 59
1 6752 1110 808 0.000 0.000 58
1 6753 1110 808 0.000 0.000 58
1 6754 1110 808 0.000 0.000 59
1 6755 1110 808 0.000 0.000 60
1 6756 1110 808 0.000 0.000 60
1 6757 1110 808 0.000 0.000 57
1 6758 1110 808 0.000 0.000 59
1 6759 1110 808 0.000 0.000 61
1 6760 1110 808 0.000 0.000 59
1 6761 1110 808 0.000 0.000 61
1 6762 1110 808 0.000 0.000 60
1 6763 1110 808 0.000 0.000 59
1 6764 1110 808 0.000 0.000 58
1 6765 1110 808 0.000 0.000 57
1 6766 1110 808 0.000 0.000 58
1 6767 1110 808 0.000 0.000 60
1 6768 1110 806 0.258 0.129 57
1 6769 1110 806 0.000 0.000 54
1 6770 1110 806 0.000 0.000 55
1 6771 1110 806 0.000 0.000 52
1 6772 1112 812 0.816 0.408 115
1 6773 1112 809 0.387 0.194 85
1 6774 1109 809 0.387 0.194 53
1 6775 1109 809 0.000 0.000 56
1 6776 1114 810 0.658 0.329 111
1 6777 1113 810 0.129 0.065 101
1 6778 1113 810 0.000 0.000 103
1 6779 1113 810 0.000 0.000 104
1 6780 1109 809 0.532 0.266 52
1 6781 1109 809 0.000 0.000 54
1 6782 1109 809 0.000 0.000 52
1 6783 1109 808 0.129 0.065 55
1 6784 1110 806 0.288 0.144 52
1 6785 1110 806 0.000 0.000 52
1 6786 1110 806 0.000 0.000 52
1 6787 1110 806 0.000 0.000 53
1 6788 1110 810 0.516 0.258 77
1 6789 1110 810 0.000 0.000 78
1 6790 1110 810 0.000 0.000 82
1 6791 1110 810 0.000 0.000 81
1 6792 1109 809 0.182 0.091 60
1 6793 1109 809 0.000 0.000 58
1 6794 1110 806 0.408 0.204 52
1 6795 1110 806 0.000 0.000 52
1 6796 1110 806 0.000 0.000 51
1 6797 1110 810 0.516 0.258 86
1 6798 1109 810 0.129 0.065 78
1 6799 1108 806 0.532 0.266 62
1 6800 1108 806 0.000 0.000 61
1 6801 1109 808 0.288 0.144 58
1 6802 1109 808 0.000 0.000 57
1 6803 1109 808 0.000 0.000 55
1 6804 1109 808 0.000 0.000 58
1 6805 1109 808 0.000 0.000 56
1 6806 1109 808 0.000 0.000 59
1 6807 1109 808 0.000 0.000 61
1 6808 1109 808 0.000 0.000 69
1 6809 1109 808 0.000 0.000 74
1 6810 1106 806 0.465 0.233 57
1 6811 1106 806 0.000 0.000 59
1 6812 1106 806 0.000 0.000 55
1 6813 1108 806 0.258 0.129 56
1 6814 1108 806 0.000 0.000 53
1 6815 1108 806 0.000 0.000 55
1 6816 1108 805 0.129 0.065 57
1 6817 1108 805 0.000 0.000 57
1 6818 1108 805 0.000 0.000 55
1 6819 1108 805 0.000 0.000 54
1 6820 1106 805 0.258 0.129 51
1 6821 1106 805 0.000 0.000 50
1 6822 1106 805 0.000 0.000 48
1 6823 1106 805 0.000 0.000 50
1 6824 1106 805 0.000 0.000 69
1 6825 1106 805 0.000 0.000 77
1 6826 1106 805 0.000 0.000 103
1 6827 1106 805 0.000 0.000 121
1 6828 1109 805 0.387 0.194 85
1 6829 1112 805 0.387 0.194 51
1 6830 1112 805 0.000 0.000 52
1 6831 1113 804 0.182 0.091 60
1 6832 1113 802 0.258 0.129 57
1 6833 1113 802 0.000 0.000 62
1 6834 1113 802 0.000 0.000 61
1 6835 1113 802 0.000 0.000 63
1 6836 1113 802 0.000 0.000 60
1 6837 1113 802 0.000 0.000 61
1 6838 1113 802 0.000 0.000 62
1 6839 1113 802 0.000 0.000 60
1 6840 1113 802 0.000 0.000 61
1 6841 1113 802 0.000 0.000 62
1 6842 1113 802 0.000 0.000 62
1 6843 1113 802 0.000 0.000 61
1 6844 1113 802 0.000 0.000 59
1 6845 1113 802 0.000 0.000 61
1 6846 1113 802 0.000 0.000 60
1 6847 1113 802 0.000 0.000 60
1 6848 1113 802 0.000 0.000 64
1 6849 1113 802 0.000 0.000 61
1 6850 1116 804 0.465 0.233 75
1 6851 1116 804 0.000 0.000 71
1 6852 1114 805 0.288 0.144 75
1 6853 1113 805 0.129 0.065 66
1 6854 1113 805 0.000 0.000 61
1 6855 1113 805 0.000 0.000 61
1 6856 1113 805 0.000 0.000 65
1 6857 1113 805 0.000 0.000 62
1 6858 1113 805 0.000 0.000 66
1 6859 1113 805 0.000 0.000 59
1 6860 1113 805 0.000 0.000 57
1 6861 1113 805 0.000 0.000 64
1 6862 1113 805 0.000 0.000 63
1 6863 1113 805 0.000 0.000 65
1 6864 1116 802 0.547 0.274 54
1 6865 1116 802 0.000 0.000 54
1 6866 1116 802 0.000 0.000 51
1 6867 1116 802 0.000 0.000 52
1 6868 1116 802 0.000 0.000 51
1 6869 1116 802 0.000 0.000 51
1 6870 1116 802 0.000 0.000 52
1 6871 1116 802 0.000 0.000 53
1 6872 1116 802 0.000 0.000 56
1 6873 1116 802 0.000 0.000 54
1 6874 1116 802 0.000 0.000 55
1 6875 1116 802 0.000 0.000 57
1 6876 1114 802 0.258 0.129 59
1 6877 1114 802 0.000 0.000 54
1 6878 1114 802 0.000 0.000 55
1 6879 1114 802 0.000 0.000 52
1 6880 1114 802 0.000 0.000 58
1 6881 1114 802 0.000 0.000 57
1 6882 1114 802 0.000 0.000 68
1 6883 1116 804 0.365 0.182 87
1 6884 1116 805 0.129 0.065 105
1 6885 1116 805 0.000 0.000 102
1 6886 1117 805 0.129 0.065 100
1 6887 1117 805 0.000 0.000 107
1 6888 1120 800 0.752 0.376 56
1 6889 1120 800 0.000 0.000 56
1 6890 1120 800 0.000 0.000 60
1 6891 1120 800 0.000 0.000 61
1 6892 1120 800 0.000 0.000 58
1 6893 1120 800 0.000 0.000 59
1 6894 1120 800 0.000 0.000 72
1 6895 1120 800 0.000 0.000 72
1 6896 1120 800 0.000 0.000 78
1 6897 1120 800 0.000 0.000 86
1 6898 1120 800 0.000 0.000 90
1 6899 1120 800 0.000 0.000 93
1 6900 1120 800 0.000 0.000 98
1 6901 1120 800 0.000 0.000 96
1 6902 1120 800 0.000 0.000 95
1 6903 1120 800 0.000 0.000 92
1 6904 1120 800 0.000 0.000 97
1 6905 1120 800 0.000 0.000 95
1 6906 1122 797 0.465 0.233 60
1 6907 1122 797 0.000 0.000 59
1 6908 1122 797 0.000 0.000 57
1 6909 1122 797 0.000 0.000 55
1 6910 1122 797 0.000 0.000 56
1 6911 1122 797 0.000 0.000 52
1 6912 1122 797 0.000 0.000 52
1 6913 1122 797 0.000 0.000 57
1 6914 1122 797 0.000 0.000 57
1 6915 1122 797 0.000 0.000 52
1 6916 1122 797 0.000 0.000 53
1 6917 1122 797 0.000 0.000 51
1 6918 1122 797 0.000 0.000 51
1 6919 1122 797 0.000 0.000 53
1 6920 1122 797 0.000 0.000 53
1 6921 1122 797 0.000 0.000 55
1 6922 1122 797 0.000 0.000 56
1 6923 1122 797 0.000 0.000 67
1 6924 1121 798 0.182 0.091 51
1 6925 1121 798 0.000 0.000 50
1 6926 1121 798 0.000 0.000 53
1 6927 1121 800 0.258 0.129 57
1 6928 1121 801 0.129 0.065 53
1 6929 1121 801 0.000 0.000 53
1 6930 1121 801 0.000 0.000 51
1 6931 1121 801 0.000 0.000 54
1 6932 1121 801 0.000 0.000 53
1 6933 1121 801 0.000 0.000 50
1 6934 1121 801 0.000 0.000 48
1 6935 1121 801 0.000 0.000 49
1 6936 1121 801 0.000 0.000 54
1 6937 1121 801 0.000 0.000 56
1 6938 1121 801 0.000 0.000 55
1 6939 1121 801 0.000 0.000 55
1 6940 1121 801 0.000 0.000 58
1 6941 1121 801 0.000 0.000 55
1 6942 1121 801 0.000 0.000 57
1 6943 1121 801 0.000 0.000 55
1 6944 1121 801 0.000 0.000 52
1 6945 1121 801 0.000 0.000 51
1 6946 1121 801 0.000 0.000 53
1 6947 1121 801 0.000 0.000 52
1 6948 1121 801 0.000 0.000 55
1 6949 1121 801 0.000 0.000 54
1 6950 1121 801 0.000 0.000 55
1 6951 1121 798 0.387 0.194 59
1 6952 1121 798 0.000 0.000 60
1 6953 1121 800 0.258 0.129 56
1 6954 1121 800 0.000 0.000 56
1 6955 1121 800 0.000 0.000 54
1 6956 1121 800 0.000 0.000 54
1 6957 1121 800 0.000 0.000 60
1 6958 1121 800 0.000 0.000 62
1 6959 1121 800 0.000 0.000 67
1 6960 1121 800 0.000 0.000 67
1 6961 1121 800 0.000 0.000 80
1 6962 1121 800 0.000 0.000 90
1 6963 1129 796 1.154 0.577 118
1 6964 1125 797 0.532 0.266 67
1 6965 1125 797 0.000 0.000 65
1 6966 1125 797 0.000 0.000 64
1 6967 1125 797 0.000 0.000 66
1 6968 1122 797 0.387 0.194 52
1 6969 1122 797 0.000 0.000 51
1 6970 1122 797 0.000 0.000 51
1 6971 1122 797 0.000 0.000 50
1 6972 1122 797 0.000 0.000 52
1 6973 1122 797 0.000 0.000 52
1 6974 1122 797 0.000 0.000 51
1 6975 1122 797 0.000 0.000 52
1 6976 1122 797 0.000 0.000 52
1 6977 1122 797 0.000 0.000 57
1 6978 1122 797 0.000 0.000 56
1 6979 1122 797 0.000 0.000 54
1 6980 1122 797 0.000 0.000 56
1 6981 1124 797 0.258 0.129 62
1 6982 1126 796 0.288 0.144 86
1 6983 1122 797 0.532 0.266 51
1 6984 1122 797 0.000 0.000 50
1 6985 1122 797 0.000 0.000 51
1 6986 1122 797 0.000 0.000 53
1 6987 1122 797 0.000 0.000 57
1 6988 1122 797 0.000 0.000 56
1 6989 1125 797 0.387 0.194 62
1 6990 1125 797 0.000 0.000 69
1 6991 1125 797 0.000 0.000 63
1 6992 1125 797 0.000 0.000 67
1 6993 1125 796 0.129 0.065 56
1 6994 1125 796 0.000 0.000 52
1 6995 1125 796 0.000 0.000 53
1 6996 1125 796 0.000 0.000 55
1 6997 1125 796 0.000 0.000 56
1 6998 1125 796 0.000 0.000 65
1 6999 1125 796 0.000 0.000 73
1 7000 1126 794 0.288 0.144 57
1 7001 1126 794 0.000 0.000 56
1 7002 1126 794 0.000 0.000 53
1 7003 1126 794 0.000 0.000 55
1 7004 1126 794 0.000 0.000 59
1 7005 1130 794 0.516 0.258 60
1 7006 1130 794 0.000 0.000 60
1 7007 1130 794 0.000 0.000 56
1 7008 1130 794 0.000 0.000 61
1 7009 1130 794 0.000 0.000 61
1 7010 1129 794 0.129 0.065 50
1 7011 1129 794 0.000 0.000 52
1 7012 1129 794 0.000 0.000 54
1 7013 1129 794 0.000 0.000 50
1 7014 1129 794 0.000 0.000 50
1 7015 1129 794 0.000 0.000 49
1 7016 1129 794 0.000 0.000 53
1 7017 1129 794 0.000 0.000 52
1 7018 1129 797 0.387 0.194 56
1 7019 1129 797 0.000 0.000 57
1 7020 1129 797 0.000 0.000 52
1 7021 1129 797 0.000 0.000 52
1 7022 1129 797 0.000 0.000 55
1 7023 1129 797 0.000 0.000 61
1 7024 1129 797 0.000 0.000 56
1 7025 1129 797 0.000 0.000 57
1 7026 1129 797 0.000 0.000 56
1 7027 1129 797 0.000 0.000 57
1 7028 1129 797 0.000 0.000 55
1 7029 1129 797 0.000 0.000 58
1 7030 1129 797 0.000 0.000 55
1 7031 1129 797 0.000 0.000 55
1 7032 1129 797 0.000 0.000 56
1 7033 1129 797 0.000 0.000 54
1 7034 1129 797 0.000 0.000 56
1 7035 1129 797 0.000 0.000 56
1 7036 1129 797 0.000 0.000 58
1 7037 1129 797 0.000 0.000 56
1 7038 1129 797 0.000 0.000 55
1 7039 1129 797 0.000 0.000 56
1 7040 1129 797 0.000 0.000 55
1 7041 1129 797 0.000 0.000 58
1 7042 1129 797 0.000 0.000 56
1 7043 1129 797 0.000 0.000 55
1 7044 1129 797 0.000 0.000 56
1 7045 1129 797 0.000 0.000 55
1 7046 1129 797 0.000 0.000 55
1 7047 1129 797 0.000 0.000 54
1 7048 1129 797 0.000 0.000 56
1 7049 1129 797 0.000 0.000 56
1 7050 1129 797 0.000 0.000 57
1 7051 1129 797 0.000 0.000 57
1 7052 1129 797 0.000 0.000 56
1 7053 1129 797 0.000 0.000 60
1 7054 1129 797 0.000 0.000 59
1 7055 1129 797 0.000 0.000 57
1 7056 1129 797 0.000 0.000 59
1 7057 1129 797 0.000 0.000 56
1 7058 1129 797 0.000 0.000 55
1 7059 1129 797 0.000 0.000 55
1 7060 1129 797 0.000 0.000 57
1 7061 1129 797 0.000 0.000 54
1 7062 1129 797 0.000 0.000 55
1 7063 1129 797 0.000 0.000 56
1 7064 1129 797 0.000 0.000 62
1 7065 1129 797 0.000 0.000 57
1 7066 1122 797 0.903 0.452 111
1 7067 1125 797 0.387 0.194 59
1 7068 1128 797 0.387 0.194 53
1 7069 1128 798 0.129 0.065 59
1 7070 1128 798 0.000 0.000 66
1 7071 1128 800 0.258 0.129 87
1 7072 1128 800 0.000 0.000 91
1 7073 1126 800 0.258 0.129 80
1 7074 1126 800 0.000 0.000 73
1 7075 1126 798 0.258 0.129 57
1 7076 1125 798 0.129 0.065 58
1 7077 1125 798 0.000 0.000 58
1 7078 1125 798 0.000 0.000 62
1 7079 1125 798 0.000 0.000 60
1 7080 1125 798 0.000 0.000 57
1 7081 1125 798 0.000 0.000 58
1 7082 1125 800 0.258 0.129 53
1 7083 1125 800 0.000 0.000 59
1 7084 1125 800 0.000 0.000 60
1 7085 1125 800 0.000 0.000 52
1 7086 1125 800 0.000 0.000 77
1 7087 1125 800 0.000 0.000 116
1 7088 1125 800 0.000 0.000 115
1 7089 1125 800 0.000 0.000 113
1 7090 1125 800 0.000 0.000 114
1 7091 1125 800 0.000 0.000 116
1 7092 1125 800 0.000 0.000 113
1 7093 1125 800 0.000 0.000 114
1 7094 1125 800 0.000 0.000 114
1 7095 1124 804 0.532 0.266 62
1 7096 1120 806 0.577 0.288 56
1 7097 1121 806 0.129 0.065 61
1 7098 1121 806 0.000 0.000 62
1 7099 1121 806 0.000 0.000 63
1 7100 1122 806 0.129 0.065 63
1 7101 1122 806 0.000 0.000 61
1 7102 1122 812 0.774 0.387 108
1 7103 1122 810 0.258 0.129 79
1 7104 1122 809 0.129 0.065 52
1 7105 1124 809 0.258 0.129 57
1 7106 1124 809 0.000 0.000 58
1 7107 1124 809 0.000 0.000 57
1 7108 1122 808 0.288 0.144 54
1 7109 1124 806 0.365 0.182 51
1 7110 1128 806 0.516 0.258 106
1 7111 1128 808 0.258 0.129 110
1 7112 1124 809 0.532 0.266 56
1 7113 1124 809 0.000 0.000 58
1 7114 1124 809 0.000 0.000 55
1 7115 1124 806 0.387 0.194 50
1 7116 1124 806 0.000 0.000 51
1 7117 1120 806 0.516 0.258 74
1 7118 1120 808 0.258 0.129 72
1 7119 1124 810 0.577 0.288 68
1 7120 1124 810 0.000 0.000 69
1 7121 1124 810 0.000 0.000 72
1 7122 1124 810 0.000 0.000 71
1 7123 1124 810 0.000 0.000 65
1 7124 1124 810 0.000 0.000 62
1 7125 1124 810 0.000 0.000 65
1 7126 1124 810 0.000 0.000 64
1 7127 1124 810 0.000 0.000 65
1 7128 1124 810 0.000 0.000 66
1 7129 1124 810 0.000 0.000 62
1 7130 1124 810 0.000 0.000 64
1 7131 1124 810 0.000 0.000 72
1 7132 1124 810 0.000 0.000 74
1 7133 1124 810 0.000 0.000 71
1 7134 1124 810 0.000 0.000 71
1 7135 1124 801 1.161 0.581 120
1 7136 1126 809 1.064 0.532 66
1 7137 1126 809 0.000 0.000 64
1 7138 1124 805 0.577 0.288 60
1 7139 1124 805 0.000 0.000 64
1 7140 1124 805 0.000 0.000 60
1 7141 1124 805 0.000 0.000 64
1 7142 1124 805 0.000 0.000 64
1 7143 1124 805 0.000 0.000 66
1 7144 1124 808 0.387 0.194 49
1 7145 1124 808 0.000 0.000 51
1 7146 1124 808 0.000 0.000 50
1 7147 1124 808 0.000 0.000 56
1 7148 1124 808 0.000 0.000 65
1 7149 1125 808 0.129 0.065 50
1 7150 1125 808 0.000 0.000 55
1 7151 1125 808 0.000 0.000 50
1 7152 1126 808 0.129 0.065 49
1 7153 1128 808 0.258 0.129 64
1 7154 1128 808 0.000 0.000 63
1 7155 1128 808 0.000 0.000 75
1 7156 1128 808 0.000 0.000 87
1 7157 1128 808 0.000 0.000 91
1 7158 1128 808 0.000 0.000 98
1 7159 1128 808 0.000 0.000 93
1 7160 1126 805 0.465 0.233 50
1 7161 1126 805 0.000 0.000 51
1 7162 1126 805 0.000 0.000 61
1 7163 1126 805 0.000 0.000 63
1 7164 1126 805 0.000 0.000 73
1 7165 1126 805 0.000 0.000 76
1 7166 1126 804 0.129 0.065 96
1 7167 1126 804 0.000 0.000 89
1 7168 1125 804 0.129 0.065 69
1 7169 1125 804 0.000 0.000 78
1 7170 1124 804 0.129 0.065 58
1 7171 1124 804 0.000 0.000 59
1 7172 1124 804 0.000 0.000 57
1 7173 1122 804 0.258 0.129 58
1 7174 1122 804 0.000 0.000 58
1 7175 1122 804 0.000 0.000 61
1 7176 1122 804 0.000 0.000 60
1 7177 1122 804 0.000 0.000 61
1 7178 1122 804 0.000 0.000 61
1 7179 1122 804 0.000 0.000 59
1 7180 1122 804 0.000 0.000 58
1 7181 1122 804 0.000 0.000 57
1 7182 1122 805 0.129 0.065 62
1 7183 1122 805 0.000 0.000 61
1 7184 1122 805 0.000 0.000 62
1 7185 1122 805 0.000 0.000 61
1 7186 1122 805 0.000 0.000 61
1 7187 1122 805 0.000 0.000 61
1 7188 1122 805 0.000 0.000 64
1 7189 1122 805 0.000 0.000 63
1 7190 1122 809 0.516 0.258 51
1 7191 1122 809 0.000 0.000 50
1 7192 1122 809 0.000 0.000 52
1 7193 1124 806 0.465 0.233 52
1 7194 1124 806 0.000 0.000 51
1 7195 1124 806 0.000 0.000 52
1 7196 1124 806 0.000 0.000 50
1 7197 1124 806 0.000 0.000 51
1 7198 1124 806 0.000 0.000 51
1 7199 1125 810 0.532 0.266 76
1 7200 1125 810 0.000 0.000 76
1 7201 1125 810 0.000 0.000 74
1 7202 1125 809 0.129 0.065 62
1 7203 1125 809 0.000 0.000 64
1 7204 1125 809 0.000 0.000 62
1 7205 1125 809 0.000 0.000 59
1 7206 1125 809 0.000 0.000 60
1 7207 1124 809 0.129 0.065 53
1 7208 1124 809 0.000 0.000 55
1 7209 1124 809 0.000 0.000 57
1 7210 1124 806 0.387 0.194 52
1 7211 1124 806 0.000 0.000 51
1 7212 1124 809 0.387 0.194 53
1 7213 1124 809 0.000 0.000 55
1 7214 1124 808 0.129 0.065 55
1 7215 1124 808 0.000 0.000 61
1 7216 1124 808 0.000 0.000 61
1 7217 1124 808 0.000 0.000 59
1 7218 1124 808 0.000 0.000 59
1 7219 1124 808 0.000 0.000 57
1 7220 1124 808 0.000 0.000 55
1 7221 1124 809 0.129 0.065 65
1 7222 1122 805 0.577 0.288 70
1 7223 1122 805 0.000 0.000 68
1 7224 1122 806 0.129 0.065 56
1 7225 1122 806 0.000 0.000 57
1 7226 1122 806 0.000 0.000 52
1 7227 1122 806 0.000 0.000 54
1 7228 1122 806 0.000 0.000 53
1 7229 1122 806 0.000 0.000 52
1 7230 1122 806 0.000 0.000 52
1 7231 1124 809 0.465 0.233 80
1 7232 1124 809 0.000 0.000 80
1 7233 1124 809 0.000 0.000 78
1 7234 1124 809 0.000 0.000 81
1 7235 1125 809 0.129 0.065 87
1 7236 1125 809 0.000 0.000 90
1 7237 1125 809 0.000 0.000 90
1 7238 1125 806 0.387 0.194 53
1 7239 1125 806 0.000 0.000 54
1 7240 1125 806 0.000 0.000 55
1 7241 1125 806 0.000 0.000 56
1 7242 1125 806 0.000 0.000 55
1 7243 1125 806 0.000 0.000 55
1 7244 1125 806 0.000 0.000 56
1 7245 1125 806 0.000 0.000 56
1 7246 1125 806 0.000 0.000 61
1 7247 1125 806 0.000 0.000 59
1 7248 1122 806 0.387 0.194 49
1 7249 1122 806 0.000 0.000 48
1 7250 1122 804 0.258 0.129 58
1 7251 1122 804 0.000 0.000 59
1 7252 1122 806 0.258 0.129 50
1 7253 1122 806 0.000 0.000 52
1 7254 1122 806 0.000 0.000 51
1 7255 1122 804 0.258 0.129 61
1 7256 1124 804 0.258 0.129 50
1 7257 1124 804 0.000 0.000 51
1 7258 1124 804 0.000 0.000 51
1 7259 1124 804 0.000 0.000 52
1 7260 1124 804 0.000 0.000 55
1 7261 1124 804 0.000 0.000 54
1 7262 1124 804 0.000 0.000 52
1 7263 1124 804 0.000 0.000 51
1 7264 1124 804 0.000 0.000 51
1 7265 1124 804 0.000 0.000 53
1 7266 1124 804 0.000 0.000 54
1 7267 1124 804 0.000 0.000 54
1 7268 1124 804 0.000 0.000 56
1 7269 1124 805 0.129 0.065 51
1 7270 1124 805 0.000 0.000 50
1 7271 1124 806 0.129 0.065 53
1 7272 1124 806 0.000 0.000 53
1 7273 1124 806 0.000 0.000 51
1 7274 1124 806 0.000 0.000 51
1 7275 1124 806 0.000 0.000 50
1 7276 1124 806 0.000 0.000 51
1 7277 1124 806 0.000 0.000 49
1 7278 1124 806 0.000 0.000 51
1 7279 1124 806 0.000 0.000 52
1 7280 1124 806 0.000 0.000 51
1 7281 1124 806 0.000 0.000 55
1 7282 1124 806 0.000 0.000 57
1 7283 1124 806 0.000 0.000 54
1 7284 1124 810 0.516 0.258 61
1 7285 1124 810 0.000 0.000 61
1 7286 1124 810 0.000 0.000 59
1 7287 1124 810 0.000 0.000 61
1 7288 1124 810 0.000 0.000 60
1 7289 1124 810 0.000 0.000 60
1 7290 1124 810 0.000 0.000 59
1 7291 1124 810 0.000 0.000 57
1 7292 1124 809 0.129 0.065 57
1 7293 1124 809 0.000 0.000 55
1 7294 1124 809 0.000 0.000 57
1 7295 1124 809 0.000 0.000 57
1 7296 1124 809 0.000 0.000 62
1 7297 1124 809 0.000 0.000 60
1 7298 1124 809 0.000 0.000 59
1 7299 1124 809 0.000 0.000 57
1 7300 1124 809 0.000 0.000 59
1 7301 1124 809 0.000 0.000 57
1 7302 1124 809 0.000 0.000 57
1 7303 1124 809 0.000 0.000 58
1 7304 1124 809 0.000 0.000 59
1 7305 1124 812 0.387 0.194 86
1 7306 1124 808 0.516 0.258 54
1 7307 1124 808 0.000 0.000 52
1 7308 1124 808 0.000 0.000 53
1 7309 1124 808 0.000 0.000 53
1 7310 1124 808 0.000 0.000 52
1 7311 1124 808 0.000 0.000 52
1 7312 1124 809 0.129 0.065 57
1 7313 1124 808 0.129 0.065 54
1 7314 1122 806 0.365 0.182 63
1 7315 1122 806 0.000 0.000 62
1 7316 1122 806 0.000 0.000 63
1 7317 1122 806 0.000 0.000 62
1 7318 1124 808 0.365 0.182 53
1 7319 1124 808 0.000 0.000 53
1 7320 1124 808 0.000 0.000 52
1 7321 1124 808 0.000 0.000 55
1 7322 1124 808 0.000 0.000 54
1 7323 1124 808 0.000 0.000 56
1 7324 1124 808 0.000 0.000 52
1 7325 1122 808 0.258 0.129 63
1 7326 1122 808 0.000 0.000 63
1 7327 1122 812 0.516 0.258 89
1 7328 1122 812 0.000 0.000 88
1 7329 1122 810 0.258 0.129 50
1 7330 1122 809 0.129 0.065 55
1 7331 1122 809 0.000 0.000 54
1 7332 1124 809 0.258 0.129 64
1 7333 1124 809 0.000 0.000 65
1 7334 1124 809 0.000 0.000 61
1 7335 1124 809 0.000 0.000 61
1 7336 1125 808 0.182 0.091 51
1 7337 1125 808 0.000 0.000 52
1 7338 1125 808 0.000 0.000 54
1 7339 1125 808 0.000 0.000 56
1 7340 1125 808 0.000 0.000 56
1 7341 1125 808 0.000 0.000 55
1 7342 1125 808 0.000 0.000 55
1 7343 1125 809 0.129 0.065 56
1 7344 1125 809 0.000 0.000 57
1 7345 1125 809 0.000 0.000 57
1 7346 1125 809 0.000 0.000 57
1 7347 1125 809 0.000 0.000 51
1 7348 1125 809 0.000 0.000 50
1 7349 1125 809 0.000 0.000 52
1 7350 1125 809 0.000 0.000 55
1 7351 1126 812 0.408 0.204 60
1 7352 1126 812 0.000 0.000 66
1 7353 1126 812 0.000 0.000 79
1 7354 1126 812 0.000 0.000 70
1 7355 1126 812 0.000 0.000 73
1 7356 1126 812 0.000 0.000 70
1 7357 1126 812 0.000 0.000 81
1 7358 1125 813 0.182 0.091 59
1 7359 1125 814 0.129 0.065 70
1 7360 1125 814 0.000 0.000 77
1 7361 1125 814 0.000 0.000 72
1 7362 1125 814 0.000 0.000 69
1 7363 1124 814 0.129 0.065 53
1 7364 1124 814 0.000 0.000 52
1 7365 1124 814 0.000 0.000 52
1 7366 1124 816 0.258 0.129 63
1 7367 1124 816 0.000 0.000 68
1 7368 1124 816 0.000 0.000 60
1 7369 1124 816 0.000 0.000 58
1 7370 1124 816 0.000 0.000 58
1 7371 1122 818 0.365 0.182 72
1 7372 1122 818 0.000 0.000 68
1 7373 1122 818 0.000 0.000 65
1 7374 1122 817 0.129 0.065 50
1 7375 1124 814 0.465 0.233 50
1 7376 1124 814 0.000 0.000 51
1 7377 1124 814 0.000 0.000 51
1 7378 1124 814 0.000 0.000 54
1 7379 1124 814 0.000 0.000 55
1 7380 1124 814 0.000 0.000 51
1 7381 1124 818 0.516 0.258 73
1 7382 1124 818 0.000 0.000 69
1 7383 1124 818 0.000 0.000 71
1 7384 1124 818 0.000 0.000 77
1 7385 1124 818 0.000 0.000 77
1 7386 1124 818 0.000 0.000 80
1 7387 1124 818 0.000 0.000 78
1 7388 1124 817 0.129 0.065 69
1 7389 1124 817 0.000 0.000 65
1 7390 1124 817 0.000 0.000 63
1 7391 1124 817 0.000 0.000 74
1 7392 1124 817 0.000 0.000 71
1 7393 1124 817 0.000 0.000 68
1 7394 1124 818 0.129 0.065 72
1 7395 1122 818 0.258 0.129 54
1 7396 1122 818 0.000 0.000 60
1 7397 1122 818 0.000 0.000 58
1 7398 1122 818 0.000 0.000 64
1 7399 1122 818 0.000 0.000 67
1 7400 1122 818 0.000 0.000 65
1 7401 1122 818 0.000 0.000 72
1 7402 1122 818 0.000 0.000 73
1 7403 1122 818 0.000 0.000 76
1 7404 1122 818 0.000 0.000 76
1 7405 1122 818 0.000 0.000 80
1 7406 1120 817 0.288 0.144 54
1 7407 1120 817 0.000 0.000 54
1 7408 1120 817 0.000 0.000 56
1 7409 1120 817 0.000 0.000 61
1 7410 1120 817 0.000 0.000 72
1 7411 1120 817 0.000 0.000 81
1 7412 1120 817 0.000 0.000 88
1 7413 1120 817 0.000 0.000 96
1 7414 1120 817 0.000 0.000 99
1 7415 1116 814 0.645 0.323 50
1 7416 1116 814 0.000 0.000 52
1 7417 1116 814 0.000 0.000 52
1 7418 1116 814 0.000 0.000 53
1 7419 1116 814 0.000 0.000 53
1 7420 1116 814 0.000 0.000 51
1 7421 1116 814 0.000 0.000 55
1 7422 1116 814 0.000 0.000 52
1 7423 1116 814 0.000 0.000 52
1 7424 1116 814 0.000 0.000 54
1 7425 1116 816 0.258 0.129 59
1 7426 1116 816 0.000 0.000 59
1 7427 1116 816 0.000 0.000 60
1 7428 1116 816 0.000 0.000 58
1 7429 1116 817 0.129 0.065 58
1 7430 1116 818 0.129 0.065 54
1 7431 1116 818 0.000 0.000 51
1 7432 1117 818 0.129 0.065 56
1 7433 1117 818 0.000 0.000 55
1 7434 1117 818 0.000 0.000 57
1 7435 1117 818 0.000 0.000 104
1 7436 1117 818 0.000 0.000 117
1 7437 1118 814 0.532 0.266 93
1 7438 1120 814 0.258 0.129 54
1 7439 1120 814 0.000 0.000 60
1 7440 1121 814 0.129 0.065 58
1 7441 1121 814 0.000 0.000 68
1 7442 1122 813 0.182 0.091 51
1 7443 1124 813 0.258 0.129 64
1 7444 1124 813 0.000 0.000 61
1 7445 1124 813 0.000 0.000 65
1 7446 1124 813 0.000 0.000 75
1 7447 1124 813 0.000 0.000 72
1 7448 1124 813 0.000 0.000 79
1 7449 1124 813 0.000 0.000 76
1 7450 1124 813 0.000 0.000 79
1 7451 1124 813 0.000 0.000 81
1 7452 1124 810 0.387 0.194 53
1 7453 1124 810 0.000 0.000 53
1 7454 1124 810 0.000 0.000 53
1 7455 1124 810 0.000 0.000 55
1 7456 1124 810 0.000 0.000 55
1 7457 1124 810 0.000 0.000 55
1 7458 1124 810 0.000 0.000 56
1 7459 1124 810 0.000 0.000 56
1 7460 1124 810 0.000 0.000 54
1 7461 1124 810 0.000 0.000 56
1 7462 1124 809 0.129 0.065 56
1 7463 1124 809 0.000 0.000 55
1 7464 1124 809 0.000 0.000 53
1 7465 1124 809 0.000 0.000 54
1 7466 1124 809 0.000 0.000 52
1 7467 1124 809 0.000 0.000 53
1 7468 1124 809 0.000 0.000 55
1 7469 1124 809 0.000 0.000 54
1 7470 1124 809 0.000 0.000 57
1 7471 1124 809 0.000 0.000 56
1 7472 1124 809 0.000 0.000 55
1 7473 1124 809 0.000 0.000 56
1 7474 1124 809 0.000 0.000 53
1 7475 1124 809 0.000 0.000 54
1 7476 1124 809 0.000 0.000 54
1 7477 1124 810 0.129 0.065 54
1 7478 1124 810 0.000 0.000 56
1 7479 1125 810 0.129 0.065 60
1 7480 1125 810 0.000 0.000 55
1 7481 1125 810 0.000 0.000 55
1 7482 1125 810 0.000 0.000 55
1 7483 1125 810 0.000 0.000 54
1 7484 1125 810 0.000 0.000 54
1 7485 1125 810 0.000 0.000 57
1 7486 1125 809 0.129 0.065 57
1 7487 1125 809 0.000 0.000 56
1 7488 1125 809 0.000 0.000 56
1 7489 1125 809 0.000 0.000 55
1 7490 1125 809 0.000 0.000 61
1 7491 1125 809 0.000 0.000 58
1 7492 1125 810 0.129 0.065 55
1 7493 1125 810 0.000 0.000 58
1 7494 1125 810 0.000 0.000 54
1 7495 1125 810 0.000 0.000 54
1 7496 1125 810 0.000 0.000 53
1 7497 1125 810 0.000 0.000 59
1 7498 1125 810 0.000 0.000 55
1 7499 1125 810 0.000 0.000 51
1 7500 1124 810 0.129 0.065 52
1 7501 1124 812 0.258 0.129 59
1 7502 1124 812 0.000 0.000 62
1 7503 1124 812 0.000 0.000 61
1 7504 1124 812 0.000 0.000 61
1 7505 1124 812 0.000 0.000 61
1 7506 1124 813 0.129 0.065 60
1 7507 1124 813 0.000 0.000 59
1 7508 1124 813 0.000 0.000 63
1 7509 1124 813 0.000 0.000 61
1 7510 1124 813 0.000 0.000 61
1 7511 1124 813 0.000 0.000 62
1 7512 1124 813 0.000 0.000 58
1 7513 1124 813 0.000 0.000 56
1 7514 1124 813 0.000 0.000 50
1 7515 1124 813 0.000 0.000 48
1 7516 1124 813 0.000 0.000 52
1 7517 1124 813 0.000 0.000 56
1 7518 1124 813 0.000 0.000 55
1 7519 1124 813 0.000 0.000 51
1 7520 1124 813 0.000 0.000 51
1 7521 1124 813 0.000 0.000 54
1 7522 1124 813 0.000 0.000 56
1 7523 1124 813 0.000 0.000 56
1 7524 1124 813 0.000 0.000 55
1 7525 1124 813 0.000 0.000 54
1 7526 1124 813 0.000 0.000 55
1 7527 1124 813 0.000 0.000 54
1 7528 1124 813 0.000 0.000 56
1 7529 1124 813 0.000 0.000 56
1 7530 1124 813 0.000 0.000 56
1 7531 1124 813 0.000 0.000 56
1 7532 1124 813 0.000 0.000 57
1 7533 1124 812 0.129 0.065 59
1 7534 1124 812 0.000 0.000 56
1 7535 1124 812 0.000 0.000 57
1 7536 1124 812 0.000 0.000 55
1 7537 1125 812 0.129 0.065 66
1 7538 1125 812 0.000 0.000 67
1 7539 1125 812 0.000 0.000 71
1 7540 1125 812 0.000 0.000 75
1 7541 1125 812 0.000 0.000 71
1 7542 1125 812 0.000 0.000 73
1 7543 1126 810 0.288 0.144 78
1 7544 1126 810 0.000 0.000 79
1 7545 1126 810 0.000 0.000 77
1 7546 1126 810 0.000 0.000 75
1 7547 1126 810 0.000 0.000 74
1 7548 1126 808 0.258 0.129 85
1 7549 1126 810 0.258 0.129 80
1 7550 1126 810 0.000 0.000 77
1 7551 1125 810 0.129 0.065 61
1 7552 1125 809 0.129 0.065 57
1 7553 1125 809 0.000 0.000 59
1 7554 1125 809 0.000 0.000 57
1 7555 1125 809 0.000 0.000 58
1 7556 1125 809 0.000 0.000 54
1 7557 1125 809 0.000 0.000 55
1 7558 1125 809 0.000 0.000 57
1 7559 1125 809 0.000 0.000 58
1 7560 1125 809 0.000 0.000 58
1 7561 1125 809 0.000 0.000 56
1 7562 1125 809 0.000 0.000 59
1 7563 1125 809 0.000 0.000 56
1 7564 1125 809 0.000 0.000 53
1 7565 1125 809 0.000 0.000 55
1 7566 1125 809 0.000 0.000 56
1 7567 1125 809 0.000 0.000 57
1 7568 1125 809 0.000 0.000 56
1 7569 1125 809 0.000 0.000 61
1 7570 1125 809 0.000 0.000 55
1 7571 1125 809 0.000 0.000 55
1 7572 1125 809 0.000 0.000 58
1 7573 1125 809 0.000 0.000 55
1 7574 1124 810 0.182 0.091 56
1 7575 1124 810 0.000 0.000 54
1 7576 1124 810 0.000 0.000 55
1 7577 1124 810 0.000 0.000 57
1 7578 1124 810 0.000 0.000 57
1 7579 1124 810 0.000 0.000 56
1 7580 1124 810 0.000 0.000 57
1 7581 1124 810 0.000 0.000 55
1 7582 1124 810 0.000 0.000 55
1 7583 1124 810 0.000 0.000 55
1 7584 1124 810 0.000 0.000 55
1 7585 1124 810 0.000 0.000 52
1 7586 1124 810 0.000 0.000 54
1 7587 1124 810 0.000 0.000 55
1 7588 1124 810 0.000 0.000 56
1 7589 1124 810 0.000 0.000 55
1 7590 1124 810 0.000 0.000 54
1 7591 1122 809 0.288 0.144 57
1 7592 1122 809 0.000 0.000 58
1 7593 1122 809 0.000 0.000 58
1 7594 1122 809 0.000 0.000 57
1 7595 1122 809 0.000 0.000 58
1 7596 1122 809 0.000 0.000 55
1 7597 1122 809 0.000 0.000 52
1 7598 1122 809 0.000 0.000 51
1 7599 1122 809 0.000 0.000 56
1 7600 1122 809 0.000 0.000 54
1 7601 1122 809 0.000 0.000 50
1 7602 1122 809 0.000 0.000 51
1 7603 1122 809 0.000 0.000 49
1 7604 1122 809 0.000 0.000 55
1 7605 1124 808 0.288 0.144 59
1 7606 1125 809 0.182 0.091 57
1 7607 1125 809 0.000 0.000 56
1 7608 1125 809 0.000 0.000 57
1 7609 1125 809 0.000 0.000 56
1 7610 1125 809 0.000 0.000 54
1 7611 1125 809 0.000 0.000 56
1 7612 1125 809 0.000 0.000 54
1 7613 1125 809 0.000 0.000 59
1 7614 1125 809 0.000 0.000 63
1 7615 1125 809 0.000 0.000 75
1 7616 1125 809 0.000 0.000 73
1 7617 1125 809 0.000 0.000 73
1 7618 1125 809 0.000 0.000 76
1 7619 1125 809 0.000 0.000 80
1 7620 1128 806 0.547 0.274 102
1 7621 1125 805 0.408 0.204 54
1 7622 1124 805 0.129 0.065 52
1 7623 1122 805 0.258 0.129 58
1 7624 1122 805 0.000 0.000 60
1 7625 1122 805 0.000 0.000 59
1 7626 1122 805 0.000 0.000 60
1 7627 1122 805 0.000 0.000 60
1 7628 1122 805 0.000 0.000 63
1 7629 1122 805 0.000 0.000 63
1 7630 1122 805 0.000 0.000 62
1 7631 1122 805 0.000 0.000 62
1 7632 1122 805 0.000 0.000 59
1 7633 1122 805 0.000 0.000 56
1 7634 1122 805 0.000 0.000 56
1 7635 1122 805 0.000 0.000 53
1 7636 1122 805 0.000 0.000 56
1 7637 1122 805 0.000 0.000 61
1 7638 1122 805 0.000 0.000 66
1 7639 1122 805 0.000 0.000 69
1 7640 1122 805 0.000 0.000 74
1 7641 1121 802 0.408 0.204 55
1 7642 1121 802 0.000 0.000 58
1 7643 1121 802 0.000 0.000 56
1 7644 1121 802 0.000 0.000 55
1 7645 1121 802 0.000 0.000 58
1 7646 1121 802 0.000 0.000 56
1 7647 1121 802 0.000 0.000 54
1 7648 1121 802 0.000 0.000 56
1 7649 1121 802 0.000 0.000 57
1 7650 1121 802 0.000 0.000 56
1 7651 1121 802 0.000 0.000 57
1 7652 1121 802 0.000 0.000 56
1 7653 1121 802 0.000 0.000 60
1 7654 1121 802 0.000 0.000 53
1 7655 1121 802 0.000 0.000 57
1 7656 1121 802 0.000 0.000 57
1 7657 1121 804 0.258 0.129 55
1 7658 1121 804 0.000 0.000 55
1 7659 1121 804 0.000 0.000 54
1 7660 1121 804 0.000 0.000 55
1 7661 1121 804 0.000 0.000 53
1 7662 1121 804 0.000 0.000 56
1 7663 1121 804 0.000 0.000 54
1 7664 1121 804 0.000 0.000 53
1 7665 1121 804 0.000 0.000 54
1 7666 1121 804 0.000 0.000 55
1 7667 1121 804 0.000 0.000 56
1 7668 1121 804 0.000 0.000 54
1 7669 1121 804 0.000 0.000 55
1 7670 1121 804 0.000 0.000 62
1 7671 1121 804 0.000 0.000 56
1 7672 1121 804 0.000 0.000 69
1 7673 1121 804 0.000 0.000 81
1 7674 1121 804 0.000 0.000 88
1 7675 1121 804 0.000 0.000 99
1 7676 1121 804 0.000 0.000 106
1 7677 1118 804 0.387 0.194 62
1 7678 1117 804 0.129 0.065 54
1 7679 1117 804 0.000 0.000 55
1 7680 1117 804 0.000 0.000 54
1 7681 1117 804 0.000 0.000 51
1 7682 1117 804 0.000 0.000 53
1 7683 1117 804 0.000 0.000 54
1 7684 1117 804 0.000 0.000 55
1 7685 1117 804 0.000 0.000 53
1 7686 1117 804 0.000 0.000 56
1 7687 1117 804 0.000 0.000 58
1 7688 1116 801 0.408 0.204 50
1 7689 1116 801 0.000 0.000 51
1 7690 1116 801 0.000 0.000 51
1 7691 1116 801 0.000 0.000 54
1 7692 1116 801 0.000 0.000 51
1 7693 1116 801 0.000 0.000 52
1 7694 1116 801 0.000 0.000 53
1 7695 1116 801 0.000 0.000 52
1 7696 1116 801 0.000 0.000 56
1 7697 1116 801 0.000 0.000 58
1 7698 1116 801 0.000 0.000 69
1 7699 1113 802 0.408 0.204 58
1 7700 1113 802 0.000 0.000 59
1 7701 1113 802 0.000 0.000 59
1 7702 1113 802 0.000 0.000 60
1 7703 1113 802 0.000 0.000 62
1 7704 1113 802 0.000 0.000 61
1 7705 1113 802 0.000 0.000 56
1 7706 1113 802 0.000 0.000 53
1 7707 1113 802 0.000 0.000 55
1 7708 1113 802 0.000 0.000 54
1 7709 1113 802 0.000 0.000 57
1 7710 1113 802 0.000 0.000 54
1 7711 1113 802 0.000 0.000 56
1 7712 1113 802 0.000 0.000 62
1 7713 1113 802 0.000 0.000 69
1 7714 1113 802 0.000 0.000 67
1 7715 1113 802 0.000 0.000 73
1 7716 1113 802 0.000 0.000 79
1 7717 1113 802 0.000 0.000 84
1 7718 1113 802 0.000 0.000 86
1 7719 1113 802 0.000 0.000 96
1 7720 1113 802 0.000 0.000 102
1 7721 1113 802 0.000 0.000 105
1 7722 1113 802 0.000 0.000 105
1 7723 1113 800 0.258 0.129 94
1 7724 1108 798 0.695 0.347 60
1 7725 1108 798 0.000 0.000 59
1 7726 1109 798 0.129 0.065 60
1 7727 1109 800 0.258 0.129 56
1 7728 1109 800 0.000 0.000 54
1 7729 1109 800 0.000 0.000 54
1 7730 1109 800 0.000 0.000 57
1 7731 1110 800 0.129 0.065 58
1 7732 1110 800 0.000 0.000 60
1 7733 1110 800 0.000 0.000 62
1 7734 1110 800 0.000 0.000 60
1 7735 1110 800 0.000 0.000 58
1 7736 1110 800 0.000 0.000 63
1 7737 1110 800 0.000 0.000 64
1 7738 1110 800 0.000 0.000 69
1 7739 1110 800 0.000 0.000 69
1 7740 1110 800 0.000 0.000 69
1 7741 1110 800 0.000 0.000 70
1 7742 1110 800 0.000 0.000 63
1 7743 1110 800 0.000 0.000 65
1 7744 1110 800 0.000 0.000 59
1 7745 1110 800 0.000 0.000 61
1 7746 1110 800 0.000 0.000 58
1 7747 1110 800 0.000 0.000 56
1 7748 1110 800 0.000 0.000 55
1 7749 1110 800 0.000 0.000 53
1 7750 1110 800 0.000 0.000 54
1 7751 1110 800 0.000 0.000 53
1 7752 1110 800 0.000 0.000 51
1 7753 1110 800 0.000 0.000 49
1 7754 1110 800 0.000 0.000 52
1 7755 1110 800 0.000 0.000 54
1 7756 1110 800 0.000 0.000 56
1 7757 1110 800 0.000 0.000 56
1 7758 1110 800 0.000 0.000 53
1 7759 1112 801 0.288 0.144 70
1 7760 1112 801 0.000 0.000 63
1 7761 1112 801 0.000 0.000 57
1 7762 1112 801 0.000 0.000 52
1 7763 1112 801 0.000 0.000 52
1 7764 1112 801 0.000 0.000 57
1 7765 1110 801 0.258 0.129 51
1 7766 1110 801 0.000 0.000 53
1 7767 1110 801 0.000 0.000 57
1 7768 1110 801 0.000 0.000 64
1 7769 1110 801 0.000 0.000 65
1 7770 1113 805 0.645 0.323 87
1 7771 1113 805 0.000 0.000 82
1 7772 1113 805 0.000 0.000 79
1 7773 1113 805 0.000 0.000 78
1 7774 1114 805 0.129 0.065 76
1 7775 1114 805 0.000 0.000 76
1 7776 1114 805 0.000 0.000 77
1 7777 1114 805 0.000 0.000 79
1 7778 1114 805 0.000 0.000 76
1 7779 1114 805 0.000 0.000 75
1 7780 1114 805 0.000 0.000 71
1 7781 1114 805 0.000 0.000 71
1 7782 1114 802 0.387 0.194 60
1 7783 1114 802 0.000 0.000 61
1 7784 1114 802 0.000 0.000 62
1 7785 1114 802 0.000 0.000 64
1 7786 1114 802 0.000 0.000 63
1 7787 1114 802 0.000 0.000 66
1 7788 1114 802 0.000 0.000 62
1 7789 1114 802 0.000 0.000 61
1 7790 1114 802 0.000 0.000 60
1 7791 1114 802 0.000 0.000 62
1 7792 1114 802 0.000 0.000 59
1 7793 1114 802 0.000 0.000 58
1 7794 1114 802 0.000 0.000 55
1 7795 1114 802 0.000 0.000 56
1 7796 1114 802 0.000 0.000 55
1 7797 1114 802 0.000 0.000 54
1 7798 1114 802 0.000 0.000 54
1 7799 1114 802 0.000 0.000 55
1 7800 1114 802 0.000 0.000 56
1 7801 1114 802 0.000 0.000 56
1 7802 1114 802 0.000 0.000 59
1 7803 1114 802 0.000 0.000 64
1 7804 1114 802 0.000 0.000 76
1 7805 1114 802 0.000 0.000 83
1 7806 1114 802 0.000 0.000 82
1 7807 1114 802 0.000 0.000 88
1 7808 1114 802 0.000 0.000 99
1 7809 1114 802 0.000 0.000 107
1 7810 1114 802 0.000 0.000 114
1 7811 1114 798 0.516 0.258 107
1 7812 1112 798 0.258 0.129 69
1 7813 1112 798 0.000 0.000 62
1 7814 1110 798 0.258 0.129 54
1 7815 1110 798 0.000 0.000 55
1 7816 1108 800 0.365 0.182 54
1 7817 1108 800 0.000 0.000 55
1 7818 1108 800 0.000 0.000 57
1 7819 1108 800 0.000 0.000 60
1 7820 1108 800 0.000 0.000 58
1 7821 1108 800 0.000 0.000 56
1 7822 1108 800 0.000 0.000 54
1 7823 1108 800 0.000 0.000 56
1 7824 1108 800 0.000 0.000 52
1 7825 1108 800 0.000 0.000 56
1 7826 1108 800 0.000 0.000 56
1 7827 1108 800 0.000 0.000 59
1 7828 1108 800 0.000 0.000 53
1 7829 1108 800 0.000 0.000 59
1 7830 1108 800 0.000 0.000 54
1 7831 1108 800 0.000 0.000 56
1 7832 1108 800 0.000 0.000 56
1 7833 1108 800 0.000 0.000 59
1 7834 1108 800 0.000 0.000 58
1 7835 1108 800 0.000 0.000 56
1 7836 1108 800 0.000 0.000 59
1 7837 1108 800 0.000 0.000 57
1 7838 1109 801 0.182 0.091 72
1 7839 1109 801 0.000 0.000 72
1 7840 1109 801 0.000 0.000 73
1 7841 1109 801 0.000 0.000 75
1 7842 1109 801 0.000 0.000 77
1 7843 1109 801 0.000 0.000 76
1 7844 1109 801 0.000 0.000 77
1 7845 1109 801 0.000 0.000 76
1 7846 1109 801 0.000 0.000 78
1 7847 1109 800 0.129 0.065 56
1 7848 1109 800 0.000 0.000 56
1 7849 1109 800 0.000 0.000 59
1 7850 1109 800 0.000 0.000 61
1 7851 1109 800 0.000 0.000 63
1 7852 1109 800 0.000 0.000 62
1 7853 1109 800 0.000 0.000 63
1 7854 1109 800 0.000 0.000 63
1 7855 1109 800 0.000 0.000 62
1 7856 1109 800 0.000 0.000 60
1 7857 1109 800 0.000 0.000 62
1 7858 1109 800 0.000 0.000 61
1 7859 1109 798 0.258 0.129 59
1 7860 1109 798 0.000 0.000 60
1 7861 1109 798 0.000 0.000 58
1 7862 1109 798 0.000 0.000 57
1 7863 1109 798 0.000 0.000 60
1 7864 1109 798 0.000 0.000 58
1 7865 1109 798 0.000 0.000 58
1 7866 1109 798 0.000 0.000 59
1 7867 1109 798 0.000 0.000 54
1 7868 1109 798 0.000 0.000 56
1 7869 1109 798 0.000 0.000 55
1 7870 1109 798 0.000 0.000 54
1 7871 1109 798 0.000 0.000 56
1 7872 1109 798 0.000 0.000 60
1 7873 1109 798 0.000 0.000 68
1 7874 1109 798 0.000 0.000 69
1 7875 1109 798 0.000 0.000 71
1 7876 1109 798 0.000 0.000 74
1 7877 1109 798 0.000 0.000 69
1 7878 1108 794 0.532 0.266 50
1 7879 1108 796 0.258 0.129 59
1 7880 1109 797 0.182 0.091 62
1 7881 1109 797 0.000 0.000 66
1 7882 1109 797 0.000 0.000 72
1 7883 1109 797 0.000 0.000 68
1 7884 1109 797 0.000 0.000 74
1 7885 1109 797 0.000 0.000 76
1 7886 1109 797 0.000 0.000 74
1 7887 1109 797 0.000 0.000 87
1 7888 1109 797 0.000 0.000 100
1 7889 1109 797 0.000 0.000 104
1 7890 1109 797 0.000 0.000 103
1 7891 1109 797 0.000 0.000 109
1 7892 1109 796 0.129 0.065 102
1 7893 1109 796 0.000 0.000 102
1 7894 1109 796 0.000 0.000 98
1 7895 1110 796 0.129 0.065 91
1 7896 1110 796 0.000 0.000 97
1 7897 1110 794 0.258 0.129 48
1 7898 1110 794 0.000 0.000 50
1 7899 1110 794 0.000 0.000 59
1 7900 1114 793 0.532 0.266 66
1 7901 1114 793 0.000 0.000 68
1 7902 1114 793 0.000 0.000 61
1 7903 1114 793 0.000 0.000 67
1 7904 1114 793 0.000 0.000 67
1 7905 1114 793 0.000 0.000 72
1 7906 1113 792 0.182 0.091 53
1 7907 1113 792 0.000 0.000 57
1 7908 1112 792 0.129 0.065 56
1 7909 1112 792 0.000 0.000 59
1 7910 1112 792 0.000 0.000 54
1 7911 1112 792 0.000 0.000 57
1 7912 1112 792 0.000 0.000 56
1 7913 1112 792 0.000 0.000 57
1 7914 1112 792 0.000 0.000 57
1 7915 1112 792 0.000 0.000 55
1 7916 1112 792 0.000 0.000 54
1 7917 1112 792 0.000 0.000 56
1 7918 1112 792 0.000 0.000 56
1 7919 1112 792 0.000 0.000 57
1 7920 1112 792 0.000 0.000 58
1 7921 1112 792 0.000 0.000 55
1 7922 1112 792 0.000 0.000 57
1 7923 1112 792 0.000 0.000 57
1 7924 1112 792 0.000 0.000 56
1 7925 1112 792 0.000 0.000 54
1 7926 1112 792 0.000 0.000 54
1 7927 1112 792 0.000 0.000 56
1 7928 1112 792 0.000 0.000 55
1 7929 1112 792 0.000 0.000 54
1 7930 1112 792 0.000 0.000 55
1 7931 1112 792 0.000 0.000 54
1 7932 1112 792 0.000 0.000 53
1 7933 1112 792 0.000 0.000 51
1 7934 1112 792 0.000 0.000 50
1 7935 1112 792 0.000 0.000 52
1 7936 1112 792 0.000 0.000 48
1 7937 1112 792 0.000 0.000 50
1 7938 1112 792 0.000 0.000 50
1 7939 1112 792 0.000 0.000 51
1 7940 1112 792 0.000 0.000 49
1 7941 1112 792 0.000 0.000 56
1 7942 1112 792 0.000 0.000 58
1 7943 1112 792 0.000 0.000 62
1 7944 1112 792 0.000 0.000 61
1 7945 1112 792 0.000 0.000 66
1 7946 1113 792 0.129 0.065 54
1 7947 1113 792 0.000 0.000 64
1 7948 1113 792 0.000 0.000 71
1 7949 1113 792 0.000 0.000 78
1 7950 1114 792 0.129 0.065 56
1 7951 1114 792 0.000 0.000 56
1 7952 1114 792 0.000 0.000 54
1 7953 1114 792 0.000 0.000 54
1 7954 1114 792 0.000 0.000 53
1 7955 1114 792 0.000 0.000 53
1 7956 1114 792 0.000 0.000 57
1 7957 1114 792 0.000 0.000 54
1 7958 1114 792 0.000 0.000 60
1 7959 1116 794 0.365 0.182 80
1 7960 1116 794 0.000 0.000 81
1 7961 1117 793 0.182 0.091 71
1 7962 1117 793 0.000 0.000 72
1 7963 1117 793 0.000 0.000 77
1 7964 1117 793 0.000 0.000 77
1 7965 1118 792 0.182 0.091 68
1 7966 1118 792 0.000 0.000 74
1 7967 1118 792 0.000 0.000 86
1 7968 1118 792 0.000 0.000 104
1 7969 1125 789 0.982 0.491 98
1 7970 1125 784 0.645 0.323 117
1 7971 1122 786 0.465 0.233 50
1 7972 1122 786 0.000 0.000 55
1 7973 1122 786 0.000 0.000 59
1 7974 1122 786 0.000 0.000 65
1 7975 1122 786 0.000 0.000 76
1 7976 1122 786 0.000 0.000 82
1 7977 1122 786 0.000 0.000 74
1 7978 1122 786 0.000 0.000 94
1 7979 1122 786 0.000 0.000 101
1 7980 1122 789 0.387 0.194 50
1 7981 1122 789 0.000 0.000 52
1 7982 1122 789 0.000 0.000 54
1 7983 1121 793 0.532 0.266 61
1 7984 1121 793 0.000 0.000 59
1 7985 1121 793 0.000 0.000 56
1 7986 1121 793 0.000 0.000 54
1 7987 1121 793 0.000 0.000 55
1 7988 1121 790 0.387 0.194 50
1 7989 1121 790 0.000 0.000 50
1 7990 1121 790 0.000 0.000 55
1 7991 1121 790 0.000 0.000 61
1 7992 1121 792 0.258 0.129 49
1 7993 1120 794 0.288 0.144 58
1 7994 1120 794 0.000 0.000 55
1 7995 1120 793 0.129 0.065 62
1 7996 1120 793 0.000 0.000 62
1 7997 1120 793 0.000 0.000 64
1 7998 1120 793 0.000 0.000 61
1 7999 1120 793 0.000 0.000 62
1 8000 1120 793 0.000 0.000 61
1 8001 1120 793 0.000 0.000 62
1 8002 1120 793 0.000 0.000 61
1 8003 1120 793 0.000 0.000 62
1 8004 1120 793 0.000 0.000 58
1 8005 1120 793 0.000 0.000 55
1 8006 1120 793 0.000 0.000 55
1 8007 1120 793 0.000 0.000 56
1 8008 1120 793 0.000 0.000 60
1 8009 1120 793 0.000 0.000 60
1 8010 1120 793 0.000 0.000 61
1 8011 1120 793 0.000 0.000 63
1 8012 1120 793 0.000 0.000 59
1 8013 1120 793 0.000 0.000 60
1 8014 1120 793 0.000 0.000 59
1 8015 1120 793 0.000 0.000 56
1 8016 1120 793 0.000 0.000 58
1 8017 1120 793 0.000 0.000 54
1 8018 1120 793 0.000 0.000 54
1 8019 1120 793 0.000 0.000 54
1 8020 1120 793 0.000 0.000 54
1 8021 1120 793 0.000 0.000 54
1 8022 1120 793 0.000 0.000 57
1 8023 1121 789 0.532 0.266 47
1 8024 1121 789 0.000 0.000 48
1 8025 1121 789 0.000 0.000 49
1 8026 1121 789 0.000 0.000 51
1 8027 1120 790 0.182 0.091 61
1 8028 1120 790 0.000 0.000 60
1 8029 1120 790 0.000 0.000 54
1 8030 1120 790 0.000 0.000 51
1 8031 1120 790 0.000 0.000 49
1 8032 1120 790 0.000 0.000 51
1 8033 1120 790 0.000 0.000 51
1 8034 1120 790 0.000 0.000 59
1 8035 1122 790 0.258 0.129 51
1 8036 1122 790 0.000 0.000 54
1 8037 1122 790 0.000 0.000 51
1 8038 1122 790 0.000 0.000 53
1 8039 1125 789 0.408 0.204 68
1 8040 1125 789 0.000 0.000 64
1 8041 1125 789 0.000 0.000 66
1 8042 1125 789 0.000 0.000 65
1 8043 1124 789 0.129 0.065 54
1 8044 1124 789 0.000 0.000 53
1 8045 1124 789 0.000 0.000 53
1 8046 1124 789 0.000 0.000 54
1 8047 1124 789 0.000 0.000 54
1 8048 1124 789 0.000 0.000 54
1 8049 1124 789 0.000 0.000 54
1 8050 1124 789 0.000 0.000 55
1 8051 1124 789 0.000 0.000 57
1 8052 1124 789 0.000 0.000 58
1 8053 1124 789 0.000 0.000 58
1 8054 1124 788 0.129 0.065 55
1 8055 1124 788 0.000 0.000 48
1 8056 1124 788 0.000 0.000 52
1 8057 1124 788 0.000 0.000 49
1 8058 1124 788 0.000 0.000 52
1 8059 1121 788 0.387 0.194 67
1 8060 1121 788 0.000 0.000 65
1 8061 1124 788 0.387 0.194 55
1 8062 1124 788 0.000 0.000 52
1 8063 1124 789 0.129 0.065 50
1 8064 1124 789 0.000 0.000 48
1 8065 1124 789 0.000 0.000 51
1 8066 1124 789 0.000 0.000 53
1 8067 1124 789 0.000 0.000 57
1 8068 1124 789 0.000 0.000 62
1 8069 1121 790 0.408 0.204 61
1 8070 1121 790 0.000 0.000 61
1 8071 1121 790 0.000 0.000 56
1 8072 1121 790 0.000 0.000 52
1 8073 1122 790 0.129 0.065 54
1 8074 1122 792 0.258 0.129 52
1 8075 1122 792 0.000 0.000 53
1 8076 1122 792 0.000 0.000 56
1 8077 1122 792 0.000 0.000 56
1 8078 1122 792 0.000 0.000 63
1 8079 1122 792 0.000 0.000 67
1 8080 1122 792 0.000 0.000 68
1 8081 1121 792 0.129 0.065 52
1 8082 1121 792 0.000 0.000 55
1 8083 1121 792 0.000 0.000 54
1 8084 1121 794 0.258 0.129 53
1 8085 1121 794 0.000 0.000 57
1 8086 1121 794 0.000 0.000 51
1 8087 1121 794 0.000 0.000 54
1 8088 1120 793 0.182 0.091 53
1 8089 1120 793 0.000 0.000 53
1 8090 1120 793 0.000 0.000 52
1 8091 1120 793 0.000 0.000 56
1 8092 1120 794 0.129 0.065 61
1 8093 1120 794 0.000 0.000 63
1 8094 1120 794 0.000 0.000 60
1 8095 1120 794 0.000 0.000 61
1 8096 1120 794 0.000 0.000 56
1 8097 1120 794 0.000 0.000 64
1 8098 1120 794 0.000 0.000 60
1 8099 1120 794 0.000 0.000 60
1 8100 1120 794 0.000 0.000 54
1 8101 1120 794 0.000 0.000 56
1 8102 1120 794 0.000 0.000 59
1 8103 1120 794 0.000 0.000 56
1 8104 1120 794 0.000 0.000 55
1 8105 1120 794 0.000 0.000 62
1 8106 1120 794 0.000 0.000 60
1 8107 1120 794 0.000 0.000 62
1 8108 1120 794 0.000 0.000 62
1 8109 1120 794 0.000 0.000 59
1 8110 1120 794 0.000 0.000 58
1 8111 1120 794 0.000 0.000 61
1 8112 1120 794 0.000 0.000 62
1 8113 1120 794 0.000 0.000 58
1 8114 1120 794 0.000 0.000 60
1 8115 1120 794 0.000 0.000 60
1 8116 1120 794 0.000 0.000 63
1 8117 1120 794 0.000 0.000 60
1 8118 1120 794 0.000 0.000 63
1 8119 1120 794 0.000 0.000 60
1 8120 1120 794 0.000 0.000 61
1 8121 1120 794 0.000 0.000 58
1 8122 1120 793 0.129 0.065 55
1 8123 1120 793 0.000 0.000 52
1 8124 1120 793 0.000 0.000 51
1 8125 1120 793 0.000 0.000 49
1 8126 1120 793 0.000 0.000 51
1 8127 1120 793 0.000 0.000 49
1 8128 1120 793 0.000 0.000 53
1 8129 1120 793 0.000 0.000 50
1 8130 1120 793 0.000 0.000 51
1 8131 1120 793 0.000 0.000 50
1 8132 1120 793 0.000 0.000 51
1 8133 1120 793 0.000 0.000 51
1 8134 1120 793 0.000 0.000 55
1 8135 1118 793 0.258 0.129 56
1 8136 1118 793 0.000 0.000 53
1 8137 1118 793 0.000 0.000 55
1 8138 1118 793 0.000 0.000 53
1 8139 1118 793 0.000 0.000 50
1 8140 1118 793 0.000 0.000 49
1 8141 1118 793 0.000 0.000 48
1 8142 1118 793 0.000 0.000 47
1 8143 1118 793 0.000 0.000 48
1 8144 1118 793 0.000 0.000 50
1 8145 1118 793 0.000 0.000 48
1 8146 1118 793 0.000 0.000 51
1 8147 1118 793 0.000 0.000 54
1 8148 1118 793 0.000 0.000 58
1 8149 1118 793 0.000 0.000 64
1 8150 1118 793 0.000 0.000 71
1 8151 1118 793 0.000 0.000 81
1 8152 1117 794 0.182 0.091 59
1 8153 1117 794 0.000 0.000 62
1 8154 1124 798 1.040 0.520 113
1 8155 1121 797 0.408 0.204 50
1 8156 1121 797 0.000 0.000 52
1 8157 1121 797 0.000 0.000 50
1 8158 1121 797 0.000 0.000 51
1 8159 1121 797 0.000 0.000 51
1 8160 1121 797 0.000 0.000 53
1 8161 1121 797 0.000 0.000 51
1 8162 1121 797 0.000 0.000 53
1 8163 1121 797 0.000 0.000 51
1 8164 1121 797 0.000 0.000 52
1 8165 1121 797 0.000 0.000 54
1 8166 1120 797 0.129 0.065 59
1 8167 1120 797 0.000 0.000 61
1 8168 1120 797 0.000 0.000 60
1 8169 1120 797 0.000 0.000 61
1 8170 1120 797 0.000 0.000 60
1 8171 1120 797 0.000 0.000 61
1 8172 1120 797 0.000 0.000 59
1 8173 1120 797 0.000 0.000 60
1 8174 1120 797 0.000 0.000 59
1 8175 1120 797 0.000 0.000 59
1 8176 1120 797 0.000 0.000 58
1 8177 1120 797 0.000 0.000 58
1 8178 1120 797 0.000 0.000 61
1 8179 1120 797 0.000 0.000 59
1 8180 1120 797 0.000 0.000 59
1 8181 1120 797 0.000 0.000 57
1 8182 1120 797 0.000 0.000 61
1 8183 1120 797 0.000 0.000 61
1 8184 1120 797 0.000 0.000 59
1 8185 1120 797 0.000 0.000 61
1 8186 1120 797 0.000 0.000 60
1 8187 1120 797 0.000 0.000 59
1 8188 1120 797 0.000 0.000 62
1 8189 1120 797 0.000 0.000 61
1 8190 1120 797 0.000 0.000 62
1 8191 1120 797 0.000 0.000 61
1 8192 1121 797 0.129 0.065 52
1 8193 1121 797 0.000 0.000 57
1 8194 1121 797 0.000 0.000 58
1 8195 1121 798 0.129 0.065 60
1 8196 1121 798 0.000 0.000 61
1 8197 1121 798 0.000 0.000 59
1 8198 1121 798 0.000 0.000 62
1 8199 1124 805 0.982 0.491 123
1 8200 1122 802 0.465 0.233 95
1 8201 1122 802 0.000 0.000 94
1 8202 1122 802 0.000 0.000 88
1 8203 1122 802 0.000 0.000 93
1 8204 1122 802 0.000 0.000 92
1 8205 1122 802 0.000 0.000 92
1 8206 1122 802 0.000 0.000 92
1 8207 1122 802 0.000 0.000 98
1 8208 1122 802 0.000 0.000 94
1 8209 1124 802 0.258 0.129 94
1 8210 1124 802 0.000 0.000 91
1 8211 1124 802 0.000 0.000 91
1 8212 1124 802 0.000 0.000 87
1 8213 1124 802 0.000 0.000 79
1 8214 1124 802 0.000 0.000 81
1 8215 1124 802 0.000 0.000 75
1 8216 1124 802 0.000 0.000 73
1 8217 1124 802 0.000 0.000 72
1 8218 1124 802 0.000 0.000 73
1 8219 1124 802 0.000 0.000 64
1 8220 1124 802 0.000 0.000 62
1 8221 1124 802 0.000 0.000 62
1 8222 1124 802 0.000 0.000 53
1 8223 1125 802 0.129 0.065 53
1 8224 1125 802 0.000 0.000 59
1 8225 1125 802 0.000 0.000 60
1 8226 1125 802 0.000 0.000 60
1 8227 1128 802 0.387 0.194 70
1 8228 1128 802 0.000 0.000 74
1 8229 1128 802 0.000 0.000 83
1 8230 1128 802 0.000 0.000 103
1 8231 1128 802 0.000 0.000 110
1 8232 1124 805 0.645 0.323 51
1 8233 1121 809 0.645 0.323 74
1 8234 1121 809 0.000 0.000 72
1 8235 1122 809 0.129 0.065 70
1 8236 1122 809 0.000 0.000 69
1 8237 1122 809 0.000 0.000 64
1 8238 1122 809 0.000 0.000 63
1 8239 1122 808 0.129 0.065 59
1 8240 1122 808 0.000 0.000 57
1 8241 1122 808 0.000 0.000 60
1 8242 1122 808 0.000 0.000 63
1 8243 1122 808 0.000 0.000 58
1 8244 1122 808 0.000 0.000 58
1 8245 1122 808 0.000 0.000 61
1 8246 1122 808 0.000 0.000 58
1 8247 1122 808 0.000 0.000 58
1 8248 1122 808 0.000 0.000 60
1 8249 1122 808 0.000 0.000 61
1 8250 1122 808 0.000 0.000 59
1 8251 1122 808 0.000 0.000 62
1 8252 1122 808 0.000 0.000 63
1 8253 1122 808 0.000 0.000 59
1 8254 1122 808 0.000 0.000 60
1 8255 1122 808 0.000 0.000 57
1 8256 1122 808 0.000 0.000 56
1 8257 1122 808 0.000 0.000 60
1 8258 1122 808 0.000 0.000 62
1 8259 1122 808 0.000 0.000 63
1 8260 1122 808 0.000 0.000 62
1 8261 1122 809 0.129 0.065 61
1 8262 1122 809 0.000 0.000 61
1 8263 1122 809 0.000 0.000 62
1 8264 1122 809 0.000 0.000 61
1 8265 1122 809 0.000 0.000 60
1 8266 1125 812 0.547 0.274 65
1 8267 1125 812 0.000 0.000 68
1 8268 1125 812 0.000 0.000 70
1 8269 1125 812 0.000 0.000 68
1 8270 1124 809 0.408 0.204 52
1 8271 1124 809 0.000 0.000 53
1 8272 1124 809 0.000 0.000 50
1 8273 1124 809 0.000 0.000 50
1 8274 1124 809 0.000 0.000 49
1 8275 1122 810 0.288 0.144 58
1 8276 1122 810 0.000 0.000 58
1 8277 1122 810 0.000 0.000 57
1 8278 1122 810 0.000 0.000 58
1 8279 1122 810 0.000 0.000 56
1 8280 1122 810 0.000 0.000 56
1 8281 1122 810 0.000 0.000 56
1 8282 1122 810 0.000 0.000 52
1 8283 1122 810 0.000 0.000 50
1 8284 1122 810 0.000 0.000 51
1 8285 1122 810 0.000 0.000 50
1 8286 1122 810 0.000 0.000 52
1 8287 1122 812 0.258 0.129 96
1 8288 1125 813 0.408 0.204 108
1 8289 1122 810 0.547 0.274 54
1 8290 1122 810 0.000 0.000 53
1 8291 1122 810 0.000 0.000 54
1 8292 1124 808 0.365 0.182 56
1 8293 1124 808 0.000 0.000 54
1 8294 1124 808 0.000 0.000 61
1 8295 1124 808 0.000 0.000 61
1 8296 1124 808 0.000 0.000 60
1 8297 1124 808 0.000 0.000 61
1 8298 1124 808 0.000 0.000 60
1 8299 1124 808 0.000 0.000 59
1 8300 1124 808 0.000 0.000 62
1 8301 1124 808 0.000 0.000 61
1 8302 1124 808 0.000 0.000 59
1 8303 1124 808 0.000 0.000 56
1 8304 1124 808 0.000 0.000 54
1 8305 1124 808 0.000 0.000 55
1 8306 1124 808 0.000 0.000 54
1 8307 1124 808 0.000 0.000 52
1 8308 1124 808 0.000 0.000 53
1 8309 1124 808 0.000 0.000 52
1 8310 1124 804 0.516 0.258 80
1 8311 1124 802 0.258 0.129 118
1 8312 1124 806 0.516 0.258 56
1 8313 1124 806 0.000 0.000 52
1 8314 1122 806 0.258 0.129 59
1 8315 1122 806 0.000 0.000 57
1 8316 1122 806 0.000 0.000 61
1 8317 1122 806 0.000 0.000 59
1 8318 1122 806 0.000 0.000 59
1 8319 1124 809 0.465 0.233 54
1 8320 1124 809 0.000 0.000 56
1 8321 1124 809 0.000 0.000 54
1 8322 1124 809 0.000 0.000 52
1 8323 1124 806 0.387 0.194 57
1 8324 1124 806 0.000 0.000 54
1 8325 1124 806 0.000 0.000 56
1 8326 1124 808 0.258 0.129 60
1 8327 1124 808 0.000 0.000 51
1 8328 1124 808 0.000 0.000 52
1 8329 1124 808 0.000 0.000 51
1 8330 1124 808 0.000 0.000 50
1 8331 1124 808 0.000 0.000 49
1 8332 1124 808 0.000 0.000 47
1 8333 1124 808 0.000 0.000 48
1 8334 1124 808 0.000 0.000 52
1 8335 1124 808 0.000 0.000 51
1 8336 1124 808 0.000 0.000 48
1 8337 1124 813 0.645 0.323 77
1 8338 1124 813 0.000 0.000 71
1 8339 1122 813 0.258 0.129 64
1 8340 1122 813 0.000 0.000 70
1 8341 1122 813 0.000 0.000 61
1 8342 1122 812 0.129 0.065 50
1 8343 1122 812 0.000 0.000 52
1 8344 1122 812 0.000 0.000 51
1 8345 1122 812 0.000 0.000 52
1 8346 1122 812 0.000 0.000 52
1 8347 1122 812 0.000 0.000 53
1 8348 1122 812 0.000 0.000 51
1 8349 1122 812 0.000 0.000 51
1 8350 1122 812 0.000 0.000 52
1 8351 1122 812 0.000 0.000 50
1 8352 1122 812 0.000 0.000 52
1 8353 1122 812 0.000 0.000 55
1 8354 1122 812 0.000 0.000 52
1 8355 1122 812 0.000 0.000 51
1 8356 1122 812 0.000 0.000 51
1 8357 1122 812 0.000 0.000 51
1 8358 1122 812 0.000 0.000 51
1 8359 1122 812 0.000 0.000 52
1 8360 1122 810 0.258 0.129 61
1 8361 1122 810 0.000 0.000 60
1 8362 1125 809 0.408 0.204 70
1 8363 1125 809 0.000 0.000 74
1 8364 1125 809 0.000 0.000 70
1 8365 1124 809 0.129 0.065 53
1 8366 1124 809 0.000 0.000 53
1 8367 1124 809 0.000 0.000 54
1 8368 1124 809 0.000 0.000 54
1 8369 1124 809 0.000 0.000 53
1 8370 1124 809 0.000 0.000 53
1 8371 1124 809 0.000 0.000 54
1 8372 1124 809 0.000 0.000 55
1 8373 1124 809 0.000 0.000 58
1 8374 1124 809 0.000 0.000 57
1 8375 1124 809 0.000 0.000 56
1 8376 1124 809 0.000 0.000 59
1 8377 1122 812 0.465 0.233 52
1 8378 1122 812 0.000 0.000 52
1 8379 1122 812 0.000 0.000 52
1 8380 1122 812 0.000 0.000 53
1 8381 1122 812 0.000 0.000 52
1 8382 1122 812 0.000 0.000 52
1 8383 1122 812 0.000 0.000 53
1 8384 1122 812 0.000 0.000 54
1 8385 1125 812 0.387 0.194 60
1 8386 1125 812 0.000 0.000 57
1 8387 1124 812 0.129 0.065 55
1 8388 1124 812 0.000 0.000 53
1 8389 1124 812 0.000 0.000 55
1 8390 1124 812 0.000 0.000 58
1 8391 1124 812 0.000 0.000 56
1 8392 1124 812 0.000 0.000 55
1 8393 1124 812 0.000 0.000 54
1 8394 1124 812 0.000 0.000 59
1 8395 1124 812 0.000 0.000 59
1 8396 1124 812 0.000 0.000 58
1 8397 1124 812 0.000 0.000 58
1 8398 1124 812 0.000 0.000 58
1 8399 1124 812 0.000 0.000 60
1 8400 1124 812 0.000 0.000 59
1 8401 1124 812 0.000 0.000 59
1 8402 1124 812 0.000 0.000 58
1 8403 1124 812 0.000 0.000 58
1 8404 1124 812 0.000 0.000 61
1 8405 1124 812 0.000 0.000 59
1 8406 1124 812 0.000 0.000 61
1 8407 1124 812 0.000 0.000 60
1 8408 1124 812 0.000 0.000 55
1 8409 1124 812 0.000 0.000 57
1 8410 1124 812 0.000 0.000 53
1 8411 1124 812 0.000 0.000 51
1 8412 1124 812 0.000 0.000 51
1 8413 1126 814 0.365 0.182 71
1 8414 1126 814 0.000 0.000 77
1 8415 1124 814 0.258 0.129 50
1 8416 1124 814 0.000 0.000 51
1 8417 1124 814 0.000 0.000 48
1 8418 1124 814 0.000 0.000 49
1 8419 1124 814 0.000 0.000 51
1 8420 1122 816 0.365 0.182 54
1 8421 1122 816 0.000 0.000 62
1 8422 1124 817 0.288 0.144 53
1 8423 1124 817 0.000 0.000 53
1 8424 1124 817 0.000 0.000 52
1 8425 1124 817 0.000 0.000 57
1 8426 1124 817 0.000 0.000 56
1 8427 1124 817 0.000 0.000 56
1 8428 1124 817 0.000 0.000 51
1 8429 1124 817 0.000 0.000 51
1 8430 1124 817 0.000 0.000 49
1 8431 1124 817 0.000 0.000 53
1 8432 1122 817 0.258 0.129 62
1 8433 1121 817 0.129 0.065 62
1 8434 1121 817 0.000 0.000 61
1 8435 1121 818 0.129 0.065 59
1 8436 1121 818 0.000 0.000 58
1 8437 1121 818 0.000 0.000 56
1 8438 1122 818 0.129 0.065 58
1 8439 1122 818 0.000 0.000 57
1 8440 1122 820 0.258 0.129 54
1 8441 1122 820 0.000 0.000 52
1 8442 1122 824 0.516 0.258 118
1 8443 1122 822 0.258 0.129 91
1 8444 1122 822 0.000 0.000 92
1 8445 1122 822 0.000 0.000 86
1 8446 1122 818 0.516 0.258 59
1 8447 1122 818 0.000 0.000 59
1 8448 1122 818 0.000 0.000 56
1 8449 1122 818 0.000 0.000 56
1 8450 1122 818 0.000 0.000 56
1 8451 1121 821 0.408 0.204 67
1 8452 1121 821 0.000 0.000 67
1 8453 1121 821 0.000 0.000 69
1 8454 1121 821 0.000 0.000 69
1 8455 1122 821 0.129 0.065 66
1 8456 1124 818 0.465 0.233 67
1 8457 1124 818 0.000 0.000 75
1 8458 1124 818 0.000 0.000 70
1 8459 1122 818 0.258 0.129 48
1 8460 1121 817 0.182 0.091 52
1 8461 1121 817 0.000 0.000 50
1 8462 1120 817 0.129 0.065 54
1 8463 1120 817 0.000 0.000 50
1 8464 1120 817 0.000 0.000 50
1 8465 1120 817 0.000 0.000 50
1 8466 1120 817 0.000 0.000 48
1 8467 1120 817 0.000 0.000 50
1 8468 1120 817 0.000 0.000 54
1 8469 1120 817 0.000 0.000 71
1 8470 1120 817 0.000 0.000 84
1 8471 1120 817 0.000 0.000 90
1 8472 1120 817 0.000 0.000 97
1 8473 1120 817 0.000 0.000 102
1 8474 1120 818 0.129 0.065 105
1 8475 1120 818 0.000 0.000 107
1 8476 1117 818 0.387 0.194 51
1 8477 1116 818 0.129 0.065 51
1 8478 1116 818 0.000 0.000 52
1 8479 1116 818 0.000 0.000 52
1 8480 1116 818 0.000 0.000 54
1 8481 1114 818 0.258 0.129 60
1 8482 1114 818 0.000 0.000 60
1 8483 1114 818 0.000 0.000 58
1 8484 1114 818 0.000 0.000 60
1 8485 1116 820 0.365 0.182 55
1 8486 1116 820 0.000 0.000 54
1 8487 1116 820 0.000 0.000 58
1 8488 1116 820 0.000 0.000 57
1 8489 1116 820 0.000 0.000 57
1 8490 1116 820 0.000 0.000 60
1 8491 1116 820 0.000 0.000 59
1 8492 1116 820 0.000 0.000 57
1 8493 1116 820 0.000 0.000 53
1 8494 1116 820 0.000 0.000 95
1 8495 1116 820 0.000 0.000 112
1 8496 1110 821 0.785 0.392 59
1 8497 1110 821 0.000 0.000 60
1 8498 1110 821 0.000 0.000 59
1 8499 1110 821 0.000 0.000 60
1 8500 1110 821 0.000 0.000 60
1 8501 1110 821 0.000 0.000 58
1 8502 1110 821 0.000 0.000 58
1 8503 1110 821 0.000 0.000 60
1 8504 1110 821 0.000 0.000 56
1 8505 1110 821 0.000 0.000 53
1 8506 1110 821 0.000 0.000 51
1 8507 1110 821 0.000 0.000 50
1 8508 1110 821 0.000 0.000 52
1 8509 1110 821 0.000 0.000 54
1 8510 1112 821 0.258 0.129 54
1 8511 1112 821 0.000 0.000 56
1 8512 1112 821 0.000 0.000 55
1 8513 1112 818 0.387 0.194 59
1 8514 1113 818 0.129 0.065 52
1 8515 1113 818 0.000 0.000 53
1 8516 1113 818 0.000 0.000 56
1 8517 1113 818 0.000 0.000 56
1 8518 1113 818 0.000 0.000 55
1 8519 1113 818 0.000 0.000 56
1 8520 1113 818 0.000 0.000 57
1 8521 1113 817 0.129 0.065 50
1 8522 1113 817 0.000 0.000 52
1 8523 1113 817 0.000 0.000 52
1 8524 1113 817 0.000 0.000 50
1 8525 1113 817 0.000 0.000 54
1 8526 1113 817 0.000 0.000 51
1 8527 1113 817 0.000 0.000 52
1 8528 1113 817 0.000 0.000 53
1 8529 1113 817 0.000 0.000 55
1 8530 1113 817 0.000 0.000 53
1 8531 1113 817 0.000 0.000 54
1 8532 1113 817 0.000 0.000 53
1 8533 1113 817 0.000 0.000 53
1 8534 1113 817 0.000 0.000 53
1 8535 1113 817 0.000 0.000 53
1 8536 1113 817 0.000 0.000 52
1 8537 1113 817 0.000 0.000 55
1 8538 1113 817 0.000 0.000 52
1 8539 1113 817 0.000 0.000 52
1 8540 1113 817 0.000 0.000 53
1 8541 1113 817 0.000 0.000 52
1 8542 1113 817 0.000 0.000 52
1 8543 1113 818 0.129 0.065 58
1 8544 1113 818 0.000 0.000 58
1 8545 1113 818 0.000 0.000 57
1 8546 1113 820 0.258 0.129 55
1 8547 1113 820 0.000 0.000 58
1 8548 1113 820 0.000 0.000 59
1 8549 1113 820 0.000 0.000 59
1 8550 1113 820 0.000 0.000 58
1 8551 1113 820 0.000 0.000 60
1 8552 1114 820 0.129 0.065 51
1 8553 1114 820 0.000 0.000 52
1 8554 1114 820 0.000 0.000 56
1 8555 1114 821 0.129 0.065 55
1 8556 1114 821 0.000 0.000 53
1 8557 1114 821 0.000 0.000 53
1 8558 1114 821 0.000 0.000 51
1 8559 1114 821 0.000 0.000 52
1 8560 1114 821 0.000 0.000 53
1 8561 1114 821 0.000 0.000 55
1 8562 1114 821 0.000 0.000 54
1 8563 1114 821 0.000 0.000 55
1 8564 1114 821 0.000 0.000 56
1 8565 1114 821 0.000 0.000 55
1 8566 1114 821 0.000 0.000 52
1 8567 1114 821 0.000 0.000 51
1 8568 1114 821 0.000 0.000 51
1 8569 1114 821 0.000 0.000 50
1 8570 1114 821 0.000 0.000 51
1 8571 1114 821 0.000 0.000 56
1 8572 1114 821 0.000 0.000 87
1 8573 1114 821 0.000 0.000 106
1 8574 1114 821 0.000 0.000 118
1 8575 1116 818 0.465 0.233 77
1 8576 1116 818 0.000 0.000 102
1 8577 1116 818 0.000 0.000 117
1 8578 1118 817 0.288 0.144 71
1 8579 1118 817 0.000 0.000 85
1 8580 1118 817 0.000 0.000 100
1 8581 1118 817 0.000 0.000 112
1 8582 1120 816 0.288 0.144 54
1 8583 1120 816 0.000 0.000 60
1 8584 1120 816 0.000 0.000 61
1 8585 1120 816 0.000 0.000 67
1 8586 1122 816 0.258 0.129 50
1 8587 1122 816 0.000 0.000 54
1 8588 1122 816 0.000 0.000 54
1 8589 1122 816 0.000 0.000 54
1 8590 1122 816 0.000 0.000 54
1 8591 1122 816 0.000 0.000 55
1 8592 1122 816 0.000 0.000 62
1 8593 1122 816 0.000 0.000 66
1 8594 1122 816 0.000 0.000 67
1 8595 1122 816 0.000 0.000 80
1 8596 1122 816 0.000 0.000 77
1 8597 1122 816 0.000 0.000 84
1 8598 1122 814 0.258 0.129 51
1 8599 1122 814 0.000 0.000 50
1 8600 1122 814 0.000 0.000 53
1 8601 1122 814 0.000 0.000 53
1 8602 1122 814 0.000 0.000 52
1 8603 1122 814 0.000 0.000 54
1 8604 1122 814 0.000 0.000 54
1 8605 1122 814 0.000 0.000 58
1 8606 1122 814 0.000 0.000 60
1 8607 1122 814 0.000 0.000 64
1 8608 1122 814 0.000 0.000 63
1 8609 1122 814 0.000 0.000 69
1 8610 1122 814 0.000 0.000 72
1 8611 1122 814 0.000 0.000 69
1 8612 1122 814 0.000 0.000 64
1 8613 1122 814 0.000 0.000 64
1 8614 1122 814 0.000 0.000 61
1 8615 1122 814 0.000 0.000 63
1 8616 1122 814 0.000 0.000 68
1 8617 1122 814 0.000 0.000 64
1 8618 1122 814 0.000 0.000 62
1 8619 1122 814 0.000 0.000 69
1 8620 1122 814 0.000 0.000 64
1 8621 1122 814 0.000 0.000 69
1 8622 1122 814 0.000 0.000 62
1 8623 1122 814 0.000 0.000 66
1 8624 1122 814 0.000 0.000 68
1 8625 1122 814 0.000 0.000 65
1 8626 1122 814 0.000 0.000 65
1 8627 1122 814 0.000 0.000 66
1 8628 1122 814 0.000 0.000 64
1 8629 1122 814 0.000 0.000 66
1 8630 1122 814 0.000 0.000 66
1 8631 1122 814 0.000 0.000 64
1 8632 1122 814 0.000 0.000 65
1 8633 1122 814 0.000 0.000 63
1 8634 1122 814 0.000 0.000 68
1 8635 1122 814 0.000 0.000 66
1 8636 1122 814 0.000 0.000 71
1 8637 1124 814 0.258 0.129 76
1 8638 1124 814 0.000 0.000 68
1 8639 1124 814 0.000 0.000 68
1 8640 1124 813 0.129 0.065 58
1 8641 1124 813 0.000 0.000 61
1 8642 1124 813 0.000 0.000 63
1 8643 1124 813 0.000 0.000 60
1 8644 1124 813 0.000 0.000 58
1 8645 1124 813 0.000 0.000 57
1 8646 1124 813 0.000 0.000 56
1 8647 1124 813 0.000 0.000 59
1 8648 1124 813 0.000 0.000 57
1 8649 1124 813 0.000 0.000 56
1 8650 1124 813 0.000 0.000 56
1 8651 1124 813 0.000 0.000 58
1 8652 1124 813 0.000 0.000 58
1 8653 1124 813 0.000 0.000 56
1 8654 1124 813 0.000 0.000 55
1 8655 1124 813 0.000 0.000 55
1 8656 1124 813 0.000 0.000 56
1 8657 1124 813 0.000 0.000 55
1 8658 1124 813 0.000 0.000 53
1 8659 1124 813 0.000 0.000 55
1 8660 1124 813 0.000 0.000 58
1 8661 1124 813 0.000 0.000 58
1 8662 1124 813 0.000 0.000 61
1 8663 1124 813 0.000 0.000 61
1 8664 1124 813 0.000 0.000 62
1 8665 1124 813 0.000 0.000 64
1 8666 1124 813 0.000 0.000 65
1 8667 1124 813 0.000 0.000 68
1 8668 1124 813 0.000 0.000 68
1 8669 1124 813 0.000 0.000 73
1 8670 1124 813 0.000 0.000 78
1 8671 1124 813 0.000 0.000 82
1 8672 1124 813 0.000 0.000 79
1 8673 1124 813 0.000 0.000 88
1 8674 1125 813 0.129 0.065 89
1 8675 1125 813 0.000 0.000 95
1 8676 1125 812 0.129 0.065 81
1 8677 1125 812 0.000 0.000 83
1 8678 1125 812 0.000 0.000 90
1 8679 1125 812 0.000 0.000 94
1 8680 1125 812 0.000 0.000 101
1 8681 1125 812 0.000 0.000 99
1 8682 1125 812 0.000 0.000 107
1 8683 1125 812 0.000 0.000 110
1 8684 1125 810 0.258 0.129 88
1 8685 1125 810 0.000 0.000 95
1 8686 1125 809 0.129 0.065 89
1 8687 1124 809 0.129 0.065 76
1 8688 1124 809 0.000 0.000 81
1 8689 1124 809 0.000 0.000 81
1 8690 1124 809 0.000 0.000 79
1 8691 1124 809 0.000 0.000 83
1 8692 1124 809 0.000 0.000 94
1 8693 1124 809 0.000 0.000 96
1 8694 1124 809 0.000 0.000 102
1 8695 1124 809 0.000 0.000 99
1 8696 1124 809 0.000 0.000 106
1 8697 1124 809 0.000 0.000 103
1 8698 1124 809 0.000 0.000 109
1 8699 1124 809 0.000 0.000 108
1 8700 1121 808 0.408 0.204 64
1 8701 1121 808 0.000 0.000 87
1 8702 1121 808 0.000 0.000 87
1 8703 1121 808 0.000 0.000 77
1 8704 1118 805 0.547 0.274 62
1 8705 1118 805 0.000 0.000 67
1 8706 1118 805 0.000 0.000 61
1 8707 1120 805 0.258 0.129 56
1 8708 1120 805 0.000 0.000 59
1 8709 1121 805 0.129 0.065 59
1 8710 1121 805 0.000 0.000 58
1 8711 1121 805 0.000 0.000 57
1 8712 1121 805 0.000 0.000 58
1 8713 1121 805 0.000 0.000 58
1 8714 1121 805 0.000 0.000 58
1 8715 1121 805 0.000 0.000 57
1 8716 1121 805 0.000 0.000 56
1 8717 1121 805 0.000 0.000 55
1 8718 1121 805 0.000 0.000 55
1 8719 1121 805 0.000 0.000 55
1 8720 1121 805 0.000 0.000 53
1 8721 1121 805 0.000 0.000 56
1 8722 1121 805 0.000 0.000 52
1 8723 1121 805 0.000 0.000 54
1 8724 1121 805 0.000 0.000 53
1 8725 1121 805 0.000 0.000 49
1 8726 1121 805 0.000 0.000 51
1 8727 1121 805 0.000 0.000 50
1 8728 1121 806 0.129 0.065 52
1 8729 1121 806 0.000 0.000 49
1 8730 1121 806 0.000 0.000 51
1 8731 1121 806 0.000 0.000 50
1 8732 1118 806 0.387 0.194 54
1 8733 1118 806 0.000 0.000 58
1 8734 1118 806 0.000 0.000 61
1 8735 1118 806 0.000 0.000 59
1 8736 1118 806 0.000 0.000 58
1 8737 1118 806 0.000 0.000 52
1 8738 1118 806 0.000 0.000 52
1 8739 1118 806 0.000 0.000 56
1 8740 1118 806 0.000 0.000 57
1 8741 1118 806 0.000 0.000 65
1 8742 1118 806 0.000 0.000 74
1 8743 1118 806 0.000 0.000 77
1 8744 1118 806 0.000 0.000 76
1 8745 1118 806 0.000 0.000 81
1 8746 1118 806 0.000 0.000 82
1 8747 1118 806 0.000 0.000 78
1 8748 1118 806 0.000 0.000 81
1 8749 1118 806 0.000 0.000 75
1 8750 1118 806 0.000 0.000 75
1 8751 1118 806 0.000 0.000 72
1 8752 1118 806 0.000 0.000 73
1 8753 1118 806 0.000 0.000 79
1 8754 1118 806 0.000 0.000 88
1 8755 1118 806 0.000 0.000 97
1 8756 1117 805 0.182 0.091 76
1 8757 1117 805 0.000 0.000 90
1 8758 1116 805 0.129 0.065 69
1 8759 1116 805 0.000 0.000 76
1 8760 1116 805 0.000 0.000 79
1 8761 1116 805 0.000 0.000 83
1 8762 1113 805 0.387 0.194 53
1 8763 1113 805 0.000 0.000 54
1 8764 1113 805 0.000 0.000 50
1 8765 1113 805 0.000 0.000 51
1 8766 1113 805 0.000 0.000 56
1 8767 1113 805 0.000 0.000 54
1 8768 1113 805 0.000 0.000 56
1 8769 1113 805 0.000 0.000 61
1 8770 1113 805 0.000 0.000 57
1 8771 1113 805 0.000 0.000 71
1 8772 1113 805 0.000 0.000 79
1 8773 1112 802 0.408 0.204 47
1 8774 1112 802 0.000 0.000 49
1 8775 1112 802 0.000 0.000 49
1 8776 1112 804 0.258 0.129 72
1 8777 1112 804 0.000 0.000 75
1 8778 1112 804 0.000 0.000 85
1 8779 1112 804 0.000 0.000 86
1 8780 1112 804 0.000 0.000 89
1 8781 1112 804 0.000 0.000 92
1 8782 1112 804 0.000 0.000 101
1 8783 1112 804 0.000 0.000 101
1 8784 1112 804 0.000 0.000 106
1 8785 1112 804 0.000 0.000 105
1 8786 1112 804 0.000 0.000 107
1 8787 1112 804 0.000 0.000 109
1 8788 1112 804 0.000 0.000 106
1 8789 1112 804 0.000 0.000 109
1 8790 1110 804 0.258 0.129 93
1 8791 1110 804 0.000 0.000 90
1 8792 1110 802 0.258 0.129 57
1 8793 1109 801 0.182 0.091 62
1 8794 1109 801 0.000 0.000 62
1 8795 1109 801 0.000 0.000 62
1 8796 1109 801 0.000 0.000 61
1 8797 1109 801 0.000 0.000 61
1 8798 1109 801 0.000 0.000 61
1 8799 1109 801 0.000 0.000 58
1 8800 1109 801 0.000 0.000 61
1 8801 1109 801 0.000 0.000 57
1 8802 1109 801 0.000 0.000 62
1 8803 1109 801 0.000 0.000 60
1 8804 1109 801 0.000 0.000 59
1 8805 1109 801 0.000 0.000 60
1 8806 1109 801 0.000 0.000 58
1 8807 1109 801 0.000 0.000 62
1 8808 1109 801 0.000 0.000 62
1 8809 1109 801 0.000 0.000 63
1 8810 1109 801 0.000 0.000 57
1 8811 1109 801 0.000 0.000 58
1 8812 1109 801 0.000 0.000 54
1 8813 1109 801 0.000 0.000 55
1 8814 1109 801 0.000 0.000 57
1 8815 1109 801 0.000 0.000 55
1 8816 1109 801 0.000 0.000 52
1 8817 1109 801 0.000 0.000 53
1 8818 1109 801 0.000 0.000 50
1 8819 1109 801 0.000 0.000 58
1 8820 1109 801 0.000 0.000 60
1 8821 1109 802 0.129 0.065 60
1 8822 1110 804 0.288 0.144 53
1 8823 1110 804 0.000 0.000 52
1 8824 1110 804 0.000 0.000 51
1 8825 1112 806 0.365 0.182 64
1 8826 1112 806 0.000 0.000 65
1 8827 1113 806 0.129 0.065 61
1 8828 1114 806 0.129 0.065 61
1 8829 1114 806 0.000 0.000 53
1 8830 1114 806 0.000 0.000 56
1 8831 1114 806 0.000 0.000 54
1 8832 1114 806 0.000 0.000 54
1 8833 1114 806 0.000 0.000 59
1 8834 1114 806 0.000 0.000 54
1 8835 1113 804 0.288 0.144 60
1 8836 1113 804 0.000 0.000 61
1 8837 1113 804 0.000 0.000 60
1 8838 1113 804 0.000 0.000 59
1 8839 1113 805 0.129 0.065 58
1 8840 1114 805 0.129 0.065 61
1 8841 1114 805 0.000 0.000 60
1 8842 1114 805 0.000 0.000 59
1 8843 1113 805 0.129 0.065 55
1 8844 1113 805 0.000 0.000 55
1 8845 1113 805 0.000 0.000 51
1 8846 1113 805 0.000 0.000 51
1 8847 1113 805 0.000 0.000 49
1 8848 1113 805 0.000 0.000 50
1 8849 1113 805 0.000 0.000 52
1 8850 1113 805 0.000 0.000 51
1 8851 1113 805 0.000 0.000 50
1 8852 1113 802 0.387 0.194 60
1 8853 1113 802 0.000 0.000 57
1 8854 1113 804 0.258 0.129 55
1 8855 1113 804 0.000 0.000 55
1 8856 1113 804 0.000 0.000 58
1 8857 1113 804 0.000 0.000 55
1 8858 1113 805 0.129 0.065 53
1 8859 1113 805 0.000 0.000 56
1 8860 1113 805 0.000 0.000 61
1 8861 1113 805 0.000 0.000 60
1 8862 1113 802 0.387 0.194 55
1 8863 1113 802 0.000 0.000 56
1 8864 1113 802 0.000 0.000 53
1 8865 1113 802 0.000 0.000 49
1 8866 1113 802 0.000 0.000 52
1 8867 1110 802 0.387 0.194 60
1 8868 1110 802 0.000 0.000 57
1 8869 1110 802 0.000 0.000 58
1 8870 1110 802 0.000 0.000 59
1 8871 1110 802 0.000 0.000 58
1 8872 1110 802 0.000 0.000 53
1 8873 1109 804 0.288 0.144 72
1 8874 1109 804 0.000 0.000 79
1 8875 1109 804 0.000 0.000 86
1 8876 1109 804 0.000 0.000 90
1 8877 1109 804 0.000 0.000 88
1 8878 1109 804 0.000 0.000 94
1 8879 1106 802 0.465 0.233 72
1 8880 1106 802 0.000 0.000 74
1 8881 1106 802 0.000 0.000 76
1 8882 1106 802 0.000 0.000 85
1 8883 1108 802 0.258 0.129 51
1 8884 1108 802 0.000 0.000 54
1 8885 1108 802 0.000 0.000 55
1 8886 1108 802 0.000 0.000 52
1 8887 1108 802 0.000 0.000 52
1 8888 1108 802 0.000 0.000 51
1 8889 1108 802 0.000 0.000 51
1 8890 1108 802 0.000 0.000 53
1 8891 1108 802 0.000 0.000 53
1 8892 1108 802 0.000 0.000 52
1 8893 1108 802 0.000 0.000 52
1 8894 1108 802 0.000 0.000 51
1 8895 1109 800 0.288 0.144 57
1 8896 1109 800 0.000 0.000 56
1 8897 1109 800 0.000 0.000 53
1 8898 1108 800 0.129 0.065 60
1 8899 1108 800 0.000 0.000 58
1 8900 1108 804 0.516 0.258 89
1 8901 1108 804 0.000 0.000 91
1 8902 1108 802 0.258 0.129 53
1 8903 1108 802 0.000 0.000 54
1 8904 1108 802 0.000 0.000 55
1 8905 1108 802 0.000 0.000 52
1 8906 1109 801 0.182 0.091 51
1 8907 1109 801 0.000 0.000 55
1 8908 1109 801 0.000 0.000 53
1 8909 1109 801 0.000 0.000 50
1 8910 1109 801 0.000 0.000 50
1 8911 1109 801 0.000 0.000 52
1 8912 1109 801 0.000 0.000 51
1 8913 1109 801 0.000 0.000 49
1 8914 1109 801 0.000 0.000 51
1 8915 1109 801 0.000 0.000 52
1 8916 1109 801 0.000 0.000 50
1 8917 1109 801 0.000 0.000 51
1 8918 1109 801 0.000 0.000 56
1 8919 1109 801 0.000 0.000 52
1 8920 1109 801 0.000 0.000 55
1 8921 1109 801 0.000 0.000 50
1 8922 1109 801 0.000 0.000 52
1 8923 1109 801 0.000 0.000 51
1 8924 1109 801 0.000 0.000 49
1 8925 1109 801 0.000 0.000 50
1 8926 1109 801 0.000 0.000 56
1 8927 1109 801 0.000 0.000 56
1 8928 1109 801 0.000 0.000 55
1 8929 1108 801 0.129 0.065 54
1 8930 1108 801 0.000 0.000 51
1 8931 1108 801 0.000 0.000 55
1 8932 1108 801 0.000 0.000 54
1 8933 1108 801 0.000 0.000 51
1 8934 1108 801 0.000 0.000 60
1 8935 1108 801 0.000 0.000 72
1 8936 1108 801 0.000 0.000 71
1 8937 1108 801 0.000 0.000 78
1 8938 1106 798 0.465 0.233 58
1 8939 1106 798 0.000 0.000 62
1 8940 1106 798 0.000 0.000 63
1 8941 1106 798 0.000 0.000 61
1 8942 1106 798 0.000 0.000 55
1 8943 1106 798 0.000 0.000 55
1 8944 1106 798 0.000 0.000 55
1 8945 1106 798 0.000 0.000 58
1 8946 1106 798 0.000 0.000 90
1 8947 1108 798 0.258 0.129 69
1 8948 1109 798 0.129 0.065 71
1 8949 1109 798 0.000 0.000 87
1 8950 1109 798 0.000 0.000 77
1 8951 1110 798 0.129 0.065 72
1 8952 1110 797 0.129 0.065 56
1 8953 1110 797 0.000 0.000 56
1 8954 1110 797 0.000 0.000 54
1 8955 1110 797 0.000 0.000 61
1 8956 1110 797 0.000 0.000 60
1 8957 1110 797 0.000 0.000 72
1 8958 1112 797 0.258 0.129 68
1 8959 1112 797 0.000 0.000 68
1 8960 1112 796 0.129 0.065 58
1 8961 1112 796 0.000 0.000 59
1 8962 1112 793 0.387 0.194 54
1 8963 1112 793 0.000 0.000 55
1 8964 1112 793 0.000 0.000 54
1 8965 1112 793 0.000 0.000 55
1 8966 1112 793 0.000 0.000 57
1 8967 1112 793 0.000 0.000 58
1 8968 1112 793 0.000 0.000 62
1 8969 1112 793 0.000 0.000 61
1 8970 1112 793 0.000 0.000 62
1 8971 1112 793 0.000 0.000 61
1 8972 1112 793 0.000 0.000 61
1 8973 1112 793 0.000 0.000 61
1 8974 1112 793 0.000 0.000 62
1 8975 1112 793 0.000 0.000 59
1 8976 1112 793 0.000 0.000 60
1 8977 1112 793 0.000 0.000 61
1 8978 1112 793 0.000 0.000 60
1 8979 1112 793 0.000 0.000 59
1 8980 1110 793 0.258 0.129 60
1 8981 1110 793 0.000 0.000 57
1 8982 1110 793 0.000 0.000 57
1 8983 1110 793 0.000 0.000 56
1 8984 1110 793 0.000 0.000 56
1 8985 1110 793 0.000 0.000 56
1 8986 1113 794 0.408 0.204 54
1 8987 1113 794 0.000 0.000 50
1 8988 1113 794 0.000 0.000 51
1 8989 1113 794 0.000 0.000 54
1 8990 1113 794 0.000 0.000 57
1 8991 1113 794 0.000 0.000 56
1 8992 1113 794 0.000 0.000 57
1 8993 1113 794 0.000 0.000 64
1 8994 1113 794 0.000 0.000 64
1 8995 1113 794 0.000 0.000 64
1 8996 1113 794 0.000 0.000 64
1 8997 1113 794 0.000 0.000 65
1 8998 1113 794 0.000 0.000 66
1 8999 1113 794 0.000 0.000 65
1 9000 1113 794 0.000 0.000 62
1 9001 1113 794 0.000 0.000 59
1 9002 1113 794 0.000 0.000 63
1 9003 1113 794 0.000 0.000 60
1 9004 1113 794 0.000 0.000 52
1 9005 1113 794 0.000 0.000 54
1 9006 1113 794 0.000 0.000 53
1 9007 1113 794 0.000 0.000 55
1 9008 1113 794 0.000 0.000 61
1 9009 1113 794 0.000 0.000 66
1 9010 1113 794 0.000 0.000 73
1 9011 1113 794 0.000 0.000 68
1 9012 1113 794 0.000 0.000 71
1 9013 1113 794 0.000 0.000 73
1 9014 1113 794 0.000 0.000 68
1 9015 1113 794 0.000 0.000 70
1 9016 1113 794 0.000 0.000 72
1 9017 1113 794 0.000 0.000 64
1 9018 1113 794 0.000 0.000 67
1 9019 1113 794 0.000 0.000 73
1 9020 1113 794 0.000 0.000 69
1 9021 1113 794 0.000 0.000 65
1 9022 1114 794 0.129 0.065 55
1 9023 1114 794 0.000 0.000 55
1 9024 1117 794 0.387 0.194 55
1 9025 1117 794 0.000 0.000 57
1 9026 1117 794 0.000 0.000 53
1 9027 1117 794 0.000 0.000 60
1 9028 1117 794 0.000 0.000 81
1 9029 1117 794 0.000 0.000 93
1 9030 1117 794 0.000 0.000 111
1 9031 1120 794 0.387 0.194 98
1 9032 1120 794 0.000 0.000 85
1 9033 1120 793 0.129 0.065 58
1 9034 1120 793 0.000 0.000 56
1 9035 1120 793 0.000 0.000 54
1 9036 1121 793 0.129 0.065 53
1 9037 1121 793 0.000 0.000 52
1 9038 1121 793 0.000 0.000 55
1 9039 1121 793 0.000 0.000 54
1 9040 1121 788 0.645 0.323 100
1 9041 1121 792 0.516 0.258 57
1 9042 1120 792 0.129 0.065 61
1 9043 1120 792 0.000 0.000 57
1 9044 1120 792 0.000 0.000 57
1 9045 1120 796 0.516 0.258 67
1 9046 1120 796 0.000 0.000 56
1 9047 1120 796 0.000 0.000 53
1 9048 1120 796 0.000 0.000 56
1 9049 1120 796 0.000 0.000 54
1 9050 1120 796 0.000 0.000 50
1 9051 1120 796 0.000 0.000 51
1 9052 1120 796 0.000 0.000 52
1 9053 1120 796 0.000 0.000 51
1 9054 1120 796 0.000 0.000 50
1 9055 1120 796 0.000 0.000 54
1 9056 1120 796 0.000 0.000 53
1 9057 1120 796 0.000 0.000 52
1 9058 1120 796 0.000 0.000 51
1 9059 1120 796 0.000 0.000 50
1 9060 1120 796 0.000 0.000 49
1 9061 1120 796 0.000 0.000 51
1 9062 1120 796 0.000 0.000 51
1 9063 1120 796 0.000 0.000 50
1 9064 1120 796 0.000 0.000 52
1 9065 1120 796 0.000 0.000 55
1 9066 1120 796 0.000 0.000 53
1 9067 1120 796 0.000 0.000 52
1 9068 1120 796 0.000 0.000 52
1 9069 1120 796 0.000 0.000 50
1 9070 1120 796 0.000 0.000 49
1 9071 1120 796 0.000 0.000 51
1 9072 1120 796 0.000 0.000 52
1 9073 1120 796 0.000 0.000 50
1 9074 1120 796 0.000 0.000 50
1 9075 1120 796 0.000 0.000 53
1 9076 1117 796 0.387 0.194 58
1 9077 1120 796 0.387 0.194 60
1 9078 1120 796 0.000 0.000 62
1 9079 1120 796 0.000 0.000 64
1 9080 1120 796 0.000 0.000 66
1 9081 1120 796 0.000 0.000 73
1 9082 1120 796 0.000 0.000 74
1 9083 1120 796 0.000 0.000 73
1 9084 1120 796 0.000 0.000 70
1 9085 1120 793 0.387 0.194 58
1 9086 1120 793 0.000 0.000 59
1 9087 1120 793 0.000 0.000 57
1 9088 1120 793 0.000 0.000 53
1 9089 1120 793 0.000 0.000 54
1 9090 1120 793 0.000 0.000 50
1 9091 1120 793 0.000 0.000 50
1 9092 1120 793 0.000 0.000 54
1 9093 1120 793 0.000 0.000 55
1 9094 1120 793 0.000 0.000 57
1 9095 1121 789 0.532 0.266 60
1 9096 1121 789 0.000 0.000 60
1 9097 1122 792 0.408 0.204 53
1 9098 1122 792 0.000 0.000 53
1 9099 1122 792 0.000 0.000 52
1 9100 1122 792 0.000 0.000 52
1 9101 1122 792 0.000 0.000 52
1 9102 1122 792 0.000 0.000 54
1 9103 1122 792 0.000 0.000 53
1 9104 1122 790 0.258 0.129 61
1 9105 1122 790 0.000 0.000 60
1 9106 1122 790 0.000 0.000 62
1 9107 1122 790 0.000 0.000 60
1 9108 1122 790 0.000 0.000 61
1 9109 1122 790 0.000 0.000 62
1 9110 1122 790 0.000 0.000 62
1 9111 1122 790 0.000 0.000 62
1 9112 1122 790 0.000 0.000 62
1 9113 1122 790 0.000 0.000 64
1 9114 1122 790 0.000 0.000 63
1 9115 1122 790 0.000 0.000 62
1 9116 1122 790 0.000 0.000 62
1 9117 1122 790 0.000 0.000 62
1 9118 1122 790 0.000 0.000 61
1 9119 1122 790 0.000 0.000 61
1 9120 1124 793 0.465 0.233 53
1 9121 1124 793 0.000 0.000 54
1 9122 1124 793 0.000 0.000 51
1 9123 1122 792 0.288 0.144 58
1 9124 1122 792 0.000 0.000 60
1 9125 1122 792 0.000 0.000 60
1 9126 1122 792 0.000 0.000 60
1 9127 1122 792 0.000 0.000 59
1 9128 1122 792 0.000 0.000 61
1 9129 1122 792 0.000 0.000 57
1 9130 1122 792 0.000 0.000 57
1 9131 1122 792 0.000 0.000 53
1 9132 1122 792 0.000 0.000 53
1 9133 1122 792 0.000 0.000 49
1 9134 1122 793 0.129 0.065 49
1 9135 1122 793 0.000 0.000 47
1 9136 1122 793 0.000 0.000 56
1 9137 1122 793 0.000 0.000 60
1 9138 1122 793 0.000 0.000 70
1 9139 1121 794 0.182 0.091 49
1 9140 1121 794 0.000 0.000 52
1 9141 1120 794 0.129 0.065 48
1 9142 1118 794 0.258 0.129 60
1 9143 1118 794 0.000 0.000 62
1 9144 1118 794 0.000 0.000 61
1 9145 1118 794 0.000 0.000 60
1 9146 1118 798 0.516 0.258 82
1 9147 1118 798 0.000 0.000 74
1 9148 1120 798 0.258 0.129 66
1 9149 1120 798 0.000 0.000 65
1 9150 1120 798 0.000 0.000 68
1 9151 1120 798 0.000 0.000 63
1 9152 1120 796 0.258 0.129 53
1 9153 1120 796 0.000 0.000 54
1 9154 1120 796 0.000 0.000 55
1 9155 1120 796 0.000 0.000 55
1 9156 1120 796 0.000 0.000 53
1 9157 1120 796 0.000 0.000 51
1 9158 1120 796 0.000 0.000 54
1 9159 1120 796 0.000 0.000 56
1 9160 1120 796 0.000 0.000 53
1 9161 1120 796 0.000 0.000 54
1 9162 1120 796 0.000 0.000 53
1 9163 1120 796 0.000 0.000 52
1 9164 1120 796 0.000 0.000 54
1 9165 1120 796 0.000 0.000 55
1 9166 1120 796 0.000 0.000 53
1 9167 1120 796 0.000 0.000 56
1 9168 1120 796 0.000 0.000 54
1 9169 1120 796 0.000 0.000 55
1 9170 1120 796 0.000 0.000 53
1 9171 1120 796 0.000 0.000 53
1 9172 1120 796 0.000 0.000 54
1 9173 1120 796 0.000 0.000 51
1 9174 1120 796 0.000 0.000 55
1 9175 1120 796 0.000 0.000 52
1 9176 1120 796 0.000 0.000 51
1 9177 1120 796 0.000 0.000 53
1 9178 1120 796 0.000 0.000 52
1 9179 1120 796 0.000 0.000 53
1 9180 1120 796 0.000 0.000 52
1 9181 1120 796 0.000 0.000 55
1 9182 1120 796 0.000 0.000 56
1 9183 1120 796 0.000 0.000 56
1 9184 1120 796 0.000 0.000 56
1 9185 1120 796 0.000 0.000 51
1 9186 1120 796 0.000 0.000 52
1 9187 1120 796 0.000 0.000 49
1 9188 1120 796 0.000 0.000 50
1 9189 1120 796 0.000 0.000 49
1 9190 1120 796 0.000 0.000 48
1 9191 1120 796 0.000 0.000 49
1 9192 1120 796 0.000 0.000 49
1 9193 1118 796 0.258 0.129 58
1 9194 1118 796 0.000 0.000 59
1 9195 1118 796 0.000 0.000 62
1 9196 1118 796 0.000 0.000 62
1 9197 1118 796 0.000 0.000 60
1 9198 1118 796 0.000 0.000 60
1 9199 1118 796 0.000 0.000 56
1 9200 1118 796 0.000 0.000 49
1 9201 1118 796 0.000 0.000 47
1 9202 1118 796 0.000 0.000 51
1 9203 1118 796 0.000 0.000 50
1 9204 1117 796 0.129 0.065 60
1 9205 1117 796 0.000 0.000 60
1 9206 1117 796 0.000 0.000 56
1 9207 1117 796 0.000 0.000 56
1 9208 1117 796 0.000 0.000 58
1 9209 1117 796 0.000 0.000 55
1 9210 1117 796 0.000 0.000 59
1 9211 1117 796 0.000 0.000 64
1 9212 1117 796 0.000 0.000 65
1 9213 1117 796 0.000 0.000 68
1 9214 1118 800 0.532 0.266 50
1 9215 1120 801 0.288 0.144 60
1 9216 1120 801 0.000 0.000 56
1 9217 1118 800 0.288 0.144 53
1 9218 1118 800 0.000 0.000 52
1 9219 1118 800 0.000 0.000 52
1 9220 1118 800 0.000 0.000 52
1 9221 1118 800 0.000 0.000 53
1 9222 1118 800 0.000 0.000 53
1 9223 1118 800 0.000 0.000 54
1 9224 1118 800 0.000 0.000 55
1 9225 1120 798 0.365 0.182 52
1 9226 1120 798 0.000 0.000 52
1 9227 1120 798 0.000 0.000 53
1 9228 1121 798 0.129 0.065 52
1 9229 1121 801 0.387 0.194 54
1 9230 1121 801 0.000 0.000 53
1 9231 1121 801 0.000 0.000 52
1 9232 1121 801 0.000 0.000 51
1 9233 1121 801 0.000 0.000 53
1 9234 1121 801 0.000 0.000 52
1 9235 1121 801 0.000 0.000 53
1 9236 1121 801 0.000 0.000 56
1 9237 1121 798 0.387 0.194 47
1 9238 1121 798 0.000 0.000 50
1 9239 1121 798 0.000 0.000 48
1 9240 1121 798 0.000 0.000 49
1 9241 1121 798 0.000 0.000 49
1 9242 1121 798 0.000 0.000 48
1 9243 1121 798 0.000 0.000 49
1 9244 1121 801 0.387 0.194 55
1 9245 1121 801 0.000 0.000 60
1 9246 1121 801 0.000 0.000 60
1 9247 1121 801 0.000 0.000 58
1 9248 1121 801 0.000 0.000 56
1 9249 1121 801 0.000 0.000 54
1 9250 1121 801 0.000 0.000 52
1 9251 1121 801 0.000 0.000 54
1 9252 1121 801 0.000 0.000 57
1 9253 1121 801 0.000 0.000 54
1 9254 1121 801 0.000 0.000 54
1 9255 1121 801 0.000 0.000 55
1 9256 1121 801 0.000 0.000 55
1 9257 1121 801 0.000 0.000 55
1 9258 1121 801 0.000 0.000 59
1 9259 1121 801 0.000 0.000 54
1 9260 1121 801 0.000 0.000 54
1 9261 1121 801 0.000 0.000 58
1 9262 1121 801 0.000 0.000 55
1 9263 1121 801 0.000 0.000 55
1 9264 1121 801 0.000 0.000 51
1 9265 1121 800 0.129 0.065 61
1 9266 1121 800 0.000 0.000 61
1 9267 1121 800 0.000 0.000 61
1 9268 1121 800 0.000 0.000 58
1 9269 1121 800 0.000 0.000 56
1 9270 1121 800 0.000 0.000 55
1 9271 1121 800 0.000 0.000 57
1 9272 1121 800 0.000 0.000 58
1 9273 1121 800 0.000 0.000 63
1 9274 1121 800 0.000 0.000 60
1 9275 1121 800 0.000 0.000 62
1 9276 1121 800 0.000 0.000 71
1 9277 1121 800 0.000 0.000 74
1 9278 1121 800 0.000 0.000 81
1 9279 1121 800 0.000 0.000 84
1 9280 1121 800 0.000 0.000 91
1 9281 1121 800 0.000 0.000 94
1 9282 1125 802 0.577 0.288 56
1 9283 1125 802 0.000 0.000 51
1 9284 1125 802 0.000 0.000 54
1 9285 1125 802 0.000 0.000 56
1 9286 1125 802 0.000 0.000 50
1 9287 1125 802 0.000 0.000 50
1 9288 1125 802 0.000 0.000 51
1 9289 1125 802 0.000 0.000 69
1 9290 1125 802 0.000 0.000 84
1 9291 1125 802 0.000 0.000 108
1 9292 1125 808 0.774 0.387 56
1 9293 1122 808 0.387 0.194 58
1 9294 1122 808 0.000 0.000 59
1 9295 1122 809 0.129 0.065 60
1 9296 1122 809 0.000 0.000 55
1 9297 1122 809 0.000 0.000 57
1 9298 1122 809 0.000 0.000 57
1 9299 1122 809 0.000 0.000 56
1 9300 1122 809 0.000 0.000 55
1 9301 1122 809 0.000 0.000 55
1 9302 1122 809 0.000 0.000 56
1 9303 1122 809 0.000 0.000 54
1 9304 1122 809 0.000 0.000 52
1 9305 1122 809 0.000 0.000 55
1 9306 1122 809 0.000 0.000 51
1 9307 1122 809 0.000 0.000 50
1 9308 1122 809 0.000 0.000 52
1 9309 1122 809 0.000 0.000 52
1 9310 1122 809 0.000 0.000 52
1 9311 1122 809 0.000 0.000 53
1 9312 1122 809 0.000 0.000 53
1 9313 1122 809 0.000 0.000 59
1 9314 1122 809 0.000 0.000 59
1 9315 1122 809 0.000 0.000 64
1 9316 1122 812 0.387 0.194 64
1 9317 1122 812 0.000 0.000 62
1 9318 1122 812 0.000 0.000 63
1 9319 1122 812 0.000 0.000 61
1 9320 1122 812 0.000 0.000 62
1 9321 1122 812 0.000 0.000 61
1 9322 1122 812 0.000 0.000 61
1 9323 1125 814 0.465 0.233 68
1 9324 1124 813 0.182 0.091 49
1 9325 1124 813 0.000 0.000 53
1 9326 1124 813 0.000 0.000 52
1 9327 1124 813 0.000 0.000 50
1 9328 1124 813 0.000 0.000 51
1 9329 1124 812 0.129 0.065 50
1 9330 1124 812 0.000 0.000 50
1 9331 1124 812 0.000 0.000 49
1 9332 1124 812 0.000 0.000 50
1 9333 1124 812 0.000 0.000 48
1 9334 1124 812 0.000 0.000 49
1 9335 1124 812 0.000 0.000 48
1 9336 1124 812 0.000 0.000 49
1 9337 1124 812 0.000 0.000 49
1 9338 1124 812 0.000 0.000 48
1 9339 1124 812 0.000 0.000 50
1 9340 1124 812 0.000 0.000 50
1 9341 1124 812 0.000 0.000 53
1 9342 1124 812 0.000 0.000 50
1 9343 1124 812 0.000 0.000 49
1 9344 1124 812 0.000 0.000 49
1 9345 1124 812 0.000 0.000 50
1 9346 1124 812 0.000 0.000 49
1 9347 1121 804 1.102 0.551 119
1 9348 1121 804 0.000 0.000 117
1 9349 1122 810 0.785 0.392 62
1 9350 1122 810 0.000 0.000 61
1 9351 1125 812 0.465 0.233 63
1 9352 1125 812 0.000 0.000 68
1 9353 1124 808 0.532 0.266 60
1 9354 1124 808 0.000 0.000 63
1 9355 1124 809 0.129 0.065 49
1 9356 1124 809 0.000 0.000 49
1 9357 1124 809 0.000 0.000 52
1 9358 1124 809 0.000 0.000 51
1 9359 1124 809 0.000 0.000 53
1 9360 1124 809 0.000 0.000 53
1 9361 1124 809 0.000 0.000 49
1 9362 1124 809 0.000 0.000 51
1 9363 1124 809 0.000 0.000 52
1 9364 1124 809 0.000 0.000 53
1 9365 1124 809 0.000 0.000 54
1 9366 1124 809 0.000 0.000 51
1 9367 1124 809 0.000 0.000 54
1 9368 1124 809 0.000 0.000 55
1 9369 1124 809 0.000 0.000 52
1 9370 1124 809 0.000 0.000 50
1 9371 1124 809 0.000 0.000 51
1 9372 1124 809 0.000 0.000 53
1 9373 1122 809 0.258 0.129 55
1 9374 1122 809 0.000 0.000 55
1 9375 1122 808 0.129 0.065 59
1 9376 1125 805 0.547 0.274 108
1 9377 1124 809 0.532 0.266 50
1 9378 1124 809 0.000 0.000 51
1 9379 1124 809 0.000 0.000 55
1 9380 1124 809 0.000 0.000 51
1 9381 1122 809 0.258 0.129 58
1 9382 1122 809 0.000 0.000 59
1 9383 1122 809 0.000 0.000 58
1 9384 1122 809 0.000 0.000 58
1 9385 1122 809 0.000 0.000 57
1 9386 1122 809 0.000 0.000 56
1 9387 1122 809 0.000 0.000 58
1 9388 1122 808 0.129 0.065 57
1 9389 1122 808 0.000 0.000 59
1 9390 1122 808 0.000 0.000 61
1 9391 1125 808 0.387 0.194 67
1 9392 1124 809 0.182 0.091 50
1 9393 1124 809 0.000 0.000 49
1 9394 1124 809 0.000 0.000 50
1 9395 1124 809 0.000 0.000 52
1 9396 1124 809 0.000 0.000 54
1 9397 1124 809 0.000 0.000 58
1 9398 1124 809 0.000 0.000 58
1 9399 1124 812 0.387 0.194 55
1 9400 1124 812 0.000 0.000 53
1 9401 1124 812 0.000 0.000 51
1 9402 1124 812 0.000 0.000 52
1 9403 1124 812 0.000 0.000 49
1 9404 1124 812 0.000 0.000 50
1 9405 1124 812 0.000 0.000 52
1 9406 1124 812 0.000 0.000 50
1 9407 1124 812 0.000 0.000 47
1 9408 1124 812 0.000 0.000 50
1 9409 1124 812 0.000 0.000 50
1 9410 1124 812 0.000 0.000 49
1 9411 1124 812 0.000 0.000 49
1 9412 1124 812 0.000 0.000 50
1 9413 1122 812 0.258 0.129 59
1 9414 1122 812 0.000 0.000 59
1 9415 1122 812 0.000 0.000 58
1 9416 1122 812 0.000 0.000 59
1 9417 1122 812 0.000 0.000 58
1 9418 1125 812 0.387 0.194 62
1 9419 1125 812 0.000 0.000 65
1 9420 1125 812 0.000 0.000 61
1 9421 1124 813 0.182 0.091 50
1 9422 1124 813 0.000 0.000 50
1 9423 1124 813 0.000 0.000 49
1 9424 1122 813 0.258 0.129 57
1 9425 1122 813 0.000 0.000 59
1 9426 1122 813 0.000 0.000 59
1 9427 1122 813 0.000 0.000 60
1 9428 1122 813 0.000 0.000 59
1 9429 1122 813 0.000 0.000 59
1 9430 1122 813 0.000 0.000 60
1 9431 1122 813 0.000 0.000 62
1 9432 1122 813 0.000 0.000 57
1 9433 1124 813 0.258 0.129 51
1 9434 1124 810 0.387 0.194 80
1 9435 1124 810 0.000 0.000 77
1 9436 1124 813 0.387 0.194 52
1 9437 1124 813 0.000 0.000 51
1 9438 1124 813 0.000 0.000 54
1 9439 1124 813 0.000 0.000 48
1 9440 1122 813 0.258 0.129 57
1 9441 1122 813 0.000 0.000 62
1 9442 1122 813 0.000 0.000 60
1 9443 1122 813 0.000 0.000 60
1 9444 1122 813 0.000 0.000 61
1 9445 1122 813 0.000 0.000 63
1 9446 1122 813 0.000 0.000 62
1 9447 1122 813 0.000 0.000 62
1 9448 1122 813 0.000 0.000 60
1 9449 1122 813 0.000 0.000 62
1 9450 1122 813 0.000 0.000 60
1 9451 1122 813 0.000 0.000 59
1 9452 1122 813 0.000 0.000 59
1 9453 1122 813 0.000 0.000 61
1 9454 1122 813 0.000 0.000 62
1 9455 1122 813 0.000 0.000 59
1 9456 1122 813 0.000 0.000 58
1 9457 1122 813 0.000 0.000 60
1 9458 1122 813 0.000 0.000 59
1 9459 1122 813 0.000 0.000 58
1 9460 1122 813 0.000 0.000 60
1 9461 1122 813 0.000 0.000 59
1 9462 1122 813 0.000 0.000 58
1 9463 1122 813 0.000 0.000 58
1 9464 1124 814 0.288 0.144 63
1 9465 1125 814 0.129 0.065 54
1 9466 1125 814 0.000 0.000 56
1 9467 1125 814 0.000 0.000 59
1 9468 1125 814 0.000 0.000 58
1 9469 1125 814 0.000 0.000 61
1 9470 1125 814 0.000 0.000 59
1 9471 1125 814 0.000 0.000 57
1 9472 1125 814 0.000 0.000 57
1 9473 1125 814 0.000 0.000 60
1 9474 1125 814 0.000 0.000 53
1 9475 1125 814 0.000 0.000 50
1 9476 1124 814 0.129 0.065 56
1 9477 1124 814 0.000 0.000 53
1 9478 1124 816 0.258 0.129 60
1 9479 1124 816 0.000 0.000 59
1 9480 1124 816 0.000 0.000 52
1 9481 1124 816 0.000 0.000 49
1 9482 1124 816 0.000 0.000 47
1 9483 1122 817 0.288 0.144 58
1 9484 1122 817 0.000 0.000 61
1 9485 1122 817 0.000 0.000 62
1 9486 1122 817 0.000 0.000 61
1 9487 1122 817 0.000 0.000 62
1 9488 1122 817 0.000 0.000 59
1 9489 1122 817 0.000 0.000 59
1 9490 1122 817 0.000 0.000 54
1 9491 1122 817 0.000 0.000 52
1 9492 1122 817 0.000 0.000 52
1 9493 1122 817 0.000 0.000 51
1 9494 1122 817 0.000 0.000 52
1 9495 1122 821 0.516 0.258 55
1 9496 1122 821 0.000 0.000 56
1 9497 1122 820 0.129 0.065 60
1 9498 1122 820 0.000 0.000 59
1 9499 1122 820 0.000 0.000 61
1 9500 1122 820 0.000 0.000 60
1 9501 1122 820 0.000 0.000 62
1 9502 1122 820 0.000 0.000 58
1 9503 1122 820 0.000 0.000 60
1 9504 1122 820 0.000 0.000 59
1 9505 1122 820 0.000 0.000 60
1 9506 1122 820 0.000 0.000 60
1 9507 1122 820 0.000 0.000 60
1 9508 1122 820 0.000 0.000 60
1 9509 1122 820 0.000 0.000 55
1 9510 1122 820 0.000 0.000 56
1 9511 1122 820 0.000 0.000 56
1 9512 1122 820 0.000 0.000 57
1 9513 1122 820 0.000 0.000 55
1 9514 1122 820 0.000 0.000 57
1 9515 1122 820 0.000 0.000 56
1 9516 1122 820 0.000 0.000 55
1 9517 1122 820 0.000 0.000 56
1 9518 1122 820 0.000 0.000 57
1 9519 1122 820 0.000 0.000 54
1 9520 1122 820 0.000 0.000 55
1 9521 1122 820 0.000 0.000 55
1 9522 1122 820 0.000 0.000 56
1 9523 1122 820 0.000 0.000 55
1 9524 1122 820 0.000 0.000 55
1 9525 1122 820 0.000 0.000 49
1 9526 1122 821 0.129 0.065 51
1 9527 1122 821 0.000 0.000 50
1 9528 1122 821 0.000 0.000 56
1 9529 1122 821 0.000 0.000 60
1 9530 1122 821 0.000 0.000 64
1 9531 1122 820 0.129 0.065 62
1 9532 1122 820 0.000 0.000 81
1 9533 1122 820 0.000 0.000 94
1 9534 1122 820 0.000 0.000 100
1 9535 1120 820 0.258 0.129 51
1 9536 1120 820 0.000 0.000 57
1 9537 1120 820 0.000 0.000 61
1 9538 1120 820 0.000 0.000 74
1 9539 1120 820 0.000 0.000 96
1 9540 1120 820 0.000 0.000 105
1 9541 1116 820 0.516 0.258 64
1 9542 1116 820 0.000 0.000 57
1 9543 1116 820 0.000 0.000 51
1 9544 1116 820 0.000 0.000 49
1 9545 1116 820 0.000 0.000 52
1 9546 1116 820 0.000 0.000 51
1 9547 1116 820 0.000 0.000 51
1 9548 1116 820 0.000 0.000 49
1 9549 1117 820 0.129 0.065 53
1 9550 1117 820 0.000 0.000 51
1 9551 1117 820 0.000 0.000 49
1 9552 1117 820 0.000 0.000 49
1 9553 1117 820 0.000 0.000 51
1 9554 1117 820 0.000 0.000 51
1 9555 1117 820 0.000 0.000 49
1 9556 1116 820 0.129 0.065 50
1 9557 1116 820 0.000 0.000 52
1 9558 1116 820 0.000 0.000 49
1 9559 1116 820 0.000 0.000 63
1 9560 1116 820 0.000 0.000 102
1 9561 1116 820 0.000 0.000 117
1 9562 1116 820 0.000 0.000 116
1 9563 1112 824 0.730 0.365 50
1 9564 1112 824 0.000 0.000 55
1 9565 1112 824 0.000 0.000 61
1 9566 1112 824 0.000 0.000 60
1 9567 1112 824 0.000 0.000 59
1 9568 1112 824 0.000 0.000 64
1 9569 1112 824 0.000 0.000 60
1 9570 1112 824 0.000 0.000 60
1 9571 1112 824 0.000 0.000 55
1 9572 1112 824 0.000 0.000 57
1 9573 1112 824 0.000 0.000 55
1 9574 1112 824 0.000 0.000 61
1 9575 1112 824 0.000 0.000 63
1 9576 1112 824 0.000 0.000 66
1 9577 1112 822 0.258 0.129 56
1 9578 1112 822 0.000 0.000 61
1 9579 1112 822 0.000 0.000 54
1 9580 1112 822 0.000 0.000 54
1 9581 1112 822 0.000 0.000 52
1 9582 1112 822 0.000 0.000 52
1 9583 1112 822 0.000 0.000 51
1 9584 1112 822 0.000 0.000 51
1 9585 1112 822 0.000 0.000 52
1 9586 1112 822 0.000 0.000 52
1 9587 1113 822 0.129 0.065 55
1 9588 1113 822 0.000 0.000 54
1 9589 1113 821 0.129 0.065 56
1 9590 1113 821 0.000 0.000 54
1 9591 1113 821 0.000 0.000 54
1 9592 1113 821 0.000 0.000 58
1 9593 1113 821 0.000 0.000 52
1 9594 1113 821 0.000 0.000 52
1 9595 1113 821 0.000 0.000 55
1 9596 1113 821 0.000 0.000 54
1 9597 1113 821 0.000 0.000 53
1 9598 1113 821 0.000 0.000 56
1 9599 1113 816 0.645 0.323 96
1 9600 1113 818 0.258 0.129 51
1 9601 1113 818 0.000 0.000 51
1 9602 1113 818 0.000 0.000 51
1 9603 1113 818 0.000 0.000 54
1 9604 1113 818 0.000 0.000 53
1 9605 1113 821 0.387 0.194 56
1 9606 1113 821 0.000 0.000 59
1 9607 1113 821 0.000 0.000 56
1 9608 1113 821 0.000 0.000 60
1 9609 1114 821 0.129 0.065 49
1 9610 1114 821 0.000 0.000 49
1 9611 1114 821 0.000 0.000 50
1 9612 1114 821 0.000 0.000 49
1 9613 1114 821 0.000 0.000 46
1 9614 1114 821 0.000 0.000 49
1 9615 1114 821 0.000 0.000 51
1 9616 1114 821 0.000 0.000 51
1 9617 1114 821 0.000 0.000 48
1 9618 1114 821 0.000 0.000 48
1 9619 1114 821 0.000 0.000 51
1 9620 1114 821 0.000 0.000 50
1 9621 1114 821 0.000 0.000 49
1 9622 1114 821 0.000 0.000 50
1 9623 1114 821 0.000 0.000 49
1 9624 1114 821 0.000 0.000 48
1 9625 1114 821 0.000 0.000 51
1 9626 1113 821 0.129 0.065 55
1 9627 1113 821 0.000 0.000 53
1 9628 1113 821 0.000 0.000 53
1 9629 1113 821 0.000 0.000 52
1 9630 1113 821 0.000 0.000 54
1 9631 1113 822 0.129 0.065 63
1 9632 1113 822 0.000 0.000 58
1 9633 1114 822 0.129 0.065 50
1 9634 1114 822 0.000 0.000 55
1 9635 1114 822 0.000 0.000 55
1 9636 1114 822 0.000 0.000 74
1 9637 1114 822 0.000 0.000 92
1 9638 1113 822 0.129 0.065 85
1 9639 1113 822 0.000 0.000 99
1 9640 1113 822 0.000 0.000 101
1 9641 1113 822 0.000 0.000 107
1 9642 1112 824 0.288 0.144 91
1 9643 1110 825 0.288 0.144 58
1 9644 1110 825 0.000 0.000 56
1 9645 1109 825 0.129 0.065 58
1 9646 1109 825 0.000 0.000 60
1 9647 1109 825 0.000 0.000 59
1 9648 1109 825 0.000 0.000 60
1 9649 1109 825 0.000 0.000 56
1 9650 1109 825 0.000 0.000 58
1 9651 1109 825 0.000 0.000 59
1 9652 1109 824 0.129 0.065 55
1 9653 1109 824 0.000 0.000 55
1 9654 1109 824 0.000 0.000 57
1 9655 1109 824 0.000 0.000 57
1 9656 1109 824 0.000 0.000 59
1 9657 1109 824 0.000 0.000 67
1 9658 1109 824 0.000 0.000 64
1 9659 1109 824 0.000 0.000 64
1 9660 1109 824 0.000 0.000 69
1 9661 1109 824 0.000 0.000 69
1 9662 1109 824 0.000 0.000 79
1 9663 1109 822 0.258 0.129 69
1 9664 1109 822 0.000 0.000 68
1 9665 1109 822 0.000 0.000 72
1 9666 1108 822 0.129 0.065 53
1 9667 1108 822 0.000 0.000 58
1 9668 1108 822 0.000 0.000 56
1 9669 1108 822 0.000 0.000 54
1 9670 1108 822 0.000 0.000 58
1 9671 1108 822 0.000 0.000 59
1 9672 1108 822 0.000 0.000 67
1 9673 1108 822 0.000 0.000 62
1 9674 1108 821 0.129 0.065 61
1 9675 1108 821 0.000 0.000 59
1 9676 1108 821 0.000 0.000 58
1 9677 1108 821 0.000 0.000 61
1 9678 1108 821 0.000 0.000 58
1 9679 1108 820 0.129 0.065 59
1 9680 1108 820 0.000 0.000 64
1 9681 1108 820 0.000 0.000 62
1 9682 1108 820 0.000 0.000 59
1 9683 1108 820 0.000 0.000 63
1 9684 1108 820 0.000 0.000 67
1 9685 1108 820 0.000 0.000 61
1 9686 1108 820 0.000 0.000 58
1 9687 1108 820 0.000 0.000 59
1 9688 1108 820 0.000 0.000 71
1 9689 1108 820 0.000 0.000 59
1 9690 1108 820 0.000 0.000 64
1 9691 1108 821 0.129 0.065 65
1 9692 1108 821 0.000 0.000 61
1 9693 1105 821 0.387 0.194 58
1 9694 1105 821 0.000 0.000 55
1 9695 1105 821 0.000 0.000 58
1 9696 1105 820 0.129 0.065 66
1 9697 1105 820 0.000 0.000 68
1 9698 1106 820 0.129 0.065 60
1 9699 1109 822 0.465 0.233 82
1 9700 1109 821 0.129 0.065 85
1 9701 1109 821 0.000 0.000 83
1 9702 1109 821 0.000 0.000 83
1 9703 1106 821 0.387 0.194 60
1 9704 1106 821 0.000 0.000 60
1 9705 1106 821 0.000 0.000 60
1 9706 1106 821 0.000 0.000 61
1 9707 1106 821 0.000 0.000 59
1 9708 1106 821 0.000 0.000 58
1 9709 1106 821 0.000 0.000 60
1 9710 1106 821 0.000 0.000 60
1 9711 1106 821 0.000 0.000 59
1 9712 1106 821 0.000 0.000 59
1 9713 1106 821 0.000 0.000 61
1 9714 1105 822 0.182 0.091 50
1 9715 1105 822 0.000 0.000 51
1 9716 1106 822 0.129 0.065 52
1 9717 1106 822 0.000 0.000 57
1 9718 1106 822 0.000 0.000 57
1 9719 1106 822 0.000 0.000 55
1 9720 1106 822 0.000 0.000 58
1 9721 1106 822 0.000 0.000 55
1 9722 1106 822 0.000 0.000 52
1 9723 1106 822 0.000 0.000 55
1 9724 1108 822 0.258 0.129 65
1 9725 1109 822 0.129 0.065 80
1 9726 1108 822 0.129 0.065 66
1 9727 1108 822 0.000 0.000 62
1 9728 1108 822 0.000 0.000 64
1 9729 1108 821 0.129 0.065 58
1 9730 1108 821 0.000 0.000 59
1 9731 1108 821 0.000 0.000 57
1 9732 1108 821 0.000 0.000 55
1 9733 1108 821 0.000 0.000 56
1 9734 1108 821 0.000 0.000 58
1 9735 1108 821 0.000 0.000 59
1 9736 1108 821 0.000 0.000 75
1 9737 1108 821 0.000 0.000 75
1 9738 1108 820 0.129 0.065 56
1 9739 1108 817 0.387 0.194 53
1 9740 1108 817 0.000 0.000 56
1 9741 1108 817 0.000 0.000 57
1 9742 1108 817 0.000 0.000 63
1 9743 1108 817 0.000 0.000 58
1 9744 1108 817 0.000 0.000 59
1 9745 1108 817 0.000 0.000 59
1 9746 1108 817 0.000 0.000 61
1 9747 1108 817 0.000 0.000 61
1 9748 1108 817 0.000 0.000 59
1 9749 1108 817 0.000 0.000 61
1 9750 1108 817 0.000 0.000 58
1 9751 1108 817 0.000 0.000 56
1 9752 1108 817 0.000 0.000 55
1 9753 1108 816 0.129 0.065 61
1 9754 1108 816 0.000 0.000 61
1 9755 1108 816 0.000 0.000 62
1 9756 1108 816 0.000 0.000 64
1 9757 1109 816 0.129 0.065 58
1 9758 1109 816 0.000 0.000 58
1 9759 1109 816 0.000 0.000 59
1 9760 1109 816 0.000 0.000 58
1 9761 1109 816 0.000 0.000 55
1 9762 1109 816 0.000 0.000 57
1 9763 1109 816 0.000 0.000 52
1 9764 1109 816 0.000 0.000 53
1 9765 1109 814 0.258 0.129 62
1 9766 1109 814 0.000 0.000 62
1 9767 1109 814 0.000 0.000 60
1 9768 1109 814 0.000 0.000 61
1 9769 1109 814 0.000 0.000 58
1 9770 1109 814 0.000 0.000 58
1 9771 1109 814 0.000 0.000 62
1 9772 1109 814 0.000 0.000 58
1 9773 1109 814 0.000 0.000 61
1 9774 1109 814 0.000 0.000 60
1 9775 1110 813 0.182 0.091 53
1 9776 1109 814 0.182 0.091 58
1 9777 1109 814 0.000 0.000 57
1 9778 1109 814 0.000 0.000 59
1 9779 1109 814 0.000 0.000 61
1 9780 1109 814 0.000 0.000 59
1 9781 1109 818 0.516 0.258 88
1 9782 1109 816 0.258 0.129 58
1 9783 1109 816 0.000 0.000 58
1 9784 1109 813 0.387 0.194 58
1 9785 1109 813 0.000 0.000 57
1 9786 1109 813 0.000 0.000 58
1 9787 1109 813 0.000 0.000 56
1 9788 1109 813 0.000 0.000 59
1 9789 1109 813 0.000 0.000 58
1 9790 1109 813 0.000 0.000 54
1 9791 1109 813 0.000 0.000 53
1 9792 1109 813 0.000 0.000 53
1 9793 1109 814 0.129 0.065 52
1 9794 1109 814 0.000 0.000 51
1 9795 1109 814 0.000 0.000 51
1 9796 1108 814 0.129 0.065 55
1 9797 1108 814 0.000 0.000 55
1 9798 1108 814 0.000 0.000 51
1 9799 1108 814 0.000 0.000 49
1 9800 1108 816 0.258 0.129 59
1 9801 1108 817 0.129 0.065 60
1 9802 1108 817 0.000 0.000 62
1 9803 1108 817 0.000 0.000 65
1 9804 1108 817 0.000 0.000 71
1 9805 1108 817 0.000 0.000 69
1 9806 1108 816 0.129 0.065 68
1 9807 1105 816 0.387 0.194 54
1 9808 1105 816 0.000 0.000 56
1 9809 1105 816 0.000 0.000 65
1 9810 1105 816 0.000 0.000 68
1 9811 1105 816 0.000 0.000 71
1 9812 1105 816 0.000 0.000 71
1 9813 1105 816 0.000 0.000 71
1 9814 1106 817 0.182 0.091 66
1 9815 1106 817 0.000 0.000 68
1 9816 1106 818 0.129 0.065 54
1 9817 1106 818 0.000 0.000 54
1 9818 1106 818 0.000 0.000 56
1 9819 1106 818 0.000 0.000 56
1 9820 1106 818 0.000 0.000 53
1 9821 1106 818 0.000 0.000 53
1 9822 1108 818 0.258 0.129 57
1 9823 1108 818 0.000 0.000 57
1 9824 1108 818 0.000 0.000 56
1 9825 1108 818 0.000 0.000 57
1 9826 1108 818 0.000 0.000 56
1 9827 1108 818 0.000 0.000 58
1 9828 1108 818 0.000 0.000 58
1 9829 1108 818 0.000 0.000 55
1 9830 1108 818 0.000 0.000 56
1 9831 1108 818 0.000 0.000 55
1 9832 1108 818 0.000 0.000 56
1 9833 1108 818 0.000 0.000 57
1 9834 1108 818 0.000 0.000 58
1 9835 1108 818 0.000 0.000 57
1 9836 1108 818 0.000 0.000 56
1 9837 1108 818 0.000 0.000 50
1 9838 1108 817 0.129 0.065 55
1 9839 1109 816 0.182 0.091 64
1 9840 1109 816 0.000 0.000 60
1 9841 1109 816 0.000 0.000 60
1 9842 1109 816 0.000 0.000 61
1 9843 1109 816 0.000 0.000 59
1 9844 1109 816 0.000 0.000 59
1 9845 1109 816 0.000 0.000 58
1 9846 1110 816 0.129 0.065 59
1 9847 1110 816 0.000 0.000 60
1 9848 1110 813 0.387 0.194 53
1 9849 1109 813 0.129 0.065 57
1 9850 1109 813 0.000 0.000 58
1 9851 1109 813 0.000 0.000 61
1 9852 1109 814 0.129 0.065 61
1 9853 1109 814 0.000 0.000 59
1 9854 1109 814 0.000 0.000 57
1 9855 1109 814 0.000 0.000 58
1 9856 1109 814 0.000 0.000 61
1 9857 1109 814 0.000 0.000 58
1 9858 1109 814 0.000 0.000 57
1 9859 1109 814 0.000 0.000 59
1 9860 1109 814 0.000 0.000 56
1 9861 1109 814 0.000 0.000 58
1 9862 1109 814 0.000 0.000 61
1 9863 1109 814 0.000 0.000 58
1 9864 1109 814 0.000 0.000 57
1 9865 1109 814 0.000 0.000 58
1 9866 1109 814 0.000 0.000 59
1 9867 1109 814 0.000 0.000 58
1 9868 1109 814 0.000 0.000 57
1 9869 1109 814 0.000 0.000 58
1 9870 1109 814 0.000 0.000 59
1 9871 1109 814 0.000 0.000 59
1 9872 1110 814 0.129 0.065 52
1 9873 1110 814 0.000 0.000 53
1 9874 1108 816 0.365 0.182 49
1 9875 1106 816 0.258 0.129 61
1 9876 1108 817 0.288 0.144 52
1 9877 1109 817 0.129 0.065 54
1 9878 1109 817 0.000 0.000 52
1 9879 1109 817 0.000 0.000 58
1 9880 1112 817 0.387 0.194 83
1 9881 1112 817 0.000 0.000 87
1 9882 1112 816 0.129 0.065 81
1 9883 1110 816 0.258 0.129 53
1 9884 1110 816 0.000 0.000 52
1 9885 1110 816 0.000 0.000 52
1 9886 1110 816 0.000 0.000 51
1 9887 1109 817 0.182 0.091 61
1 9888 1109 817 0.000 0.000 61
1 9889 1108 817 0.129 0.065 58
1 9890 1108 817 0.000 0.000 59
1 9891 1108 817 0.000 0.000 58
1 9892 1108 820 0.387 0.194 72
1 9893 1108 820 0.000 0.000 71
1 9894 1108 820 0.000 0.000 58
1 9895 1109 818 0.288 0.144 56
1 9896 1109 818 0.000 0.000 55
1 9897 1109 818 0.000 0.000 54
1 9898 1109 818 0.000 0.000 54
1 9899 1109 818 0.000 0.000 57
1 9900 1109 818 0.000 0.000 56
1 9901 1109 818 0.000 0.000 54
1 9902 1110 817 0.182 0.091 60
1 9903 1110 817 0.000 0.000 63
1 9904 1108 818 0.288 0.144 60
1 9905 1109 818 0.129 0.065 51
1 9906 1109 818 0.000 0.000 51
1 9907 1109 818 0.000 0.000 51
1 9908 1109 818 0.000 0.000 52
1 9909 1108 818 0.129 0.065 58
1 9910 1108 818 0.000 0.000 59
1 9911 1109 818 0.129 0.065 51
1 9912 1109 818 0.000 0.000 55
1 9913 1109 820 0.258 0.129 76
1 9914 1108 820 0.129 0.065 71
1 9915 1108 820 0.000 0.000 72
1 9916 1108 820 0.000 0.000 71
1 9917 1108 820 0.000 0.000 79
1 9918 1108 820 0.000 0.000 77
1 9919 1108 820 0.000 0.000 80
1 9920 1108 820 0.000 0.000 84
1 9921 1109 817 0.408 0.204 55
1 9922 1108 818 0.182 0.091 56
1 9923 1108 817 0.129 0.065 58
1 9924 1109 817 0.129 0.065 53
1 9925 1109 817 0.000 0.000 53
1 9926 1109 817 0.000 0.000 51
1 9927 1109 817 0.000 0.000 57
1 9928 1109 817 0.000 0.000 59
1 9929 1106 817 0.387 0.194 54
1 9930 1106 817 0.000 0.000 55
1 9931 1108 817 0.258 0.129 53
1 9932 1108 817 0.000 0.000 53
1 9933 1108 817 0.000 0.000 49
1 9934 1109 817 0.129 0.065 54
1 9935 1109 817 0.000 0.000 55
1 9936 1109 817 0.000 0.000 57
1 9937 1109 817 0.000 0.000 57
1 9938 1109 817 0.000 0.000 63
1 9939 1109 817 0.000 0.000 63
1 9940 1109 817 0.000 0.000 66
1 9941 1109 816 0.129 0.065 56
1 9942 1109 816 0.000 0.000 57
1 9943 1109 816 0.000 0.000 60
1 9944 1114 809 1.110 0.555 121
1 9945 1112 813 0.577 0.288 89
1 9946 1110 813 0.258 0.129 53
1 9947 1108 813 0.258 0.129 66
1 9948 1108 813 0.000 0.000 69
1 9949 1108 813 0.000 0.000 69
1 9950 1108 813 0.000 0.000 71
1 9951 1108 813 0.000 0.000 70
1 9952 1108 813 0.000 0.000 68
1 9953 1109 816 0.408 0.204 57
1 9954 1109 817 0.129 0.065 73
1 9955 1109 817 0.000 0.000 78
1 9956 1109 817 0.000 0.000 76
1 9957 1110 816 0.182 0.091 66
1 9958 1110 816 0.000 0.000 67
1 9959 1110 814 0.258 0.129 53
1 9960 1110 814 0.000 0.000 53
1 9961 1110 814 0.000 0.000 55
1 9962 1110 814 0.000 0.000 55
1 9963 1110 814 0.000 0.000 54
1 9964 1108 814 0.258 0.129 60
1 9965 1108 814 0.000 0.000 62
1 9966 1108 814 0.000 0.000 59
1 9967 1108 814 0.000 0.000 58
1 9968 1108 814 0.000 0.000 62
1 9969 1108 814 0.000 0.000 59
1 9970 1108 814 0.000 0.000 58
1 9971 1109 814 0.129 0.065 58
1 9972 1109 814 0.000 0.000 60
1 9973 1109 814 0.000 0.000 60
1 9974 1109 814 0.000 0.000 57
1 9975 1109 814 0.000 0.000 58
1 9976 1109 814 0.000 0.000 58
1 9977 1109 814 0.000 0.000 60
1 9978 1109 814 0.000 0.000 59
1 9979 1109 814 0.000 0.000 58
1 9980 1109 814 0.000 0.000 58
1 9981 1109 814 0.000 0.000 58
1 9982 1109 814 0.000 0.000 56
1 9983 1109 814 0.000 0.000 59
1 9984 1109 814 0.000 0.000 59
1 9985 1109 814 0.000 0.000 57
1 9986 1109 814 0.000 0.000 60
1 9987 1108 814 0.129 0.065 56
1 9988 1108 814 0.000 0.000 57
1 9989 1108 814 0.000 0.000 55
1 9990 1108 814 0.000 0.000 58
1 9991 1108 814 0.000 0.000 58
1 9992 1108 814 0.000 0.000 58
1 9993 1108 814 0.000 0.000 62
1 9994 1108 814 0.000 0.000 59
1 9995 1108 814 0.000 0.000 57
1 9996 1105 813 0.408 0.204 64
1 9997 1105 813 0.000 0.000 68
1 9998 1105 816 0.387 0.194 68
1 9999 1106 816 0.129 0.065 64
1 10000 1106 816 0.000 0.000 72
1 10001 1106 816 0.000 0.000 72
1 10002 1106 816 0.000 0.000 75
1 10003 1106 816 0.000 0.000 79
1 10004 1106 813 0.387 0.194 59
1 10005 1106 813 0.000 0.000 60
1 10006 1106 813 0.000 0.000 59
1 10007 1106 813 0.000 0.000 59
1 10008 1106 813 0.000 0.000 53
1 10009 1106 813 0.000 0.000 52
1 10010 1106 813 0.000 0.000 51
1 10011 1106 813 0.000 0.000 50
1 10012 1106 813 0.000 0.000 53
1 10013 1106 813 0.000 0.000 53
1 10014 1106 813 0.000 0.000 60
1 10015 1106 813 0.000 0.000 53
1 10016 1106 813 0.000 0.000 53
1 10017 1108 813 0.258 0.129 68
1 10018 1109 813 0.129 0.065 73
1 10019 1109 813 0.000 0.000 74
1 10020 1110 813 0.129 0.065 77
1 10021 1110 813 0.000 0.000 74
1 10022 1110 812 0.129 0.065 65
1 10023 1112 812 0.258 0.129 55
1 10024 1114 810 0.365 0.182 52
1 10025 1114 810 0.000 0.000 51
1 10026 1113 810 0.129 0.065 58
1 10027 1113 810 0.000 0.000 58
1 10028 1113 810 0.000 0.000 60
1 10029 1113 810 0.000 0.000 58
1 10030 1113 810 0.000 0.000 58
1 10031 1113 810 0.000 0.000 59
1 10032 1113 810 0.000 0.000 62
1 10033 1113 810 0.000 0.000 63
1 10034 1116 812 0.465 0.233 94
1 10035 1114 812 0.258 0.129 78
1 10036 1114 812 0.000 0.000 76
1 10037 1113 808 0.532 0.266 60
1 10038 1113 808 0.000 0.000 63
1 10039 1113 808 0.000 0.000 63
1 10040 1113 808 0.000 0.000 62
1 10041 1113 808 0.000 0.000 62
1 10042 1113 808 0.000 0.000 69
1 10043 1113 809 0.129 0.065 61
1 10044 1113 809 0.000 0.000 62
1 10045 1113 809 0.000 0.000 62
1 10046 1113 809 0.000 0.000 62
1 10047 1113 809 0.000 0.000 62
1 10048 1113 810 0.129 0.065 59
1 10049 1113 810 0.000 0.000 58
1 10050 1114 810 0.129 0.065 61
1 10051 1116 810 0.258 0.129 68
1 10052 1116 810 0.000 0.000 70
1 10053 1113 810 0.387 0.194 58
1 10054 1113 810 0.000 0.000 61
1 10055 1113 810 0.000 0.000 57
1 10056 1113 810 0.000 0.000 57
1 10057 1113 810 0.000 0.000 56
1 10058 1113 810 0.000 0.000 57
1 10059 1116 810 0.387 0.194 60
1 10060 1114 810 0.258 0.129 57
1 10061 1114 810 0.000 0.000 58
1 10062 1114 810 0.000 0.000 60
1 10063 1114 810 0.000 0.000 58
1 10064 1114 810 0.000 0.000 57
1 10065 1114 810 0.000 0.000 54
1 10066 1114 810 0.000 0.000 55
1 10067 1114 810 0.000 0.000 57
1 10068 1114 810 0.000 0.000 57
1 10069 1116 810 0.258 0.129 57
1 10070 1116 810 0.000 0.000 58
1 10071 1116 810 0.000 0.000 59
1 10072 1118 809 0.288 0.144 64
1 10073 1118 809 0.000 0.000 57
1 10074 1117 809 0.129 0.065 61
1 10075 1117 809 0.000 0.000 59
1 10076 1116 809 0.129 0.065 51
1 10077 1114 809 0.258 0.129 81
1 10078 1116 808 0.288 0.144 55
1 10079 1116 808 0.000 0.000 54
1 10080 1116 808 0.000 0.000 52
1 10081 1117 809 0.182 0.091 63
1 10082 1117 809 0.000 0.000 69
1 10083 1117 809 0.000 0.000 66
1 10084 1118 809 0.129 0.065 80
1 10085 1118 809 0.000 0.000 83
1 10086 1118 809 0.000 0.000 95
1 10087 1118 809 0.000 0.000 101
1 10088 1118 809 0.000 0.000 113
1 10089 1118 809 0.000 0.000 117
1 10090 1118 809 0.000 0.000 114
1 10091 1121 808 0.408 0.204 100
1 10092 1121 808 0.000 0.000 105
1 10093 1121 806 0.258 0.129 82
1 10094 1122 805 0.182 0.091 81
1 10095 1122 805 0.000 0.000 79
1 10096 1122 805 0.000 0.000 79
1 10097 1122 804 0.129 0.065 58
1 10098 1122 801 0.387 0.194 59
1 10099 1122 801 0.000 0.000 59
1 10100 1122 802 0.129 0.065 52
1 10101 1122 802 0.000 0.000 52
1 10102 1122 802 0.000 0.000 52
1 10103 1122 804 0.258 0.129 55
1 10104 1122 805 0.129 0.065 57
1 10105 1122 805 0.000 0.000 58
1 10106 1122 805 0.000 0.000 59
1 10107 1120 805 0.258 0.129 52
1 10108 1120 805 0.000 0.000 55
1 10109 1121 805 0.129 0.065 59
1 10110 1121 805 0.000 0.000 61
1 10111 1121 805 0.000 0.000 57
1 10112 1121 805 0.000 0.000 56
1 10113 1121 805 0.000 0.000 54
1 10114 1121 805 0.000 0.000 57
1 10115 1121 805 0.000 0.000 56
1 10116 1121 805 0.000 0.000 55
1 10117 1121 806 0.129 0.065 57
1 10118 1121 806 0.000 0.000 55
1 10119 1121 806 0.000 0.000 56
1 10120 1121 806 0.000 0.000 55
1 10121 1121 806 0.000 0.000 58
1 10122 1121 806 0.000 0.000 58
1 10123 1121 806 0.000 0.000 59
1 10124 1121 808 0.258 0.129 57
1 10125 1121 808 0.000 0.000 56
1 10126 1122 809 0.182 0.091 73
1 10127 1122 809 0.000 0.000 70
1 10128 1122 809 0.000 0.000 73
1 10129 1121 809 0.129 0.065 67
1 10130 1121 809 0.000 0.000 63
1 10131 1121 808 0.129 0.065 59
1 10132 1121 808 0.000 0.000 57
1 10133 1121 808 0.000 0.000 59
1 10134 1122 806 0.288 0.144 51
1 10135 1122 806 0.000 0.000 50
1 10136 1122 806 0.000 0.000 54
1 10137 1122 806 0.000 0.000 52
1 10138 1122 806 0.000 0.000 51
1 10139 1118 806 0.516 0.258 68
1 10140 1118 808 0.258 0.129 73
1 10141 1120 808 0.258 0.129 50
1 10142 1121 808 0.129 0.065 56
1 10143 1121 808 0.000 0.000 58
1 10144 1121 808 0.000 0.000 62
1 10145 1121 808 0.000 0.000 69
1 10146 1121 808 0.000 0.000 84
1 10147 1121 808 0.000 0.000 82
1 10148 1121 808 0.000 0.000 80
1 10149 1121 808 0.000 0.000 82
1 10150 1121 806 0.258 0.129 56
1 10151 1121 806 0.000 0.000 55
1 10152 1121 806 0.000 0.000 57
1 10153 1121 806 0.000 0.000 59
1 10154 1121 806 0.000 0.000 61
1 10155 1122 806 0.129 0.065 70
1 10156 1122 806 0.000 0.000 67
1 10157 1121 806 0.129 0.065 62
1 10158 1120 806 0.129 0.065 63
1 10159 1120 806 0.000 0.000 68
1 10160 1120 806 0.000 0.000 76
1 10161 1122 806 0.258 0.129 72
1 10162 1122 806 0.000 0.000 81
1 10163 1122 806 0.000 0.000 85
1 10164 1122 805 0.129 0.065 64
1 10165 1121 804 0.182 0.091 52
1 10166 1121 804 0.000 0.000 49
1 10167 1121 804 0.000 0.000 51
1 10168 1121 804 0.000 0.000 52
1 10169 1121 804 0.000 0.000 56
1 10170 1121 804 0.000 0.000 52
1 10171 1122 804 0.129 0.065 58
1 10172 1124 804 0.258 0.129 79
1 10173 1121 802 0.465 0.233 64
1 10174 1121 802 0.000 0.000 63
1 10175 1121 802 0.000 0.000 66
1 10176 1121 805 0.387 0.194 65
1 10177 1121 805 0.000 0.000 68
1 10178 1121 805 0.000 0.000 70
1 10179 1121 805 0.000 0.000 77
1 10180 1122 804 0.182 0.091 50
1 10181 1122 804 0.000 0.000 48
1 10182 1122 804 0.000 0.000 58
1 10183 1122 804 0.000 0.000 63
1 10184 1124 804 0.258 0.129 61
1 10185 1124 804 0.000 0.000 57
1 10186 1124 804 0.000 0.000 53
1 10187 1124 804 0.000 0.000 56
1 10188 1124 804 0.000 0.000 57
1 10189 1126 802 0.365 0.182 51
1 10190 1126 802 0.000 0.000 54
1 10191 1126 802 0.000 0.000 57
1 10192 1125 801 0.182 0.091 60
1 10193 1125 805 0.516 0.258 89
1 10194 1125 804 0.129 0.065 79
1 10195 1125 802 0.258 0.129 47
1 10196 1128 802 0.387 0.194 56
1 10197 1128 802 0.000 0.000 58
1 10198 1128 802 0.000 0.000 58
1 10199 1128 802 0.000 0.000 56
1 10200 1128 802 0.000 0.000 59
1 10201 1129 802 0.129 0.065 54
1 10202 1129 802 0.000 0.000 57
1 10203 1129 802 0.000 0.000 58
1 10204 1129 802 0.000 0.000 56
1 10205 1129 802 0.000 0.000 52
1 10206 1128 801 0.182 0.091 55
1 10207 1128 801 0.000 0.000 55
1 10208 1128 801 0.000 0.000 57
1 10209 1128 801 0.000 0.000 57
1 10210 1128 801 0.000 0.000 57
1 10211 1128 801 0.000 0.000 53
1 10212 1128 801 0.000 0.000 53
1 10213 1128 802 0.129 0.065 61
1 10214 1129 802 0.129 0.065 50
1 10215 1129 802 0.000 0.000 52
1 10216 1129 802 0.000 0.000 52
1 10217 1129 804 0.258 0.129 57
1 10218 1128 804 0.129 0.065 56
1 10219 1128 804 0.000 0.000 55
1 10220 1128 804 0.000 0.000 54
1 10221 1128 804 0.000 0.000 55
1 10222 1128 804 0.000 0.000 57
1 10223 1128 804 0.000 0.000 56
1 10224 1128 804 0.000 0.000 57
1 10225 1128 804 0.000 0.000 58
1 10226 1128 804 0.000 0.000 58
1 10227 1129 804 0.129 0.065 62
1 10228 1129 804 0.000 0.000 59
1 10229 1128 804 0.129 0.065 59
1 10230 1128 804 0.000 0.000 58
1 10231 1128 804 0.000 0.000 57
1 10232 1128 804 0.000 0.000 56
1 10233 1128 804 0.000 0.000 60
1 10234 1128 804 0.000 0.000 56
1 10235 1128 804 0.000 0.000 59
1 10236 1128 804 0.000 0.000 54
1 10237 1128 804 0.000 0.000 58
1 10238 1128 804 0.000 0.000 56
1 10239 1128 804 0.000 0.000 56
1 10240 1128 804 0.000 0.000 56
1 10241 1129 802 0.288 0.144 55
1 10242 1128 802 0.129 0.065 59
1 10243 1128 802 0.000 0.000 58
1 10244 1128 802 0.000 0.000 58
1 10245 1128 804 0.258 0.129 61
1 10246 1128 804 0.000 0.000 59
1 10247 1128 804 0.000 0.000 59
1 10248 1129 804 0.129 0.065 56
1 10249 1129 805 0.129 0.065 66
1 10250 1129 805 0.000 0.000 71
1 10251 1128 804 0.182 0.091 58
1 10252 1128 804 0.000 0.000 56
1 10253 1128 804 0.000 0.000 58
1 10254 1128 804 0.000 0.000 58
1 10255 1128 804 0.000 0.000 57
1 10256 1128 804 0.000 0.000 56
1 10257 1128 804 0.000 0.000 53
1 10258 1128 804 0.000 0.000 54
1 10259 1128 804 0.000 0.000 57
1 10260 1128 804 0.000 0.000 56
1 10261 1125 804 0.387 0.194 53
1 10262 1125 804 0.000 0.000 54
1 10263 1125 804 0.000 0.000 51
1 10264 1125 804 0.000 0.000 52
1 10265 1125 804 0.000 0.000 55
1 10266 1125 804 0.000 0.000 55
1 10267 1125 806 0.258 0.129 58
1 10268 1125 806 0.000 0.000 62
1 10269 1125 806 0.000 0.000 65
1 10270 1125 806 0.000 0.000 59
1 10271 1125 806 0.000 0.000 60
1 10272 1125 806 0.000 0.000 58
1 10273 1125 806 0.000 0.000 60
1 10274 1125 806 0.000 0.000 53
1 10275 1124 806 0.129 0.065 49
1 10276 1124 805 0.129 0.065 62
1 10277 1124 806 0.129 0.065 50
1 10278 1126 808 0.365 0.182 68
1 10279 1126 808 0.000 0.000 62
1 10280 1125 808 0.129 0.065 51
1 10281 1125 808 0.000 0.000 52
1 10282 1125 809 0.129 0.065 59
1 10283 1125 809 0.000 0.000 57
1 10284 1125 812 0.387 0.194 64
1 10285 1124 812 0.129 0.065 53
1 10286 1120 814 0.577 0.288 71
1 10287 1120 814 0.000 0.000 67
1 10288 1121 816 0.288 0.144 90
1 10289 1121 816 0.000 0.000 89
1 10290 1121 816 0.000 0.000 88
1 10291 1124 816 0.387 0.194 85
1 10292 1124 818 0.258 0.129 107
1 10293 1121 818 0.387 0.194 105
1 10294 1121 818 0.000 0.000 100
1 10295 1121 817 0.129 0.065 94
1 10296 1124 817 0.387 0.194 89
1 10297 1124 817 0.000 0.000 86
1 10298 1124 817 0.000 0.000 88
1 10299 1124 817 0.000 0.000 89
1 10300 1124 817 0.000 0.000 86
1 10301 1122 817 0.258 0.129 74
1 10302 1121 817 0.129 0.065 79
1 10303 1122 816 0.182 0.091 54
1 10304 1122 816 0.000 0.000 55
1 10305 1122 816 0.000 0.000 53
1 10306 1124 816 0.258 0.129 65
1 10307 1124 816 0.000 0.000 65
1 10308 1124 816 0.000 0.000 64
1 10309 1124 817 0.129 0.065 81
1 10310 1124 818 0.129 0.065 89
1 10311 1122 818 0.258 0.129 88
1 10312 1122 818 0.000 0.000 90
1 10313 1122 818 0.000 0.000 90
1 10314 1122 818 0.000 0.000 91
1 10315 1124 818 0.258 0.129 90
1 10316 1124 818 0.000 0.000 88
1 10317 1124 818 0.000 0.000 88
1 10318 1124 818 0.000 0.000 87
1 10319 1124 818 0.000 0.000 90
1 10320 1124 818 0.000 0.000 93
1 10321 1124 821 0.387 0.194 114
1 10322 1124 821 0.000 0.000 117
1 10323 1122 818 0.465 0.233 91
1 10324 1122 818 0.000 0.000 91
1 10325 1122 818 0.000 0.000 98
1 10326 1124 816 0.365 0.182 60
1 10327 1124 816 0.000 0.000 61
1 10328 1124 816 0.000 0.000 65
1 10329 1124 816 0.000 0.000 62
1 10330 1125 816 0.129 0.065 68
1 10331 1125 816 0.000 0.000 68
1 10332 1125 816 0.000 0.000 72
1 10333 1125 816 0.000 0.000 75
1 10334 1125 814 0.258 0.129 60
1 10335 1125 814 0.000 0.000 62
1 10336 1124 814 0.129 0.065 54
1 10337 1124 814 0.000 0.000 54
1 10338 1124 814 0.000 0.000 52
1 10339 1124 814 0.000 0.000 49
1 10340 1124 814 0.000 0.000 49
1 10341 1124 814 0.000 0.000 49
1 10342 1124 814 0.000 0.000 52
1 10343 1126 816 0.365 0.182 82
1 10344 1126 816 0.000 0.000 79
1 10345 1128 816 0.258 0.129 83
1 10346 1128 813 0.387 0.194 53
1 10347 1128 813 0.000 0.000 53
1 10348 1129 813 0.129 0.065 83
1 10349 1129 813 0.000 0.000 94
1 10350 1126 814 0.408 0.204 68
1 10351 1124 814 0.258 0.129 62
1 10352 1124 814 0.000 0.000 70
1 10353 1124 813 0.129 0.065 53
1 10354 1124 813 0.000 0.000 56
1 10355 1124 813 0.000 0.000 57
1 10356 1124 813 0.000 0.000 59
1 10357 1124 813 0.000 0.000 59
1 10358 1125 813 0.129 0.065 78
1 10359 1125 813 0.000 0.000 82
1 10360 1125 813 0.000 0.000 81
1 10361 1125 813 0.000 0.000 86
1 10362 1125 813 0.000 0.000 85
1 10363 1121 810 0.645 0.323 59
1 10364 1121 810 0.000 0.000 62
1 10365 1121 810 0.000 0.000 66
1 10366 1121 810 0.000 0.000 67
1 10367 1121 810 0.000 0.000 68
1 10368 1122 810 0.129 0.065 62
1 10369 1122 810 0.000 0.000 56
1 10370 1122 812 0.258 0.129 59
1 10371 1122 812 0.000 0.000 59
1 10372 1122 812 0.000 0.000 60
1 10373 1122 812 0.000 0.000 60
1 10374 1122 812 0.000 0.000 61
1 10375 1122 812 0.000 0.000 61
1 10376 1122 814 0.258 0.129 57
1 10377 1122 814 0.000 0.000 55
1 10378 1122 814 0.000 0.000 56
1 10379 1122 814 0.000 0.000 59
1 10380 1122 814 0.000 0.000 57
1 10381 1122 814 0.000 0.000 55
1 10382 1122 814 0.000 0.000 59
1 10383 1122 816 0.258 0.129 53
1 10384 1124 816 0.258 0.129 71
1 10385 1125 816 0.129 0.065 80
1 10386 1125 816 0.000 0.000 79
1 10387 1124 816 0.129 0.065 65
1 10388 1124 816 0.000 0.000 63
1 10389 1124 816 0.000 0.000 67
1 10390 1124 816 0.000 0.000 63
1 10391 1124 816 0.000 0.000 64
1 10392 1122 816 0.258 0.129 51
1 10393 1122 816 0.000 0.000 51
1 10394 1122 816 0.000 0.000 51
1 10395 1122 816 0.000 0.000 52
1 10396 1122 816 0.000 0.000 52
1 10397 1124 816 0.258 0.129 62
1 10398 1124 816 0.000 0.000 62
1 10399 1124 816 0.000 0.000 61
1 10400 1124 816 0.000 0.000 66
1 10401 1124 816 0.000 0.000 59
1 10402 1124 813 0.387 0.194 51
1 10403 1122 813 0.258 0.129 66
1 10404 1121 813 0.129 0.065 73
1 10405 1121 816 0.387 0.194 56
1 10406 1122 816 0.129 0.065 55
1 10407 1122 816 0.000 0.000 55
1 10408 1122 816 0.000 0.000 57
1 10409 1122 816 0.000 0.000 59
1 10410 1122 816 0.000 0.000 58
1 10411 1122 816 0.000 0.000 64
1 10412 1124 816 0.258 0.129 80
1 10413 1124 816 0.000 0.000 81
1 10414 1124 816 0.000 0.000 83
1 10415 1124 816 0.000 0.000 82
1 10416 1124 816 0.000 0.000 86
1 10417 1124 814 0.258 0.129 56
1 10418 1124 814 0.000 0.000 56
1 10419 1124 814 0.000 0.000 64
1 10420 1124 814 0.000 0.000 65
1 10421 1124 814 0.000 0.000 61
1 10422 1124 814 0.000 0.000 59
1 10423 1124 814 0.000 0.000 60
1 10424 1124 814 0.000 0.000 58
1 10425 1124 814 0.000 0.000 60
1 10426 1121 813 0.408 0.204 62
1 10427 1122 813 0.129 0.065 52
1 10428 1122 814 0.129 0.065 58
1 10429 1124 814 0.258 0.129 62
1 10430 1125 814 0.129 0.065 78
1 10431 1125 814 0.000 0.000 78
1 10432 1125 814 0.000 0.000 80
1 10433 1125 813 0.129 0.065 62
1 10434 1125 813 0.000 0.000 65
1 10435 1124 813 0.129 0.065 56
1 10436 1124 813 0.000 0.000 58
1 10437 1124 813 0.000 0.000 59
1 10438 1124 813 0.000 0.000 64
1 10439 1124 813 0.000 0.000 67
1 10440 1125 813 0.129 0.065 81
1 10441 1125 812 0.129 0.065 68
1 10442 1125 810 0.258 0.129 66
1 10443 1124 810 0.129 0.065 54
1 10444 1124 810 0.000 0.000 51
1 10445 1121 812 0.465 0.233 49
1 10446 1121 812 0.000 0.000 46
1 10447 1122 812 0.129 0.065 51
1 10448 1124 812 0.258 0.129 58
1 10449 1124 812 0.000 0.000 56
1 10450 1124 812 0.000 0.000 53
1 10451 1124 812 0.000 0.000 54
1 10452 1124 812 0.000 0.000 55
1 10453 1124 812 0.000 0.000 55
1 10454 1124 812 0.000 0.000 58
1 10455 1124 812 0.000 0.000 58
1 10456 1124 812 0.000 0.000 56
1 10457 1124 812 0.000 0.000 57
1 10458 1124 812 0.000 0.000 58
1 10459 1124 812 0.000 0.000 56
1 10460 1124 812 0.000 0.000 53
1 10461 1121 812 0.387 0.194 64
1 10462 1121 812 0.000 0.000 67
1 10463 1124 812 0.387 0.194 52
1 10464 1124 812 0.000 0.000 51
1 10465 1124 813 0.129 0.065 51
1 10466 1125 814 0.182 0.091 57
1 10467 1125 814 0.000 0.000 58
1 10468 1125 814 0.000 0.000 63
1 10469 1124 814 0.129 0.065 55
1 10470 1124 814 0.000 0.000 55
1 10471 1124 814 0.000 0.000 53
1 10472 1122 813 0.288 0.144 67
1 10473 1122 813 0.000 0.000 65
1 10474 1122 813 0.000 0.000 65
1 10475 1122 814 0.129 0.065 62
1 10476 1124 814 0.258 0.129 51
1 10477 1124 814 0.000 0.000 50
1 10478 1124 814 0.000 0.000 51
1 10479 1121 814 0.387 0.194 67
1 10480 1121 814 0.000 0.000 67
1 10481 1122 814 0.129 0.065 62
1 10482 1124 814 0.258 0.129 51
1 10483 1124 814 0.000 0.000 50
1 10484 1124 814 0.000 0.000 52
1 10485 1124 814 0.000 0.000 51
1 10486 1124 814 0.000 0.000 52
1 10487 1124 814 0.000 0.000 51
1 10488 1122 814 0.258 0.129 62
1 10489 1122 817 0.387 0.194 61
1 10490 1122 818 0.129 0.065 84
1 10491 1122 818 0.000 0.000 82
1 10492 1124 817 0.288 0.144 81
1 10493 1124 816 0.129 0.065 59
1 10494 1124 816 0.000 0.000 59
1 10495 1124 816 0.000 0.000 59
1 10496 1124 816 0.000 0.000 59
1 10497 1124 816 0.000 0.000 58
1 10498 1124 816 0.000 0.000 59
1 10499 1124 816 0.000 0.000 58
1 10500 1124 816 0.000 0.000 56
1 10501 1124 816 0.000 0.000 58
1 10502 1124 816 0.000 0.000 60
1 10503 1124 814 0.258 0.129 53
1 10504 1124 814 0.000 0.000 53
1 10505 1121 814 0.387 0.194 65
1 10506 1121 814 0.000 0.000 67
1 10507 1121 814 0.000 0.000 65
1 10508 1121 814 0.000 0.000 67
1 10509 1124 816 0.465 0.233 56
1 10510 1124 816 0.000 0.000 57
1 10511 1124 816 0.000 0.000 60
1 10512 1124 816 0.000 0.000 59
1 10513 1124 816 0.000 0.000 57
1 10514 1125 817 0.182 0.091 80
1 10515 1125 818 0.129 0.065 91
1 10516 1124 816 0.288 0.144 59
1 10517 1124 816 0.000 0.000 58
1 10518 1124 816 0.000 0.000 58
1 10519 1124 816 0.000 0.000 58
1 10520 1122 816 0.258 0.129 53
1 10521 1121 813 0.408 0.204 72
1 10522 1122 814 0.182 0.091 68
1 10523 1124 814 0.258 0.129 54
1 10524 1124 814 0.000 0.000 56
1 10525 1124 814 0.000 0.000 54
1 10526 1125 816 0.288 0.144 58
1 10527 1125 816 0.000 0.000 56
1 10528 1125 816 0.000 0.000 56
1 10529 1125 817 0.129 0.065 61
1 10530 1125 817 0.000 0.000 63
1 10531 1125 817 0.000 0.000 60
1 10532 1125 817 0.000 0.000 57
1 10533 1125 817 0.000 0.000 57
1 10534 1125 817 0.000 0.000 58
1 10535 1125 818 0.129 0.065 67
1 10536 1125 818 0.000 0.000 63
1 10537 1125 818 0.000 0.000 62
1 10538 1125 818 0.000 0.000 59
1 10539 1125 818 0.000 0.000 58
1 10540 1125 818 0.000 0.000 60
1 10541 1125 818 0.000 0.000 59
1 10542 1125 818 0.000 0.000 57
1 10543 1125 818 0.000 0.000 56
1 10544 1125 818 0.000 0.000 52
1 10545 1125 818 0.000 0.000 53
1 10546 1124 821 0.408 0.204 82
1 10547 1122 822 0.288 0.144 92
1 10548 1122 822 0.000 0.000 86
1 10549 1122 822 0.000 0.000 81
1 10550 1125 822 0.387 0.194 89
1 10551 1125 822 0.000 0.000 94
1 10552 1125 822 0.000 0.000 94
1 10553 1124 822 0.129 0.065 83
1 10554 1122 822 0.258 0.129 75
1 10555 1122 822 0.000 0.000 72
1 10556 1122 822 0.000 0.000 65
1 10557 1122 822 0.000 0.000 59
1 10558 1122 822 0.000 0.000 55
1 10559 1122 822 0.000 0.000 50
1 10560 1118 822 0.516 0.258 112
1 10561 1120 822 0.258 0.129 55
1 10562 1122 822 0.258 0.129 52
1 10563 1122 822 0.000 0.000 49
1 10564 1121 822 0.129 0.065 53
1 10565 1121 822 0.000 0.000 52
1 10566 1121 822 0.000 0.000 53
1 10567 1122 825 0.408 0.204 84
1 10568 1122 825 0.000 0.000 82
1 10569 1122 825 0.000 0.000 80
1 10570 1122 825 0.000 0.000 79
1 10571 1122 825 0.000 0.000 77
1 10572 1122 825 0.000 0.000 79
1 10573 1122 825 0.000 0.000 80
1 10574 1122 824 0.129 0.065 58
1 10575 1122 824 0.000 0.000 59
1 10576 1122 824 0.000 0.000 59
1 10577 1121 824 0.129 0.065 59
1 10578 1120 824 0.129 0.065 64
1 10579 1122 822 0.365 0.182 55
1 10580 1122 822 0.000 0.000 59
1 10581 1122 822 0.000 0.000 57
1 10582 1124 822 0.258 0.129 59
1 10583 1124 824 0.258 0.129 73
1 10584 1124 824 0.000 0.000 72
1 10585 1124 824 0.000 0.000 77
1 10586 1122 822 0.365 0.182 55
1 10587 1121 820 0.288 0.144 59
1 10588 1121 820 0.000 0.000 60
1 10589 1121 821 0.129 0.065 61
1 10590 1121 821 0.000 0.000 61
1 10591 1122 822 0.182 0.091 51
1 10592 1122 822 0.000 0.000 51
1 10593 1122 822 0.000 0.000 50
1 10594 1122 822 0.000 0.000 56
1 10595 1122 822 0.000 0.000 60
1 10596 1122 824 0.258 0.129 81
1 10597 1122 825 0.129 0.065 88
1 10598 1122 825 0.000 0.000 88
1 10599 1122 825 0.000 0.000 93
1 10600 1122 825 0.000 0.000 97
1 10601 1122 825 0.000 0.000 99
1 10602 1122 825 0.000 0.000 108
1 10603 1121 824 0.182 0.091 97
1 10604 1121 824 0.000 0.000 102
1 10605 1118 824 0.387 0.194 70
1 10606 1117 822 0.288 0.144 50
1 10607 1117 822 0.000 0.000 49
1 10608 1117 822 0.000 0.000 50
1 10609 1116 822 0.129 0.065 54
1 10610 1116 822 0.000 0.000 51
1 10611 1114 822 0.258 0.129 60
1 10612 1116 822 0.258 0.129 55
1 10613 1116 822 0.000 0.000 54
1 10614 1116 822 0.000 0.000 51
1 10615 1116 822 0.000 0.000 52
1 10616 1117 822 0.129 0.065 63
1 10617 1117 822 0.000 0.000 57
1 10618 1117 822 0.000 0.000 54
1 10619 1117 822 0.000 0.000 60
1 10620 1117 822 0.000 0.000 63
1 10621 1117 825 0.387 0.194 77
1 10622 1117 825 0.000 0.000 79
1 10623 1114 824 0.408 0.204 61
1 10624 1114 824 0.000 0.000 52
1 10625 1117 824 0.387 0.194 113
1 10626 1117 824 0.000 0.000 116
1 10627 1112 824 0.645 0.323 52
1 10628 1112 824 0.000 0.000 60
1 10629 1110 824 0.258 0.129 59
1 10630 1110 824 0.000 0.000 58
1 10631 1110 824 0.000 0.000 61
1 10632 1112 825 0.288 0.144 54
1 10633 1112 825 0.000 0.000 55
1 10634 1112 825 0.000 0.000 57
1 10635 1112 825 0.000 0.000 53
1 10636 1112 825 0.000 0.000 57
1 10637 1112 825 0.000 0.000 55
1 10638 1110 824 0.288 0.144 57
1 10639 1110 824 0.000 0.000 53
1 10640 1110 824 0.000 0.000 53
1 10641 1113 824 0.387 0.194 58
1 10642 1113 824 0.000 0.000 57
1 10643 1113 824 0.000 0.000 58
1 10644 1113 824 0.000 0.000 56
1 10645 1113 824 0.000 0.000 60
1 10646 1114 824 0.129 0.065 71
1 10647 1114 824 0.000 0.000 72
1 10648 1114 824 0.000 0.000 68
1 10649 1114 824 0.000 0.000 67
1 10650 1113 824 0.129 0.065 62
1 10651 1112 824 0.129 0.065 56
1 10652 1112 824 0.000 0.000 56
1 10653 1113 824 0.129 0.065 66
1 10654 1113 824 0.000 0.000 64
1 10655 1113 822 0.258 0.129 61
1 10656 1113 822 0.000 0.000 60
1 10657 1113 822 0.000 0.000 63
1 10658 1113 822 0.000 0.000 60
1 10659 1113 821 0.129 0.065 58
1 10660 1113 821 0.000 0.000 58
1 10661 1113 822 0.129 0.065 59
1 10662 1113 822 0.000 0.000 61
1 10663 1113 822 0.000 0.000 61
1 10664 1113 822 0.000 0.000 61
1 10665 1113 822 0.000 0.000 61
1 10666 1113 822 0.000 0.000 61
1 10667 1113 822 0.000 0.000 58
1 10668 1113 822 0.000 0.000 59
1 10669 1113 822 0.000 0.000 62
1 10670 1113 822 0.000 0.000 60
1 10671 1113 822 0.000 0.000 59
1 10672 1113 822 0.000 0.000 59
1 10673 1113 822 0.000 0.000 60
1 10674 1113 822 0.000 0.000 59
1 10675 1113 822 0.000 0.000 58
1 10676 1113 822 0.000 0.000 59
1 10677 1113 822 0.000 0.000 59
1 10678 1113 822 0.000 0.000 55
1 10679 1114 822 0.129 0.065 52
1 10680 1114 822 0.000 0.000 52
1 10681 1114 822 0.000 0.000 53
1 10682 1112 822 0.258 0.129 66
1 10683 1112 825 0.387 0.194 52
1 10684 1112 825 0.000 0.000 52
1 10685 1113 825 0.129 0.065 55
1 10686 1113 825 0.000 0.000 55
1 10687 1113 825 0.000 0.000 56
1 10688 1113 825 0.000 0.000 57
1 10689 1113 825 0.000 0.000 57
1 10690 1112 824 0.182 0.091 55
1 10691 1112 824 0.000 0.000 57
1 10692 1113 825 0.182 0.091 52
1 10693 1112 828 0.408 0.204 95
1 10694 1112 826 0.258 0.129 61
1 10695 1112 826 0.000 0.000 59
1 10696 1112 826 0.000 0.000 58
1 10697 1113 825 0.182 0.091 56
1 10698 1113 824 0.129 0.065 60
1 10699 1114 825 0.182 0.091 60
1 10700 1113 824 0.182 0.091 58
1 10701 1113 824 0.000 0.000 60
1 10702 1113 824 0.000 0.000 59
1 10703 1113 824 0.000 0.000 58
1 10704 1113 825 0.129 0.065 54
1 10705 1113 825 0.000 0.000 49
1 10706 1113 825 0.000 0.000 57
1 10707 1113 825 0.000 0.000 85
1 10708 1113 828 0.387 0.194 102
1 10709 1113 828 0.000 0.000 110
1 10710 1113 826 0.258 0.129 103
1 10711 1110 826 0.387 0.194 55
1 10712 1108 826 0.258 0.129 58
1 10713 1108 826 0.000 0.000 61
1 10714 1108 825 0.129 0.065 58
1 10715 1108 825 0.000 0.000 57
1 10716 1109 825 0.129 0.065 53
1 10717 1109 825 0.000 0.000 51
1 10718 1109 825 0.000 0.000 52
1 10719 1109 825 0.000 0.000 52
1 10720 1109 825 0.000 0.000 52
1 10721 1106 824 0.408 0.204 64
1 10722 1105 825 0.182 0.091 53
1 10723 1106 825 0.129 0.065 57
1 10724 1106 825 0.000 0.000 52
1 10725 1108 825 0.258 0.129 56
1 10726 1109 825 0.129 0.065 69
1 10727 1109 825 0.000 0.000 70
1 10728 1110 825 0.129 0.065 90
1 10729 1110 825 0.000 0.000 89
1 10730 1108 825 0.258 0.129 59
1 10731 1106 825 0.258 0.129 52
1 10732 1106 825 0.000 0.000 54
1 10733 1106 825 0.000 0.000 55
1 10734 1106 822 0.387 0.194 59
1 10735 1106 822 0.000 0.000 61
1 10736 1108 826 0.577 0.288 90
1 10737 1106 824 0.365 0.182 53
1 10738 1106 824 0.000 0.000 54
1 10739 1108 825 0.288 0.144 79
1 10740 1108 825 0.000 0.000 83
1 10741 1108 825 0.000 0.000 83
1 10742 1108 824 0.129 0.065 76
1 10743 1108 822 0.258 0.129 59
1 10744 1108 822 0.000 0.000 61
1 10745 1108 822 0.000 0.000 58
1 10746 1106 822 0.258 0.129 60
1 10747 1105 822 0.129 0.065 59
1 10748 1106 822 0.129 0.065 60
1 10749 1106 824 0.258 0.129 61
1 10750 1106 824 0.000 0.000 55
1 10751 1106 824 0.000 0.000 59
1 10752 1106 824 0.000 0.000 58
1 10753 1105 824 0.129 0.065 52
1 10754 1105 824 0.000 0.000 55
1 10755 1106 824 0.129 0.065 59
1 10756 1106 824 0.000 0.000 58
1 10757 1106 824 0.000 0.000 58
1 10758 1106 822 0.258 0.129 59
1 10759 1106 822 0.000 0.000 61
1 10760 1106 822 0.000 0.000 60
1 10761 1106 822 0.000 0.000 58
1 10762 1106 822 0.000 0.000 57
1 10763 1104 822 0.258 0.129 62
1 10764 1104 822 0.000 0.000 58
1 10765 1104 822 0.000 0.000 59
1 10766 1104 826 0.516 0.258 99
1 10767 1106 826 0.258 0.129 91
1 10768 1106 822 0.516 0.258 59
1 10769 1108 821 0.288 0.144 67
1 10770 1108 821 0.000 0.000 70
1 10771 1109 825 0.532 0.266 101
1 10772 1108 824 0.182 0.091 79
1 10773 1106 824 0.258 0.129 57
1 10774 1106 824 0.000 0.000 61
1 10775 1104 822 0.365 0.182 57
1 10776 1105 822 0.129 0.065 59
1 10777 1105 822 0.000 0.000 57
1 10778 1105 822 0.000 0.000 56
1 10779 1105 822 0.000 0.000 58
1 10780 1105 822 0.000 0.000 62
1 10781 1106 824 0.288 0.144 58
1 10782 1106 824 0.000 0.000 57
1 10783 1106 824 0.000 0.000 58
1 10784 1106 824 0.000 0.000 61
1 10785 1106 824 0.000 0.000 58
1 10786 1106 824 0.000 0.000 58
1 10787 1106 822 0.258 0.129 58
1 10788 1106 822 0.000 0.000 61
1 10789 1106 822 0.000 0.000 59
1 10790 1106 822 0.000 0.000 61
1 10791 1109 824 0.465 0.233 84
1 10792 1109 824 0.000 0.000 84
1 10793 1109 824 0.000 0.000 84
1 10794 1109 824 0.000 0.000 85
1 10795 1109 824 0.000 0.000 87
1 10796 1108 821 0.408 0.204 50
1 10797 1108 824 0.387 0.194 80
1 10798 1108 822 0.258 0.129 54
1 10799 1108 822 0.000 0.000 56
1 10800 1108 822 0.000 0.000 55
1 10801 1108 820 0.258 0.129 50
1 10802 1108 820 0.000 0.000 50
1 10803 1108 820 0.000 0.000 55
1 10804 1109 821 0.182 0.091 76
1 10805 1109 821 0.000 0.000 78
1 10806 1106 821 0.387 0.194 58
1 10807 1106 821 0.000 0.000 58
1 10808 1106 820 0.129 0.065 49
1 10809 1106 818 0.258 0.129 64
1 10810 1110 820 0.577 0.288 75
1 10811 1110 821 0.129 0.065 84
1 10812 1110 821 0.000 0.000 84
1 10813 1109 818 0.408 0.204 51
1 10814 1109 818 0.000 0.000 51
1 10815 1110 818 0.129 0.065 61
1 10816 1112 820 0.365 0.182 97
1 10817 1112 820 0.000 0.000 89
1 10818 1108 818 0.577 0.288 58
1 10819 1108 818 0.000 0.000 56
1 10820 1109 816 0.288 0.144 55
1 10821 1110 816 0.129 0.065 50
1 10822 1110 816 0.000 0.000 50
1 10823 1110 820 0.516 0.258 78
1 10824 1110 820 0.000 0.000 77
1 10825 1110 818 0.258 0.129 57
1 10826 1109 817 0.182 0.091 58
1 10827 1109 817 0.000 0.000 59
1 10828 1113 817 0.516 0.258 96
1 10829 1112 818 0.182 0.091 86
1 10830 1110 818 0.258 0.129 64
1 10831 1110 817 0.129 0.065 55
1 10832 1110 817 0.000 0.000 58
1 10833 1110 817 0.000 0.000 56
1 10834 1110 816 0.129 0.065 53
1 10835 1110 814 0.258 0.129 53
1 10836 1110 814 0.000 0.000 53
1 10837 1109 816 0.288 0.144 61
1 10838 1109 812 0.516 0.258 71
1 10839 1109 810 0.258 0.129 119
1 10840 1110 813 0.408 0.204 62
1 10841 1110 813 0.000 0.000 72
1 10842 1110 816 0.387 0.194 54
1 10843 1108 817 0.288 0.144 51
1 10844 1108 817 0.000 0.000 52
1 10845 1108 820 0.387 0.194 98
1 10846 1108 818 0.258 0.129 71
1 10847 1109 818 0.129 0.065 67
1 10848 1109 818 0.000 0.000 71
1 10849 1109 818 0.000 0.000 75
1 10850 1109 818 0.000 0.000 67
1 10851 1109 818 0.000 0.000 72
1 10852 1109 818 0.000 0.000 74
1 10853 1109 818 0.000 0.000 77
1 10854 1109 818 0.000 0.000 75
1 10855 1110 818 0.129 0.065 76
1 10856 1110 818 0.000 0.000 79
1 10857 1110 818 0.000 0.000 81
1 10858 1108 818 0.258 0.129 65
1 10859 1106 818 0.258 0.129 68
1 10860 1106 818 0.000 0.000 64
1 10861 1110 822 0.730 0.365 120
1 10862 1106 817 0.826 0.413 50
1 10863 1106 817 0.000 0.000 50
1 10864 1106 817 0.000 0.000 51
1 10865 1106 817 0.000 0.000 49
1 10866 1106 817 0.000 0.000 52
1 10867 1106 817 0.000 0.000 57
1 10868 1106 817 0.000 0.000 59
1 10869 1106 817 0.000 0.000 59
1 10870 1106 817 0.000 0.000 58
1 10871 1106 817 0.000 0.000 58
1 10872 1106 817 0.000 0.000 62
1 10873 1106 817 0.000 0.000 58
1 10874 1106 817 0.000 0.000 53
1 10875 1106 817 0.000 0.000 55
1 10876 1105 820 0.408 0.204 86
1 10877 1105 820 0.000 0.000 86
1 10878 1105 820 0.000 0.000 87
1 10879 1105 820 0.000 0.000 85
1 10880 1105 820 0.000 0.000 90
1 10881 1105 820 0.000 0.000 85
1 10882 1105 818 0.258 0.129 57
1 10883 1105 818 0.000 0.000 57
1 10884 1105 818 0.000 0.000 62
1 10885 1105 816 0.258 0.129 68
1 10886 1105 816 0.000 0.000 67
1 10887 1108 816 0.387 0.194 64
1 10888 1109 817 0.182 0.091 61
1 10889 1109 817 0.000 0.000 64
1 10890 1108 817 0.129 0.065 56
1 10891 1106 818 0.288 0.144 77
1 10892 1105 818 0.129 0.065 116
1 10893 1105 818 0.000 0.000 124
