# Supplementary material for: Topologically controlled synthesis of active colloidal bipeds
Source: Nat Commun. 2024 Jul 9;15:5735. doi: 10.1038/s41467-024-50023-7 (PMC11231253; doi:10.1038/s41467-024-50023-7)
Supplement: Supplementary file 11 — Source Data [file 41467_2024_50023_MOESM11_ESM.zip › figurerawdata/s7n2b2n1.txt]

Track n� Slice n� X Y Distance Velocity Pixel Value
1 5576 1128 882 -1.000 -1.000 106
1 5594 1128 874 1.032 0.516 48
1 5612 1132 873 0.532 0.266 105
1 5630 1136 866 1.040 0.520 51
1 5648 1136 876 1.290 0.645 94
1 5666 1138 868 1.064 0.532 77
1 5684 1138 864 0.516 0.258 87
1 5702 1137 864 0.129 0.065 84
1 5720 1134 864 0.387 0.194 45
1 5738 1134 864 0.000 0.000 61
1 5756 1129 862 0.695 0.347 66
1 5774 1128 856 0.785 0.392 97
1 5792 1128 856 0.000 0.000 89
1 5810 1124 856 0.516 0.258 50
1 5828 1129 858 0.695 0.347 52
1 5846 1128 861 0.408 0.204 112
1 5864 1124 861 0.516 0.258 50
1 5882 1124 861 0.000 0.000 118
1 5900 1137 856 1.797 0.898 56
1 5918 1137 856 0.000 0.000 50
1 5936 1137 856 0.000 0.000 60
1 5954 1133 856 0.516 0.258 53
1 5972 1137 856 0.516 0.258 65
1 5990 1137 860 0.516 0.258 97
1 6008 1137 860 0.000 0.000 115
1 6026 1137 860 0.000 0.000 116
1 6044 1126 865 1.559 0.779 80
1 6062 1122 866 0.532 0.266 53
1 6080 1129 868 0.939 0.470 57
1 6098 1129 868 0.000 0.000 84
1 6116 1130 865 0.408 0.204 117
1 6134 1121 865 1.161 0.581 54
1 6152 1128 866 0.912 0.456 94
1 6170 1128 870 0.516 0.258 107
1 6188 1128 870 0.000 0.000 81
1 6206 1129 868 0.288 0.144 100
1 6224 1128 866 0.288 0.144 100
1 6242 1126 866 0.258 0.129 78
1 6260 1121 869 0.752 0.376 51
1 6278 1128 872 0.982 0.491 45
1 6296 1132 876 0.730 0.365 116
1 6314 1126 873 0.865 0.433 63
1 6332 1128 878 0.695 0.347 116
1 6350 1133 866 1.677 0.839 106
1 6368 1133 870 0.516 0.258 117
1 6386 1126 874 1.040 0.520 98
1 6404 1126 874 0.000 0.000 104
1 6422 1125 869 0.658 0.329 53
1 6440 1126 873 0.532 0.266 54
1 6458 1126 873 0.000 0.000 52
1 6476 1126 873 0.000 0.000 76
1 6494 1128 873 0.258 0.129 104
1 6512 1128 868 0.645 0.323 87
1 6530 1128 869 0.129 0.065 73
1 6548 1128 869 0.000 0.000 82
1 6566 1129 866 0.408 0.204 45
1 6584 1129 864 0.258 0.129 54
1 6602 1129 864 0.000 0.000 117
1 6620 1132 869 0.752 0.376 100
1 6638 1132 869 0.000 0.000 116
1 6656 1125 866 0.982 0.491 47
1 6674 1125 866 0.000 0.000 116
1 6692 1125 866 0.000 0.000 118
1 6710 1132 864 0.939 0.470 119
1 6728 1132 864 0.000 0.000 99
1 6746 1129 864 0.387 0.194 52
1 6764 1129 864 0.000 0.000 114
1 6782 1132 868 0.645 0.323 56
1 6800 1133 869 0.182 0.091 43
1 6818 1133 869 0.000 0.000 103
1 6836 1130 868 0.408 0.204 117
1 6854 1125 860 1.217 0.608 71
1 6872 1125 860 0.000 0.000 64
1 6890 1130 860 0.645 0.323 48
1 6908 1130 862 0.258 0.129 118
1 6926 1124 862 0.774 0.387 63
1 6944 1129 864 0.695 0.347 112
1 6962 1132 862 0.465 0.233 113
1 6980 1134 857 0.695 0.347 101
1 6998 1140 857 0.774 0.387 87
1 7016 1140 857 0.000 0.000 113
1 7034 1137 858 0.408 0.204 78
1 7052 1134 864 0.865 0.433 87
1 7070 1134 864 0.000 0.000 96
1 7088 1133 864 0.129 0.065 116
1 7106 1128 864 0.645 0.323 115
1 7124 1124 869 0.826 0.413 41
1 7142 1124 869 0.000 0.000 57
1 7160 1126 870 0.288 0.144 61
1 7178 1130 869 0.532 0.266 116
1 7196 1129 869 0.129 0.065 106
1 7214 1125 869 0.516 0.258 59
1 7232 1125 869 0.000 0.000 50
1 7250 1125 869 0.000 0.000 61
1 7268 1130 868 0.658 0.329 110
1 7286 1126 864 0.730 0.365 118
1 7304 1126 864 0.000 0.000 114
1 7322 1126 869 0.645 0.323 73
1 7340 1126 872 0.387 0.194 53
1 7358 1126 872 0.000 0.000 54
1 7376 1132 873 0.785 0.392 114
1 7394 1128 873 0.516 0.258 100
1 7412 1126 877 0.577 0.288 118
1 7430 1126 877 0.000 0.000 54
1 7448 1128 873 0.577 0.288 107
1 7466 1125 873 0.387 0.194 58
1 7484 1125 873 0.000 0.000 39
1 7502 1125 873 0.000 0.000 46
1 7520 1125 873 0.000 0.000 50
1 7538 1128 874 0.408 0.204 85
1 7556 1124 873 0.532 0.266 68
1 7574 1124 873 0.000 0.000 68
1 7592 1124 873 0.000 0.000 59
1 7610 1124 873 0.000 0.000 72
1 7628 1129 869 0.826 0.413 68
1 7646 1129 864 0.645 0.323 119
1 7664 1129 866 0.258 0.129 113
1 7682 1130 868 0.288 0.144 46
1 7700 1130 868 0.000 0.000 114
1 7718 1126 868 0.516 0.258 64
1 7736 1126 868 0.000 0.000 66
1 7754 1126 866 0.258 0.129 120
1 7772 1126 866 0.000 0.000 44
1 7790 1126 866 0.000 0.000 50
1 7808 1129 866 0.387 0.194 42
1 7826 1129 866 0.000 0.000 119
1 7844 1129 866 0.000 0.000 117
1 7862 1129 866 0.000 0.000 98
1 7880 1132 866 0.387 0.194 115
1 7898 1132 866 0.000 0.000 117
1 7916 1125 862 1.040 0.520 65
1 7934 1125 862 0.000 0.000 51
1 7952 1124 861 0.182 0.091 49
1 7970 1129 862 0.658 0.329 112
1 7988 1129 862 0.000 0.000 69
1 8006 1129 862 0.000 0.000 66
1 8024 1129 865 0.387 0.194 116
1 8042 1132 865 0.387 0.194 114
1 8060 1140 860 1.217 0.608 88
1 8078 1140 860 0.000 0.000 109
1 8096 1133 862 0.939 0.470 44
1 8114 1133 862 0.000 0.000 44
1 8132 1133 862 0.000 0.000 41
1 8150 1134 865 0.408 0.204 116
1 8168 1134 865 0.000 0.000 115
1 8186 1129 872 1.110 0.555 104
1 8204 1128 872 0.129 0.065 65
1 8222 1128 872 0.000 0.000 72
1 8240 1130 873 0.288 0.144 44
1 8258 1129 873 0.129 0.065 118
1 8276 1130 874 0.182 0.091 115
1 8294 1136 880 1.095 0.547 75
1 8312 1136 880 0.000 0.000 117
