# Supplementary material for: Topologically controlled synthesis of active colloidal bipeds
Source: Nat Commun. 2024 Jul 9;15:5735. doi: 10.1038/s41467-024-50023-7 (PMC11231253; doi:10.1038/s41467-024-50023-7)
Supplement: Supplementary file 11 — Source Data [file 41467_2024_50023_MOESM11_ESM.zip › figurerawdata/s7n2b2n2.txt]

Track n� Slice n� X Y Distance Velocity Pixel Value
1 6986 1136 822 -1.000 -1.000 113
1 7005 1136 830 1.032 0.516 47
1 7024 1140 836 0.930 0.465 53
1 7043 1144 836 0.516 0.258 82
1 7062 1146 838 0.365 0.182 112
1 7081 1141 838 0.645 0.323 81
1 7100 1140 838 0.129 0.065 105
1 7119 1144 845 1.040 0.520 46
1 7138 1148 846 0.532 0.266 63
1 7157 1150 846 0.258 0.129 51
1 7176 1152 846 0.258 0.129 116
1 7195 1145 853 1.277 0.639 101
1 7214 1146 857 0.532 0.266 41
1 7233 1149 858 0.408 0.204 58
1 7252 1149 858 0.000 0.000 59
1 7271 1149 858 0.000 0.000 62
1 7290 1146 858 0.387 0.194 49
1 7309 1148 861 0.465 0.233 73
1 7328 1148 861 0.000 0.000 54
1 7347 1148 861 0.000 0.000 45
1 7366 1150 862 0.288 0.144 49
1 7385 1150 862 0.000 0.000 61
1 7404 1153 865 0.547 0.274 114
1 7423 1154 865 0.129 0.065 71
1 7442 1156 861 0.577 0.288 98
1 7461 1152 865 0.730 0.365 113
1 7480 1156 853 1.632 0.816 40
1 7499 1161 853 0.645 0.323 76
1 7518 1162 858 0.658 0.329 84
1 7537 1162 862 0.516 0.258 109
1 7556 1162 862 0.000 0.000 113
1 7575 1158 857 0.826 0.413 99
1 7594 1158 856 0.129 0.065 88
1 7613 1158 856 0.000 0.000 107
1 7632 1158 856 0.000 0.000 115
1 7651 1166 844 1.860 0.930 90
1 7670 1166 844 0.000 0.000 86
1 7689 1165 841 0.408 0.204 112
1 7708 1165 841 0.000 0.000 113
1 7727 1165 841 0.000 0.000 113
1 7746 1158 837 1.040 0.520 98
1 7765 1156 837 0.258 0.129 114
1 7784 1153 837 0.387 0.194 112
1 7803 1148 842 0.912 0.456 113
1 7822 1148 842 0.000 0.000 115
1 7841 1148 842 0.000 0.000 114
1 7860 1142 838 0.930 0.465 59
1 7879 1142 838 0.000 0.000 106
1 7898 1128 834 1.878 0.939 119
1 7917 1134 834 0.774 0.387 95
1 7936 1136 834 0.258 0.129 106
1 7955 1136 834 0.000 0.000 64
1 7974 1137 834 0.129 0.065 82
1 7993 1137 834 0.000 0.000 74
1 8012 1134 834 0.387 0.194 46
1 8031 1134 834 0.000 0.000 51
1 8050 1134 834 0.000 0.000 62
1 8069 1137 834 0.387 0.194 56
1 8088 1137 834 0.000 0.000 78
1 8107 1137 834 0.000 0.000 97
1 8126 1141 840 0.930 0.465 71
1 8145 1141 840 0.000 0.000 77
1 8164 1134 844 1.040 0.520 119
1 8183 1142 849 1.217 0.608 93
1 8202 1145 849 0.387 0.194 66
1 8221 1150 846 0.752 0.376 59
1 8240 1149 849 0.408 0.204 117
1 8259 1148 853 0.532 0.266 115
1 8278 1148 864 1.419 0.710 90
1 8297 1149 860 0.532 0.266 55
1 8316 1146 860 0.387 0.194 41
