# Supplementary material for: Topologically controlled synthesis of active colloidal bipeds
Source: Nat Commun. 2024 Jul 9;15:5735. doi: 10.1038/s41467-024-50023-7 (PMC11231253; doi:10.1038/s41467-024-50023-7)
Supplement: Supplementary file 11 — Source Data [file 41467_2024_50023_MOESM11_ESM.zip › figurerawdata/s7n2b2n3.txt]

Track n� Slice n� X Y Distance Velocity Pixel Value
1 10916 1110 829 -1.000 -1.000 119
1 10939 1112 818 1.442 0.721 80
1 10962 1109 818 0.387 0.194 62
1 10985 1106 824 0.865 0.433 74
1 11008 1108 824 0.258 0.129 119
1 11031 1109 813 1.425 0.712 45
1 11054 1110 818 0.658 0.329 72
1 11077 1106 814 0.730 0.365 55
1 11100 1104 806 1.064 0.532 120
1 11123 1104 806 0.000 0.000 121
1 11146 1104 806 0.000 0.000 122
1 11169 1108 816 1.389 0.695 121
