# Supplementary material for: Topologically controlled synthesis of active colloidal bipeds
Source: Nat Commun. 2024 Jul 9;15:5735. doi: 10.1038/s41467-024-50023-7 (PMC11231253; doi:10.1038/s41467-024-50023-7)
Supplement: Supplementary file 11 — Source Data [file 41467_2024_50023_MOESM11_ESM.zip › figurerawdata/s7n2b4.txt]

Track n� Slice n� X Y Distance Velocity Pixel Value
1 8325 1142 873 -1.000 -1.000 114
1 8345 1142 873 0.000 0.000 85
1 8365 1149 881 1.371 0.686 103
1 8385 1152 878 0.547 0.274 91
1 8405 1152 878 0.000 0.000 64
1 8425 1158 884 1.095 0.547 100
1 8445 1153 882 0.695 0.347 114
1 8465 1145 893 1.755 0.877 51
1 8485 1130 892 1.939 0.970 45
1 8505 1132 889 0.465 0.233 96
1 8525 1128 890 0.532 0.266 68
1 8545 1129 886 0.532 0.266 95
1 8565 1129 893 0.903 0.452 44
1 8585 1129 894 0.129 0.065 88
1 8605 1124 892 0.695 0.347 54
1 8625 1126 888 0.577 0.288 65
1 8645 1126 888 0.000 0.000 64
1 8665 1126 882 0.774 0.387 58
1 8685 1130 884 0.577 0.288 50
1 8705 1132 884 0.258 0.129 95
1 8725 1133 874 1.296 0.648 49
1 8745 1133 874 0.000 0.000 103
1 8765 1133 869 0.645 0.323 117
1 8785 1122 866 1.471 0.735 117
1 8805 1133 870 1.510 0.755 49
1 8825 1133 873 0.387 0.194 59
1 8845 1132 880 0.912 0.456 104
1 8865 1128 884 0.730 0.365 86
1 8885 1128 884 0.000 0.000 115
1 8905 1136 872 1.860 0.930 68
1 8925 1138 874 0.365 0.182 103
1 8945 1130 872 1.064 0.532 49
1 8965 1125 862 1.442 0.721 72
1 8985 1122 862 0.387 0.194 49
1 9005 1122 862 0.000 0.000 52
1 9025 1122 862 0.000 0.000 44
1 9045 1124 856 0.816 0.408 48
1 9065 1124 856 0.000 0.000 117
1 9085 1130 864 1.290 0.645 78
1 9105 1132 856 1.064 0.532 117
1 9125 1125 856 0.903 0.452 54
1 9145 1124 852 0.532 0.266 118
1 9165 1134 864 2.015 1.008 49
1 9185 1134 864 0.000 0.000 53
1 9205 1134 864 0.000 0.000 56
1 9225 1121 876 2.282 1.141 55
1 9245 1121 876 0.000 0.000 119
1 9265 1128 885 1.471 0.735 48
1 9285 1125 886 0.408 0.204 48
1 9305 1129 886 0.516 0.258 119
1 9325 1133 881 0.826 0.413 61
1 9345 1140 880 0.912 0.456 74
1 9365 1138 880 0.258 0.129 93
1 9385 1138 880 0.000 0.000 115
1 9405 1134 877 0.645 0.323 112
1 9425 1130 882 0.826 0.413 108
1 9445 1129 885 0.408 0.204 85
1 9465 1129 889 0.516 0.258 47
1 9485 1129 889 0.000 0.000 52
1 9505 1129 889 0.000 0.000 114
1 9525 1133 897 1.154 0.577 61
1 9545 1124 898 1.168 0.584 45
1 9565 1124 898 0.000 0.000 50
1 9585 1121 896 0.465 0.233 98
1 9605 1124 888 1.102 0.551 47
1 9625 1125 888 0.129 0.065 51
1 9645 1126 888 0.129 0.065 80
1 9665 1125 890 0.288 0.144 46
1 9685 1125 890 0.000 0.000 60
1 9705 1125 890 0.000 0.000 59
1 9725 1125 890 0.000 0.000 54
1 9745 1125 890 0.000 0.000 87
1 9765 1128 886 0.645 0.323 115
1 9785 1128 886 0.000 0.000 114
1 9805 1130 881 0.695 0.347 110
1 9825 1130 877 0.516 0.258 101
1 9845 1125 873 0.826 0.413 39
1 9865 1125 873 0.000 0.000 118
1 9885 1125 873 0.000 0.000 122
1 9905 1134 872 1.168 0.584 78
1 9925 1130 874 0.577 0.288 45
1 9945 1130 874 0.000 0.000 51
1 9965 1136 877 0.865 0.433 86
1 9985 1136 877 0.000 0.000 88
1 10005 1136 877 0.000 0.000 100
1 10025 1133 876 0.408 0.204 116
1 10045 1124 865 1.833 0.917 52
1 10065 1124 865 0.000 0.000 54
1 10085 1124 865 0.000 0.000 48
1 10105 1125 865 0.129 0.065 110
1 10125 1124 853 1.553 0.777 115
1 10145 1129 873 2.659 1.330 54
1 10165 1132 870 0.547 0.274 49
1 10185 1132 870 0.000 0.000 103
1 10205 1129 869 0.408 0.204 102
1 10225 1130 862 0.912 0.456 103
1 10245 1134 868 0.930 0.465 61
1 10265 1134 868 0.000 0.000 51
1 10285 1129 870 0.695 0.347 104
1 10305 1126 872 0.465 0.233 69
1 10325 1125 877 0.658 0.329 44
1 10345 1125 877 0.000 0.000 61
1 10365 1128 877 0.387 0.194 97
1 10385 1133 882 0.912 0.456 58
1 10405 1137 886 0.730 0.365 66
1 10425 1137 886 0.000 0.000 96
1 10445 1137 886 0.000 0.000 106
1 10465 1136 882 0.532 0.266 112
1 10485 1125 885 1.471 0.735 79
1 10505 1128 890 0.752 0.376 71
1 10525 1128 890 0.000 0.000 40
1 10545 1128 890 0.000 0.000 44
1 10565 1128 890 0.000 0.000 97
1 10585 1132 893 0.645 0.323 112
1 10605 1132 893 0.000 0.000 114
1 10625 1132 897 0.516 0.258 116
1 10645 1121 892 1.559 0.779 52
1 10665 1124 892 0.387 0.194 63
1 10685 1124 892 0.000 0.000 43
1 10705 1124 892 0.000 0.000 53
1 10725 1126 894 0.365 0.182 47
1 10745 1125 890 0.532 0.266 54
1 10765 1125 890 0.000 0.000 52
1 10785 1125 890 0.000 0.000 51
1 10805 1125 890 0.000 0.000 51
1 10825 1126 888 0.288 0.144 117
