# Supplementary material for: Topologically controlled synthesis of active colloidal bipeds
Source: Nat Commun. 2024 Jul 9;15:5735. doi: 10.1038/s41467-024-50023-7 (PMC11231253; doi:10.1038/s41467-024-50023-7)
Supplement: Supplementary file 11 — Source Data [file 41467_2024_50023_MOESM11_ESM.zip › figurerawdata/s7n2b5.txt]

Track n� Slice n� X Y Distance Velocity Pixel Value
1 10841 1136 880 -1.000 -1.000 104
1 10862 1136 880 0.000 0.000 116
1 10883 1121 877 1.973 0.987 85
1 10904 1121 874 0.387 0.194 50
1 10925 1128 873 0.912 0.456 104
1 10946 1134 860 1.847 0.923 98
1 10967 1132 860 0.258 0.129 101
1 10988 1126 860 0.774 0.387 51
1 11009 1126 860 0.000 0.000 54
1 11030 1130 858 0.577 0.288 60
1 11051 1130 858 0.000 0.000 70
1 11072 1130 858 0.000 0.000 86
1 11093 1129 858 0.129 0.065 115
1 11114 1106 844 3.473 1.737 118
1 11135 1120 841 1.847 0.923 97
1 11156 1134 841 1.806 0.903 117
