# Supplementary material for: Topologically controlled synthesis of active colloidal bipeds
Source: Nat Commun. 2024 Jul 9;15:5735. doi: 10.1038/s41467-024-50023-7 (PMC11231253; doi:10.1038/s41467-024-50023-7)
Supplement: Supplementary file 11 — Source Data [file 41467_2024_50023_MOESM11_ESM.zip › figurerawdata/s7n2b7.txt]

Track n� Slice n� X Y Distance Velocity Pixel Value
1 11178 1114 816 -1.000 -1.000 122
1 11203 1124 833 2.544 1.272 117
1 11228 1128 850 2.253 1.126 76
1 11253 1117 833 2.612 1.306 50
1 11278 1116 829 0.532 0.266 118
1 11303 1126 850 3.000 1.500 61
1 11328 1129 852 0.465 0.233 42
1 11353 1110 860 2.659 1.330 126
1 11378 1120 866 1.504 0.752 85
1 11403 1120 876 1.290 0.645 120
1 11428 1110 873 1.347 0.673 121
1 11453 1132 882 3.066 1.533 58
1 11478 1138 882 0.774 0.387 48
1 11503 1145 866 2.253 1.126 44
1 11528 1149 858 1.154 0.577 101
1 11553 1154 868 1.442 0.721 112
1 11578 1150 892 3.139 1.569 51
1 11603 1158 898 1.290 0.645 73
1 11628 1177 906 2.659 1.330 118
1 11653 1166 905 1.425 0.712 94
1 11678 1165 906 0.182 0.091 49
1 11703 1165 906 0.000 0.000 113
1 11728 1153 910 1.632 0.816 114
1 11753 1166 886 3.521 1.761 115
1 11778 1166 912 3.354 1.677 109
1 11803 1173 912 0.903 0.451 112
1 11828 1168 894 2.410 1.205 110
1 11853 1165 884 1.347 0.673 72
1 11878 1169 884 0.516 0.258 50
1 11903 1176 864 2.733 1.367 62
1 11928 1176 864 0.000 0.000 61
1 11953 1176 864 0.000 0.000 104
1 11978 1172 854 1.389 0.695 111
1 12003 1168 864 1.389 0.695 103
1 12028 1164 869 0.826 0.413 48
1 12053 1164 870 0.129 0.064 54
1 12078 1170 865 1.008 0.504 72
1 12103 1177 864 0.912 0.456 68
1 12128 1177 864 0.000 0.000 43
1 12153 1177 865 0.129 0.064 114
1 12178 1165 862 1.596 0.798 92
1 12203 1176 854 1.755 0.877 67
1 12228 1185 861 1.471 0.735 106
1 12253 1177 864 1.102 0.551 115
1 12278 1180 849 1.973 0.987 102
1 12303 1176 852 0.645 0.322 83
1 12328 1172 850 0.577 0.288 50
1 12353 1172 850 0.000 0.000 102
1 12378 1172 850 0.000 0.000 83
1 12403 1172 850 0.000 0.000 90
1 12428 1161 858 1.755 0.877 81
1 12453 1160 868 1.296 0.648 76
1 12478 1160 872 0.516 0.258 61
1 12503 1166 874 0.816 0.408 113
1 12528 1173 869 1.110 0.555 93
1 12553 1174 873 0.532 0.266 102
1 12578 1174 866 0.903 0.451 52
1 12603 1174 870 0.516 0.258 72
1 12628 1174 870 0.000 0.000 110
1 12653 1174 870 0.000 0.000 112
1 12678 1176 880 1.316 0.658 75
1 12703 1185 885 1.328 0.664 97
1 12728 1185 886 0.129 0.064 115
1 12753 1185 897 1.419 0.710 112
1 12778 1168 885 2.684 1.342 117
1 12803 1178 880 1.442 0.721 81
1 12828 1182 880 0.516 0.258 43
1 12853 1190 888 1.459 0.730 60
1 12878 1198 893 1.217 0.608 108
1 12903 1198 873 2.580 1.290 104
1 12928 1196 868 0.695 0.347 70
1 12953 1196 868 0.000 0.000 113
1 12978 1209 860 1.969 0.985 70
1 13003 1209 860 0.000 0.000 62
1 13028 1209 860 0.000 0.000 77
1 13053 1206 856 0.645 0.322 60
1 13078 1206 856 0.000 0.000 46
1 13103 1209 853 0.547 0.274 59
1 13128 1209 853 0.000 0.000 112
1 13153 1216 862 1.471 0.735 63
1 13178 1220 864 0.577 0.288 54
1 13203 1220 864 0.000 0.000 56
1 13228 1220 864 0.000 0.000 107
1 13253 1210 856 1.652 0.826 115
1 13278 1217 846 1.575 0.787 89
1 13303 1230 852 1.847 0.923 113
1 13328 1237 853 0.912 0.456 110
1 13353 1224 857 1.755 0.877 106
1 13378 1222 860 0.465 0.233 52
1 13403 1222 860 0.000 0.000 108
1 13428 1224 860 0.258 0.129 95
1 13453 1224 860 0.000 0.000 95
1 13478 1224 860 0.000 0.000 113
1 13503 1216 856 1.154 0.577 112
1 13528 1220 872 2.128 1.064 61
1 13553 1228 872 1.032 0.516 64
1 13578 1228 872 0.000 0.000 104
1 13603 1222 884 1.731 0.865 114
1 13628 1226 890 0.930 0.465 37
1 13653 1226 890 0.000 0.000 109
1 13678 1236 880 1.824 0.912 108
1 13703 1238 900 2.593 1.296 88
1 13728 1242 905 0.826 0.413 39
1 13753 1254 909 1.632 0.816 89
1 13778 1256 913 0.577 0.288 102
1 13803 1254 922 1.189 0.595 82
1 13828 1253 922 0.129 0.064 108
1 13853 1242 908 2.297 1.148 80
1 13878 1249 902 1.189 0.595 71
1 13903 1249 902 0.000 0.000 52
1 13928 1249 902 0.000 0.000 88
1 13953 1256 902 0.903 0.451 91
1 13978 1257 896 0.785 0.392 74
1 14003 1257 889 0.903 0.451 81
1 14028 1264 889 0.903 0.451 109
1 14053 1274 888 1.296 0.648 101
1 14078 1266 872 2.308 1.154 68
1 14103 1266 878 0.774 0.387 49
1 14128 1266 878 0.000 0.000 97
1 14153 1266 874 0.516 0.258 94
1 14178 1264 877 0.465 0.233 49
1 14203 1268 870 1.040 0.520 42
1 14228 1269 876 0.785 0.392 84
1 14253 1274 872 0.826 0.413 104
1 14278 1268 868 0.930 0.465 101
1 14303 1260 861 1.371 0.686 106
1 14328 1262 853 1.064 0.532 91
1 14353 1266 852 0.532 0.266 110
1 14378 1278 842 2.015 1.008 107
1 14403 1286 848 1.290 0.645 98
1 14428 1288 852 0.577 0.288 109
1 14453 1278 849 1.347 0.673 51
1 14478 1277 849 0.129 0.064 104
1 14503 1293 860 2.505 1.252 48
1 14528 1296 861 0.408 0.204 38
1 14553 1296 861 0.000 0.000 109
1 14578 1289 873 1.792 0.896 103
1 14603 1290 881 1.040 0.520 96
1 14628 1312 880 2.841 1.420 59
1 14653 1310 877 0.465 0.233 84
1 14678 1310 880 0.387 0.193 38
1 14703 1313 873 0.982 0.491 56
1 14728 1320 861 1.792 0.896 77
1 14753 1320 861 0.000 0.000 104
1 14778 1316 882 2.758 1.379 98
1 14803 1316 888 0.774 0.387 39
1 14828 1316 888 0.000 0.000 102
1 14853 1317 888 0.129 0.064 102
1 14878 1332 909 3.329 1.665 94
1 14903 1320 898 2.100 1.050 62
1 14928 1321 885 1.682 0.841 47
1 14953 1322 884 0.182 0.091 49
1 14978 1325 888 0.645 0.322 49
1 15003 1325 888 0.000 0.000 49
1 15028 1322 888 0.387 0.193 77
1 15053 1322 888 0.000 0.000 90
1 15078 1322 884 0.516 0.258 106
1 15103 1332 881 1.347 0.673 105
1 15128 1340 856 3.386 1.693 79
1 15153 1341 856 0.129 0.064 107
1 15178 1336 853 0.752 0.376 78
1 15203 1332 857 0.730 0.365 102
1 15228 1328 854 0.645 0.322 92
1 15253 1325 854 0.387 0.193 39
1 15278 1325 857 0.387 0.193 101
1 15303 1326 862 0.658 0.329 106
1 15328 1330 844 2.379 1.189 98
1 15353 1306 838 3.191 1.596 49
1 15378 1306 833 0.645 0.322 107
1 15403 1310 826 1.040 0.520 107
1 15428 1317 818 1.371 0.686 45
1 15453 1318 825 0.912 0.456 75
1 15478 1318 825 0.000 0.000 101
1 15503 1318 825 0.000 0.000 101
1 15528 1313 826 0.658 0.329 78
1 15553 1313 826 0.000 0.000 91
1 15578 1317 836 1.389 0.695 96
1 15603 1317 836 0.000 0.000 108
1 15628 1312 833 0.752 0.376 110
1 15653 1302 833 1.290 0.645 104
1 15678 1298 838 0.826 0.413 109
1 15703 1305 841 0.982 0.491 110
1 15728 1320 841 1.935 0.967 106
1 15753 1322 852 1.442 0.721 52
1 15778 1325 853 0.408 0.204 53
1 15803 1332 837 2.253 1.126 68
1 15828 1332 837 0.000 0.000 106
1 15853 1337 845 1.217 0.608 100
1 15878 1337 846 0.129 0.064 95
1 15903 1344 860 2.019 1.010 102
1 15928 1344 860 0.000 0.000 103
1 15953 1341 880 2.609 1.304 105
1 15978 1333 885 1.217 0.608 76
1 16003 1333 885 0.000 0.000 103
1 16028 1340 876 1.471 0.735 99
